# Supplementary material for: Detecting SARS-CoV-2 cryptic lineages using publicly available whole genome wastewater sequencing data
Source: PLoS Pathog. 2025 Jun 9;21(6):e1012850. doi: 10.1371/journal.ppat.1012850 (PMC12176291; doi:10.1371/journal.ppat.1012850)
Supplement: S1 Data — This data lists the sequence read, its count and abundance, the SRR ID associated with the sequence, and the location from which it was sampled. (XLSX) [file ppat.1012850.s004.xlsx]

## Sheet: S2_Screening.2023.10.31
SRR ID & Sequence Read	BioProject ID and Sequence Count	BioSample ID and Percent Sequence Read	Sequencing Agency	Sample Collection Date	Location	Population
/mnt/d/SRA/SARS2/Wastewater/20210714BioBot/SRR15128978.SARS2.wg_unique_seqs.tsv.gz
SRR15128978	PRJNA746354	SAMN20204546	Biobot Analytics	2021-06-15/2021-06-16	USA: New York,	NA
22949 A23013C(S_nts:1451_AAs:E484A) T23018C(S_nts:TTT1456CCr_AAs:F486P) T23019C T23042C(S_nts:1480_AAs:S494P) 23050	11	0.101
22986 A23013C(S_nts:1451_AAs:E484A) T23018C(S_nts:TTT1456CCr_AAs:F486P) T23019C T23042C(S_nts:1480_AAs:S494P) C23054T(S_nts:CAA1492TrC_AAs:Q498Y) A23056C 23087	6	0.055
22984 A23013C(S_nts:1451_AAs:E484A) T23018C(S_nts:TTT1456CCr_AAs:F486P) T23019C T23042C(S_nts:1480_AAs:S494P) C23054T(S_nts:CAA1492TrC_AAs:Q498Y) A23056C 23085	3	0.028
22915 A23013C(S_nts:1451_AAs:E484A) T23018C(S_nts:TTT1456CCr_AAs:F486P) T23019C T23042C(S_nts:1480_AAs:S494P) C23054T(S_nts:CAA1492TrC_AAs:Q498Y) A23056C 23100	2	0.018
22957 A23013C(S_nts:1451_AAs:E484A) T23018C(S_nts:TTT1456CCr_AAs:F486P) T23019C T23042C(S_nts:1480_AAs:S494P) 23054	2	0.018
23039 T23042C(S_nts:1480_AAs:S494P) C23054T(S_nts:CAA1492TrC_AAs:Q498Y) A23056C C23117A(S_nts:1555_AAs:H519N) 23140	2	0.018
22887 A23013C(S_nts:1451_AAs:E484A) T23018C(S_nts:TTT1456CCr_AAs:F486P) T23019C T23042C(S_nts:1480_AAs:S494P) 23050	2	0.018
22988 A23013C(S_nts:1451_AAs:E484A) T23018C(S_nts:TTT1456CCr_AAs:F486P) T23019C T23042C(S_nts:1480_AAs:S494P) C23054T(S_nts:CAA1492TrC_AAs:Q498Y) A23056C 23089	2	0.018
23034 T23042C(S_nts:1480_AAs:S494P) C23054T(S_nts:CAA1492TrC_AAs:Q498Y) A23056C C23117A(S_nts:1555_AAs:H519N) 23135	2	0.018
22951 A23013C(S_nts:1451_AAs:E484A) T23018C(S_nts:TTT1456CCr_AAs:F486P) T23019C T23042C(S_nts:1480_AAs:S494P) 23052	2	0.018
22989 A23013C(S_nts:1451_AAs:E484A) T23018C(S_nts:TTT1456CCr_AAs:F486P) T23019C T23042C(S_nts:1480_AAs:S494P) C23054T(S_nts:CAA1492TrC_AAs:Q498Y) A23056C 23097	2	0.018
22961 A23013C(S_nts:1451_AAs:E484A) T23018C(S_nts:TTT1456CCr_AAs:F486P) T23019C T23042C(S_nts:1480_AAs:S494P) C23054T(S_nts:CAA1492TrC_AAs:Q498Y) A23056C 23062	2	0.018
23020 T23042C(S_nts:1480_AAs:S494P) C23054T(S_nts:CAA1492TrC_AAs:Q498Y) A23056C C23117A(S_nts:1555_AAs:H519N) 23204	2	0.018
22887 A23013C(S_nts:1451_AAs:E484A) T23018C(S_nts:TTT1456CCr_AAs:F486P) T23019C T23042C(S_nts:1480_AAs:S494P) C23054T(S_nts:CAA1492TrC_AAs:Q498Y) A23056C 23068	2	0.018
22964 A23013C(S_nts:1451_AAs:E484A) T23018C(S_nts:TTT1456CCr_AAs:F486P) T23019C T23042C(S_nts:1480_AAs:S494P) 23054	2	0.018
/mnt/d/SRA/SARS2/Wastewater/20210714BioBot/SRR15128983.SARS2.wg_unique_seqs.tsv.gz
SRR15128983	PRJNA746354	SAMN20204543	Biobot Analytics	2021-06-15/2021-06-16	USA: New York,	NA
22999 A23013C(S_nts:1451_AAs:E484A) C23029T(S_nts:1467_AAs:Y489Y) T23031A(S_nts:1469_AAs:F490Y) A23056C(S_nts:1494_AAs:Q498H) 23100	8	0.051
22989 A23013C(S_nts:1451_AAs:E484A) C23029T(S_nts:1467_AAs:Y489Y) T23031A(S_nts:1469_AAs:F490Y) A23056C(S_nts:1494_AAs:Q498H) 23090	7	0.045
22996 A23013C(S_nts:1451_AAs:E484A) C23029T(S_nts:1467_AAs:Y489Y) T23031A(S_nts:1469_AAs:F490Y) A23056C(S_nts:1494_AAs:Q498H) 23097	6	0.038
23019 C23029T(S_nts:1467_AAs:Y489Y) T23031A(S_nts:1469_AAs:F490Y) A23056C(S_nts:1494_AAs:Q498H) 23120	5	0.034
22988 A23013C(S_nts:1451_AAs:E484A) C23029T(S_nts:1467_AAs:Y489Y) T23031A(S_nts:1469_AAs:F490Y) A23056C(S_nts:1494_AAs:Q498H) 23089	5	0.032
22984 A23013C(S_nts:1451_AAs:E484A) C23029T(S_nts:1467_AAs:Y489Y) T23031A(S_nts:1469_AAs:F490Y) A23056C(S_nts:1494_AAs:Q498H) 23085	4	0.026
23024 C23029T(S_nts:1467_AAs:Y489Y) T23031A(S_nts:1469_AAs:F490Y) A23056C(S_nts:1494_AAs:Q498H) 23125	3	0.02
22978 A23013C(S_nts:1451_AAs:E484A) C23029T(S_nts:1467_AAs:Y489Y) T23031A(S_nts:1469_AAs:F490Y) A23056C(S_nts:1494_AAs:Q498H) 23079	2	0.013
22997 A23013C(S_nts:1451_AAs:E484A) C23029T(S_nts:1467_AAs:Y489Y) T23031A(S_nts:1469_AAs:F490Y) A23056C(S_nts:1494_AAs:Q498H) 23098	2	0.013
22915 A23013C(S_nts:1451_AAs:E484A) C23029T(S_nts:1467_AAs:Y489Y) T23031A(S_nts:1469_AAs:F490Y) A23056C(S_nts:1494_AAs:Q498H) 23092	2	0.014
22959 A23013C(S_nts:1451_AAs:E484A) C23029T(S_nts:1467_AAs:Y489Y) T23031A(S_nts:1469_AAs:F490Y) A23056C(S_nts:1494_AAs:Q498H) 23060	2	0.013
22967 A23013C(S_nts:1451_AAs:E484A) C23029T(S_nts:1467_AAs:Y489Y) T23031A(S_nts:1469_AAs:F490Y) A23056C(S_nts:1494_AAs:Q498H) 23068	2	0.013
22964 A23013C(S_nts:1451_AAs:E484A) C23029T(S_nts:1467_AAs:Y489Y) T23031A(S_nts:1469_AAs:F490Y) A23056C(S_nts:1494_AAs:Q498H) 23065	2	0.013
22909 A23013C(S_nts:1451_AAs:E484A) C23029T(S_nts:1467_AAs:Y489Y) T23031A(S_nts:1469_AAs:F490Y) A23056C(S_nts:1494_AAs:Q498H) 23092	2	0.014
22908 A23013C(S_nts:1451_AAs:E484A) C23029T(S_nts:1467_AAs:Y489Y) T23031A(S_nts:1469_AAs:F490Y) A23056C(S_nts:1494_AAs:Q498H) 23097	2	0.014
/mnt/d/SRA/SARS2/Wastewater/20210624/EU/SRR14789297.SARS2.wg_unique_seqs.tsv.gz
SRR14789297	PRJNA736964	SAMN19671133	Technical University of Darmstadt	2021-03	Sweden,
22620 G22799A(S_nts:1237_AAs:G413R) A22812C(S_nts:1250_AAs:K417T) 22837	57	0.037
22620 G22799A(S_nts:1237_AAs:G413R) A22812C(S_nts:1250_AAs:K417T) 22850	26	0.017
22608 G22799A(S_nts:1237_AAs:G413R) A22812C(S_nts:1250_AAs:K417T) 22850	2	0.001
22608 G22799A(S_nts:1237_AAs:G413R) A22812C(S_nts:1250_AAs:K417T) 22837	2	0.001
22875 T22907C(S_nts:1345_AAs:Y449H) A22934G(S_nts:1372_AAs:K458E) T23010C(S_nts:1448_AAs:V483A) 23055	2	0.001
/mnt/d/SRA/SARS2/Wastewater/20210624/EU/SRR14789303.SARS2.wg_unique_seqs.tsv.gz
SRR14789303	PRJNA736964	SAMN19671128	Technical University of Darmstadt	2021-03	Spain,
22875 C22879A(S_nts:1317_AAs:N439K) T22896C(S_nts:1334_AAs:V445A) 23055	3	0.001
22875 C22879A(S_nts:1317_AAs:N439K) T23042C(S_nts:1480_AAs:S494P) 23055	3	0.001
22778 C22879A(S_nts:1317_AAs:N439K) T22928C(S_nts:1366_AAs:F456L) 22983	2	0.001
22875 C22879A(S_nts:1317_AAs:N439K) G22923A(S_nts:1361_AAs:R454K) T23005C(S_nts:1443_AAs:N481N) 23055	2	0
/mnt/d/SRA/SARS2/Wastewater/20210624/EU/SRR14789300.SARS2.wg_unique_seqs.tsv.gz
SRR14789300	PRJNA736964	SAMN19671130	Technical University of Darmstadt	2021-03	Spain,
22875 T22907C(S_nts:1345_AAs:Y449H) T23031A(S_nts:1469_AAs:F490Y) 23055	138	0.016
22862 T22907C(S_nts:1345_AAs:Y449H) T23031A(S_nts:1469_AAs:F490Y) 23055	13	0.002
22875 T22907C(S_nts:1345_AAs:Y449H) T23031A(S_nts:1469_AAs:F490Y) 23035-23035Del(S_nt:1473-1473_AA:492fs) 23055	4	0
22875 T22907C(S_nts:1345_AAs:Y449H) T22942C(S_nts:1380_AAs:N460N) T23031A(S_nts:1469_AAs:F490Y) 23055	2	0
22875 T22907C(S_nts:1345_AAs:Y449H) T23031A(S_nts:1469_AAs:F490Y) 23043	2	0
22875 T22907C(S_nts:1345_AAs:Y449H) T22937C(S_nts:1375_AAs:S459P) T23031A(S_nts:1469_AAs:F490Y) 23055	2	0
22875 T22907C(S_nts:1345_AAs:Y449H) T22919C(S_nts:1357_AAs:Y453H) T23031A(S_nts:1469_AAs:F490Y) 23055	2	0
23009 T23042C(S_nts:1480_AAs:S494P) C23057T(S_nts:1495_AAs:P499S) 23227	2	0
/mnt/d/SRA/SARS2/Wastewater/20210624/EU/SRR14789293.SARS2.wg_unique_seqs.tsv.gz
SRR14789293	PRJNA736964	SAMN19671089	Technical University of Darmstadt	2021-03	Czech Republic,
22792 A22812C(S_nts:1250_AAs:K417T) G22894T(S_nts:1332_AAs:K444N) T22942G(S_nts:1380_AAs:N460K) 22969	100	0.008
22620 G22799A(S_nts:1237_AAs:G413R) A22812C(S_nts:1250_AAs:K417T) 22837	29	0.006
22792 A22812C(S_nts:1250_AAs:K417T) G22894T(S_nts:1332_AAs:K444N) T22942G(S_nts:1380_AAs:N460K) 22983	26	0.002
22778 A22812C(S_nts:1250_AAs:K417T) G22894T(S_nts:1332_AAs:K444N) T22942G(S_nts:1380_AAs:N460K) 22969	19	0.003
22620 G22799A(S_nts:1237_AAs:G413R) A22812C(S_nts:1250_AAs:K417T) 22850	16	0.004
22778 A22812C(S_nts:1250_AAs:K417T) G22894T(S_nts:1332_AAs:K444N) T22942G(S_nts:1380_AAs:N460K) 22983	8	0.001
22608 G22799A(S_nts:1237_AAs:G413R) A22812C(S_nts:1250_AAs:K417T) 22837	6	0.001
22620 T22736C(S_nts:1174_AAs:F392L) G22799A(S_nts:1237_AAs:G413R) A22812C(S_nts:1250_AAs:K417T) 22837	4	0.001
22620 T22736C(S_nts:1174_AAs:F392L) G22799A(S_nts:1237_AAs:G413R) A22812C(S_nts:1250_AAs:K417T) 22850	3	0.001
22621 G22799A(S_nts:1237_AAs:G413R) A22812C(S_nts:1250_AAs:K417T) 22850	2	0
22792 A22812C(S_nts:1250_AAs:K417T) 22846-22846Del(S_nt:1284-1284_AA:429fs) G22894T(S_nts:1332_AAs:K444N) T22942G(S_nts:1380_AAs:N460K) A22962G(S_nts:1400_AAs:D467G) 22969	2	0
22792 A22812C(S_nts:1250_AAs:K417T) T22829C(S_nts:1267_AAs:Y423H) G22894T(S_nts:1332_AAs:K444N) T22942G(S_nts:1380_AAs:N460K) 22969	2	0
4432 T4491A(ORF1ab_nts:4226_AAs:I1409N)(ORF1ab.1_nts:4226_AAs:I1409N) A4493T(ORF1ab_nts:4228_AAs:K1410*)(ORF1ab.1_nts:4228_AAs:K1410*) 4504-4504Del(ORF1ab_nt:4239-4239_AA:1414fs)(ORF1ab.1_nt:4239-4239_AA:1414fs) 4659	2	0
/mnt/d/SRA/SARS2/Wastewater/20210624/EU/SRR14789305.SARS2.wg_unique_seqs.tsv.gz
SRR14789305	PRJNA736964	SAMN19671126	Technical University of Darmstadt	2021-03	Spain,
22875 C22986T(S_nts:1424_AAs:A475V) T23010C(S_nts:1448_AAs:V483A) 23055	8	0.002
22875 C22986T(S_nts:1424_AAs:A475V) A23014C(S_nts:1452_AAs:E484D) 23055	2	0.001
/mnt/d/SRA/SARS2/Wastewater/20210624/EU/SRR14789298.SARS2.wg_unique_seqs.tsv.gz
SRR14789298	PRJNA736964	SAMN19671132	Technical University of Darmstadt	2021-03	Sweden,
22792 A22812C(S_nts:1250_AAs:K417T) C22879A(S_nts:1317_AAs:N439K) 22969	87	0.007
22792 A22812C(S_nts:1250_AAs:K417T) C22879A(S_nts:1317_AAs:N439K) 22983	26	0.002
22778 A22812C(S_nts:1250_AAs:K417T) C22879A(S_nts:1317_AAs:N439K) 22969	19	0.003
22778 A22812C(S_nts:1250_AAs:K417T) C22879A(S_nts:1317_AAs:N439K) 22983	8	0.001
22792 A22812C(S_nts:1250_AAs:K417T) C22879A(S_nts:1317_AAs:N439K) 22900	2	0
22792 G22801A(S_nts:1239_AAs:G413G) A22812C(S_nts:1250_AAs:K417T) C22879A(S_nts:1317_AAs:N439K) 22969	2	0
/mnt/d/SRA/SARS2/Wastewater/20210624/EU/SRR14789309.SARS2.wg_unique_seqs.tsv.gz
SRR14789309	PRJNA736964	SAMN19671122	Technical University of Darmstadt	2021-03	Slovenia,
22875 C22879A(S_nts:1317_AAs:N439K) T23010C(S_nts:1448_AAs:V483A) 23055	5	0
22875 C22879A(S_nts:1317_AAs:N439K) T23042C(S_nts:1480_AAs:S494P) 23055	5	0
22792 A22812G(S_nts:1250_AAs:K417R) G22869C(S_nts:1307_AAs:W436S) C22879A(S_nts:1317_AAs:N439K) 22969	3	0.001
22875 C22879A(S_nts:1317_AAs:N439K) C22982T(S_nts:1420_AAs:Q474*) G23009A(S_nts:1447_AAs:V483I) 23055	3	0
22792 C22879A(S_nts:1317_AAs:N439K) 22897-22899Del(S_nt:1335-1337_AA:G446V) 22969	2	0
22875 C22879A(S_nts:1317_AAs:N439K) C22986T(S_nts:1424_AAs:A475V) 23055	2	0
22875 C22879A(S_nts:1317_AAs:N439K) T22928C(S_nts:1366_AAs:F456L) 23055	2	0
22875 C22879A(S_nts:1317_AAs:N439K) T22896C(S_nts:1334_AAs:V445A) 23055	2	0
22875 C22879A(S_nts:1317_AAs:N439K) A22941G(S_nts:1379_AAs:N460S) 23055	2	0
/mnt/d/SRA/SARS2/Wastewater/20210624/EU/SRR14789310.SARS2.wg_unique_seqs.tsv.gz
SRR14789310	PRJNA736964	SAMN19671121	Technical University of Darmstadt	2021-03	Slovenia,
22792 A22812G(S_nts:1250_AAs:K417R) C22879A(S_nts:1317_AAs:N439K) 22969	3	0
22792 C22879A(S_nts:1317_AAs:N439K) T22896C(S_nts:1334_AAs:V445A) 22983	2	0
22862 C22879A(S_nts:1317_AAs:N439K) T22928C(S_nts:1366_AAs:F456L) 23055	2	0
22875 C22879A(S_nts:1317_AAs:N439K) T22951C(S_nts:1389_AAs:P463P) T23030G(S_nts:1468_AAs:F490V) 23055	2	0
22875 C22879A(S_nts:1317_AAs:N439K) T22896C(S_nts:1334_AAs:V445A) A23040G(S_nts:1478_AAs:Q493R) 23055	2	0
22875 C22879A(S_nts:1317_AAs:N439K) T22896C(S_nts:1334_AAs:V445A) 23055	2	0
22792 C22879A(S_nts:1317_AAs:N439K) T22928C(S_nts:1366_AAs:F456L) 22969	2	0
22875 C22879A(S_nts:1317_AAs:N439K) T23042C(S_nts:1480_AAs:S494P) 23055	2	0
/mnt/d/SRA/SARS2/Wastewater/20210927/SRR16038150.SARS2.wg_unique_seqs.tsv.gz
SRR16038150	PRJNA746354	SAMN21418254	Biobot Analytics	2021-08-17	USA: New York,	NA
23024 T23031A(S_nts:1469_AAs:F490Y) A23056C(S_nts:1494_AAs:Q498H) 23125	120	0.162
22996 A23013C(S_nts:1451_AAs:E484A) T23031A(S_nts:1469_AAs:F490Y) A23056C(S_nts:1494_AAs:Q498H) 23097	23	0.036
22997 A23013C(S_nts:1451_AAs:E484A) T23031A(S_nts:1469_AAs:F490Y) A23056C(S_nts:1494_AAs:Q498H) 23098	18	0.028
22999 A23013C(S_nts:1451_AAs:E484A) T23031A(S_nts:1469_AAs:F490Y) A23056C(S_nts:1494_AAs:Q498H) 23100	14	0.022
23024 T23031A(S_nts:1469_AAs:F490Y) A23056C(S_nts:1494_AAs:Q498H) 23124	12	0.016
22989 A23013C(S_nts:1451_AAs:E484A) T23031A(S_nts:1469_AAs:F490Y) A23056C(S_nts:1494_AAs:Q498H) 23090	10	0.016
22986 A23013C(S_nts:1451_AAs:E484A) T23031A(S_nts:1469_AAs:F490Y) A23056C(S_nts:1494_AAs:Q498H) 23087	9	0.014
23019 T23031A(S_nts:1469_AAs:F490Y) A23056C(S_nts:1494_AAs:Q498H) 23120	9	0.014
22981 A23013C(S_nts:1451_AAs:E484A) T23031A(S_nts:1469_AAs:F490Y) A23056C(S_nts:1494_AAs:Q498H) 23082	9	0.014
22988 A23013C(S_nts:1451_AAs:E484A) T23031A(S_nts:1469_AAs:F490Y) A23056C(S_nts:1494_AAs:Q498H) 23089	8	0.012
22967 A23013C(S_nts:1451_AAs:E484A) T23031A(S_nts:1469_AAs:F490Y) A23056C(S_nts:1494_AAs:Q498H) 23068	7	0.011
23014 T23031A(S_nts:1469_AAs:F490Y) A23056C(S_nts:1494_AAs:Q498H) 23112	6	0.009
22978 A23013C(S_nts:1451_AAs:E484A) T23031A(S_nts:1469_AAs:F490Y) A23056C(S_nts:1494_AAs:Q498H) 23079	5	0.008
22997 A23013C(S_nts:1451_AAs:E484A) T23031A(S_nts:1469_AAs:F490Y) A23056C(S_nts:1494_AAs:Q498H) 23125	5	0.008
22936 A23013C(S_nts:1451_AAs:E484A) T23031A(S_nts:1469_AAs:F490Y) A23056C(S_nts:1494_AAs:Q498H) 23125	5	0.008
/mnt/d/SRA/SARS2/Wastewater/20210927/SRR16038156.SARS2.wg_unique_seqs.tsv.gz
SRR16038156	PRJNA746354	SAMN21209503	Biobot Analytics	2021-08-08/2021-08-09	USA: New York,	NA
22996 A23013C(S_nts:1451_AAs:E484A) T23031A(S_nts:1469_AAs:F490Y) A23056C(S_nts:1494_AAs:Q498H) 23097	11	0.036
22857 A22880G(S_nts:AAT1318GrG_AAs:N440E) T22882G T22907C(S_nts:1345_AAs:Y449H) T22942G(S_nts:1380_AAs:N460K) 22958	10	0.036
22999 A23013C(S_nts:1451_AAs:E484A) T23031A(S_nts:1469_AAs:F490Y) A23056C(S_nts:1494_AAs:Q498H) 23100	8	0.028
22999 A23013C(S_nts:1451_AAs:E484A) C23029T(S_nts:1467_AAs:Y489Y) T23031A(S_nts:1469_AAs:F490Y) A23056C(S_nts:1494_AAs:Q498H) 23100	7	0.025
22997 A23013C(S_nts:1451_AAs:E484A) T23031A(S_nts:1469_AAs:F490Y) A23056C(S_nts:1494_AAs:Q498H) 23098	6	0.02
22996 A23013C(S_nts:1451_AAs:E484A) C23029T(S_nts:1467_AAs:Y489Y) T23031A(S_nts:1469_AAs:F490Y) A23056C(S_nts:1494_AAs:Q498H) 23097	6	0.02
22986 A23013C(S_nts:1451_AAs:E484A) T23031A(S_nts:1469_AAs:F490Y) A23056C(S_nts:1494_AAs:Q498H) 23087	6	0.019
23019 T23031A(S_nts:1469_AAs:F490Y) A23056C(S_nts:1494_AAs:Q498H) 23120	6	0.023
23024 C23029T(S_nts:1467_AAs:Y489Y) T23031A(S_nts:1469_AAs:F490Y) A23056C(S_nts:1494_AAs:Q498H) 23125	5	0.019
22820 A22880G(S_nts:AAT1318GrG_AAs:N440E) T22882G T22907C(S_nts:1345_AAs:Y449H) 22921	5	0.038
22997 A23013C(S_nts:1451_AAs:E484A) C23029T(S_nts:1467_AAs:Y489Y) T23031A(S_nts:1469_AAs:F490Y) A23056C(S_nts:1494_AAs:Q498H) 23098	5	0.017
22988 A23013C(S_nts:1451_AAs:E484A) T23031A(S_nts:1469_AAs:F490Y) A23056C(S_nts:1494_AAs:Q498H) 23089	5	0.016
22845 A22880G(S_nts:AAT1318GrG_AAs:N440E) T22882G T22907C(S_nts:1345_AAs:Y449H) T22942G(S_nts:1380_AAs:N460K) 22946	4	0.02
22967 A23013C(S_nts:1451_AAs:E484A) C23029T(S_nts:1467_AAs:Y489Y) T23031A(S_nts:1469_AAs:F490Y) A23056C(S_nts:1494_AAs:Q498H) 23068	4	0.013
22989 A23013C(S_nts:1451_AAs:E484A) T23031A(S_nts:1469_AAs:F490Y) A23056C(S_nts:1494_AAs:Q498H) 23090	3	0.01
/mnt/d/SRA/SARS2/Wastewater/FromWI/unique_seqs_2023_02_14/38/ERR10550585.SARS2.wg_unique_seqs.tsv.gz
ERR10550585	PRJEB57192	SAMEA112139895	university of exeter	2022-03-10	United Kingdom,
16693 C16757T|(ORF1ab_polyprotein:C16493T(P5498L)) 16970	151	0.037
16693 C16757T|(ORF1ab_polyprotein:C16493T(P5498L)) 16843	4	0.001
16693 16706-insertT|(ORF1ab_polyprotein:16442insertT(5481fs)) C16757T|(ORF1ab_polyprotein:C16493T(P5498L)) 16970	4	0.001
16693 C16757T|(ORF1ab_polyprotein:C16493T(P5498L)) 16956	3	0.001
16693 16711-insertT|(ORF1ab_polyprotein:16447insertT(5483fs)) C16757T|(ORF1ab_polyprotein:C16493T(P5498L)) 16970	3	0.001
22996 A23013C|(surface_glycoprotein:A1451C(E484A)) A23040G|(surface_glycoprotein:A1478G(Q493R)) A23055T|(surface_glycoprotein:A1493T(Q498L)) A23063T|(surface_glycoprotein:A1501T(N501Y)) T23075C|(surface_glycoprotein:T1513C(Y505H)) 23144	3	0
16696 C16757T|(ORF1ab_polyprotein:C16493T(P5498L)) 16970	2	0
16693 16703-insertA|(ORF1ab_polyprotein:16439insertA(5480fs)) C16757T|(ORF1ab_polyprotein:C16493T(P5498L)) 16970	2	0
16693 16705-insertG|(ORF1ab_polyprotein:16441insertG(5481fs)) C16757T|(ORF1ab_polyprotein:C16493T(P5498L)) 16970	2	0
16693 C16757T|(ORF1ab_polyprotein:C16493T(P5498L)) 16956-insertA|(ORF1ab_polyprotein:16692insertA(5564fs)) 16970	2	0
/mnt/d/SRA/SARS2/Wastewater/FromWI/unique_seqs_2023_02_14/38/SRR23275767.SARS2.wg_unique_seqs.tsv.gz
SRR23275767	PRJNA889839	SAMN32963198	Wisconsin State Laboratory of Hygiene	2022-10-18	USA: Wisconsin,	<
16742 C16757T|(ORF1ab_polyprotein:C16493T(P5498L)) 16892	4	0.001
16683 C16757T|(ORF1ab_polyprotein:C16493T(P5498L)) 16829	4	0.001
16683 C16757T|(ORF1ab_polyprotein:C16493T(P5498L)) 16828	2	0
/mnt/d/SRA/SARS2/Wastewater/FromWI/unique_seqs_2023_02_14/38/SRR23275761.SARS2.wg_unique_seqs.tsv.gz
SRR23275761	PRJNA889839	SAMN32963216	Wisconsin State Laboratory of Hygiene	2022-10-19	USA: Wisconsin,	>
22970 G22992A|(surface_glycoprotein:G1430A(S477N)) C22995G|(surface_glycoprotein:C1433G(T478R)) T23010C|(surface_glycoprotein:T1448C(V483A)) A23013C|(surface_glycoprotein:A1451C(E484A)) T23018G|(surface_glycoprotein:T1456G(F486V)) A23055G|(surface_glycoprotein:A1493G(Q498R)) A23063T|(surface_glycoprotein:A1501T(N501Y)) T23075C|(surface_glycoprotein:T1513C(Y505H)) C23099T|(surface_glycoprotein:C15…	7	0
16683 C16757T|(ORF1ab_polyprotein:C16493T(P5498L)) 16892	6	0.001
22970 G22992A|(surface_glycoprotein:G1430A(S477N)) C22995G|(surface_glycoprotein:C1433G(T478R)) A23013C|(surface_glycoprotein:A1451C(E484A)) T23018G|(surface_glycoprotein:TTT1456-1458GCT(F486A)) T23019C|(surface_glycoprotein:TTT1456-1458GCT(F486A)) A23055G|(surface_glycoprotein:A1493G(Q498R)) A23063T|(surface_glycoprotein:A1501T(N501Y)) T23075C|(surface_glycoprotein:T1513C(Y505H)) C23099T|(surfac…	4	0
16742 C16757T|(ORF1ab_polyprotein:C16493T(P5498L)) 16892	2	0
22970 A22976C|(surface_glycoprotein:A1414C(I472L)) G22992A|(surface_glycoprotein:G1430A(S477N)) C22995G|(surface_glycoprotein:C1433G(T478R)) A23013C|(surface_glycoprotein:A1451C(E484A)) T23018G|(surface_glycoprotein:T1456G(F486V)) A23055G|(surface_glycoprotein:A1493G(Q498R)) A23063T|(surface_glycoprotein:A1501T(N501Y)) T23075C|(surface_glycoprotein:T1513C(Y505H)) C23099T|(surface_glycoprotein:C15…	2	0
22970 A22976C|(surface_glycoprotein:A1414C(I472L)) G22992A|(surface_glycoprotein:G1430A(S477N)) C22995G|(surface_glycoprotein:C1433G(T478R)) A23013C|(surface_glycoprotein:A1451C(E484A)) T23018G|(surface_glycoprotein:T1456G(F486V)) A23055G|(surface_glycoprotein:A1493G(Q498R)) A23063T|(surface_glycoprotein:A1501T(N501Y)) T23075C|(surface_glycoprotein:T1513C(Y505H)) C23099T|(surface_glycoprotein:C15…	2	0.001
22970 G22992A|(surface_glycoprotein:G1430A(S477N)) C22995G|(surface_glycoprotein:C1433G(T478R)) A23013C|(surface_glycoprotein:A1451C(E484A)) T23018G|(surface_glycoprotein:T1456G(F486V)) T23042C|(surface_glycoprotein:T1480C(S494P)) A23055G|(surface_glycoprotein:A1493G(Q498R)) A23063T|(surface_glycoprotein:A1501T(N501Y)) T23075C|(surface_glycoprotein:T1513C(Y505H)) C23099T|(surface_glycoprotein:C15…	2	0
16683 C16757T|(ORF1ab_polyprotein:C16493T(P5498L)) A16797T|(ORF1ab_polyprotein:A16533T(V5511V)) 16892	2	0
/mnt/d/SRA/SARS2/Wastewater/FromWI/unique_seqs_2023_02_14/38/SRR22960251.SARS2.wg_unique_seqs.tsv.gz
SRR22960251	PRJNA907019	SAMN32545362	WA_GT	2022-12-14	USA: Washington,	#N/A
16683 C16757T|(ORF1ab_polyprotein:C16493T(P5498L)) 16892	6	0.001
22851 T22882G|(surface_glycoprotein:T1320G(N440K)) T22896C|(surface_glycoprotein:T1334C(V445A)) T22917G|(surface_glycoprotein:T1355G(L452R)) G22992A|(surface_glycoprotein:G1430A(S477N)) C22995A|(surface_glycoprotein:C1433A(T478K)) A23013C|(surface_glycoprotein:A1451C(E484A)) T23018G|(surface_glycoprotein:TTT1456-1458GCT(F486A)) T23019C|(surface_glycoprotein:TTT1456-1458GCT(F486A)) A23055G|(surfac…	2	0
22851 T22882G|(surface_glycoprotein:T1320G(N440K)) T22896C|(surface_glycoprotein:T1334C(V445A)) T22917G|(surface_glycoprotein:T1355G(L452R)) G22992A|(surface_glycoprotein:G1430A(S477N)) C22995G|(surface_glycoprotein:C1433G(T478R)) A23013C|(surface_glycoprotein:A1451C(E484A)) T23018G|(surface_glycoprotein:T1456G(F486V)) A23055G|(surface_glycoprotein:A1493G(Q498R)) A23063T|(surface_glycoprotein:A15…	2	0
/mnt/d/SRA/SARS2/Wastewater/FromWI/unique_seqs_2023_02_14/38/SRR23275810.SARS2.wg_unique_seqs.tsv.gz
SRR23275810	PRJNA889839	SAMN32963280	Wisconsin State Laboratory of Hygiene	2022-11-15	USA: Wisconsin,	<
16683 C16757T|(ORF1ab_polyprotein:C16493T(P5498L)) 16892	5	0.001
22970 G22992A|(surface_glycoprotein:G1430A(S477N)) C22995A|(surface_glycoprotein:C1433A(T478K)) A23013C|(surface_glycoprotein:A1451C(E484A)) T23018G|(surface_glycoprotein:T1456G(F486V)) A23055T|(surface_glycoprotein:A1493T(Q498L)) A23063T|(surface_glycoprotein:A1501T(N501Y)) T23075C|(surface_glycoprotein:T1513C(Y505H)) 23214	3	0
22970 G22992A|(surface_glycoprotein:G1430A(S477N)) C22995A|(surface_glycoprotein:C1433A(T478K)) G23007A|(surface_glycoprotein:G1445A(G482D)) A23013C|(surface_glycoprotein:A1451C(E484A)) T23018G|(surface_glycoprotein:TTT1456-1458GCT(F486A)) T23019C|(surface_glycoprotein:TTT1456-1458GCT(F486A)) A23055G|(surface_glycoprotein:A1493G(Q498R)) A23063T|(surface_glycoprotein:A1501T(N501Y)) T23075C|(surfac…	3	0
22851 T22882G|(surface_glycoprotein:T1320G(N440K)) G22894T|(surface_glycoprotein:G1332T(K444N)) T22917G|(surface_glycoprotein:T1355G(L452R)) T22942G|(surface_glycoprotein:T1380G(N460K)) G22992A|(surface_glycoprotein:G1430A(S477N)) C22995A|(surface_glycoprotein:C1433A(T478K)) A23013C|(surface_glycoprotein:A1451C(E484A)) T23018G|(surface_glycoprotein:TTT1456-1458GCT(F486A)) T23019C|(surface_glycopr…	2	0.001
/mnt/d/SRA/SARS2/Wastewater/FromWI/unique_seqs_2023_02_14/38/SRR23275749.SARS2.wg_unique_seqs.tsv.gz
SRR23275749	PRJNA889839	SAMN32963283	Wisconsin State Laboratory of Hygiene	2022-11-03	USA: Wisconsin,	<
16683 C16757T|(ORF1ab_polyprotein:C16493T(P5498L)) 16892	14	0.002
16683 A16734G|(ORF1ab_polyprotein:A16470G(S5490S)) C16757T|(ORF1ab_polyprotein:C16493T(P5498L)) 16892	2	0
/mnt/d/SRA/SARS2/Wastewater/FromWI/unique_seqs_2023_02_14/38/SRR23275839.SARS2.wg_unique_seqs.tsv.gz
SRR23275839	PRJNA889839	SAMN32963304	Wisconsin State Laboratory of Hygiene	2022-11-28	USA: Wisconsin,	<
22851 T22882G|(surface_glycoprotein:T1320G(N440K)) A22910G|(surface_glycoprotein:A1348G(N450D)) T22917G|(surface_glycoprotein:T1355G(L452R)) G22992A|(surface_glycoprotein:G1430A(S477N)) C22995A|(surface_glycoprotein:C1433A(T478K)) A23013C|(surface_glycoprotein:A1451C(E484A)) T23018G|(surface_glycoprotein:T1456G(F486V)) T23031A|(surface_glycoprotein:T1469A(F490Y)) A23055G|(surface_glycoprotein:A14…	25	0.01
22851 T22882G|(surface_glycoprotein:T1320G(N440K)) A22910G|(surface_glycoprotein:A1348G(N450D)) T22917G|(surface_glycoprotein:T1355G(L452R)) G22992A|(surface_glycoprotein:G1430A(S477N)) C22995A|(surface_glycoprotein:C1433A(T478K)) A23013C|(surface_glycoprotein:A1451C(E484A)) T23018G|(surface_glycoprotein:T1456G(F486V)) T23042C|(surface_glycoprotein:T1480C(S494P)) A23055G|(surface_glycoprotein:A14…	6	0.002
22851 T22882G|(surface_glycoprotein:T1320G(N440K)) A22910G|(surface_glycoprotein:A1348G(N450D)) T22917G|(surface_glycoprotein:T1355G(L452R)) T22954C|(surface_glycoprotein:T1392C(F464F)) G22992A|(surface_glycoprotein:G1430A(S477N)) C22995A|(surface_glycoprotein:C1433A(T478K)) A23013C|(surface_glycoprotein:A1451C(E484A)) T23018G|(surface_glycoprotein:T1456G(F486V)) T23031A|(surface_glycoprotein:T14…	5	0.002
22851 T22882G|(surface_glycoprotein:T1320G(N440K)) T22896C|(surface_glycoprotein:T1334C(V445A)) A22910G|(surface_glycoprotein:A1348G(N450D)) T22917G|(surface_glycoprotein:T1355G(L452R)) G22992A|(surface_glycoprotein:G1430A(S477N)) C22995A|(surface_glycoprotein:C1433A(T478K)) A23013C|(surface_glycoprotein:A1451C(E484A)) T23018G|(surface_glycoprotein:T1456G(F486V)) A23055G|(surface_glycoprotein:A14…	3	0.001
22851 T22882G|(surface_glycoprotein:T1320G(N440K)) A22910G|(surface_glycoprotein:A1348G(N450D)) T22917G|(surface_glycoprotein:T1355G(L452R)) T22928C|(surface_glycoprotein:T1366C(F456L)) G22992A|(surface_glycoprotein:G1430A(S477N)) C22995A|(surface_glycoprotein:C1433A(T478K)) A23013C|(surface_glycoprotein:A1451C(E484A)) T23018G|(surface_glycoprotein:T1456G(F486V)) A23055G|(surface_glycoprotein:A14…	2	0.001
/mnt/d/SRA/SARS2/Wastewater/FromWI/unique_seqs_2023_02_14/38/SRR22960247.SARS2.wg_unique_seqs.tsv.gz
SRR22960247	PRJNA907019	SAMN32545355	WA_GT	2022-12-15	USA: Washington,	35550
22970 G22992A|(surface_glycoprotein:G1430A(S477N)) C22995A|(surface_glycoprotein:C1433A(T478K)) A23013C|(surface_glycoprotein:A1451C(E484A)) T23030G|(surface_glycoprotein:T1468G(F490V)) T23042C|(surface_glycoprotein:T1480C(S494P)) A23055G|(surface_glycoprotein:A1493G(Q498R)) A23063T|(surface_glycoprotein:A1501T(N501Y)) T23075C|(surface_glycoprotein:T1513C(Y505H)) 23214	5	0
22970 G22992A|(surface_glycoprotein:G1430A(S477N)) C22995G|(surface_glycoprotein:C1433G(T478R)) A23013C|(surface_glycoprotein:A1451C(E484A)) T23030G|(surface_glycoprotein:T1468G(F490V)) A23055G|(surface_glycoprotein:A1493G(Q498R)) A23063T|(surface_glycoprotein:A1501T(N501Y)) T23075C|(surface_glycoprotein:T1513C(Y505H)) 23214	4	0
16683 C16757T|(ORF1ab_polyprotein:C16493T(P5498L)) 16892	3	0
22970 A22991G|(surface_glycoprotein:AGC1429-1431GAC(S477D)) G22992A|(surface_glycoprotein:AGC1429-1431GAC(S477D)) C22995A|(surface_glycoprotein:C1433A(T478K)) A23013C|(surface_glycoprotein:A1451C(E484A)) T23030G|(surface_glycoprotein:T1468G(F490V)) A23055G|(surface_glycoprotein:A1493G(Q498R)) A23063T|(surface_glycoprotein:A1501T(N501Y)) T23075C|(surface_glycoprotein:T1513C(Y505H)) 23214	2	0
/mnt/d/SRA/SARS2/Wastewater/FromWI/unique_seqs_2023_02_14/38/SRR23385800.SARS2.wg_unique_seqs.tsv.gz
SRR23385800	PRJNA907019	SAMN33229162	WA_GT	2023-02-02	USA: Washington,	15000
22851 T22882G|(surface_glycoprotein:T1320G(N440K)) G22895C|(surface_glycoprotein:GTT1333-1335CCT(V445P)) T22896C|(surface_glycoprotein:GTT1333-1335CCT(V445P)) G22898A|(surface_glycoprotein:G1336A(G446S)) T22942G|(surface_glycoprotein:T1380G(N460K)) G22992A|(surface_glycoprotein:G1430A(S477N)) C22995A|(surface_glycoprotein:C1433A(T478K)) A23013C|(surface_glycoprotein:A1451C(E484A)) T23018C|(surfac…	373	0.12
22851 T22882G|(surface_glycoprotein:T1320G(N440K)) G22895C|(surface_glycoprotein:GTT1333-1335CCT(V445P)) T22896C|(surface_glycoprotein:GTT1333-1335CCT(V445P)) G22898A|(surface_glycoprotein:G1336A(G446S)) T22942G|(surface_glycoprotein:T1380G(N460K)) G22992A|(surface_glycoprotein:G1430A(S477N)) C22995A|(surface_glycoprotein:C1433A(T478K)) A23013C|(surface_glycoprotein:A1451C(E484A)) T23018C|(surfac…	20	0.006
22970 G22992A|(surface_glycoprotein:G1430A(S477N)) C22995A|(surface_glycoprotein:C1433A(T478K)) A23013C|(surface_glycoprotein:A1451C(E484A)) T23018C|(surface_glycoprotein:TTT1456-1458CCT(F486P)) T23019C|(surface_glycoprotein:TTT1456-1458CCT(F486P)) T23031C|(surface_glycoprotein:T1469C(F490S)) T23042C|(surface_glycoprotein:T1480C(S494P)) A23055G|(surface_glycoprotein:A1493G(Q498R)) A23063T|(surfac…	10	0
22970 G22992A|(surface_glycoprotein:G1430A(S477N)) C22995G|(surface_glycoprotein:C1433G(T478R)) A23013C|(surface_glycoprotein:A1451C(E484A)) T23018C|(surface_glycoprotein:TTT1456-1458CCT(F486P)) T23019C|(surface_glycoprotein:TTT1456-1458CCT(F486P)) T23031C|(surface_glycoprotein:T1469C(F490S)) A23055G|(surface_glycoprotein:A1493G(Q498R)) A23063T|(surface_glycoprotein:A1501T(N501Y)) T23075C|(surfac…	9	0
22970 G22992A|(surface_glycoprotein:G1430A(S477N)) C22995G|(surface_glycoprotein:C1433G(T478R)) A23013C|(surface_glycoprotein:A1451C(E484A)) T23018C|(surface_glycoprotein:TTT1456-1458CCT(F486P)) T23019C|(surface_glycoprotein:TTT1456-1458CCT(F486P)) T23031C|(surface_glycoprotein:T1469C(F490S)) A23055G|(surface_glycoprotein:A1493G(Q498R)) A23063T|(surface_glycoprotein:A1501T(N501Y)) T23075C|(surfac…	8	0
22970 G22992A|(surface_glycoprotein:G1430A(S477N)) C22995A|(surface_glycoprotein:C1433A(T478K)) T23010C|(surface_glycoprotein:T1448C(V483A)) A23013C|(surface_glycoprotein:A1451C(E484A)) T23018C|(surface_glycoprotein:TTT1456-1458CCT(F486P)) T23019C|(surface_glycoprotein:TTT1456-1458CCT(F486P)) T23031C|(surface_glycoprotein:T1469C(F490S)) A23055G|(surface_glycoprotein:A1493G(Q498R)) A23063T|(surfac…	7	0
22851 T22882G|(surface_glycoprotein:T1320G(N440K)) G22895C|(surface_glycoprotein:GTT1333-1335CCT(V445P)) T22896C|(surface_glycoprotein:GTT1333-1335CCT(V445P)) G22898A|(surface_glycoprotein:G1336A(G446S)) T22942G|(surface_glycoprotein:T1380G(N460K)) C22995A|(surface_glycoprotein:C1433A(T478K)) A23013C|(surface_glycoprotein:A1451C(E484A)) T23018C|(surface_glycoprotein:TTT1456-1458CCT(F486P)) T23019…	6	0.002
22852 T22882G|(surface_glycoprotein:T1320G(N440K)) G22895C|(surface_glycoprotein:GTT1333-1335CCT(V445P)) T22896C|(surface_glycoprotein:GTT1333-1335CCT(V445P)) G22898A|(surface_glycoprotein:G1336A(G446S)) T22942G|(surface_glycoprotein:T1380G(N460K)) G22992A|(surface_glycoprotein:G1430A(S477N)) C22995A|(surface_glycoprotein:C1433A(T478K)) A23013C|(surface_glycoprotein:A1451C(E484A)) T23018C|(surfac…	5	0.002
22851 T22882G|(surface_glycoprotein:T1320G(N440K)) G22895C|(surface_glycoprotein:GTT1333-1335CCT(V445P)) T22896C|(surface_glycoprotein:GTT1333-1335CCT(V445P)) G22898A|(surface_glycoprotein:G1336A(G446S)) T22942G|(surface_glycoprotein:T1380G(N460K)) T22977C|(surface_glycoprotein:T1415C(I472T)) G22992A|(surface_glycoprotein:G1430A(S477N)) C22995A|(surface_glycoprotein:C1433A(T478K)) A23013C|(surfac…	4	0.001
22970 C22986T|(surface_glycoprotein:C1424T(A475V)) G22992A|(surface_glycoprotein:G1430A(S477N)) C22995A|(surface_glycoprotein:C1433A(T478K)) A23013C|(surface_glycoprotein:A1451C(E484A)) T23018C|(surface_glycoprotein:TTT1456-1458CCT(F486P)) T23019C|(surface_glycoprotein:TTT1456-1458CCT(F486P)) T23031C|(surface_glycoprotein:T1469C(F490S)) A23055G|(surface_glycoprotein:A1493G(Q498R)) A23063T|(surfac…	4	0
22851 T22882G|(surface_glycoprotein:T1320G(N440K)) G22895C|(surface_glycoprotein:GTT1333-1335CCT(V445P)) T22896C|(surface_glycoprotein:GTT1333-1335CCT(V445P)) G22898A|(surface_glycoprotein:G1336A(G446S)) T22942G|(surface_glycoprotein:T1380G(N460K)) G22992A|(surface_glycoprotein:G1430A(S477N)) C22995A|(surface_glycoprotein:C1433A(T478K)) A23013C|(surface_glycoprotein:A1451C(E484A)) T23018C|(surfac…	4	0.001
22851 T22882G|(surface_glycoprotein:T1320G(N440K)) G22895C|(surface_glycoprotein:GTT1333-1335CCT(V445P)) T22896C|(surface_glycoprotein:GTT1333-1335CCT(V445P)) G22898A|(surface_glycoprotein:G1336A(G446S)) A22922T|(surface_glycoprotein:A1360T(R454*)) T22942G|(surface_glycoprotein:T1380G(N460K)) G22992A|(surface_glycoprotein:G1430A(S477N)) C22995A|(surface_glycoprotein:C1433A(T478K)) A23013C|(surfac…	3	0.001
22851 T22882G|(surface_glycoprotein:T1320G(N440K)) G22895C|(surface_glycoprotein:GTT1333-1335CCT(V445P)) T22896C|(surface_glycoprotein:GTT1333-1335CCT(V445P)) G22898A|(surface_glycoprotein:G1336A(G446S)) T22942G|(surface_glycoprotein:T1380G(N460K)) T22953C|(surface_glycoprotein:T1391C(F464S)) G22992A|(surface_glycoprotein:G1430A(S477N)) C22995A|(surface_glycoprotein:C1433A(T478K)) A23013C|(surfac…	3	0.001
22851 T22882G|(surface_glycoprotein:T1320G(N440K)) G22895C|(surface_glycoprotein:GTT1333-1335CCT(V445P)) T22896C|(surface_glycoprotein:GTT1333-1335CCT(V445P)) G22898A|(surface_glycoprotein:G1336A(G446S)) T22917C|(surface_glycoprotein:T1355C(L452P)) T22942G|(surface_glycoprotein:T1380G(N460K)) G22992A|(surface_glycoprotein:G1430A(S477N)) C22995A|(surface_glycoprotein:C1433A(T478K)) A23013C|(surfac…	3	0.001
22851 T22882G|(surface_glycoprotein:T1320G(N440K)) G22895C|(surface_glycoprotein:GTT1333-1335CCT(V445P)) T22896C|(surface_glycoprotein:GTT1333-1335CCT(V445P)) G22898A|(surface_glycoprotein:G1336A(G446S)) T22928C|(surface_glycoprotein:T1366C(F456L)) T22942G|(surface_glycoprotein:T1380G(N460K)) G22992A|(surface_glycoprotein:G1430A(S477N)) C22995A|(surface_glycoprotein:C1433A(T478K)) A23013C|(surfac…	3	0.001
/mnt/d/SRA/SARS2/Wastewater/FromWI/unique_seqs_2023_02_14/32/SRR22710280.SARS2.wg_unique_seqs.tsv.gz
SRR22710280	PRJNA850375	SAMN32130885	CDPHE-COVID	2021-12-06	USA: Colorado, Adams Arapahoe, county,	268004
22989 C23039A|(surface_glycoprotein:C1477A(Q493K)) A23056C|(surface_glycoprotein:A1494C(Q498H)) 23096	4	0.002
22989 C23039A|(surface_glycoprotein:C1477A(Q493K)) A23056C|(surface_glycoprotein:A1494C(Q498H)) 23139	2	0.001
22989 C23039A|(surface_glycoprotein:C1477A(Q493K)) A23056C|(surface_glycoprotein:A1494C(Q498H)) 23147	2	0.001
22991 C22995A|(surface_glycoprotein:C1433A(T478K)) C23039A|(surface_glycoprotein:C1477A(Q493K)) A23056C|(surface_glycoprotein:A1494C(Q498H)) 23141	2	0.001
/mnt/d/SRA/SARS2/Wastewater/FromWI/unique_seqs_2023_02_14/32/SRR23242993.SARS2.wg_unique_seqs.tsv.gz
SRR23242993	PRJNA907019	SAMN32932092	WA_GT	2023-01-20	USA: Washington,	83000
22970 G22992A|(surface_glycoprotein:G1430A(S477N)) C22995A|(surface_glycoprotein:C1433A(T478K)) A23013C|(surface_glycoprotein:A1451C(E484A)) T23018C|(surface_glycoprotein:TTT1456-1458CCT(F486P)) T23019C|(surface_glycoprotein:TTT1456-1458CCT(F486P)) T23031C|(surface_glycoprotein:T1469C(F490S)) A23055G|(surface_glycoprotein:A1493G(Q498R)) C23057T|(surface_glycoprotein:C1495T(P499S)) A23063T|(surfac…	10	0.001
22970 G22992A|(surface_glycoprotein:G1430A(S477N)) C22995A|(surface_glycoprotein:C1433A(T478K)) G23012A|(surface_glycoprotein:GAA1450-1452ACA(E484T)) A23013C|(surface_glycoprotein:GAA1450-1452ACA(E484T)) T23018C|(surface_glycoprotein:TTT1456-1458CCT(F486P)) T23019C|(surface_glycoprotein:TTT1456-1458CCT(F486P)) A23055G|(surface_glycoprotein:A1493G(Q498R)) A23063T|(surface_glycoprotein:A1501T(N501Y…	2	0
22970 G22992A|(surface_glycoprotein:G1430A(S477N)) C22995A|(surface_glycoprotein:C1433A(T478K)) A23013C|(surface_glycoprotein:A1451C(E484A)) T23018C|(surface_glycoprotein:TTT1456-1458CCT(F486P)) T23019C|(surface_glycoprotein:TTT1456-1458CCT(F486P)) T23031C|(surface_glycoprotein:T1469C(F490S)) T23042C|(surface_glycoprotein:T1480C(S494P)) A23055G|(surface_glycoprotein:A1493G(Q498R)) A23063T|(surfac…	2	0
16683 C16757T|(ORF1ab_polyprotein:C16493T(P5498L)) 16892	2	0.001
22970 G22992A|(surface_glycoprotein:G1430A(S477N)) C22995A|(surface_glycoprotein:C1433A(T478K)) T23010C|(surface_glycoprotein:T1448C(V483A)) A23013C|(surface_glycoprotein:A1451C(E484A)) T23018C|(surface_glycoprotein:TTT1456-1458CCT(F486P)) T23019C|(surface_glycoprotein:TTT1456-1458CCT(F486P)) T23031C|(surface_glycoprotein:T1469C(F490S)) A23055G|(surface_glycoprotein:A1493G(Q498R)) A23063T|(surfac…	2	0
22970 G22992A|(surface_glycoprotein:G1430A(S477N)) C22995A|(surface_glycoprotein:C1433A(T478K)) G23007A|(surface_glycoprotein:G1445A(G482D)) A23013C|(surface_glycoprotein:A1451C(E484A)) T23018C|(surface_glycoprotein:TTT1456-1458CCT(F486P)) T23019C|(surface_glycoprotein:TTT1456-1458CCT(F486P)) T23031C|(surface_glycoprotein:T1469C(F490S)) A23055G|(surface_glycoprotein:A1493G(Q498R)) A23063T|(surfac…	2	0
22970 G22992A|(surface_glycoprotein:G1430A(S477N)) C22995A|(surface_glycoprotein:C1433A(T478K)) A23013C|(surface_glycoprotein:A1451C(E484A)) T23018C|(surface_glycoprotein:TTT1456-1458CCT(F486P)) T23019C|(surface_glycoprotein:TTT1456-1458CCT(F486P)) A23055G|(surface_glycoprotein:A1493G(Q498R)) A23063T|(surface_glycoprotein:A1501T(N501Y)) G23073A|(surface_glycoprotein:G1511A(G504D)) T23075C|(surfac…	2	0
22970 G22992A|(surface_glycoprotein:G1430A(S477N)) C22995G|(surface_glycoprotein:C1433G(T478R)) A23013C|(surface_glycoprotein:A1451C(E484A)) T23018C|(surface_glycoprotein:TTT1456-1458CCT(F486P)) T23019C|(surface_glycoprotein:TTT1456-1458CCT(F486P)) A23055G|(surface_glycoprotein:A1493G(Q498R)) A23063T|(surface_glycoprotein:A1501T(N501Y)) T23075C|(surface_glycoprotein:T1513C(Y505H)) 23214	2	0
/mnt/d/SRA/SARS2/Wastewater/FromWI/unique_seqs_2023_02_14/32/SRR23246536.SARS2.wg_unique_seqs.tsv.gz
SRR23246536	PRJNA812604	SAMN32933107	UPHL_ID	2022-12-29	USA: Utah,	102624
16720 C16757T|(ORF1ab_polyprotein:C16493T(P5498L)) 16794	269	0.013
16749 C16757T|(ORF1ab_polyprotein:C16493T(P5498L)) 16823	267	0.009
16700 C16757T|(ORF1ab_polyprotein:C16493T(P5498L)) 16774	182	0.043
16705 C16757T|(ORF1ab_polyprotein:C16493T(P5498L)) 16778	170	0.021
16710 C16757T|(ORF1ab_polyprotein:C16493T(P5498L)) 16783	158	0.012
16754 C16757T|(ORF1ab_polyprotein:C16493T(P5498L)) 16828	72	0.002
16753 C16757T|(ORF1ab_polyprotein:C16493T(P5498L)) 16827	70	0.002
16708 C16757T|(ORF1ab_polyprotein:C16493T(P5498L)) 16782	61	0.006
16751 C16757T|(ORF1ab_polyprotein:C16493T(P5498L)) 16825	54	0.002
16744 C16757T|(ORF1ab_polyprotein:C16493T(P5498L)) 16818	46	0.002
16718 C16757T|(ORF1ab_polyprotein:C16493T(P5498L)) 16791	44	0.003
16702 C16757T|(ORF1ab_polyprotein:C16493T(P5498L)) 16776	30	0.006
16742 C16757T|(ORF1ab_polyprotein:C16493T(P5498L)) 16816	25	0.001
16743 C16757T|(ORF1ab_polyprotein:C16493T(P5498L)) 16817	24	0.001
16707 C16757T|(ORF1ab_polyprotein:C16493T(P5498L)) 16781	23	0.003
/mnt/d/SRA/SARS2/Wastewater/FromWI/unique_seqs_2023_02_14/32/SRR23275613.SARS2.wg_unique_seqs.tsv.gz
SRR23275613	PRJNA889839	SAMN32963155	Wisconsin State Laboratory of Hygiene	2022-09-12	USA: Wisconsin,	>
22851 T22882G|(surface_glycoprotein:T1320G(N440K)) T22896C|(surface_glycoprotein:T1334C(V445A)) GGTA22901-22904del|(surface_glycoprotein:GGTAATTAT1339-1347AATdel(GNY447-449Ndel)) TT22906-22907del|(surface_glycoprotein:GGTAATTAT1339-1347AATdel(GNY447-449Ndel)) T22917A|(surface_glycoprotein:T1355A(L452Q)) A22920T|(surface_glycoprotein:A1358T(Y453F)) T22942G|(surface_glycoprotein:T1380G(N460K)) G229…	76	0.058
22747 A22776G|(surface_glycoprotein:A1214G(D405G)) A22812C|(surface_glycoprotein:A1250C(K417T)) T22882G|(surface_glycoprotein:T1320G(N440K)) T22896C|(surface_glycoprotein:T1334C(V445A)) GGTA22901-22904del|(surface_glycoprotein:GGTAATTAT1339-1347AATdel(GNY447-449Ndel)) TT22906-22907del|(surface_glycoprotein:GGTAATTAT1339-1347AATdel(GNY447-449Ndel)) T22917A|(surface_glycoprotein:T1355A(L452Q)) A229…	67	0.065
22851 T22882G|(surface_glycoprotein:T1320G(N440K)) T22896C|(surface_glycoprotein:T1334C(V445A)) GGTA22901-22904del|(surface_glycoprotein:GGTAATTAT1339-1347AATdel(GNY447-449Ndel)) TT22906-22907del|(surface_glycoprotein:GGTAATTAT1339-1347AATdel(GNY447-449Ndel)) T22917A|(surface_glycoprotein:T1355A(L452Q)) A22920T|(surface_glycoprotein:A1358T(Y453F)) T22942G|(surface_glycoprotein:T1380G(N460K)) T229…	37	0.028
22987 T23010C|(surface_glycoprotein:T1448C(V483A)) G23012C|(surface_glycoprotein:GAA1450-1452CCA(E484P)) A23013C|(surface_glycoprotein:GAA1450-1452CCA(E484P)) T23018G|(surface_glycoprotein:TTT1456-1458GCT(F486A)) T23019C|(surface_glycoprotein:TTT1456-1458GCT(F486A)) C23039A|(surface_glycoprotein:C1477A(Q493K)) C23054A|(surface_glycoprotein:C1492A(Q498K)) A23063T|(surface_glycoprotein:A1501T(N501Y…	24	0.421
22851 T22882G|(surface_glycoprotein:T1320G(N440K)) A22892-22892del|(surface_glycoprotein:1330-1330del(444fs)) TT22896-22897del|(surface_glycoprotein:1334-1335del(445fs)) G22899C|(surface_glycoprotein:G1337C(G446A)) ATT22905-22907del|(surface_glycoprotein:AATTAT1342-1347AATdel(NY448-449Ndel)) T22917A|(surface_glycoprotein:T1355A(L452Q)) A22920T|(surface_glycoprotein:A1358T(Y453F)) T22942G|(surface…	6	0.005
22729 A22776G|(surface_glycoprotein:A1214G(D405G)) A22812C|(surface_glycoprotein:A1250C(K417T)) T22882G|(surface_glycoprotein:T1320G(N440K)) T22896C|(surface_glycoprotein:T1334C(V445A)) GGTA22901-22904del|(surface_glycoprotein:GGTAATTAT1339-1347AATdel(GNY447-449Ndel)) TT22906-22907del|(surface_glycoprotein:GGTAATTAT1339-1347AATdel(GNY447-449Ndel)) T22917A|(surface_glycoprotein:T1355A(L452Q)) A229…	4	0.004
22851 T22882G|(surface_glycoprotein:T1320G(N440K)) T22884C|(surface_glycoprotein:T1322C(L441P)) T22896C|(surface_glycoprotein:T1334C(V445A)) GGTA22901-22904del|(surface_glycoprotein:GGTAATTAT1339-1347AATdel(GNY447-449Ndel)) TT22906-22907del|(surface_glycoprotein:GGTAATTAT1339-1347AATdel(GNY447-449Ndel)) T22917A|(surface_glycoprotein:T1355A(L452Q)) A22920T|(surface_glycoprotein:A1358T(Y453F)) T229…	4	0.003
22710 A22776G|(surface_glycoprotein:A1214G(D405G)) A22812C|(surface_glycoprotein:A1250C(K417T)) T22882G|(surface_glycoprotein:T1320G(N440K)) T22896C|(surface_glycoprotein:T1334C(V445A)) GGTA22901-22904del|(surface_glycoprotein:GGTAATTAT1339-1347AATdel(GNY447-449Ndel)) TT22906-22907del|(surface_glycoprotein:GGTAATTAT1339-1347AATdel(GNY447-449Ndel)) T22917A|(surface_glycoprotein:T1355A(L452Q)) A229…	2	0.002
22987 T23010C|(surface_glycoprotein:T1448C(V483A)) G23012C|(surface_glycoprotein:GAA1450-1452CCA(E484P)) A23013C|(surface_glycoprotein:GAA1450-1452CCA(E484P)) T23018G|(surface_glycoprotein:TTT1456-1458GCT(F486A)) T23019C|(surface_glycoprotein:TTT1456-1458GCT(F486A)) C23039A|(surface_glycoprotein:C1477A(Q493K)) C23054A|(surface_glycoprotein:C1492A(Q498K)) A23063T|(surface_glycoprotein:A1501T(N501Y…	2	0.035
22747 A22776G|(surface_glycoprotein:A1214G(D405G)) A22812C|(surface_glycoprotein:A1250C(K417T)) T22882G|(surface_glycoprotein:T1320G(N440K)) T22896C|(surface_glycoprotein:T1334C(V445A)) GGTA22901-22904del|(surface_glycoprotein:GGTAATTAT1339-1347AATdel(GNY447-449Ndel)) TT22906-22907del|(surface_glycoprotein:GGTAATTAT1339-1347AATdel(GNY447-449Ndel)) 22944	2	0.002
22851 T22882G|(surface_glycoprotein:T1320G(N440K)) T22896C|(surface_glycoprotein:T1334C(V445A)) GGTA22901-22904del|(surface_glycoprotein:GGTAATTAT1339-1347AATdel(GNY447-449Ndel)) TT22906-22907del|(surface_glycoprotein:GGTAATTAT1339-1347AATdel(GNY447-449Ndel)) T22917A|(surface_glycoprotein:T1355A(L452Q)) A22920T|(surface_glycoprotein:A1358T(Y453F)) T22942G|(surface_glycoprotein:T1380G(N460K)) G229…	2	0.002
22851 T22882G|(surface_glycoprotein:T1320G(N440K)) T22896C|(surface_glycoprotein:T1334C(V445A)) GGTA22901-22904del|(surface_glycoprotein:GGTAATTAT1339-1347AATdel(GNY447-449Ndel)) TT22906-22907del|(surface_glycoprotein:GGTAATTAT1339-1347AATdel(GNY447-449Ndel)) T22917A|(surface_glycoprotein:T1355A(L452Q)) A22920T|(surface_glycoprotein:A1358T(Y453F)) T22942G|(surface_glycoprotein:T1380G(N460K)) T229…	2	0.002
22851 T22882G|(surface_glycoprotein:T1320G(N440K)) T22896C|(surface_glycoprotein:T1334C(V445A)) GGTA22901-22904del|(surface_glycoprotein:GGTAATTAT1339-1347AATdel(GNY447-449Ndel)) TT22906-22907del|(surface_glycoprotein:GGTAATTAT1339-1347AATdel(GNY447-449Ndel)) T22917A|(surface_glycoprotein:T1355A(L452Q)) A22920T|(surface_glycoprotein:A1358T(Y453F)) T22942G|(surface_glycoprotein:T1380G(N460K)) A229…	2	0.002
22747 A22776G|(surface_glycoprotein:A1214G(D405G)) A22788G|(surface_glycoprotein:A1226G(Q409R)) A22812C|(surface_glycoprotein:A1250C(K417T)) T22882G|(surface_glycoprotein:T1320G(N440K)) T22896C|(surface_glycoprotein:T1334C(V445A)) GGTA22901-22904del|(surface_glycoprotein:GGTAATTAT1339-1347AATdel(GNY447-449Ndel)) TT22906-22907del|(surface_glycoprotein:GGTAATTAT1339-1347AATdel(GNY447-449Ndel)) T229…	2	0.002
22851 T22882G|(surface_glycoprotein:T1320G(N440K)) T22917G|(surface_glycoprotein:T1355G(L452R)) G22992A|(surface_glycoprotein:G1430A(S477N)) C22995A|(surface_glycoprotein:C1433A(T478K)) A23013C|(surface_glycoprotein:A1451C(E484A)) T23018G|(surface_glycoprotein:T1456G(F486V)) A23055T|(surface_glycoprotein:A1493T(Q498L)) A23063T|(surface_glycoprotein:A1501T(N501Y)) T23075C|(surface_glycoprotein:T15…	2	0.002
/mnt/d/SRA/SARS2/Wastewater/FromWI/unique_seqs_2023_02_14/32/SRR23352240.SARS2.wg_unique_seqs.tsv.gz
SRR23352240	PRJNA889839	SAMN33142180	Wisconsin State Laboratory of Hygiene	2023-01-24	USA: Wisconsin,	<
22970 A22991G|(surface_glycoprotein:AGC1429-1431GAC(S477D)) G22992A|(surface_glycoprotein:AGC1429-1431GAC(S477D)) C22995A|(surface_glycoprotein:C1433A(T478K)) T22999C|(surface_glycoprotein:T1437C(P479P)) G23001-23001del|(surface_glycoprotein:1439-1439del(480fs)) A23013C|(surface_glycoprotein:A1451C(E484A)) T23018C|(surface_glycoprotein:TTT1456-1458CCT(F486P)) T23019C|(surface_glycoprotein:TTT1456…	7	0.001
22970 A22991G|(surface_glycoprotein:AGC1429-1431GAC(S477D)) G22992A|(surface_glycoprotein:AGC1429-1431GAC(S477D)) C22995A|(surface_glycoprotein:C1433A(T478K)) A23013C|(surface_glycoprotein:A1451C(E484A)) T23018C|(surface_glycoprotein:TTT1456-1458CCT(F486P)) T23019C|(surface_glycoprotein:TTT1456-1458CCT(F486P)) T23031C|(surface_glycoprotein:T1469C(F490S)) A23055G|(surface_glycoprotein:A1493G(Q498R…	4	0.001
22970 G22992A|(surface_glycoprotein:G1430A(S477N)) C22995G|(surface_glycoprotein:C1433G(T478R)) A23013C|(surface_glycoprotein:A1451C(E484A)) T23018C|(surface_glycoprotein:TTT1456-1458CCT(F486P)) T23019C|(surface_glycoprotein:TTT1456-1458CCT(F486P)) T23031C|(surface_glycoprotein:T1469C(F490S)) A23055G|(surface_glycoprotein:A1493G(Q498R)) A23063T|(surface_glycoprotein:A1501T(N501Y)) T23075C|(surfac…	4	0.001
22970 G22992A|(surface_glycoprotein:G1430A(S477N)) C22995A|(surface_glycoprotein:C1433A(T478K)) T23010C|(surface_glycoprotein:T1448C(V483A)) A23013C|(surface_glycoprotein:A1451C(E484A)) T23018C|(surface_glycoprotein:TTT1456-1458CCT(F486P)) T23019C|(surface_glycoprotein:TTT1456-1458CCT(F486P)) T23031C|(surface_glycoprotein:T1469C(F490S)) A23055G|(surface_glycoprotein:A1493G(Q498R)) A23063T|(surfac…	3	0
22970 G22992A|(surface_glycoprotein:G1430A(S477N)) C22995A|(surface_glycoprotein:C1433A(T478K)) T22999C|(surface_glycoprotein:T1437C(P479P)) G23001-23001del|(surface_glycoprotein:1439-1439del(480fs)) A23013C|(surface_glycoprotein:A1451C(E484A)) T23018C|(surface_glycoprotein:TTT1456-1458CCT(F486P)) T23019C|(surface_glycoprotein:TTT1456-1458CCT(F486P)) T23031C|(surface_glycoprotein:T1469C(F490S)) T…	2	0
22851 A22881G|(surface_glycoprotein:AAT1318-1320AGG(N440R)) T22882G|(surface_glycoprotein:AAT1318-1320AGG(N440R)) A22893C|(surface_glycoprotein:A1331C(K444T)) T22896C|(surface_glycoprotein:T1334C(V445A)) T22917G|(surface_glycoprotein:T1355G(L452R)) T22942A|(surface_glycoprotein:T1380A(N460K)) G22992A|(surface_glycoprotein:G1430A(S477N)) C22995A|(surface_glycoprotein:C1433A(T478K)) A23013C|(surfac…	2	0.001
16683 C16757T|(ORF1ab_polyprotein:C16493T(P5498L)) 16892	2	0.001
22970 G22992A|(surface_glycoprotein:G1430A(S477N)) C22995A|(surface_glycoprotein:C1433A(T478K)) T22999C|(surface_glycoprotein:T1437C(P479P)) G23001-23001del|(surface_glycoprotein:1439-1439del(480fs)) T23010C|(surface_glycoprotein:T1448C(V483A)) A23013C|(surface_glycoprotein:A1451C(E484A)) T23018C|(surface_glycoprotein:TTT1456-1458CCT(F486P)) T23019C|(surface_glycoprotein:TTT1456-1458CCT(F486P)) T…	2	0
/mnt/d/SRA/SARS2/Wastewater/FromWI/unique_seqs_2023_02_14/32/SRR23325266.SARS2.wg_unique_seqs.tsv.gz
SRR23325266	PRJNA907019	SAMN33037587	WA_GT	2023-01-26	USA: Washington,	15000
22970 G22992A|(surface_glycoprotein:G1430A(S477N)) C22995A|(surface_glycoprotein:C1433A(T478K)) A23013T|(surface_glycoprotein:A1451T(E484V)) T23018C|(surface_glycoprotein:TTT1456-1458CCT(F486P)) T23019C|(surface_glycoprotein:TTT1456-1458CCT(F486P)) T23031C|(surface_glycoprotein:T1469C(F490S)) A23055G|(surface_glycoprotein:A1493G(Q498R)) A23063T|(surface_glycoprotein:A1501T(N501Y)) T23075C|(surfac…	4	0
22970 G22992A|(surface_glycoprotein:G1430A(S477N)) C22995A|(surface_glycoprotein:C1433A(T478K)) A23013C|(surface_glycoprotein:A1451C(E484A)) T23018C|(surface_glycoprotein:TTT1456-1458CCT(F486P)) T23019C|(surface_glycoprotein:TTT1456-1458CCT(F486P)) T23031C|(surface_glycoprotein:T1469C(F490S)) T23042C|(surface_glycoprotein:T1480C(S494P)) A23055G|(surface_glycoprotein:A1493G(Q498R)) A23063T|(surfac…	3	0
22970 G22992A|(surface_glycoprotein:G1430A(S477N)) C22995A|(surface_glycoprotein:C1433A(T478K)) G23012A|(surface_glycoprotein:GAA1450-1452ACA(E484T)) A23013C|(surface_glycoprotein:GAA1450-1452ACA(E484T)) T23018C|(surface_glycoprotein:TTT1456-1458CCT(F486P)) T23019C|(surface_glycoprotein:TTT1456-1458CCT(F486P)) T23031C|(surface_glycoprotein:T1469C(F490S)) A23055G|(surface_glycoprotein:A1493G(Q498R…	3	0
22970 A22991G|(surface_glycoprotein:AGC1429-1431GAC(S477D)) G22992A|(surface_glycoprotein:AGC1429-1431GAC(S477D)) C22995A|(surface_glycoprotein:C1433A(T478K)) A23013C|(surface_glycoprotein:A1451C(E484A)) T23018C|(surface_glycoprotein:TTT1456-1458CCT(F486P)) T23019C|(surface_glycoprotein:TTT1456-1458CCT(F486P)) T23031C|(surface_glycoprotein:T1469C(F490S)) A23055G|(surface_glycoprotein:A1493G(Q498R…	2	0
22851 T22882G|(surface_glycoprotein:T1320G(N440K)) G22895C|(surface_glycoprotein:GTT1333-1335CCT(V445P)) T22896C|(surface_glycoprotein:GTT1333-1335CCT(V445P)) G22898A|(surface_glycoprotein:G1336A(G446S)) T22939C|(surface_glycoprotein:T1377C(S459S)) T22942G|(surface_glycoprotein:T1380G(N460K)) G22992A|(surface_glycoprotein:G1430A(S477N)) C22995G|(surface_glycoprotein:C1433G(T478R)) A23013C|(surfac…	2	0.001
22970 G22992A|(surface_glycoprotein:G1430A(S477N)) C22995A|(surface_glycoprotein:C1433A(T478K)) T23010C|(surface_glycoprotein:T1448C(V483A)) A23013C|(surface_glycoprotein:A1451C(E484A)) T23018C|(surface_glycoprotein:TTT1456-1458CCT(F486P)) T23019C|(surface_glycoprotein:TTT1456-1458CCT(F486P)) T23031C|(surface_glycoprotein:T1469C(F490S)) A23055G|(surface_glycoprotein:A1493G(Q498R)) A23063T|(surfac…	2	0
22987 G23007A|(surface_glycoprotein:G1445A(G482D)) A23013C|(surface_glycoprotein:A1451C(E484A)) T23018C|(surface_glycoprotein:TTT1456-1458CCT(F486P)) T23019C|(surface_glycoprotein:TTT1456-1458CCT(F486P)) T23031C|(surface_glycoprotein:T1469C(F490S)) A23055G|(surface_glycoprotein:A1493G(Q498R)) A23063T|(surface_glycoprotein:A1501T(N501Y)) T23075C|(surface_glycoprotein:T1513C(Y505H)) 23214	2	0
/mnt/d/SRA/SARS2/Wastewater/FromWI/unique_seqs_2023_02_14/32/SRR23352259.SARS2.wg_unique_seqs.tsv.gz
SRR23352259	PRJNA889839	SAMN33142178	Wisconsin State Laboratory of Hygiene	2023-01-24	USA: Wisconsin,	<
22970 G22992A|(surface_glycoprotein:G1430A(S477N)) C22995A|(surface_glycoprotein:C1433A(T478K)) T23010C|(surface_glycoprotein:T1448C(V483A)) A23013C|(surface_glycoprotein:A1451C(E484A)) T23018C|(surface_glycoprotein:TTT1456-1458CCT(F486P)) T23019C|(surface_glycoprotein:TTT1456-1458CCT(F486P)) T23031C|(surface_glycoprotein:T1469C(F490S)) A23055G|(surface_glycoprotein:A1493G(Q498R)) A23063T|(surfac…	30	0.002
22970 G22992A|(surface_glycoprotein:G1430A(S477N)) C22995A|(surface_glycoprotein:C1433A(T478K)) A23013C|(surface_glycoprotein:A1451C(E484A)) T23018C|(surface_glycoprotein:TTT1456-1458CCT(F486P)) T23019C|(surface_glycoprotein:TTT1456-1458CCT(F486P)) T23031C|(surface_glycoprotein:T1469C(F490S)) T23042C|(surface_glycoprotein:T1480C(S494P)) A23055G|(surface_glycoprotein:A1493G(Q498R)) A23063T|(surfac…	15	0.001
22970 G22992A|(surface_glycoprotein:G1430A(S477N)) C22995G|(surface_glycoprotein:C1433G(T478R)) A23013C|(surface_glycoprotein:A1451C(E484A)) T23018C|(surface_glycoprotein:TTT1456-1458CCT(F486P)) T23019C|(surface_glycoprotein:TTT1456-1458CCT(F486P)) T23031C|(surface_glycoprotein:T1469C(F490S)) A23055G|(surface_glycoprotein:A1493G(Q498R)) A23063T|(surface_glycoprotein:A1501T(N501Y)) T23075C|(surfac…	7	0
22970 C22986T|(surface_glycoprotein:C1424T(A475V)) G22992A|(surface_glycoprotein:G1430A(S477N)) C22995A|(surface_glycoprotein:C1433A(T478K)) A23013C|(surface_glycoprotein:A1451C(E484A)) T23018C|(surface_glycoprotein:TTT1456-1458CCT(F486P)) T23019C|(surface_glycoprotein:TTT1456-1458CCT(F486P)) T23031C|(surface_glycoprotein:T1469C(F490S)) A23055G|(surface_glycoprotein:A1493G(Q498R)) A23063T|(surfac…	6	0
22851 T22882G|(surface_glycoprotein:T1320G(N440K)) G22895C|(surface_glycoprotein:GTT1333-1335CCT(V445P)) T22896C|(surface_glycoprotein:GTT1333-1335CCT(V445P)) G22898A|(surface_glycoprotein:G1336A(G446S)) T22942G|(surface_glycoprotein:T1380G(N460K)) G22992A|(surface_glycoprotein:G1430A(S477N)) C22995A|(surface_glycoprotein:C1433A(T478K)) A23013C|(surface_glycoprotein:A1451C(E484A)) T23018C|(surfac…	5	0.001
22970 G22992A|(surface_glycoprotein:G1430A(S477N)) C22995A|(surface_glycoprotein:C1433A(T478K)) A23013T|(surface_glycoprotein:A1451T(E484V)) T23018C|(surface_glycoprotein:TTT1456-1458CCT(F486P)) T23019C|(surface_glycoprotein:TTT1456-1458CCT(F486P)) T23031C|(surface_glycoprotein:T1469C(F490S)) A23055G|(surface_glycoprotein:A1493G(Q498R)) A23063T|(surface_glycoprotein:A1501T(N501Y)) T23075C|(surfac…	5	0
22970 G22992A|(surface_glycoprotein:G1430A(S477N)) C22995A|(surface_glycoprotein:C1433A(T478K)) A23013C|(surface_glycoprotein:A1451C(E484A)) T23018C|(surface_glycoprotein:TTT1456-1458CCT(F486P)) T23019C|(surface_glycoprotein:TTT1456-1458CCT(F486P)) T23031C|(surface_glycoprotein:T1469C(F490S)) A23055G|(surface_glycoprotein:A1493G(Q498R)) A23063T|(surface_glycoprotein:A1501T(N501Y)) G23073A|(surfac…	5	0
22970 G22992A|(surface_glycoprotein:G1430A(S477N)) C22995A|(surface_glycoprotein:C1433A(T478K)) A23013C|(surface_glycoprotein:A1451C(E484A)) T23018C|(surface_glycoprotein:TTT1456-1458CCT(F486P)) T23019C|(surface_glycoprotein:TTT1456-1458CCT(F486P)) T23031C|(surface_glycoprotein:T1469C(F490S)) A23055G|(surface_glycoprotein:A1493G(Q498R)) C23057T|(surface_glycoprotein:C1495T(P499S)) A23063T|(surfac…	4	0
16683 C16757T|(ORF1ab_polyprotein:C16493T(P5498L)) G16827A|(ORF1ab_polyprotein:G16563A(E5521E)) A16856G|(ORF1ab_polyprotein:A16592G(D5531G)) 16892	3	0.001
22851 T22882G|(surface_glycoprotein:T1320G(N440K)) G22895C|(surface_glycoprotein:GTT1333-1335CCT(V445P)) T22896C|(surface_glycoprotein:GTT1333-1335CCT(V445P)) G22898A|(surface_glycoprotein:G1336A(G446S)) T22928C|(surface_glycoprotein:T1366C(F456L)) T22942G|(surface_glycoprotein:T1380G(N460K)) G22992A|(surface_glycoprotein:G1430A(S477N)) C22995A|(surface_glycoprotein:C1433A(T478K)) A23013C|(surfac…	3	0.001
22970 A22991G|(surface_glycoprotein:AGC1429-1431GAC(S477D)) G22992A|(surface_glycoprotein:AGC1429-1431GAC(S477D)) C22995A|(surface_glycoprotein:C1433A(T478K)) A23013C|(surface_glycoprotein:A1451C(E484A)) T23018C|(surface_glycoprotein:TTT1456-1458CCT(F486P)) T23019C|(surface_glycoprotein:TTT1456-1458CCT(F486P)) T23031C|(surface_glycoprotein:T1469C(F490S)) A23055G|(surface_glycoprotein:A1493G(Q498R…	3	0
22970 G22992A|(surface_glycoprotein:G1430A(S477N)) C22995A|(surface_glycoprotein:C1433A(T478K)) A23013C|(surface_glycoprotein:A1451C(E484A)) T23018C|(surface_glycoprotein:TTT1456-1458CCT(F486P)) T23019C|(surface_glycoprotein:TTT1456-1458CCT(F486P)) T23031C|(surface_glycoprotein:T1469C(F490S)) A23055G|(surface_glycoprotein:A1493G(Q498R)) A23060T|(surface_glycoprotein:A1498T(T500S)) A23063T|(surfac…	2	0
22851 A22880G|(surface_glycoprotein:AAT1318-1320GAG(N440E)) T22882G|(surface_glycoprotein:AAT1318-1320GAG(N440E)) G22895C|(surface_glycoprotein:GTT1333-1335CCT(V445P)) T22896C|(surface_glycoprotein:GTT1333-1335CCT(V445P)) G22898A|(surface_glycoprotein:G1336A(G446S)) T22942G|(surface_glycoprotein:T1380G(N460K)) G22992A|(surface_glycoprotein:G1430A(S477N)) C22995A|(surface_glycoprotein:C1433A(T478K…	2	0.001
16683 C16757T|(ORF1ab_polyprotein:C16493T(P5498L)) 16892	2	0.001
22970 G22992A|(surface_glycoprotein:G1430A(S477N)) C22995A|(surface_glycoprotein:C1433A(T478K)) G23007A|(surface_glycoprotein:G1445A(G482D)) A23013C|(surface_glycoprotein:A1451C(E484A)) T23018C|(surface_glycoprotein:TTT1456-1458CCT(F486P)) T23019C|(surface_glycoprotein:TTT1456-1458CCT(F486P)) T23031C|(surface_glycoprotein:T1469C(F490S)) A23055G|(surface_glycoprotein:A1493G(Q498R)) A23063T|(surfac…	2	0
/mnt/d/SRA/SARS2/Wastewater/FromWI/unique_seqs_2023_02_14/32/SRR23352268.SARS2.wg_unique_seqs.tsv.gz
SRR23352268	PRJNA889839	SAMN33142186	Wisconsin State Laboratory of Hygiene	2023-01-23	USA: Wisconsin,	<
22970 A22991G|(surface_glycoprotein:AGC1429-1431GAC(S477D)) G22992A|(surface_glycoprotein:AGC1429-1431GAC(S477D)) C22995A|(surface_glycoprotein:C1433A(T478K)) A23013C|(surface_glycoprotein:A1451C(E484A)) T23018C|(surface_glycoprotein:TTT1456-1458CCT(F486P)) T23019C|(surface_glycoprotein:TTT1456-1458CCT(F486P)) T23031C|(surface_glycoprotein:T1469C(F490S)) A23055G|(surface_glycoprotein:A1493G(Q498R…	3	0
22851 T22882G|(surface_glycoprotein:T1320G(N440K)) G22895C|(surface_glycoprotein:GTT1333-1335CCT(V445P)) T22896C|(surface_glycoprotein:GTT1333-1335CCT(V445P)) G22898A|(surface_glycoprotein:G1336A(G446S)) G22902T|(surface_glycoprotein:G1340T(G447V)) T22942G|(surface_glycoprotein:T1380G(N460K)) G22992A|(surface_glycoprotein:G1430A(S477N)) C22995G|(surface_glycoprotein:C1433G(T478R)) A23013C|(surfac…	2	0.001
22851 T22882G|(surface_glycoprotein:T1320G(N440K)) G22895C|(surface_glycoprotein:GTT1333-1335CCT(V445P)) T22896C|(surface_glycoprotein:GTT1333-1335CCT(V445P)) G22898A|(surface_glycoprotein:G1336A(G446S)) T22942G|(surface_glycoprotein:T1380G(N460K)) G22992A|(surface_glycoprotein:G1430A(S477N)) C22995A|(surface_glycoprotein:C1433A(T478K)) T23010C|(surface_glycoprotein:T1448C(V483A)) A23013C|(surfac…	2	0.001
22851 A22881G|(surface_glycoprotein:AAT1318-1320AGG(N440R)) T22882G|(surface_glycoprotein:AAT1318-1320AGG(N440R)) G22895C|(surface_glycoprotein:GTT1333-1335CCT(V445P)) T22896C|(surface_glycoprotein:GTT1333-1335CCT(V445P)) G22898A|(surface_glycoprotein:G1336A(G446S)) T22942G|(surface_glycoprotein:T1380G(N460K)) G22992A|(surface_glycoprotein:G1430A(S477N)) C22995A|(surface_glycoprotein:C1433A(T478K…	2	0.001
22851 T22882G|(surface_glycoprotein:T1320G(N440K)) G22895C|(surface_glycoprotein:GTT1333-1335CCT(V445P)) T22896C|(surface_glycoprotein:GTT1333-1335CCT(V445P)) G22898A|(surface_glycoprotein:G1336A(G446S)) A22910G|(surface_glycoprotein:A1348G(N450D)) T22942G|(surface_glycoprotein:T1380G(N460K)) G22992A|(surface_glycoprotein:G1430A(S477N)) C22995A|(surface_glycoprotein:C1433A(T478K)) A23013C|(surfac…	2	0.001
16683 C16757T|(ORF1ab_polyprotein:C16493T(P5498L)) 16892	2	0.001
/mnt/d/SRA/SARS2/Wastewater/FromWI/unique_seqs_2023_02_14/34/SRR22710254.SARS2.wg_unique_seqs.tsv.gz
SRR22710254	PRJNA850375	SAMN32130973	CDPHE-COVID	2021-12-16	USA: Colorado, Adams Arapahoe, county,	268004
22989 A22994C|(surface_glycoprotein:ACA1432-1434CAA(T478Q)) C22995A|(surface_glycoprotein:ACA1432-1434CAA(T478Q)) C23039A|(surface_glycoprotein:C1477A(Q493K)) A23056C|(surface_glycoprotein:A1494C(Q498H)) 23139	12	0.008
22989 A22994C|(surface_glycoprotein:ACA1432-1434CAA(T478Q)) C22995A|(surface_glycoprotein:ACA1432-1434CAA(T478Q)) C23039A|(surface_glycoprotein:C1477A(Q493K)) A23056C|(surface_glycoprotein:A1494C(Q498H)) 23096	4	0.003
22991 C23039A|(surface_glycoprotein:C1477A(Q493K)) A23056C|(surface_glycoprotein:A1494C(Q498H)) 23141	4	0.003
22988 G22992A|(surface_glycoprotein:G1430A(S477N)) C22995A|(surface_glycoprotein:C1433A(T478K)) C23039A|(surface_glycoprotein:C1477A(Q493K)) A23056C|(surface_glycoprotein:A1494C(Q498H)) 23138	4	0.004
22989 A22994C|(surface_glycoprotein:ACA1432-1434CAA(T478Q)) C22995A|(surface_glycoprotein:ACA1432-1434CAA(T478Q)) C23039A|(surface_glycoprotein:C1477A(Q493K)) A23056C|(surface_glycoprotein:A1494C(Q498H)) C23202A|(surface_glycoprotein:C1640A(T547K)) 23205	3	0.002
22989 C22995A|(surface_glycoprotein:C1433A(T478K)) C23039A|(surface_glycoprotein:C1477A(Q493K)) A23056C|(surface_glycoprotein:A1494C(Q498H)) 23222	3	0.002
22989 A22994C|(surface_glycoprotein:ACA1432-1434CAA(T478Q)) C22995A|(surface_glycoprotein:ACA1432-1434CAA(T478Q)) C23039A|(surface_glycoprotein:C1477A(Q493K)) A23056C|(surface_glycoprotein:A1494C(Q498H)) 23091	2	0.001
22989 A22994C|(surface_glycoprotein:ACA1432-1434CAA(T478Q)) C22995A|(surface_glycoprotein:ACA1432-1434CAA(T478Q)) C23039A|(surface_glycoprotein:C1477A(Q493K)) A23056C|(surface_glycoprotein:A1494C(Q498H)) 23088	2	0.001
22959 A22994C|(surface_glycoprotein:ACA1432-1434CAA(T478Q)) C22995A|(surface_glycoprotein:ACA1432-1434CAA(T478Q)) C23039A|(surface_glycoprotein:C1477A(Q493K)) A23056C|(surface_glycoprotein:A1494C(Q498H)) 23109	2	0.003
22962 C23039A|(surface_glycoprotein:C1477A(Q493K)) A23056C|(surface_glycoprotein:A1494C(Q498H)) 23222	2	0.003
22989 C23039A|(surface_glycoprotein:C1477A(Q493K)) A23056C|(surface_glycoprotein:A1494C(Q498H)) 23088	2	0.001
22997 C23039A|(surface_glycoprotein:C1477A(Q493K)) A23056C|(surface_glycoprotein:A1494C(Q498H)) 23088	2	0.001
22989 C23039A|(surface_glycoprotein:C1477A(Q493K)) A23056C|(surface_glycoprotein:A1494C(Q498H)) 23139	2	0.001
22988 C23039A|(surface_glycoprotein:C1477A(Q493K)) A23056C|(surface_glycoprotein:A1494C(Q498H)) 23138	2	0.002
23016 C23039A|(surface_glycoprotein:C1477A(Q493K)) A23056C|(surface_glycoprotein:A1494C(Q498H)) 23166	2	0.001
/mnt/d/SRA/SARS2/Wastewater/FromWI/unique_seqs_2023_02_14/34/SRR22752802.SARS2.wg_unique_seqs.tsv.gz
SRR22752802	PRJNA907019	SAMN32252362	WA_GT	2022-12-08	USA: Washington,	35550
22851 A22881G|(surface_glycoprotein:AAT1318-1320AGG(N440R)) T22882G|(surface_glycoprotein:AAT1318-1320AGG(N440R)) G22894T|(surface_glycoprotein:G1332T(K444N)) T22917G|(surface_glycoprotein:T1355G(L452R)) T22942A|(surface_glycoprotein:T1380A(N460K)) G22992A|(surface_glycoprotein:G1430A(S477N)) C22995A|(surface_glycoprotein:C1433A(T478K)) A23013C|(surface_glycoprotein:A1451C(E484A)) T23018G|(surfac…	20	0.004
/mnt/d/SRA/SARS2/Wastewater/FromWI/unique_seqs_2023_02_14/34/SRR23242999.SARS2.wg_unique_seqs.tsv.gz
SRR23242999	PRJNA907019	SAMN32932086	WA_GT	2023-01-19	USA: Washington,	43300
22851 T22882G|(surface_glycoprotein:T1320G(N440K)) G22895C|(surface_glycoprotein:GTT1333-1335CCT(V445P)) T22896C|(surface_glycoprotein:GTT1333-1335CCT(V445P)) G22898A|(surface_glycoprotein:G1336A(G446S)) T22907C|(surface_glycoprotein:T1345C(Y449H)) T22942G|(surface_glycoprotein:T1380G(N460K)) G22992A|(surface_glycoprotein:G1430A(S477N)) C22995A|(surface_glycoprotein:C1433A(T478K)) A23013C|(surfac…	8	0.002
22851 T22882G|(surface_glycoprotein:T1320G(N440K)) G22895C|(surface_glycoprotein:GTT1333-1335CCT(V445P)) T22896C|(surface_glycoprotein:GTT1333-1335CCT(V445P)) G22898A|(surface_glycoprotein:G1336A(G446S)) T22942G|(surface_glycoprotein:T1380G(N460K)) G22992A|(surface_glycoprotein:G1430A(S477N)) C22995A|(surface_glycoprotein:C1433A(T478K)) A23013C|(surface_glycoprotein:A1451C(E484A)) T23018C|(surfac…	4	0.001
22851 T22882G|(surface_glycoprotein:T1320G(N440K)) G22895C|(surface_glycoprotein:GTT1333-1335CCT(V445P)) T22896C|(surface_glycoprotein:GTT1333-1335CCT(V445P)) G22898A|(surface_glycoprotein:G1336A(G446S)) T22942G|(surface_glycoprotein:T1380G(N460K)) G22992A|(surface_glycoprotein:G1430A(S477N)) C22995A|(surface_glycoprotein:C1433A(T478K)) A23013C|(surface_glycoprotein:A1451C(E484A)) T23018C|(surfac…	3	0.001
22970 G22992A|(surface_glycoprotein:G1430A(S477N)) C22995A|(surface_glycoprotein:C1433A(T478K)) G23007A|(surface_glycoprotein:G1445A(G482D)) A23013C|(surface_glycoprotein:A1451C(E484A)) T23018C|(surface_glycoprotein:TTT1456-1458CCT(F486P)) T23019C|(surface_glycoprotein:TTT1456-1458CCT(F486P)) T23031C|(surface_glycoprotein:T1469C(F490S)) A23055G|(surface_glycoprotein:A1493G(Q498R)) A23063T|(surfac…	3	0
22851 T22882G|(surface_glycoprotein:T1320G(N440K)) G22895C|(surface_glycoprotein:GTT1333-1335CCT(V445P)) T22896C|(surface_glycoprotein:GTT1333-1335CCT(V445P)) G22898A|(surface_glycoprotein:G1336A(G446S)) T22942G|(surface_glycoprotein:T1380G(N460K)) G22992A|(surface_glycoprotein:G1430A(S477N)) C22995A|(surface_glycoprotein:C1433A(T478K)) A23013T|(surface_glycoprotein:A1451T(E484V)) T23018C|(surfac…	3	0.001
22851 A22881G|(surface_glycoprotein:AAT1318-1320AGG(N440R)) T22882G|(surface_glycoprotein:AAT1318-1320AGG(N440R)) G22895C|(surface_glycoprotein:GTT1333-1335CCT(V445P)) T22896C|(surface_glycoprotein:GTT1333-1335CCT(V445P)) G22898A|(surface_glycoprotein:G1336A(G446S)) T22942G|(surface_glycoprotein:T1380G(N460K)) G22992A|(surface_glycoprotein:G1430A(S477N)) C22995A|(surface_glycoprotein:C1433A(T478K…	2	0
22970 G22992A|(surface_glycoprotein:G1430A(S477N)) C22995A|(surface_glycoprotein:C1433A(T478K)) T23010C|(surface_glycoprotein:T1448C(V483A)) A23013C|(surface_glycoprotein:A1451C(E484A)) T23018C|(surface_glycoprotein:TTT1456-1458CCT(F486P)) T23019C|(surface_glycoprotein:TTT1456-1458CCT(F486P)) T23031C|(surface_glycoprotein:T1469C(F490S)) A23055G|(surface_glycoprotein:A1493G(Q498R)) A23063T|(surfac…	2	0
22851 T22882G|(surface_glycoprotein:T1320G(N440K)) G22895C|(surface_glycoprotein:GTT1333-1335CCT(V445P)) T22896C|(surface_glycoprotein:GTT1333-1335CCT(V445P)) G22898A|(surface_glycoprotein:G1336A(G446S)) G22923A|(surface_glycoprotein:G1361A(R454K)) T22942G|(surface_glycoprotein:T1380G(N460K)) G22992A|(surface_glycoprotein:G1430A(S477N)) C22995A|(surface_glycoprotein:C1433A(T478K)) A23013C|(surfac…	2	0
/mnt/d/SRA/SARS2/Wastewater/FromWI/unique_seqs_2023_02_14/34/SRR23275635.SARS2.wg_unique_seqs.tsv.gz
SRR23275635	PRJNA889839	SAMN32963407	Wisconsin State Laboratory of Hygiene	2023-01-15	USA: Wisconsin,	>
22970 A22991G|(surface_glycoprotein:AGC1429-1431GAC(S477D)) G22992A|(surface_glycoprotein:AGC1429-1431GAC(S477D)) C22995A|(surface_glycoprotein:C1433A(T478K)) A23013C|(surface_glycoprotein:A1451C(E484A)) T23018C|(surface_glycoprotein:TTT1456-1458CCT(F486P)) T23019C|(surface_glycoprotein:TTT1456-1458CCT(F486P)) T23031C|(surface_glycoprotein:T1469C(F490S)) A23055G|(surface_glycoprotein:A1493G(Q498R…	8	0
22970 G22992A|(surface_glycoprotein:G1430A(S477N)) C22995A|(surface_glycoprotein:C1433A(T478K)) T23010C|(surface_glycoprotein:T1448C(V483A)) A23013C|(surface_glycoprotein:A1451C(E484A)) T23018C|(surface_glycoprotein:TTT1456-1458CCT(F486P)) T23019C|(surface_glycoprotein:TTT1456-1458CCT(F486P)) T23031C|(surface_glycoprotein:T1469C(F490S)) A23055G|(surface_glycoprotein:A1493G(Q498R)) A23063T|(surfac…	7	0
22970 G22992A|(surface_glycoprotein:G1430A(S477N)) C22995G|(surface_glycoprotein:C1433G(T478R)) A23013C|(surface_glycoprotein:A1451C(E484A)) T23018C|(surface_glycoprotein:TTT1456-1458CCT(F486P)) T23019C|(surface_glycoprotein:TTT1456-1458CCT(F486P)) T23031C|(surface_glycoprotein:T1469C(F490S)) A23055G|(surface_glycoprotein:A1493G(Q498R)) A23063T|(surface_glycoprotein:A1501T(N501Y)) T23075C|(surfac…	5	0
22970 C22986T|(surface_glycoprotein:C1424T(A475V)) G22992A|(surface_glycoprotein:G1430A(S477N)) C22995A|(surface_glycoprotein:C1433A(T478K)) A23013C|(surface_glycoprotein:A1451C(E484A)) T23018C|(surface_glycoprotein:TTT1456-1458CCT(F486P)) T23019C|(surface_glycoprotein:TTT1456-1458CCT(F486P)) T23031C|(surface_glycoprotein:T1469C(F490S)) A23055G|(surface_glycoprotein:A1493G(Q498R)) A23063T|(surfac…	4	0
22970 G22992A|(surface_glycoprotein:G1430A(S477N)) C22995A|(surface_glycoprotein:C1433A(T478K)) A23013C|(surface_glycoprotein:A1451C(E484A)) T23018C|(surface_glycoprotein:TTT1456-1458CCT(F486P)) T23019C|(surface_glycoprotein:TTT1456-1458CCT(F486P)) T23031C|(surface_glycoprotein:T1469C(F490S)) T23042C|(surface_glycoprotein:T1480C(S494P)) A23055G|(surface_glycoprotein:A1493G(Q498R)) A23063T|(surfac…	4	0
22970 G22992A|(surface_glycoprotein:G1430A(S477N)) C22995A|(surface_glycoprotein:C1433A(T478K)) A23013C|(surface_glycoprotein:A1451C(E484A)) T23018C|(surface_glycoprotein:TTT1456-1458CCT(F486P)) T23019C|(surface_glycoprotein:TTT1456-1458CCT(F486P)) T23031C|(surface_glycoprotein:T1469C(F490S)) A23055G|(surface_glycoprotein:A1493G(Q498R)) A23060T|(surface_glycoprotein:A1498T(T500S)) A23063T|(surfac…	3	0
22970 G22992A|(surface_glycoprotein:G1430A(S477N)) C22995A|(surface_glycoprotein:C1433A(T478K)) A23013C|(surface_glycoprotein:A1451C(E484A)) T23018C|(surface_glycoprotein:TTT1456-1458CCT(F486P)) T23019C|(surface_glycoprotein:TTT1456-1458CCT(F486P)) T23031C|(surface_glycoprotein:T1469C(F490S)) A23055G|(surface_glycoprotein:A1493G(Q498R)) C23057T|(surface_glycoprotein:C1495T(P499S)) A23063T|(surfac…	3	0
22970 G22992A|(surface_glycoprotein:G1430A(S477N)) C22995A|(surface_glycoprotein:C1433A(T478K)) G23009A|(surface_glycoprotein:G1447A(V483I)) A23013C|(surface_glycoprotein:A1451C(E484A)) T23018C|(surface_glycoprotein:TTT1456-1458CCT(F486P)) T23019C|(surface_glycoprotein:TTT1456-1458CCT(F486P)) T23031C|(surface_glycoprotein:T1469C(F490S)) A23055G|(surface_glycoprotein:A1493G(Q498R)) A23063T|(surfac…	2	0
16559 C16757T|(ORF1ab_polyprotein:C16493T(P5498L)) 16770	2	0.001
/mnt/d/SRA/SARS2/Wastewater/FromWI/unique_seqs_2023_02_14/34/SRR23275738.SARS2.wg_unique_seqs.tsv.gz
SRR23275738	PRJNA889839	SAMN32963291	Wisconsin State Laboratory of Hygiene	2022-11-22	USA: Wisconsin,	<
22970 A22991G|(surface_glycoprotein:AGC1429-1431GAC(S477D)) G22992A|(surface_glycoprotein:AGC1429-1431GAC(S477D)) C22995A|(surface_glycoprotein:C1433A(T478K)) T23010C|(surface_glycoprotein:T1448C(V483A)) A23013C|(surface_glycoprotein:A1451C(E484A)) T23018G|(surface_glycoprotein:T1456G(F486V)) A23055G|(surface_glycoprotein:A1493G(Q498R)) A23063T|(surface_glycoprotein:A1501T(N501Y)) T23075C|(surfac…	12	0.002
22970 A22976C|(surface_glycoprotein:A1414C(I472L)) A22991G|(surface_glycoprotein:AGC1429-1431GAC(S477D)) G22992A|(surface_glycoprotein:AGC1429-1431GAC(S477D)) C22995A|(surface_glycoprotein:C1433A(T478K)) A23013C|(surface_glycoprotein:A1451C(E484A)) T23018G|(surface_glycoprotein:T1456G(F486V)) A23055G|(surface_glycoprotein:A1493G(Q498R)) A23063T|(surface_glycoprotein:A1501T(N501Y)) T23075C|(surfac…	3	0.001
22970 A22991G|(surface_glycoprotein:AGC1429-1431GAC(S477D)) G22992A|(surface_glycoprotein:AGC1429-1431GAC(S477D)) C22995A|(surface_glycoprotein:C1433A(T478K)) T23008C|(surface_glycoprotein:T1446C(G482G)) T23010C|(surface_glycoprotein:T1448C(V483A)) A23013C|(surface_glycoprotein:A1451C(E484A)) T23018G|(surface_glycoprotein:T1456G(F486V)) A23055G|(surface_glycoprotein:A1493G(Q498R)) A23063T|(surfac…	2	0
/mnt/d/SRA/SARS2/Wastewater/FromWI/unique_seqs_2023_02_14/34/SRR23275813.SARS2.wg_unique_seqs.tsv.gz
SRR23275813	PRJNA889839	SAMN32963276	Wisconsin State Laboratory of Hygiene	2022-11-11	USA: Wisconsin,	<
22851 T22882G|(surface_glycoprotein:T1320G(N440K)) A22910G|(surface_glycoprotein:A1348G(N450D)) T22917G|(surface_glycoprotein:T1355G(L452R)) G22992A|(surface_glycoprotein:G1430A(S477N)) C22995A|(surface_glycoprotein:C1433A(T478K)) G23009A|(surface_glycoprotein:G1447A(V483I)) A23013C|(surface_glycoprotein:A1451C(E484A)) T23018G|(surface_glycoprotein:T1456G(F486V)) A23055G|(surface_glycoprotein:A14…	4	0.002
22851 T22882G|(surface_glycoprotein:T1320G(N440K)) A22910G|(surface_glycoprotein:A1348G(N450D)) T22917G|(surface_glycoprotein:T1355G(L452R)) G22992A|(surface_glycoprotein:G1430A(S477N)) C22995A|(surface_glycoprotein:C1433A(T478K)) T23010C|(surface_glycoprotein:T1448C(V483A)) A23013C|(surface_glycoprotein:A1451C(E484A)) T23018G|(surface_glycoprotein:T1456G(F486V)) A23055G|(surface_glycoprotein:A14…	2	0.001
22851 T22882G|(surface_glycoprotein:T1320G(N440K)) T22896C|(surface_glycoprotein:T1334C(V445A)) A22910G|(surface_glycoprotein:A1348G(N450D)) T22917G|(surface_glycoprotein:T1355G(L452R)) G22992A|(surface_glycoprotein:G1430A(S477N)) C22995A|(surface_glycoprotein:C1433A(T478K)) A23013C|(surface_glycoprotein:A1451C(E484A)) T23018G|(surface_glycoprotein:T1456G(F486V)) A23055G|(surface_glycoprotein:A14…	2	0.001
22851 T22882G|(surface_glycoprotein:T1320G(N440K)) A22910G|(surface_glycoprotein:A1348G(N450D)) T22917G|(surface_glycoprotein:T1355G(L452R)) G22992A|(surface_glycoprotein:G1430A(S477N)) C22995A|(surface_glycoprotein:C1433A(T478K)) A23013C|(surface_glycoprotein:A1451C(E484A)) T23018G|(surface_glycoprotein:T1456G(F486V)) T23042C|(surface_glycoprotein:T1480C(S494P)) A23055G|(surface_glycoprotein:A14…	2	0.001
/mnt/d/SRA/SARS2/Wastewater/FromWI/unique_seqs_2023_02_14/34/SRR23275673.SARS2.wg_unique_seqs.tsv.gz
SRR23275673	PRJNA889839	SAMN32963309	Wisconsin State Laboratory of Hygiene	2022-12-01	USA: Wisconsin,	<
16683 C16757T|(ORF1ab_polyprotein:C16493T(P5498L)) 16892	6	0.002
22970 G22992A|(surface_glycoprotein:G1430A(S477N)) C22995A|(surface_glycoprotein:C1433A(T478K)) A23013C|(surface_glycoprotein:A1451C(E484A)) T23018G|(surface_glycoprotein:T1456G(F486V)) A23055T|(surface_glycoprotein:A1493T(Q498L)) A23063T|(surface_glycoprotein:A1501T(N501Y)) T23075C|(surface_glycoprotein:T1513C(Y505H)) 23214	2	0
22851 T22882G|(surface_glycoprotein:T1320G(N440K)) A22893C|(surface_glycoprotein:A1331C(K444T)) T22917G|(surface_glycoprotein:T1355G(L452R)) T22942A|(surface_glycoprotein:T1380A(N460K)) G22992A|(surface_glycoprotein:G1430A(S477N)) C22995A|(surface_glycoprotein:C1433A(T478K)) A23013C|(surface_glycoprotein:A1451C(E484A)) T23018G|(surface_glycoprotein:T1456G(F486V)) T23031A|(surface_glycoprotein:T14…	2	0.001
/mnt/d/SRA/SARS2/Wastewater/FromWI/unique_seqs_2023_02_14/34/SRR23275782.SARS2.wg_unique_seqs.tsv.gz
SRR23275782	PRJNA889839	SAMN32963400	Wisconsin State Laboratory of Hygiene	2023-01-11	USA: Wisconsin,	>
22851 T22882G|(surface_glycoprotein:T1320G(N440K)) T22896C|(surface_glycoprotein:T1334C(V445A)) T22917G|(surface_glycoprotein:T1355G(L452R)) G22992A|(surface_glycoprotein:G1430A(S477N)) C22995A|(surface_glycoprotein:C1433A(T478K)) A23013C|(surface_glycoprotein:A1451C(E484A)) T23018G|(surface_glycoprotein:T1456G(F486V)) T23042C|(surface_glycoprotein:T1480C(S494P)) C23054T|(surface_glycoprotein:CAA…	6	0.001
22851 T22882G|(surface_glycoprotein:T1320G(N440K)) T22896C|(surface_glycoprotein:T1334C(V445A)) T22917G|(surface_glycoprotein:T1355G(L452R)) T22928C|(surface_glycoprotein:T1366C(F456L)) G22992A|(surface_glycoprotein:G1430A(S477N)) C22995A|(surface_glycoprotein:C1433A(T478K)) A23013C|(surface_glycoprotein:A1451C(E484A)) T23018G|(surface_glycoprotein:T1456G(F486V)) C23054T|(surface_glycoprotein:CAA…	5	0.001
22851 T22882G|(surface_glycoprotein:T1320G(N440K)) T22896C|(surface_glycoprotein:T1334C(V445A)) T22917G|(surface_glycoprotein:T1355G(L452R)) G22992A|(surface_glycoprotein:G1430A(S477N)) C22995A|(surface_glycoprotein:C1433A(T478K)) A23013C|(surface_glycoprotein:A1451C(E484A)) T23018G|(surface_glycoprotein:TTT1456-1458GCT(F486A)) T23019C|(surface_glycoprotein:TTT1456-1458GCT(F486A)) C23054T|(surfac…	5	0.001
22851 T22882G|(surface_glycoprotein:T1320G(N440K)) G22895C|(surface_glycoprotein:GTT1333-1335CCT(V445P)) T22896C|(surface_glycoprotein:GTT1333-1335CCT(V445P)) G22898A|(surface_glycoprotein:G1336A(G446S)) T22942G|(surface_glycoprotein:T1380G(N460K)) G22992A|(surface_glycoprotein:G1430A(S477N)) C22995A|(surface_glycoprotein:C1433A(T478K)) T23010C|(surface_glycoprotein:T1448C(V483A)) A23013C|(surfac…	4	0
16683 C16757T|(ORF1ab_polyprotein:C16493T(P5498L)) 16892	4	0
22851 A22881G|(surface_glycoprotein:AAT1318-1320AGG(N440R)) T22882G|(surface_glycoprotein:AAT1318-1320AGG(N440R)) T22896C|(surface_glycoprotein:T1334C(V445A)) T22917G|(surface_glycoprotein:T1355G(L452R)) G22992A|(surface_glycoprotein:G1430A(S477N)) C22995A|(surface_glycoprotein:C1433A(T478K)) A23013C|(surface_glycoprotein:A1451C(E484A)) T23018G|(surface_glycoprotein:T1456G(F486V)) A23055G|(surfac…	3	0
22851 T22882G|(surface_glycoprotein:T1320G(N440K)) T22896C|(surface_glycoprotein:T1334C(V445A)) T22917G|(surface_glycoprotein:T1355G(L452R)) G22992A|(surface_glycoprotein:G1430A(S477N)) C22995G|(surface_glycoprotein:C1433G(T478R)) A23013C|(surface_glycoprotein:A1451C(E484A)) T23018G|(surface_glycoprotein:T1456G(F486V)) C23054T|(surface_glycoprotein:CAA1492-1494TGA(Q498*)) A23055G|(surface_glycopr…	3	0
22851 T22882G|(surface_glycoprotein:T1320G(N440K)) G22895C|(surface_glycoprotein:GTT1333-1335CCT(V445P)) T22896C|(surface_glycoprotein:GTT1333-1335CCT(V445P)) G22898A|(surface_glycoprotein:G1336A(G446S)) T22942G|(surface_glycoprotein:T1380G(N460K)) G22992A|(surface_glycoprotein:G1430A(S477N)) C22995G|(surface_glycoprotein:C1433G(T478R)) A23013C|(surface_glycoprotein:A1451C(E484A)) T23018C|(surfac…	3	0
22851 T22882G|(surface_glycoprotein:T1320G(N440K)) T22896C|(surface_glycoprotein:T1334C(V445A)) T22917G|(surface_glycoprotein:T1355G(L452R)) A22941G|(surface_glycoprotein:A1379G(N460S)) G22992A|(surface_glycoprotein:G1430A(S477N)) C22995A|(surface_glycoprotein:C1433A(T478K)) A23013C|(surface_glycoprotein:A1451C(E484A)) T23018G|(surface_glycoprotein:T1456G(F486V)) C23054T|(surface_glycoprotein:CAA…	3	0
22851 T22882G|(surface_glycoprotein:T1320G(N440K)) T22896C|(surface_glycoprotein:T1334C(V445A)) T22917G|(surface_glycoprotein:T1355G(L452R)) G22992A|(surface_glycoprotein:G1430A(S477N)) C22995A|(surface_glycoprotein:C1433A(T478K)) G23012A|(surface_glycoprotein:GAA1450-1452ACA(E484T)) A23013C|(surface_glycoprotein:GAA1450-1452ACA(E484T)) T23018G|(surface_glycoprotein:T1456G(F486V)) A23055G|(surfac…	2	0
22851 T22882G|(surface_glycoprotein:T1320G(N440K)) T22896C|(surface_glycoprotein:T1334C(V445A)) T22917G|(surface_glycoprotein:T1355G(L452R)) T22926G|(surface_glycoprotein:T1364G(L455W)) G22992A|(surface_glycoprotein:G1430A(S477N)) C22995A|(surface_glycoprotein:C1433A(T478K)) A23013C|(surface_glycoprotein:A1451C(E484A)) T23018G|(surface_glycoprotein:T1456G(F486V)) C23054T|(surface_glycoprotein:CAA…	2	0
22851 A22881G|(surface_glycoprotein:AAT1318-1320AGG(N440R)) T22882G|(surface_glycoprotein:AAT1318-1320AGG(N440R)) T22896C|(surface_glycoprotein:T1334C(V445A)) T22917G|(surface_glycoprotein:T1355G(L452R)) G22992A|(surface_glycoprotein:G1430A(S477N)) C22995A|(surface_glycoprotein:C1433A(T478K)) A23013C|(surface_glycoprotein:A1451C(E484A)) T23018G|(surface_glycoprotein:T1456G(F486V)) C23054T|(surfac…	2	0
22851 T22882G|(surface_glycoprotein:T1320G(N440K)) T22896C|(surface_glycoprotein:T1334C(V445A)) T22917G|(surface_glycoprotein:T1355G(L452R)) G22992A|(surface_glycoprotein:G1430A(S477N)) C22995A|(surface_glycoprotein:C1433A(T478K)) T23010C|(surface_glycoprotein:T1448C(V483A)) A23013C|(surface_glycoprotein:A1451C(E484A)) T23018G|(surface_glycoprotein:T1456G(F486V)) C23054T|(surface_glycoprotein:CAA…	2	0
22851 T22882G|(surface_glycoprotein:T1320G(N440K)) G22895C|(surface_glycoprotein:GTT1333-1335CCT(V445P)) T22896C|(surface_glycoprotein:GTT1333-1335CCT(V445P)) G22898A|(surface_glycoprotein:G1336A(G446S)) A22922G|(surface_glycoprotein:A1360G(R454G)) T22942G|(surface_glycoprotein:T1380G(N460K)) G22992A|(surface_glycoprotein:G1430A(S477N)) C22995A|(surface_glycoprotein:C1433A(T478K)) T23010C|(surfac…	2	0
22851 T22882G|(surface_glycoprotein:T1320G(N440K)) T22896C|(surface_glycoprotein:T1334C(V445A)) A22910G|(surface_glycoprotein:A1348G(N450D)) T22917G|(surface_glycoprotein:T1355G(L452R)) G22992A|(surface_glycoprotein:G1430A(S477N)) C22995A|(surface_glycoprotein:C1433A(T478K)) A23013C|(surface_glycoprotein:A1451C(E484A)) T23018G|(surface_glycoprotein:T1456G(F486V)) C23054T|(surface_glycoprotein:CAA…	2	0
/mnt/d/SRA/SARS2/Wastewater/FromWI/unique_seqs_2023_02_14/34/SRR23352253.SARS2.wg_unique_seqs.tsv.gz
SRR23352253	PRJNA889839	SAMN33142202	Wisconsin State Laboratory of Hygiene	2023-01-19	USA: Wisconsin,	<
22851 A22880G|(surface_glycoprotein:AAT1318-1320GAG(N440E)) T22882G|(surface_glycoprotein:AAT1318-1320GAG(N440E)) G22895C|(surface_glycoprotein:GTT1333-1335CCT(V445P)) T22896C|(surface_glycoprotein:GTT1333-1335CCT(V445P)) G22898A|(surface_glycoprotein:G1336A(G446S)) T22942G|(surface_glycoprotein:T1380G(N460K)) G22992A|(surface_glycoprotein:G1430A(S477N)) C22995A|(surface_glycoprotein:C1433A(T478K…	8	0.002
22851 T22882G|(surface_glycoprotein:T1320G(N440K)) G22895C|(surface_glycoprotein:GTT1333-1335CCT(V445P)) T22896C|(surface_glycoprotein:GTT1333-1335CCT(V445P)) G22898A|(surface_glycoprotein:G1336A(G446S)) T22942G|(surface_glycoprotein:T1380G(N460K)) G22992A|(surface_glycoprotein:G1430A(S477N)) C22995G|(surface_glycoprotein:C1433G(T478R)) A23013C|(surface_glycoprotein:A1451C(E484A)) T23018C|(surfac…	3	0.001
22851 T22882G|(surface_glycoprotein:T1320G(N440K)) G22895C|(surface_glycoprotein:GTT1333-1335CCT(V445P)) T22896C|(surface_glycoprotein:GTT1333-1335CCT(V445P)) G22898A|(surface_glycoprotein:G1336A(G446S)) T22942G|(surface_glycoprotein:T1380G(N460K)) C22945T|(surface_glycoprotein:C1383T(L461L)) G22992A|(surface_glycoprotein:G1430A(S477N)) C22995A|(surface_glycoprotein:C1433A(T478K)) T23010C|(surfac…	2	0
22851 T22882G|(surface_glycoprotein:T1320G(N440K)) G22895C|(surface_glycoprotein:GTT1333-1335CCT(V445P)) T22896C|(surface_glycoprotein:GTT1333-1335CCT(V445P)) G22898A|(surface_glycoprotein:G1336A(G446S)) T22942G|(surface_glycoprotein:T1380G(N460K)) G22992A|(surface_glycoprotein:G1430A(S477N)) C22995A|(surface_glycoprotein:C1433A(T478K)) A23013C|(surface_glycoprotein:A1451C(E484A)) T23018C|(surfac…	2	0
22851 T22882G|(surface_glycoprotein:T1320G(N440K)) G22895C|(surface_glycoprotein:GTT1333-1335CCT(V445P)) T22896C|(surface_glycoprotein:GTT1333-1335CCT(V445P)) G22898A|(surface_glycoprotein:G1336A(G446S)) T22928G|(surface_glycoprotein:T1366G(F456V)) T22942G|(surface_glycoprotein:T1380G(N460K)) G22992A|(surface_glycoprotein:G1430A(S477N)) C22995A|(surface_glycoprotein:C1433A(T478K)) A23013C|(surfac…	2	0
22851 T22882G|(surface_glycoprotein:T1320G(N440K)) G22895C|(surface_glycoprotein:GTT1333-1335CCT(V445P)) T22896C|(surface_glycoprotein:GTT1333-1335CCT(V445P)) G22898A|(surface_glycoprotein:G1336A(G446S)) A22910G|(surface_glycoprotein:A1348G(N450D)) T22942G|(surface_glycoprotein:T1380G(N460K)) C22945T|(surface_glycoprotein:C1383T(L461L)) G22992A|(surface_glycoprotein:G1430A(S477N)) C22995A|(surfac…	2	0
22851 T22882G|(surface_glycoprotein:T1320G(N440K)) G22895C|(surface_glycoprotein:GTT1333-1335CCT(V445P)) T22896C|(surface_glycoprotein:GTT1333-1335CCT(V445P)) G22898A|(surface_glycoprotein:G1336A(G446S)) T22907C|(surface_glycoprotein:T1345C(Y449H)) T22942G|(surface_glycoprotein:T1380G(N460K)) C22945T|(surface_glycoprotein:C1383T(L461L)) G22992A|(surface_glycoprotein:G1430A(S477N)) C22995A|(surfac…	2	0
/mnt/d/SRA/SARS2/Wastewater/FromWI/unique_seqs_2023_02_14/34/SRR23352264.SARS2.wg_unique_seqs.tsv.gz
SRR23352264	PRJNA889839	SAMN33142192	Wisconsin State Laboratory of Hygiene	2023-01-25	USA: Wisconsin,	>
16683 C16757T|(ORF1ab_polyprotein:C16493T(P5498L)) 16892	5	0.001
22970 G22992A|(surface_glycoprotein:G1430A(S477N)) C22995G|(surface_glycoprotein:C1433G(T478R)) A23013C|(surface_glycoprotein:A1451C(E484A)) T23018C|(surface_glycoprotein:TTT1456-1458CCT(F486P)) T23019C|(surface_glycoprotein:TTT1456-1458CCT(F486P)) T23031C|(surface_glycoprotein:T1469C(F490S)) A23055G|(surface_glycoprotein:A1493G(Q498R)) A23063T|(surface_glycoprotein:A1501T(N501Y)) T23075C|(surfac…	5	0.001
22970 G22992A|(surface_glycoprotein:G1430A(S477N)) C22995A|(surface_glycoprotein:C1433A(T478K)) T23010C|(surface_glycoprotein:T1448C(V483A)) A23013C|(surface_glycoprotein:A1451C(E484A)) T23018C|(surface_glycoprotein:TTT1456-1458CCT(F486P)) T23019C|(surface_glycoprotein:TTT1456-1458CCT(F486P)) T23031C|(surface_glycoprotein:T1469C(F490S)) A23055G|(surface_glycoprotein:A1493G(Q498R)) A23063T|(surfac…	5	0.001
22970 G22992A|(surface_glycoprotein:G1430A(S477N)) C22995A|(surface_glycoprotein:C1433A(T478K)) T23010C|(surface_glycoprotein:T1448C(V483A)) A23013C|(surface_glycoprotein:A1451C(E484A)) T23018C|(surface_glycoprotein:TTT1456-1458CCT(F486P)) T23019C|(surface_glycoprotein:TTT1456-1458CCT(F486P)) T23031C|(surface_glycoprotein:T1469C(F490S)) A23055G|(surface_glycoprotein:A1493G(Q498R)) A23063T|(surfac…	4	0
22851 T22882G|(surface_glycoprotein:T1320G(N440K)) G22895C|(surface_glycoprotein:GTT1333-1335CCT(V445P)) T22896C|(surface_glycoprotein:GTT1333-1335CCT(V445P)) G22898A|(surface_glycoprotein:G1336A(G446S)) T22942G|(surface_glycoprotein:T1380G(N460K)) G22992A|(surface_glycoprotein:G1430A(S477N)) C22995A|(surface_glycoprotein:C1433A(T478K)) A23013C|(surface_glycoprotein:A1451C(E484A)) T23018C|(surfac…	3	0.001
22970 G22992A|(surface_glycoprotein:G1430A(S477N)) C22995A|(surface_glycoprotein:C1433A(T478K)) A23013C|(surface_glycoprotein:A1451C(E484A)) T23018C|(surface_glycoprotein:TTT1456-1458CCT(F486P)) T23019C|(surface_glycoprotein:TTT1456-1458CCT(F486P)) T23031C|(surface_glycoprotein:T1469C(F490S)) T23042C|(surface_glycoprotein:T1480C(S494P)) A23055G|(surface_glycoprotein:A1493G(Q498R)) A23063T|(surfac…	3	0
22970 C22986T|(surface_glycoprotein:C1424T(A475V)) G22992A|(surface_glycoprotein:G1430A(S477N)) C22995A|(surface_glycoprotein:C1433A(T478K)) A23013C|(surface_glycoprotein:A1451C(E484A)) T23018C|(surface_glycoprotein:TTT1456-1458CCT(F486P)) T23019C|(surface_glycoprotein:TTT1456-1458CCT(F486P)) T23031C|(surface_glycoprotein:T1469C(F490S)) A23055G|(surface_glycoprotein:A1493G(Q498R)) A23063T|(surfac…	3	0
22970 G22992A|(surface_glycoprotein:G1430A(S477N)) C22995G|(surface_glycoprotein:C1433G(T478R)) A23013C|(surface_glycoprotein:A1451C(E484A)) T23018C|(surface_glycoprotein:TTT1456-1458CCT(F486P)) T23019C|(surface_glycoprotein:TTT1456-1458CCT(F486P)) T23031C|(surface_glycoprotein:T1469C(F490S)) A23055G|(surface_glycoprotein:A1493G(Q498R)) A23063T|(surface_glycoprotein:A1501T(N501Y)) T23075C|(surfac…	3	0
22970 G22992A|(surface_glycoprotein:G1430A(S477N)) C22995A|(surface_glycoprotein:C1433A(T478K)) A23013C|(surface_glycoprotein:A1451C(E484A)) T23018C|(surface_glycoprotein:TTT1456-1458CCT(F486P)) T23019C|(surface_glycoprotein:TTT1456-1458CCT(F486P)) T23031C|(surface_glycoprotein:T1469C(F490S)) A23055G|(surface_glycoprotein:A1493G(Q498R)) A23063T|(surface_glycoprotein:A1501T(N501Y)) G23073A|(surfac…	2	0
22851 A22881G|(surface_glycoprotein:AAT1318-1320AGG(N440R)) T22882G|(surface_glycoprotein:AAT1318-1320AGG(N440R)) G22895C|(surface_glycoprotein:GTT1333-1335CCT(V445P)) T22896C|(surface_glycoprotein:GTT1333-1335CCT(V445P)) G22898A|(surface_glycoprotein:G1336A(G446S)) T22942G|(surface_glycoprotein:T1380G(N460K)) G22992A|(surface_glycoprotein:G1430A(S477N)) C22995A|(surface_glycoprotein:C1433A(T478K…	2	0.001
22970 G22992A|(surface_glycoprotein:G1430A(S477N)) C22995A|(surface_glycoprotein:C1433A(T478K)) A23013C|(surface_glycoprotein:A1451C(E484A)) T23018C|(surface_glycoprotein:TTT1456-1458CCT(F486P)) T23019C|(surface_glycoprotein:TTT1456-1458CCT(F486P)) T23031C|(surface_glycoprotein:T1469C(F490S)) T23042C|(surface_glycoprotein:T1480C(S494P)) A23055G|(surface_glycoprotein:A1493G(Q498R)) A23063T|(surfac…	2	0
/mnt/d/SRA/SARS2/Wastewater/FromWI/unique_seqs_2023_02_14/34/SRR23352239.SARS2.wg_unique_seqs.tsv.gz
SRR23352239	PRJNA889839	SAMN33142182	Wisconsin State Laboratory of Hygiene	2023-01-24	USA: Wisconsin,	<
22851 T22882G|(surface_glycoprotein:T1320G(N440K)) A22893C|(surface_glycoprotein:A1331C(K444T)) T22909C|(surface_glycoprotein:T1347C(Y449Y)) T22917G|(surface_glycoprotein:T1355G(L452R)) G22923A|(surface_glycoprotein:G1361A(R454K)) T22928C|(surface_glycoprotein:T1366C(F456L)) T22942A|(surface_glycoprotein:T1380A(N460K)) G22992A|(surface_glycoprotein:G1430A(S477N)) C22995A|(surface_glycoprotein:C14…	27	0.007
22970 G22992A|(surface_glycoprotein:G1430A(S477N)) C22995A|(surface_glycoprotein:C1433A(T478K)) A23013C|(surface_glycoprotein:A1451C(E484A)) T23018C|(surface_glycoprotein:TTT1456-1458CCT(F486P)) T23019C|(surface_glycoprotein:TTT1456-1458CCT(F486P)) T23031C|(surface_glycoprotein:T1469C(F490S)) T23042C|(surface_glycoprotein:T1480C(S494P)) A23055G|(surface_glycoprotein:A1493G(Q498R)) A23063T|(surfac…	4	0
22970 G22992A|(surface_glycoprotein:G1430A(S477N)) C22995A|(surface_glycoprotein:C1433A(T478K)) T23010C|(surface_glycoprotein:T1448C(V483A)) A23013C|(surface_glycoprotein:A1451C(E484A)) T23018C|(surface_glycoprotein:TTT1456-1458CCT(F486P)) T23019C|(surface_glycoprotein:TTT1456-1458CCT(F486P)) T23031C|(surface_glycoprotein:T1469C(F490S)) A23055G|(surface_glycoprotein:A1493G(Q498R)) A23063T|(surfac…	2	0
16683 C16757T|(ORF1ab_polyprotein:C16493T(P5498L)) 16892	2	0
22970 G22992A|(surface_glycoprotein:G1430A(S477N)) C22995A|(surface_glycoprotein:C1433A(T478K)) A23013T|(surface_glycoprotein:A1451T(E484V)) T23018C|(surface_glycoprotein:TTT1456-1458CCT(F486P)) T23019C|(surface_glycoprotein:TTT1456-1458CCT(F486P)) T23031C|(surface_glycoprotein:T1469C(F490S)) A23055G|(surface_glycoprotein:A1493G(Q498R)) A23063T|(surface_glycoprotein:A1501T(N501Y)) T23075C|(surfac…	2	0
22970 G22992A|(surface_glycoprotein:G1430A(S477N)) C22995G|(surface_glycoprotein:C1433G(T478R)) A23013C|(surface_glycoprotein:A1451C(E484A)) T23018C|(surface_glycoprotein:TTT1456-1458CCT(F486P)) T23019C|(surface_glycoprotein:TTT1456-1458CCT(F486P)) T23031C|(surface_glycoprotein:T1469C(F490S)) A23055G|(surface_glycoprotein:A1493G(Q498R)) A23063T|(surface_glycoprotein:A1501T(N501Y)) T23075C|(surfac…	2	0
/mnt/d/SRA/SARS2/Wastewater/FromWI/unique_seqs_2023_02_14/34/SRR23352267.SARS2.wg_unique_seqs.tsv.gz
SRR23352267	PRJNA889839	SAMN33142187	Wisconsin State Laboratory of Hygiene	2023-01-24	USA: Wisconsin,	<
16683 C16757T|(ORF1ab_polyprotein:C16493T(P5498L)) 16892	7	0.001
22851 T22882G|(surface_glycoprotein:T1320G(N440K)) G22895C|(surface_glycoprotein:GTT1333-1335CCT(V445P)) T22896C|(surface_glycoprotein:GTT1333-1335CCT(V445P)) G22898A|(surface_glycoprotein:G1336A(G446S)) T22928C|(surface_glycoprotein:T1366C(F456L)) T22942G|(surface_glycoprotein:T1380G(N460K)) G22992A|(surface_glycoprotein:G1430A(S477N)) C22995A|(surface_glycoprotein:C1433A(T478K)) A23013C|(surfac…	5	0.002
22970 C22986T|(surface_glycoprotein:C1424T(A475V)) G22992A|(surface_glycoprotein:G1430A(S477N)) C22995A|(surface_glycoprotein:C1433A(T478K)) A23013C|(surface_glycoprotein:A1451C(E484A)) T23018C|(surface_glycoprotein:TTT1456-1458CCT(F486P)) T23019C|(surface_glycoprotein:TTT1456-1458CCT(F486P)) T23031C|(surface_glycoprotein:T1469C(F490S)) A23055G|(surface_glycoprotein:A1493G(Q498R)) A23063T|(surfac…	3	0
22851 T22882G|(surface_glycoprotein:T1320G(N440K)) G22895C|(surface_glycoprotein:GTT1333-1335CCT(V445P)) T22896C|(surface_glycoprotein:GTT1333-1335CCT(V445P)) G22898A|(surface_glycoprotein:G1336A(G446S)) T22942G|(surface_glycoprotein:T1380G(N460K)) G22992A|(surface_glycoprotein:G1430A(S477N)) C22995A|(surface_glycoprotein:C1433A(T478K)) T23010C|(surface_glycoprotein:T1448C(V483A)) A23013C|(surfac…	3	0.001
22970 A22976C|(surface_glycoprotein:A1414C(I472L)) G22992A|(surface_glycoprotein:G1430A(S477N)) C22995A|(surface_glycoprotein:C1433A(T478K)) A23013C|(surface_glycoprotein:A1451C(E484A)) T23018C|(surface_glycoprotein:TTT1456-1458CCT(F486P)) T23019C|(surface_glycoprotein:TTT1456-1458CCT(F486P)) T23031C|(surface_glycoprotein:T1469C(F490S)) A23055G|(surface_glycoprotein:A1493G(Q498R)) A23063T|(surfac…	3	0
22851 T22882G|(surface_glycoprotein:T1320G(N440K)) T22884G|(surface_glycoprotein:T1322G(L441R)) G22895C|(surface_glycoprotein:GTT1333-1335CCT(V445P)) T22896C|(surface_glycoprotein:GTT1333-1335CCT(V445P)) G22898A|(surface_glycoprotein:G1336A(G446S)) T22942G|(surface_glycoprotein:T1380G(N460K)) G22992A|(surface_glycoprotein:G1430A(S477N)) C22995A|(surface_glycoprotein:C1433A(T478K)) A23013C|(surfac…	2	0.001
/mnt/d/SRA/SARS2/Wastewater/FromWI/unique_seqs_2023_02_14/34/SRR23385805.SARS2.wg_unique_seqs.tsv.gz
SRR23385805	PRJNA907019	SAMN33229158	WA_GT	2023-02-01	USA: Washington,	2323
22970 G22992A|(surface_glycoprotein:G1430A(S477N)) C22995A|(surface_glycoprotein:C1433A(T478K)) T23010C|(surface_glycoprotein:T1448C(V483A)) A23013C|(surface_glycoprotein:A1451C(E484A)) T23018C|(surface_glycoprotein:TTT1456-1458CCT(F486P)) T23019C|(surface_glycoprotein:TTT1456-1458CCT(F486P)) T23031C|(surface_glycoprotein:T1469C(F490S)) A23055G|(surface_glycoprotein:A1493G(Q498R)) A23063T|(surfac…	9	0.001
22851 T22882G|(surface_glycoprotein:T1320G(N440K)) G22895C|(surface_glycoprotein:GTT1333-1335CCT(V445P)) T22896C|(surface_glycoprotein:GTT1333-1335CCT(V445P)) G22898A|(surface_glycoprotein:G1336A(G446S)) T22928C|(surface_glycoprotein:T1366C(F456L)) T22942G|(surface_glycoprotein:T1380G(N460K)) G22992A|(surface_glycoprotein:G1430A(S477N)) C22995A|(surface_glycoprotein:C1433A(T478K)) A23013C|(surfac…	6	0.001
22970 A22991G|(surface_glycoprotein:AGC1429-1431GAC(S477D)) G22992A|(surface_glycoprotein:AGC1429-1431GAC(S477D)) C22995A|(surface_glycoprotein:C1433A(T478K)) A23013C|(surface_glycoprotein:A1451C(E484A)) T23018C|(surface_glycoprotein:TTT1456-1458CCT(F486P)) T23019C|(surface_glycoprotein:TTT1456-1458CCT(F486P)) T23031C|(surface_glycoprotein:T1469C(F490S)) A23055G|(surface_glycoprotein:A1493G(Q498R…	6	0.001
22970 G22992A|(surface_glycoprotein:G1430A(S477N)) C22995A|(surface_glycoprotein:C1433A(T478K)) A23013C|(surface_glycoprotein:A1451C(E484A)) T23018C|(surface_glycoprotein:TTT1456-1458CCT(F486P)) T23019C|(surface_glycoprotein:TTT1456-1458CCT(F486P)) T23031C|(surface_glycoprotein:T1469C(F490S)) T23042C|(surface_glycoprotein:T1480C(S494P)) A23055G|(surface_glycoprotein:A1493G(Q498R)) A23063T|(surfac…	6	0.001
22970 C22986T|(surface_glycoprotein:C1424T(A475V)) G22992A|(surface_glycoprotein:G1430A(S477N)) C22995A|(surface_glycoprotein:C1433A(T478K)) A23013C|(surface_glycoprotein:A1451C(E484A)) T23018C|(surface_glycoprotein:TTT1456-1458CCT(F486P)) T23019C|(surface_glycoprotein:TTT1456-1458CCT(F486P)) T23031C|(surface_glycoprotein:T1469C(F490S)) A23055G|(surface_glycoprotein:A1493G(Q498R)) A23063T|(surfac…	5	0
22970 G22992A|(surface_glycoprotein:G1430A(S477N)) C22995A|(surface_glycoprotein:C1433A(T478K)) G23012A|(surface_glycoprotein:GAA1450-1452ACA(E484T)) A23013C|(surface_glycoprotein:GAA1450-1452ACA(E484T)) T23018C|(surface_glycoprotein:TTT1456-1458CCT(F486P)) T23019C|(surface_glycoprotein:TTT1456-1458CCT(F486P)) T23031C|(surface_glycoprotein:T1469C(F490S)) A23055G|(surface_glycoprotein:A1493G(Q498R…	5	0
22970 G22992A|(surface_glycoprotein:G1430A(S477N)) C22995A|(surface_glycoprotein:C1433A(T478K)) A23013C|(surface_glycoprotein:A1451C(E484A)) T23018C|(surface_glycoprotein:TTT1456-1458CCT(F486P)) T23019C|(surface_glycoprotein:TTT1456-1458CCT(F486P)) T23031C|(surface_glycoprotein:T1469C(F490S)) A23055G|(surface_glycoprotein:A1493G(Q498R)) C23057T|(surface_glycoprotein:C1495T(P499S)) A23063T|(surfac…	4	0
22970 G22992A|(surface_glycoprotein:G1430A(S477N)) C22995A|(surface_glycoprotein:C1433A(T478K)) G23009A|(surface_glycoprotein:G1447A(V483I)) A23013C|(surface_glycoprotein:A1451C(E484A)) T23018C|(surface_glycoprotein:TTT1456-1458CCT(F486P)) T23019C|(surface_glycoprotein:TTT1456-1458CCT(F486P)) T23031C|(surface_glycoprotein:T1469C(F490S)) A23055G|(surface_glycoprotein:A1493G(Q498R)) A23063T|(surfac…	3	0
22970 G22992A|(surface_glycoprotein:G1430A(S477N)) C22995G|(surface_glycoprotein:C1433G(T478R)) A23013C|(surface_glycoprotein:A1451C(E484A)) T23018C|(surface_glycoprotein:TTT1456-1458CCT(F486P)) T23019C|(surface_glycoprotein:TTT1456-1458CCT(F486P)) T23031C|(surface_glycoprotein:T1469C(F490S)) A23055G|(surface_glycoprotein:A1493G(Q498R)) A23063T|(surface_glycoprotein:A1501T(N501Y)) T23075C|(surfac…	3	0
22851 T22882G|(surface_glycoprotein:T1320G(N440K)) G22895C|(surface_glycoprotein:GTT1333-1335CCT(V445P)) T22896C|(surface_glycoprotein:GTT1333-1335CCT(V445P)) G22898A|(surface_glycoprotein:G1336A(G446S)) T22942G|(surface_glycoprotein:T1380G(N460K)) G22992A|(surface_glycoprotein:G1430A(S477N)) C22995A|(surface_glycoprotein:C1433A(T478K)) A23013T|(surface_glycoprotein:A1451T(E484V)) T23018C|(surfac…	3	0.001
22851 T22882G|(surface_glycoprotein:T1320G(N440K)) G22895C|(surface_glycoprotein:GTT1333-1335CCT(V445P)) T22896C|(surface_glycoprotein:GTT1333-1335CCT(V445P)) G22898A|(surface_glycoprotein:G1336A(G446S)) T22942G|(surface_glycoprotein:T1380G(N460K)) G22992A|(surface_glycoprotein:G1430A(S477N)) C22995A|(surface_glycoprotein:C1433A(T478K)) G23012A|(surface_glycoprotein:GAA1450-1452ACA(E484T)) A23013…	3	0.001
22851 A22880G|(surface_glycoprotein:AAT1318-1320GAG(N440E)) T22882G|(surface_glycoprotein:AAT1318-1320GAG(N440E)) G22895C|(surface_glycoprotein:GTT1333-1335CCT(V445P)) T22896C|(surface_glycoprotein:GTT1333-1335CCT(V445P)) G22898A|(surface_glycoprotein:G1336A(G446S)) T22942G|(surface_glycoprotein:T1380G(N460K)) G22992A|(surface_glycoprotein:G1430A(S477N)) C22995A|(surface_glycoprotein:C1433A(T478K…	2	0
22851 T22882G|(surface_glycoprotein:T1320G(N440K)) G22895C|(surface_glycoprotein:GTT1333-1335CCT(V445P)) T22896C|(surface_glycoprotein:GTT1333-1335CCT(V445P)) G22898A|(surface_glycoprotein:G1336A(G446S)) T22907C|(surface_glycoprotein:T1345C(Y449H)) T22942G|(surface_glycoprotein:T1380G(N460K)) G22992A|(surface_glycoprotein:G1430A(S477N)) C22995A|(surface_glycoprotein:C1433A(T478K)) A23013C|(surfac…	2	0
22970 G22992A|(surface_glycoprotein:G1430A(S477N)) C22995A|(surface_glycoprotein:C1433A(T478K)) A23013C|(surface_glycoprotein:A1451C(E484A)) T23018C|(surface_glycoprotein:TTT1456-1458CCT(F486P)) T23019C|(surface_glycoprotein:TTT1456-1458CCT(F486P)) T23031C|(surface_glycoprotein:T1469C(F490S)) A23055G|(surface_glycoprotein:A1493G(Q498R)) C23057A|(surface_glycoprotein:C1495A(P499T)) A23063T|(surfac…	2	0
22851 T22882G|(surface_glycoprotein:T1320G(N440K)) G22895C|(surface_glycoprotein:GTT1333-1335CCT(V445P)) T22896C|(surface_glycoprotein:GTT1333-1335CCT(V445P)) G22898A|(surface_glycoprotein:G1336A(G446S)) T22942G|(surface_glycoprotein:T1380G(N460K)) G22992A|(surface_glycoprotein:G1430A(S477N)) C22995G|(surface_glycoprotein:C1433G(T478R)) A23013C|(surface_glycoprotein:A1451C(E484A)) T23018C|(surfac…	2	0
/mnt/d/SRA/SARS2/Wastewater/FromWI/unique_seqs_2023_02_14/36/SRR22752810.SARS2.wg_unique_seqs.tsv.gz
SRR22752810	PRJNA907019	SAMN32252366	WA_GT	2022-12-09	USA: Washington,	120000
22851 T22882G|(surface_glycoprotein:T1320G(N440K)) G22899A|(surface_glycoprotein:G1337A(G446D)) T22917G|(surface_glycoprotein:T1355G(L452R)) G22992A|(surface_glycoprotein:G1430A(S477N)) C22995A|(surface_glycoprotein:C1433A(T478K)) A23013C|(surface_glycoprotein:A1451C(E484A)) T23018G|(surface_glycoprotein:TTT1456-1458GCT(F486A)) T23019C|(surface_glycoprotein:TTT1456-1458GCT(F486A)) A23055G|(surfac…	117	0.053
22851 T22882G|(surface_glycoprotein:T1320G(N440K)) G22899A|(surface_glycoprotein:G1337A(G446D)) T22917G|(surface_glycoprotein:T1355G(L452R)) G22992A|(surface_glycoprotein:G1430A(S477N)) C22995A|(surface_glycoprotein:C1433A(T478K)) A23013C|(surface_glycoprotein:A1451C(E484A)) T23018G|(surface_glycoprotein:TTT1456-1458GCT(F486A)) T23019C|(surface_glycoprotein:TTT1456-1458GCT(F486A)) A23055G|(surfac…	5	0.002
22851 T22882G|(surface_glycoprotein:T1320G(N440K)) G22899A|(surface_glycoprotein:G1337A(G446D)) T22917G|(surface_glycoprotein:T1355G(L452R)) G22992A|(surface_glycoprotein:G1430A(S477N)) C22995A|(surface_glycoprotein:C1433A(T478K)) A23013C|(surface_glycoprotein:A1451C(E484A)) T23018G|(surface_glycoprotein:TTT1456-1458GCT(F486A)) T23019C|(surface_glycoprotein:TTT1456-1458GCT(F486A)) A23055G|(surfac…	4	0.002
16683 C16757T|(ORF1ab_polyprotein:C16493T(P5498L)) 16892	2	0
22851 A22881G|(surface_glycoprotein:AAT1318-1320AGG(N440R)) T22882G|(surface_glycoprotein:AAT1318-1320AGG(N440R)) G22899A|(surface_glycoprotein:G1337A(G446D)) T22917G|(surface_glycoprotein:T1355G(L452R)) G22992A|(surface_glycoprotein:G1430A(S477N)) C22995A|(surface_glycoprotein:C1433A(T478K)) A23013C|(surface_glycoprotein:A1451C(E484A)) T23018G|(surface_glycoprotein:TTT1456-1458GCT(F486A)) T23019…	2	0.001
22851 T22882G|(surface_glycoprotein:T1320G(N440K)) G22899A|(surface_glycoprotein:G1337A(G446D)) T22917G|(surface_glycoprotein:T1355G(L452R)) G22992A|(surface_glycoprotein:G1430A(S477N)) C22995A|(surface_glycoprotein:C1433A(T478K)) T23010C|(surface_glycoprotein:T1448C(V483A)) A23013C|(surface_glycoprotein:A1451C(E484A)) T23018G|(surface_glycoprotein:TTT1456-1458GCT(F486A)) T23019C|(surface_glycopr…	2	0.001
22851 T22882G|(surface_glycoprotein:T1320G(N440K)) G22899A|(surface_glycoprotein:G1337A(G446D)) T22917G|(surface_glycoprotein:T1355G(L452R)) G22992A|(surface_glycoprotein:G1430A(S477N)) C22995A|(surface_glycoprotein:C1433A(T478K)) A23013C|(surface_glycoprotein:A1451C(E484A)) T23018G|(surface_glycoprotein:TTT1456-1458GCT(F486A)) T23019C|(surface_glycoprotein:TTT1456-1458GCT(F486A)) A23063T|(surfac…	2	0.001
/mnt/d/SRA/SARS2/Wastewater/FromWI/unique_seqs_2023_02_14/36/SRR23243001.SARS2.wg_unique_seqs.tsv.gz
SRR23243001	PRJNA907019	SAMN32932093	WA_GT	2023-01-20	USA: Washington,	225000
22970 G22992A|(surface_glycoprotein:G1430A(S477N)) C22995A|(surface_glycoprotein:C1433A(T478K)) A23013C|(surface_glycoprotein:A1451C(E484A)) T23018C|(surface_glycoprotein:TTT1456-1458CCT(F486P)) T23019C|(surface_glycoprotein:TTT1456-1458CCT(F486P)) T23031C|(surface_glycoprotein:T1469C(F490S)) T23042C|(surface_glycoprotein:T1480C(S494P)) A23055G|(surface_glycoprotein:A1493G(Q498R)) A23063T|(surfac…	26	0.002
16683 C16757T|(ORF1ab_polyprotein:C16493T(P5498L)) 16892	5	0.001
22851 T22882G|(surface_glycoprotein:T1320G(N440K)) G22895C|(surface_glycoprotein:GTT1333-1335CCT(V445P)) T22896C|(surface_glycoprotein:GTT1333-1335CCT(V445P)) G22898A|(surface_glycoprotein:G1336A(G446S)) T22928C|(surface_glycoprotein:T1366C(F456L)) T22942G|(surface_glycoprotein:T1380G(N460K)) G22992A|(surface_glycoprotein:G1430A(S477N)) C22995A|(surface_glycoprotein:C1433A(T478K)) A23013C|(surfac…	4	0.003
22970 G22992A|(surface_glycoprotein:G1430A(S477N)) C22995A|(surface_glycoprotein:C1433A(T478K)) A23013C|(surface_glycoprotein:A1451C(E484A)) T23018G|(surface_glycoprotein:T1456G(F486V)) A23055T|(surface_glycoprotein:A1493T(Q498L)) A23063T|(surface_glycoprotein:A1501T(N501Y)) T23075C|(surface_glycoprotein:T1513C(Y505H)) 23214	3	0
22970 G22992A|(surface_glycoprotein:G1430A(S477N)) C22995G|(surface_glycoprotein:C1433G(T478R)) A23013C|(surface_glycoprotein:A1451C(E484A)) T23018C|(surface_glycoprotein:TTT1456-1458CCT(F486P)) T23019C|(surface_glycoprotein:TTT1456-1458CCT(F486P)) T23031C|(surface_glycoprotein:T1469C(F490S)) A23055G|(surface_glycoprotein:A1493G(Q498R)) A23063T|(surface_glycoprotein:A1501T(N501Y)) T23075C|(surfac…	3	0
22970 G22992A|(surface_glycoprotein:G1430A(S477N)) C22995A|(surface_glycoprotein:C1433A(T478K)) T23010C|(surface_glycoprotein:T1448C(V483A)) A23013C|(surface_glycoprotein:A1451C(E484A)) T23018C|(surface_glycoprotein:TTT1456-1458CCT(F486P)) T23019C|(surface_glycoprotein:TTT1456-1458CCT(F486P)) T23031C|(surface_glycoprotein:T1469C(F490S)) A23055G|(surface_glycoprotein:A1493G(Q498R)) A23063T|(surfac…	3	0
22851 T22882G|(surface_glycoprotein:T1320G(N440K)) G22895C|(surface_glycoprotein:GTT1333-1335CCT(V445P)) T22896C|(surface_glycoprotein:GTT1333-1335CCT(V445P)) G22898A|(surface_glycoprotein:G1336A(G446S)) T22942G|(surface_glycoprotein:T1380G(N460K)) G22992A|(surface_glycoprotein:G1430A(S477N)) C22995A|(surface_glycoprotein:C1433A(T478K)) A23013C|(surface_glycoprotein:A1451C(E484A)) T23018C|(surfac…	2	0.002
22970 G22992A|(surface_glycoprotein:G1430A(S477N)) C22995A|(surface_glycoprotein:C1433A(T478K)) A23013C|(surface_glycoprotein:A1451C(E484A)) T23018C|(surface_glycoprotein:TTT1456-1458CCT(F486P)) T23019C|(surface_glycoprotein:TTT1456-1458CCT(F486P)) T23031C|(surface_glycoprotein:T1469C(F490S)) A23055G|(surface_glycoprotein:A1493G(Q498R)) A23063T|(surface_glycoprotein:A1501T(N501Y)) G23073A|(surfac…	2	0
/mnt/d/SRA/SARS2/Wastewater/FromWI/unique_seqs_2023_02_14/36/SRR22960254.SARS2.wg_unique_seqs.tsv.gz
SRR22960254	PRJNA907019	SAMN32545351	WA_GT	2022-12-16	USA: Washington,	73000
16683 C16757T|(ORF1ab_polyprotein:C16493T(P5498L)) 16892	4	0
22851 T22882G|(surface_glycoprotein:T1320G(N440K)) A22893C|(surface_glycoprotein:A1331C(K444T)) T22896C|(surface_glycoprotein:T1334C(V445A)) G22902A|(surface_glycoprotein:G1340A(G447D)) T22917G|(surface_glycoprotein:T1355G(L452R)) T22942A|(surface_glycoprotein:T1380A(N460K)) G22992A|(surface_glycoprotein:G1430A(S477N)) C22995A|(surface_glycoprotein:C1433A(T478K)) A23013C|(surface_glycoprotein:A14…	3	0.001
16559 C16757T|(ORF1ab_polyprotein:C16493T(P5498L)) 16770	2	0.001
22851 T22882G|(surface_glycoprotein:T1320G(N440K)) A22893C|(surface_glycoprotein:A1331C(K444T)) T22896C|(surface_glycoprotein:T1334C(V445A)) T22917G|(surface_glycoprotein:T1355G(L452R)) T22942A|(surface_glycoprotein:T1380A(N460K)) G22992A|(surface_glycoprotein:G1430A(S477N)) C22995A|(surface_glycoprotein:C1433A(T478K)) A23013C|(surface_glycoprotein:A1451C(E484A)) T23018G|(surface_glycoprotein:T14…	2	0
22851 T22882G|(surface_glycoprotein:T1320G(N440K)) A22893C|(surface_glycoprotein:A1331C(K444T)) T22896C|(surface_glycoprotein:T1334C(V445A)) T22917G|(surface_glycoprotein:T1355G(L452R)) T22942A|(surface_glycoprotein:T1380A(N460K)) G22992A|(surface_glycoprotein:G1430A(S477N)) C22995A|(surface_glycoprotein:C1433A(T478K)) T23010C|(surface_glycoprotein:T1448C(V483A)) A23013C|(surface_glycoprotein:A14…	2	0
22851 A22881G|(surface_glycoprotein:AAT1318-1320AGG(N440R)) T22882G|(surface_glycoprotein:AAT1318-1320AGG(N440R)) A22893C|(surface_glycoprotein:A1331C(K444T)) T22896C|(surface_glycoprotein:T1334C(V445A)) T22917G|(surface_glycoprotein:T1355G(L452R)) T22942A|(surface_glycoprotein:T1380A(N460K)) G22992A|(surface_glycoprotein:G1430A(S477N)) C22995A|(surface_glycoprotein:C1433A(T478K)) A23013C|(surfac…	2	0
/mnt/d/SRA/SARS2/Wastewater/FromWI/unique_seqs_2023_02_14/36/SRR23275757.SARS2.wg_unique_seqs.tsv.gz
SRR23275757	PRJNA889839	SAMN32963221	Wisconsin State Laboratory of Hygiene	2022-10-25	USA: Wisconsin,	<
22970 G22992A|(surface_glycoprotein:G1430A(S477N)) C22995A|(surface_glycoprotein:C1433A(T478K)) A23013T|(surface_glycoprotein:A1451T(E484V)) T23018G|(surface_glycoprotein:T1456G(F486V)) A23055G|(surface_glycoprotein:A1493G(Q498R)) A23063T|(surface_glycoprotein:A1501T(N501Y)) G23066-23066del|(surface_glycoprotein:1504-1504del(502fs)) T23075C|(surface_glycoprotein:T1513C(Y505H)) 23214	3	0
22970 G22992A|(surface_glycoprotein:G1430A(S477N)) C22995A|(surface_glycoprotein:C1433A(T478K)) T23010C|(surface_glycoprotein:T1448C(V483A)) A23013C|(surface_glycoprotein:A1451C(E484A)) T23018G|(surface_glycoprotein:T1456G(F486V)) A23055G|(surface_glycoprotein:A1493G(Q498R)) A23063T|(surface_glycoprotein:A1501T(N501Y)) G23066-23066del|(surface_glycoprotein:1504-1504del(502fs)) T23075C|(surface_gl…	2	0
22970 G22992A|(surface_glycoprotein:G1430A(S477N)) C22995G|(surface_glycoprotein:C1433G(T478R)) A23013C|(surface_glycoprotein:A1451C(E484A)) T23018G|(surface_glycoprotein:T1456G(F486V)) A23055G|(surface_glycoprotein:A1493G(Q498R)) A23063T|(surface_glycoprotein:A1501T(N501Y)) G23066-23066del|(surface_glycoprotein:1504-1504del(502fs)) T23075C|(surface_glycoprotein:T1513C(Y505H)) 23214	2	0
16683 T16731C|(ORF1ab_polyprotein:T16467C(L5489L)) C16757T|(ORF1ab_polyprotein:C16493T(P5498L)) 16892	2	0
22970 G22992A|(surface_glycoprotein:G1430A(S477N)) C22995A|(surface_glycoprotein:C1433A(T478K)) A23013C|(surface_glycoprotein:A1451C(E484A)) T23018G|(surface_glycoprotein:TTT1456-1458GCT(F486A)) T23019C|(surface_glycoprotein:TTT1456-1458GCT(F486A)) A23055G|(surface_glycoprotein:A1493G(Q498R)) A23063T|(surface_glycoprotein:A1501T(N501Y)) G23066-23066del|(surface_glycoprotein:1504-1504del(502fs)) T…	2	0
16683 C16757T|(ORF1ab_polyprotein:C16493T(P5498L)) 16892	2	0
/mnt/d/SRA/SARS2/Wastewater/FromWI/unique_seqs_2023_02_14/36/SRR23275777.SARS2.wg_unique_seqs.tsv.gz
SRR23275777	PRJNA889839	SAMN32963193	Wisconsin State Laboratory of Hygiene	2022-10-18	USA: Wisconsin,	<
22970 G22992A|(surface_glycoprotein:G1430A(S477N)) C22995A|(surface_glycoprotein:C1433A(T478K)) T23010C|(surface_glycoprotein:T1448C(V483A)) A23013T|(surface_glycoprotein:A1451T(E484V)) T23018G|(surface_glycoprotein:T1456G(F486V)) A23055G|(surface_glycoprotein:A1493G(Q498R)) A23063T|(surface_glycoprotein:A1501T(N501Y)) T23075C|(surface_glycoprotein:T1513C(Y505H)) 23115	4	0
22970 G22992A|(surface_glycoprotein:G1430A(S477N)) C22995A|(surface_glycoprotein:C1433A(T478K)) A23013T|(surface_glycoprotein:A1451T(E484V)) T23018G|(surface_glycoprotein:TTT1456-1458GCT(F486A)) T23019C|(surface_glycoprotein:TTT1456-1458GCT(F486A)) A23055G|(surface_glycoprotein:A1493G(Q498R)) A23063T|(surface_glycoprotein:A1501T(N501Y)) T23075C|(surface_glycoprotein:T1513C(Y505H)) 23115	3	0
16742 C16757T|(ORF1ab_polyprotein:C16493T(P5498L)) 16892	2	0.001
16683 C16757T|(ORF1ab_polyprotein:C16493T(P5498L)) 16828	2	0
22970 G22992A|(surface_glycoprotein:G1430A(S477N)) C22995A|(surface_glycoprotein:C1433A(T478K)) A23013T|(surface_glycoprotein:A1451T(E484V)) T23018G|(surface_glycoprotein:T1456G(F486V)) T23031A|(surface_glycoprotein:T1469A(F490Y)) A23055G|(surface_glycoprotein:A1493G(Q498R)) A23063T|(surface_glycoprotein:A1501T(N501Y)) T23075C|(surface_glycoprotein:T1513C(Y505H)) 23115	2	0
/mnt/d/SRA/SARS2/Wastewater/FromWI/unique_seqs_2023_02_14/36/SRR23275790.SARS2.wg_unique_seqs.tsv.gz
SRR23275790	PRJNA889839	SAMN32963393	Wisconsin State Laboratory of Hygiene	2023-01-03	USA: Wisconsin,	<
22851 T22882G|(surface_glycoprotein:T1320G(N440K)) G22895C|(surface_glycoprotein:GTT1333-1335CCT(V445P)) T22896C|(surface_glycoprotein:GTT1333-1335CCT(V445P)) G22898A|(surface_glycoprotein:G1336A(G446S)) T22942G|(surface_glycoprotein:T1380G(N460K)) T22951-22951del|(surface_glycoprotein:1389-1389del(463fs)) G22992A|(surface_glycoprotein:G1430A(S477N)) C22995A|(surface_glycoprotein:C1433A(T478K)) T…	12	0.003
22970 G22992A|(surface_glycoprotein:G1430A(S477N)) C22995A|(surface_glycoprotein:C1433A(T478K)) T23010C|(surface_glycoprotein:T1448C(V483A)) A23013C|(surface_glycoprotein:A1451C(E484A)) T23018C|(surface_glycoprotein:TTT1456-1458CCT(F486P)) T23019C|(surface_glycoprotein:TTT1456-1458CCT(F486P)) T23031C|(surface_glycoprotein:T1469C(F490S)) A23055G|(surface_glycoprotein:A1493G(Q498R)) A23063T|(surfac…	3	0
22851 T22882G|(surface_glycoprotein:T1320G(N440K)) A22893C|(surface_glycoprotein:A1331C(K444T)) T22917G|(surface_glycoprotein:T1355G(L452R)) T22942A|(surface_glycoprotein:T1380A(N460K)) G22992A|(surface_glycoprotein:G1430A(S477N)) C22995A|(surface_glycoprotein:C1433A(T478K)) T23010C|(surface_glycoprotein:T1448C(V483A)) A23013T|(surface_glycoprotein:A1451T(E484V)) T23018G|(surface_glycoprotein:T14…	2	0
22851 T22882G|(surface_glycoprotein:T1320G(N440K)) G22895C|(surface_glycoprotein:GTT1333-1335CCT(V445P)) T22896C|(surface_glycoprotein:GTT1333-1335CCT(V445P)) G22898A|(surface_glycoprotein:G1336A(G446S)) T22928C|(surface_glycoprotein:T1366C(F456L)) T22942G|(surface_glycoprotein:T1380G(N460K)) T22951-22951del|(surface_glycoprotein:1389-1389del(463fs)) G22992A|(surface_glycoprotein:G1430A(S477N)) C…	2	0
22970 G22992A|(surface_glycoprotein:G1430A(S477N)) C22995A|(surface_glycoprotein:C1433A(T478K)) A23013C|(surface_glycoprotein:A1451C(E484A)) T23018C|(surface_glycoprotein:TTT1456-1458CCT(F486P)) T23019C|(surface_glycoprotein:TTT1456-1458CCT(F486P)) T23031C|(surface_glycoprotein:T1469C(F490S)) T23042C|(surface_glycoprotein:T1480C(S494P)) A23055G|(surface_glycoprotein:A1493G(Q498R)) A23063T|(surfac…	2	0
/mnt/d/SRA/SARS2/Wastewater/FromWI/unique_seqs_2023_02_14/36/SRR23275775.SARS2.wg_unique_seqs.tsv.gz
SRR23275775	PRJNA889839	SAMN32963190	Wisconsin State Laboratory of Hygiene	2022-10-19	USA: Wisconsin,	>
22970 G22992A|(surface_glycoprotein:G1430A(S477N)) T23010C|(surface_glycoprotein:T1448C(V483A)) G23012C|(surface_glycoprotein:GAA1450-1452CCA(E484P)) A23013C|(surface_glycoprotein:GAA1450-1452CCA(E484P)) T23018G|(surface_glycoprotein:TTT1456-1458GCT(F486A)) T23019C|(surface_glycoprotein:TTT1456-1458GCT(F486A)) C23039A|(surface_glycoprotein:CAA1477-1479ATA(Q493I)) A23040T|(surface_glycoprotein:CAA…	370	0.046
22793 A22812C|(surface_glycoprotein:A1250C(K417T)) T22860-22860del|(surface_glycoprotein:1298-1298del(433fs)) T22896C|(surface_glycoprotein:T1334C(V445A)) T22907C|(surface_glycoprotein:T1345C(Y449H)) 22944	216	0.057
22970 G22992A|(surface_glycoprotein:G1430A(S477N)) G23012C|(surface_glycoprotein:G1450C(E484Q)) T23018G|(surface_glycoprotein:TTT1456-1458GCT(F486A)) T23019C|(surface_glycoprotein:TTT1456-1458GCT(F486A)) T23031A|(surface_glycoprotein:T1469A(F490Y)) C23039A|(surface_glycoprotein:C1477A(Q493K)) A23055G|(surface_glycoprotein:A1493G(Q498R)) A23063T|(surface_glycoprotein:A1501T(N501Y)) 23115	123	0.015
22802 A22812C|(surface_glycoprotein:A1250C(K417T)) T22882G|(surface_glycoprotein:T1320G(N440K)) T22896C|(surface_glycoprotein:T1334C(V445A)) GGTA22901-22904del|(surface_glycoprotein:GGTAATTAT1339-1347AATdel(GNY447-449Ndel)) TT22906-22907del|(surface_glycoprotein:GGTAATTAT1339-1347AATdel(GNY447-449Ndel)) T22917A|(surface_glycoprotein:T1355A(L452Q)) A22920T|(surface_glycoprotein:A1358T(Y453F)) 22958	93	0.026
22952 G22992A|(surface_glycoprotein:G1430A(S477N)) T23010C|(surface_glycoprotein:T1448C(V483A)) G23012C|(surface_glycoprotein:GAA1450-1452CCA(E484P)) A23013C|(surface_glycoprotein:GAA1450-1452CCA(E484P)) T23018G|(surface_glycoprotein:TTT1456-1458GCT(F486A)) T23019C|(surface_glycoprotein:TTT1456-1458GCT(F486A)) C23039A|(surface_glycoprotein:CAA1477-1479ATA(Q493I)) A23040T|(surface_glycoprotein:CAA…	68	0.016
22851 T22882G|(surface_glycoprotein:T1320G(N440K)) T22896C|(surface_glycoprotein:T1334C(V445A)) GGTA22901-22904del|(surface_glycoprotein:GGTAATTAT1339-1347AATdel(GNY447-449Ndel)) TT22906-22907del|(surface_glycoprotein:GGTAATTAT1339-1347AATdel(GNY447-449Ndel)) T22917A|(surface_glycoprotein:T1355A(L452Q)) A22920T|(surface_glycoprotein:A1358T(Y453F)) T22942G|(surface_glycoprotein:T1380G(N460K)) G229…	59	0.017
22807 A22812C|(surface_glycoprotein:A1250C(K417T)) T22860-22860del|(surface_glycoprotein:1298-1298del(433fs)) T22896C|(surface_glycoprotein:T1334C(V445A)) T22907C|(surface_glycoprotein:T1345C(Y449H)) 22958	36	0.01
22987 T23010C|(surface_glycoprotein:T1448C(V483A)) G23012C|(surface_glycoprotein:GAA1450-1452CCA(E484P)) A23013C|(surface_glycoprotein:GAA1450-1452CCA(E484P)) T23018G|(surface_glycoprotein:TTT1456-1458GCT(F486A)) T23019C|(surface_glycoprotein:TTT1456-1458GCT(F486A)) C23039A|(surface_glycoprotein:CAA1477-1479ATA(Q493I)) A23040T|(surface_glycoprotein:CAA1477-1479ATA(Q493I)) C23054A|(surface_glycopr…	33	0.005
22970 G22992A|(surface_glycoprotein:G1430A(S477N)) T23010C|(surface_glycoprotein:T1448C(V483A)) G23012C|(surface_glycoprotein:GAA1450-1452CCA(E484P)) A23013C|(surface_glycoprotein:GAA1450-1452CCA(E484P)) T23018G|(surface_glycoprotein:TTT1456-1458GCT(F486A)) T23019C|(surface_glycoprotein:TTT1456-1458GCT(F486A)) C23039A|(surface_glycoprotein:CAA1477-1479ATA(Q493I)) A23040T|(surface_glycoprotein:CAA…	18	0.003
22851 T22882G|(surface_glycoprotein:T1320G(N440K)) T22896C|(surface_glycoprotein:T1334C(V445A)) GGTA22901-22904del|(surface_glycoprotein:GGTAATTAT1339-1347AATdel(GNY447-449Ndel)) TT22906-22907del|(surface_glycoprotein:GGTAATTAT1339-1347AATdel(GNY447-449Ndel)) T22917A|(surface_glycoprotein:T1355A(L452Q)) A22920T|(surface_glycoprotein:A1358T(Y453F)) T22942G|(surface_glycoprotein:T1380G(N460K)) G229…	15	0.004
22987 G23012C|(surface_glycoprotein:G1450C(E484Q)) T23018G|(surface_glycoprotein:TTT1456-1458GCT(F486A)) T23019C|(surface_glycoprotein:TTT1456-1458GCT(F486A)) T23031A|(surface_glycoprotein:T1469A(F490Y)) C23039A|(surface_glycoprotein:C1477A(Q493K)) A23055G|(surface_glycoprotein:A1493G(Q498R)) A23063T|(surface_glycoprotein:A1501T(N501Y)) T23119A|(surface_glycoprotein:T1557A(H519Q)) 23135	12	0.002
22817 T22882G|(surface_glycoprotein:T1320G(N440K)) T22896C|(surface_glycoprotein:T1334C(V445A)) GGTA22901-22904del|(surface_glycoprotein:GGTAATTAT1339-1347AATdel(GNY447-449Ndel)) TT22906-22907del|(surface_glycoprotein:GGTAATTAT1339-1347AATdel(GNY447-449Ndel)) T22917A|(surface_glycoprotein:T1355A(L452Q)) A22920T|(surface_glycoprotein:A1358T(Y453F)) T22942G|(surface_glycoprotein:T1380G(N460K)) 22973	10	0.003
22987 T23010C|(surface_glycoprotein:T1448C(V483A)) G23012C|(surface_glycoprotein:GAA1450-1452CCA(E484P)) A23013C|(surface_glycoprotein:GAA1450-1452CCA(E484P)) T23018G|(surface_glycoprotein:TTT1456-1458GCT(F486A)) T23019C|(surface_glycoprotein:TTT1456-1458GCT(F486A)) C23039A|(surface_glycoprotein:CAA1477-1479ATA(Q493I)) A23040T|(surface_glycoprotein:CAA1477-1479ATA(Q493I)) C23054A|(surface_glycopr…	9	0.001
22747 G22785A|(surface_glycoprotein:G1223A(R408K)) A22812C|(surface_glycoprotein:A1250C(K417T)) T22860-22860del|(surface_glycoprotein:1298-1298del(433fs)) T22896C|(surface_glycoprotein:T1334C(V445A)) T22907C|(surface_glycoprotein:T1345C(Y449H)) 22944	7	0.002
22967 G22992A|(surface_glycoprotein:G1430A(S477N)) T23010C|(surface_glycoprotein:T1448C(V483A)) G23012C|(surface_glycoprotein:GAA1450-1452CCA(E484P)) A23013C|(surface_glycoprotein:GAA1450-1452CCA(E484P)) T23018G|(surface_glycoprotein:TTT1456-1458GCT(F486A)) T23019C|(surface_glycoprotein:TTT1456-1458GCT(F486A)) C23039A|(surface_glycoprotein:CAA1477-1479ATA(Q493I)) A23040T|(surface_glycoprotein:CAA…	6	0.001
/mnt/d/SRA/SARS2/Wastewater/FromWI/unique_seqs_2023_02_14/31/SRR22710110.SARS2.wg_unique_seqs.tsv.gz
SRR22710110	PRJNA850375	SAMN32130954	CDPHE-COVID	2022-01-17	USA: Colorado, Broomfield, county,	53356
22989 A22994C|(surface_glycoprotein:ACA1432-1434CAA(T478Q)) C22995A|(surface_glycoprotein:ACA1432-1434CAA(T478Q)) C23039A|(surface_glycoprotein:C1477A(Q493K)) A23056C|(surface_glycoprotein:A1494C(Q498H)) 23139	5	0.008
22989 G22992A|(surface_glycoprotein:G1430A(S477N)) C22995A|(surface_glycoprotein:C1433A(T478K)) C23039A|(surface_glycoprotein:C1477A(Q493K)) A23056C|(surface_glycoprotein:A1494C(Q498H)) 23222	2	0.003
22989 G22992A|(surface_glycoprotein:G1430A(S477N)) C22995A|(surface_glycoprotein:C1433A(T478K)) C23039A|(surface_glycoprotein:C1477A(Q493K)) A23056C|(surface_glycoprotein:A1494C(Q498H)) 23139	2	0.003
22988 G22992A|(surface_glycoprotein:G1430A(S477N)) C22995A|(surface_glycoprotein:C1433A(T478K)) C23039A|(surface_glycoprotein:C1477A(Q493K)) A23056C|(surface_glycoprotein:A1494C(Q498H)) 23138	2	0.004
22989 C23039A|(surface_glycoprotein:C1477A(Q493K)) A23056C|(surface_glycoprotein:A1494C(Q498H)) 23139	2	0.003
/mnt/d/SRA/SARS2/Wastewater/FromWI/unique_seqs_2023_02_14/31/SRR23275611.SARS2.wg_unique_seqs.tsv.gz
SRR23275611	PRJNA889839	SAMN32963238	Wisconsin State Laboratory of Hygiene	2022-11-10	USA: Wisconsin,	>
22970 C22995A|(surface_glycoprotein:C1433A(T478K)) G23012T|(surface_glycoprotein:GAA1450-1452TCA(E484S)) A23013C|(surface_glycoprotein:GAA1450-1452TCA(E484S)) T23018G|(surface_glycoprotein:TTT1456-1458GCT(F486A)) T23019C|(surface_glycoprotein:TTT1456-1458GCT(F486A)) T23031A|(surface_glycoprotein:T1469A(F490Y)) C23039A|(surface_glycoprotein:CAA1477-1479ATA(Q493I)) A23040T|(surface_glycoprotein:CAA…	54	0.007
22970 C22995A|(surface_glycoprotein:C1433A(T478K)) G23012T|(surface_glycoprotein:GAA1450-1452TCA(E484S)) A23013C|(surface_glycoprotein:GAA1450-1452TCA(E484S)) T23018G|(surface_glycoprotein:TTT1456-1458GCT(F486A)) T23019C|(surface_glycoprotein:TTT1456-1458GCT(F486A)) T23031A|(surface_glycoprotein:T1469A(F490Y)) C23039A|(surface_glycoprotein:CAA1477-1479ATA(Q493I)) A23040T|(surface_glycoprotein:CAA…	20	0.002
22747 G22799A|(surface_glycoprotein:G1237A(G413R)) A22812C|(surface_glycoprotein:A1250C(K417T)) T22882G|(surface_glycoprotein:T1320G(N440K)) T22896C|(surface_glycoprotein:T1334C(V445A)) GGTA22901-22904del|(surface_glycoprotein:GGTAATTAT1339-1347AATdel(GNY447-449Ndel)) TT22906-22907del|(surface_glycoprotein:GGTAATTAT1339-1347AATdel(GNY447-449Ndel)) T22917A|(surface_glycoprotein:T1355A(L452Q)) A229…	16	0.02
22851 T22882G|(surface_glycoprotein:T1320G(N440K)) T22896C|(surface_glycoprotein:T1334C(V445A)) GGTA22901-22904del|(surface_glycoprotein:GGTAATTAT1339-1347AATdel(GNY447-449Ndel)) TT22906-22907del|(surface_glycoprotein:GGTAATTAT1339-1347AATdel(GNY447-449Ndel)) T22917A|(surface_glycoprotein:T1355A(L452Q)) A22920T|(surface_glycoprotein:A1358T(Y453F)) T22942G|(surface_glycoprotein:T1380G(N460K)) G229…	11	0.005
22729 G22763T|(surface_glycoprotein:G1201T(V401L)) A22812C|(surface_glycoprotein:A1250C(K417T)) T22882G|(surface_glycoprotein:T1320G(N440K)) T22896C|(surface_glycoprotein:T1334C(V445A)) GGTA22901-22904del|(surface_glycoprotein:GGTAATTAT1339-1347AATdel(GNY447-449Ndel)) TT22906-22907del|(surface_glycoprotein:GGTAATTAT1339-1347AATdel(GNY447-449Ndel)) T22917A|(surface_glycoprotein:T1355A(L452Q)) A229…	4	0.005
22747 A22812C|(surface_glycoprotein:A1250C(K417T)) T22882G|(surface_glycoprotein:T1320G(N440K)) T22896C|(surface_glycoprotein:T1334C(V445A)) GGTA22901-22904del|(surface_glycoprotein:GGTAATTAT1339-1347AATdel(GNY447-449Ndel)) TT22906-22907del|(surface_glycoprotein:GGTAATTAT1339-1347AATdel(GNY447-449Ndel)) T22917A|(surface_glycoprotein:T1355A(L452Q)) A22920T|(surface_glycoprotein:A1358T(Y453F)) 22958	3	0.004
22987 G23012T|(surface_glycoprotein:GAA1450-1452TCA(E484S)) A23013C|(surface_glycoprotein:GAA1450-1452TCA(E484S)) T23018G|(surface_glycoprotein:TTT1456-1458GCT(F486A)) T23019C|(surface_glycoprotein:TTT1456-1458GCT(F486A)) T23031A|(surface_glycoprotein:T1469A(F490Y)) C23039A|(surface_glycoprotein:CAA1477-1479ATA(Q493I)) A23040T|(surface_glycoprotein:CAA1477-1479ATA(Q493I)) C23054A|(surface_glycopr…	3	0
22803 A22812C|(surface_glycoprotein:A1250C(K417T)) T22882G|(surface_glycoprotein:T1320G(N440K)) T22896C|(surface_glycoprotein:T1334C(V445A)) GGTA22901-22904del|(surface_glycoprotein:GGTAATTAT1339-1347AATdel(GNY447-449Ndel)) TT22906-22907del|(surface_glycoprotein:GGTAATTAT1339-1347AATdel(GNY447-449Ndel)) T22917A|(surface_glycoprotein:T1355A(L452Q)) A22920T|(surface_glycoprotein:A1358T(Y453F)) 22958	2	0.003
22970 C22995A|(surface_glycoprotein:C1433A(T478K)) G23012T|(surface_glycoprotein:GAA1450-1452TCA(E484S)) A23013C|(surface_glycoprotein:GAA1450-1452TCA(E484S)) T23018G|(surface_glycoprotein:TTT1456-1458GCT(F486A)) T23019C|(surface_glycoprotein:TTT1456-1458GCT(F486A)) T23031A|(surface_glycoprotein:T1469A(F490Y)) C23039A|(surface_glycoprotein:CAA1477-1479ATA(Q493I)) A23040T|(surface_glycoprotein:CAA…	2	0
22747 G22799A|(surface_glycoprotein:G1237A(G413R)) A22812C|(surface_glycoprotein:A1250C(K417T)) A22842G|(surface_glycoprotein:A1280G(D427G)) T22882G|(surface_glycoprotein:T1320G(N440K)) T22896C|(surface_glycoprotein:T1334C(V445A)) GGTA22901-22904del|(surface_glycoprotein:GGTAATTAT1339-1347AATdel(GNY447-449Ndel)) TT22906-22907del|(surface_glycoprotein:GGTAATTAT1339-1347AATdel(GNY447-449Ndel)) T229…	2	0.003
22747 A22812C|(surface_glycoprotein:A1250C(K417T)) T22882G|(surface_glycoprotein:T1320G(N440K)) T22896C|(surface_glycoprotein:T1334C(V445A)) GGTA22901-22904del|(surface_glycoprotein:GGTAATTAT1339-1347AATdel(GNY447-449Ndel)) TT22906-22907del|(surface_glycoprotein:GGTAATTAT1339-1347AATdel(GNY447-449Ndel)) T22917A|(surface_glycoprotein:T1355A(L452Q)) A22920T|(surface_glycoprotein:A1358T(Y453F)) T229…	2	0.003
22747 G22799A|(surface_glycoprotein:G1237A(G413R)) A22812C|(surface_glycoprotein:A1250C(K417T)) T22882G|(surface_glycoprotein:T1320G(N440K)) 22895	2	0.003
/mnt/d/SRA/SARS2/Wastewater/FromWI/unique_seqs_2023_02_14/31/SRR23275784.SARS2.wg_unique_seqs.tsv.gz
SRR23275784	PRJNA889839	SAMN32963401	Wisconsin State Laboratory of Hygiene	2023-01-11	USA: Wisconsin,	>
22851 T22882G|(surface_glycoprotein:T1320G(N440K)) T22896C|(surface_glycoprotein:T1334C(V445A)) T22917G|(surface_glycoprotein:T1355G(L452R)) G22992A|(surface_glycoprotein:G1430A(S477N)) C22995A|(surface_glycoprotein:C1433A(T478K)) A23013C|(surface_glycoprotein:A1451C(E484A)) T23018G|(surface_glycoprotein:T1456G(F486V)) T23042C|(surface_glycoprotein:T1480C(S494P)) A23055G|(surface_glycoprotein:A14…	5	0.001
22851 T22882G|(surface_glycoprotein:T1320G(N440K)) T22896C|(surface_glycoprotein:T1334C(V445A)) T22917G|(surface_glycoprotein:T1355G(L452R)) T22928C|(surface_glycoprotein:T1366C(F456L)) G22992A|(surface_glycoprotein:G1430A(S477N)) C22995A|(surface_glycoprotein:C1433A(T478K)) A23013C|(surface_glycoprotein:A1451C(E484A)) T23018G|(surface_glycoprotein:T1456G(F486V)) A23055G|(surface_glycoprotein:A14…	2	0.001
22851 T22882G|(surface_glycoprotein:T1320G(N440K)) G22895C|(surface_glycoprotein:GTT1333-1335CCT(V445P)) T22896C|(surface_glycoprotein:GTT1333-1335CCT(V445P)) G22898A|(surface_glycoprotein:G1336A(G446S)) T22942G|(surface_glycoprotein:T1380G(N460K)) G22992A|(surface_glycoprotein:G1430A(S477N)) C22995A|(surface_glycoprotein:C1433A(T478K)) A23013C|(surface_glycoprotein:A1451C(E484A)) T23018C|(surfac…	2	0.001
22851 T22882G|(surface_glycoprotein:T1320G(N440K)) T22896C|(surface_glycoprotein:T1334C(V445A)) G22899A|(surface_glycoprotein:G1337A(G446D)) T22917G|(surface_glycoprotein:T1355G(L452R)) G22992A|(surface_glycoprotein:G1430A(S477N)) C22995A|(surface_glycoprotein:C1433A(T478K)) A23013C|(surface_glycoprotein:A1451C(E484A)) T23018G|(surface_glycoprotein:T1456G(F486V)) A23055G|(surface_glycoprotein:A14…	2	0.001
22851 A22880G|(surface_glycoprotein:AAT1318-1320GAG(N440E)) T22882G|(surface_glycoprotein:AAT1318-1320GAG(N440E)) T22896C|(surface_glycoprotein:T1334C(V445A)) T22917G|(surface_glycoprotein:T1355G(L452R)) G22992A|(surface_glycoprotein:G1430A(S477N)) C22995A|(surface_glycoprotein:C1433A(T478K)) A23013C|(surface_glycoprotein:A1451C(E484A)) T23018G|(surface_glycoprotein:T1456G(F486V)) A23055G|(surfac…	2	0.001
16683 C16757T|(ORF1ab_polyprotein:C16493T(P5498L)) 16892	2	0.001
/mnt/d/SRA/SARS2/Wastewater/FromWI/unique_seqs_2023_02_14/31/SRR23325264.SARS2.wg_unique_seqs.tsv.gz
SRR23325264	PRJNA907019	SAMN33037589	WA_GT	2023-01-25	USA: Washington,	119790
22970 G22992A|(surface_glycoprotein:G1430A(S477N)) C22995A|(surface_glycoprotein:C1433A(T478K)) T23010C|(surface_glycoprotein:T1448C(V483A)) A23013C|(surface_glycoprotein:A1451C(E484A)) T23018C|(surface_glycoprotein:TTT1456-1458CCT(F486P)) T23019C|(surface_glycoprotein:TTT1456-1458CCT(F486P)) T23031C|(surface_glycoprotein:T1469C(F490S)) A23055G|(surface_glycoprotein:A1493G(Q498R)) A23063T|(surfac…	7	0.001
22970 G22992A|(surface_glycoprotein:G1430A(S477N)) C22995A|(surface_glycoprotein:C1433A(T478K)) A23013C|(surface_glycoprotein:A1451C(E484A)) T23018C|(surface_glycoprotein:TTT1456-1458CCT(F486P)) T23019C|(surface_glycoprotein:TTT1456-1458CCT(F486P)) T23031C|(surface_glycoprotein:T1469C(F490S)) T23042C|(surface_glycoprotein:T1480C(S494P)) A23055G|(surface_glycoprotein:A1493G(Q498R)) A23063T|(surfac…	3	0
/mnt/d/SRA/SARS2/Wastewater/FromWI/unique_seqs_2023_02_14/31/SRR23325262.SARS2.wg_unique_seqs.tsv.gz
SRR23325262	PRJNA907019	SAMN33037591	WA_GT	2023-01-27	USA: Washington,	73000
22970 G22992A|(surface_glycoprotein:G1430A(S477N)) C22995A|(surface_glycoprotein:C1433A(T478K)) A23013C|(surface_glycoprotein:A1451C(E484A)) T23018C|(surface_glycoprotein:TTT1456-1458CCT(F486P)) T23019C|(surface_glycoprotein:TTT1456-1458CCT(F486P)) T23031C|(surface_glycoprotein:T1469C(F490S)) T23042C|(surface_glycoprotein:T1480C(S494P)) A23055G|(surface_glycoprotein:A1493G(Q498R)) A23063T|(surfac…	11	0.001
22970 G22992A|(surface_glycoprotein:G1430A(S477N)) C22995A|(surface_glycoprotein:C1433A(T478K)) T23010C|(surface_glycoprotein:T1448C(V483A)) A23013C|(surface_glycoprotein:A1451C(E484A)) T23018C|(surface_glycoprotein:TTT1456-1458CCT(F486P)) T23019C|(surface_glycoprotein:TTT1456-1458CCT(F486P)) T23031C|(surface_glycoprotein:T1469C(F490S)) A23055G|(surface_glycoprotein:A1493G(Q498R)) A23063T|(surfac…	6	0
22970 C22986T|(surface_glycoprotein:C1424T(A475V)) G22992A|(surface_glycoprotein:G1430A(S477N)) C22995A|(surface_glycoprotein:C1433A(T478K)) A23013C|(surface_glycoprotein:A1451C(E484A)) T23018C|(surface_glycoprotein:TTT1456-1458CCT(F486P)) T23019C|(surface_glycoprotein:TTT1456-1458CCT(F486P)) T23031C|(surface_glycoprotein:T1469C(F490S)) A23055G|(surface_glycoprotein:A1493G(Q498R)) A23063T|(surfac…	6	0
22970 A22991G|(surface_glycoprotein:AGC1429-1431GAC(S477D)) G22992A|(surface_glycoprotein:AGC1429-1431GAC(S477D)) C22995A|(surface_glycoprotein:C1433A(T478K)) A23013C|(surface_glycoprotein:A1451C(E484A)) T23018C|(surface_glycoprotein:TTT1456-1458CCT(F486P)) T23019C|(surface_glycoprotein:TTT1456-1458CCT(F486P)) T23031C|(surface_glycoprotein:T1469C(F490S)) A23055G|(surface_glycoprotein:A1493G(Q498R…	5	0
22970 G22992A|(surface_glycoprotein:G1430A(S477N)) C22995A|(surface_glycoprotein:C1433A(T478K)) A23013T|(surface_glycoprotein:A1451T(E484V)) T23018C|(surface_glycoprotein:TTT1456-1458CCT(F486P)) T23019C|(surface_glycoprotein:TTT1456-1458CCT(F486P)) T23031C|(surface_glycoprotein:T1469C(F490S)) A23055G|(surface_glycoprotein:A1493G(Q498R)) A23063T|(surface_glycoprotein:A1501T(N501Y)) T23075C|(surfac…	4	0
16683 C16757T|(ORF1ab_polyprotein:C16493T(P5498L)) 16892	3	0.001
22970 G22992A|(surface_glycoprotein:G1430A(S477N)) C22995A|(surface_glycoprotein:C1433A(T478K)) A23013C|(surface_glycoprotein:A1451C(E484A)) T23018C|(surface_glycoprotein:TTT1456-1458CCT(F486P)) T23019C|(surface_glycoprotein:TTT1456-1458CCT(F486P)) T23031C|(surface_glycoprotein:T1469C(F490S)) A23055G|(surface_glycoprotein:A1493G(Q498R)) A23063T|(surface_glycoprotein:A1501T(N501Y)) G23073A|(surfac…	3	0
22987 G23007A|(surface_glycoprotein:G1445A(G482D)) A23013C|(surface_glycoprotein:A1451C(E484A)) T23018C|(surface_glycoprotein:TTT1456-1458CCT(F486P)) T23019C|(surface_glycoprotein:TTT1456-1458CCT(F486P)) T23031C|(surface_glycoprotein:T1469C(F490S)) A23055G|(surface_glycoprotein:A1493G(Q498R)) A23063T|(surface_glycoprotein:A1501T(N501Y)) T23075C|(surface_glycoprotein:T1513C(Y505H)) 23214	2	0
/mnt/d/SRA/SARS2/Wastewater/FromWI/unique_seqs_2023_02_14/31/SRR23325269.SARS2.wg_unique_seqs.tsv.gz
SRR23325269	PRJNA907019	SAMN33037584	WA_GT	2023-01-27	USA: Washington,	35812
22970 G22992A|(surface_glycoprotein:G1430A(S477N)) C22995A|(surface_glycoprotein:C1433A(T478K)) T23010C|(surface_glycoprotein:T1448C(V483A)) A23013C|(surface_glycoprotein:A1451C(E484A)) T23018C|(surface_glycoprotein:TTT1456-1458CCT(F486P)) T23019C|(surface_glycoprotein:TTT1456-1458CCT(F486P)) T23031C|(surface_glycoprotein:T1469C(F490S)) A23055G|(surface_glycoprotein:A1493G(Q498R)) A23063T|(surfac…	10	0.001
22970 G22992A|(surface_glycoprotein:G1430A(S477N)) C22995A|(surface_glycoprotein:C1433A(T478K)) A23013C|(surface_glycoprotein:A1451C(E484A)) T23018C|(surface_glycoprotein:TTT1456-1458CCT(F486P)) T23019C|(surface_glycoprotein:TTT1456-1458CCT(F486P)) T23031C|(surface_glycoprotein:T1469C(F490S)) T23042C|(surface_glycoprotein:T1480C(S494P)) A23055G|(surface_glycoprotein:A1493G(Q498R)) A23063T|(surfac…	6	0.001
22970 A22991G|(surface_glycoprotein:AGC1429-1431GAC(S477D)) G22992A|(surface_glycoprotein:AGC1429-1431GAC(S477D)) C22995A|(surface_glycoprotein:C1433A(T478K)) A23013C|(surface_glycoprotein:A1451C(E484A)) T23018C|(surface_glycoprotein:TTT1456-1458CCT(F486P)) T23019C|(surface_glycoprotein:TTT1456-1458CCT(F486P)) T23031C|(surface_glycoprotein:T1469C(F490S)) A23055G|(surface_glycoprotein:A1493G(Q498R…	5	0.001
22851 T22882G|(surface_glycoprotein:T1320G(N440K)) G22895C|(surface_glycoprotein:GTT1333-1335CCT(V445P)) T22896C|(surface_glycoprotein:GTT1333-1335CCT(V445P)) G22898A|(surface_glycoprotein:G1336A(G446S)) T22942G|(surface_glycoprotein:T1380G(N460K)) G22992A|(surface_glycoprotein:G1430A(S477N)) C22995G|(surface_glycoprotein:C1433G(T478R)) A23013C|(surface_glycoprotein:A1451C(E484A)) T23018C|(surfac…	5	0.001
22970 C22986T|(surface_glycoprotein:C1424T(A475V)) G22992A|(surface_glycoprotein:G1430A(S477N)) C22995A|(surface_glycoprotein:C1433A(T478K)) A23013C|(surface_glycoprotein:A1451C(E484A)) T23018C|(surface_glycoprotein:TTT1456-1458CCT(F486P)) T23019C|(surface_glycoprotein:TTT1456-1458CCT(F486P)) T23031C|(surface_glycoprotein:T1469C(F490S)) A23055G|(surface_glycoprotein:A1493G(Q498R)) A23063T|(surfac…	5	0.001
22970 G22992A|(surface_glycoprotein:G1430A(S477N)) C22995A|(surface_glycoprotein:C1433A(T478K)) G23009A|(surface_glycoprotein:G1447A(V483I)) A23013C|(surface_glycoprotein:A1451C(E484A)) T23018C|(surface_glycoprotein:TTT1456-1458CCT(F486P)) T23019C|(surface_glycoprotein:TTT1456-1458CCT(F486P)) T23031C|(surface_glycoprotein:T1469C(F490S)) A23055G|(surface_glycoprotein:A1493G(Q498R)) A23063T|(surfac…	4	0
22970 G22992A|(surface_glycoprotein:G1430A(S477N)) C22995G|(surface_glycoprotein:C1433G(T478R)) A23013C|(surface_glycoprotein:A1451C(E484A)) T23018C|(surface_glycoprotein:TTT1456-1458CCT(F486P)) T23019C|(surface_glycoprotein:TTT1456-1458CCT(F486P)) T23031C|(surface_glycoprotein:T1469C(F490S)) A23055G|(surface_glycoprotein:A1493G(Q498R)) A23063T|(surface_glycoprotein:A1501T(N501Y)) T23075C|(surfac…	4	0
16683 C16757T|(ORF1ab_polyprotein:C16493T(P5498L)) 16892	3	0
22970 G22992A|(surface_glycoprotein:G1430A(S477N)) C22995A|(surface_glycoprotein:C1433A(T478K)) A23013C|(surface_glycoprotein:A1451C(E484A)) T23018C|(surface_glycoprotein:TTT1456-1458CCT(F486P)) T23019C|(surface_glycoprotein:TTT1456-1458CCT(F486P)) T23031C|(surface_glycoprotein:T1469C(F490S)) A23055G|(surface_glycoprotein:A1493G(Q498R)) A23063T|(surface_glycoprotein:A1501T(N501Y)) G23073A|(surfac…	3	0
22970 G22992A|(surface_glycoprotein:G1430A(S477N)) C22995A|(surface_glycoprotein:C1433A(T478K)) G23007A|(surface_glycoprotein:G1445A(G482D)) A23013C|(surface_glycoprotein:A1451C(E484A)) T23018C|(surface_glycoprotein:TTT1456-1458CCT(F486P)) T23019C|(surface_glycoprotein:TTT1456-1458CCT(F486P)) T23031C|(surface_glycoprotein:T1469C(F490S)) A23055G|(surface_glycoprotein:A1493G(Q498R)) A23063T|(surfac…	3	0
22851 T22882G|(surface_glycoprotein:T1320G(N440K)) G22895C|(surface_glycoprotein:GTT1333-1335CCT(V445P)) T22896C|(surface_glycoprotein:GTT1333-1335CCT(V445P)) G22898A|(surface_glycoprotein:G1336A(G446S)) T22907C|(surface_glycoprotein:T1345C(Y449H)) T22942G|(surface_glycoprotein:T1380G(N460K)) G22992A|(surface_glycoprotein:G1430A(S477N)) C22995A|(surface_glycoprotein:C1433A(T478K)) A23013C|(surfac…	3	0.001
22851 T22882G|(surface_glycoprotein:T1320G(N440K)) G22895C|(surface_glycoprotein:GTT1333-1335CCT(V445P)) T22896C|(surface_glycoprotein:GTT1333-1335CCT(V445P)) G22898A|(surface_glycoprotein:G1336A(G446S)) T22942G|(surface_glycoprotein:T1380G(N460K)) G22992A|(surface_glycoprotein:G1430A(S477N)) C22995A|(surface_glycoprotein:C1433A(T478K)) A23013C|(surface_glycoprotein:A1451C(E484A)) T23018C|(surfac…	2	0.001
22970 G22992A|(surface_glycoprotein:G1430A(S477N)) C22995A|(surface_glycoprotein:C1433A(T478K)) A23013T|(surface_glycoprotein:A1451T(E484V)) T23018C|(surface_glycoprotein:TTT1456-1458CCT(F486P)) T23019C|(surface_glycoprotein:TTT1456-1458CCT(F486P)) T23031C|(surface_glycoprotein:T1469C(F490S)) A23055G|(surface_glycoprotein:A1493G(Q498R)) A23063T|(surface_glycoprotein:A1501T(N501Y)) T23075C|(surfac…	2	0
22970 G22992A|(surface_glycoprotein:G1430A(S477N)) C22995A|(surface_glycoprotein:C1433A(T478K)) G23012A|(surface_glycoprotein:GAA1450-1452ACA(E484T)) A23013C|(surface_glycoprotein:GAA1450-1452ACA(E484T)) T23018C|(surface_glycoprotein:TTT1456-1458CCT(F486P)) T23019C|(surface_glycoprotein:TTT1456-1458CCT(F486P)) T23031C|(surface_glycoprotein:T1469C(F490S)) A23055G|(surface_glycoprotein:A1493G(Q498R…	2	0
22851 T22882G|(surface_glycoprotein:T1320G(N440K)) G22895C|(surface_glycoprotein:GTT1333-1335CCT(V445P)) T22896C|(surface_glycoprotein:GTT1333-1335CCT(V445P)) G22898A|(surface_glycoprotein:G1336A(G446S)) A22910G|(surface_glycoprotein:A1348G(N450D)) T22942G|(surface_glycoprotein:T1380G(N460K)) G22992A|(surface_glycoprotein:G1430A(S477N)) C22995A|(surface_glycoprotein:C1433A(T478K)) A23013C|(surfac…	2	0.001
/mnt/d/SRA/SARS2/Wastewater/FromWI/unique_seqs_2023_02_14/31/SRR23352244.SARS2.wg_unique_seqs.tsv.gz
SRR23352244	PRJNA889839	SAMN33142181	Wisconsin State Laboratory of Hygiene	2023-01-24	USA: Wisconsin,	<
22970 G22992A|(surface_glycoprotein:G1430A(S477N)) C22995A|(surface_glycoprotein:C1433A(T478K)) T23010C|(surface_glycoprotein:T1448C(V483A)) A23013C|(surface_glycoprotein:A1451C(E484A)) T23018C|(surface_glycoprotein:TTT1456-1458CCT(F486P)) T23019C|(surface_glycoprotein:TTT1456-1458CCT(F486P)) T23031C|(surface_glycoprotein:T1469C(F490S)) A23055G|(surface_glycoprotein:A1493G(Q498R)) A23063T|(surfac…	3	0
16683 C16757T|(ORF1ab_polyprotein:C16493T(P5498L)) 16892	3	0.002
22970 G22992A|(surface_glycoprotein:G1430A(S477N)) C22995A|(surface_glycoprotein:C1433A(T478K)) A23013C|(surface_glycoprotein:A1451C(E484A)) T23018C|(surface_glycoprotein:TTT1456-1458CCT(F486P)) T23019C|(surface_glycoprotein:TTT1456-1458CCT(F486P)) T23031C|(surface_glycoprotein:T1469C(F490S)) T23042C|(surface_glycoprotein:T1480C(S494P)) A23055G|(surface_glycoprotein:A1493G(Q498R)) A23063T|(surfac…	2	0
22851 T22882G|(surface_glycoprotein:T1320G(N440K)) G22895C|(surface_glycoprotein:GTT1333-1335CCT(V445P)) T22896C|(surface_glycoprotein:GTT1333-1335CCT(V445P)) G22898A|(surface_glycoprotein:G1336A(G446S)) T22942G|(surface_glycoprotein:T1380G(N460K)) G22992A|(surface_glycoprotein:G1430A(S477N)) C22995A|(surface_glycoprotein:C1433A(T478K)) A23013C|(surface_glycoprotein:A1451C(E484A)) T23018C|(surfac…	2	0.001
/mnt/d/SRA/SARS2/Wastewater/FromWI/unique_seqs_2023_02_14/31/SRR23352256.SARS2.wg_unique_seqs.tsv.gz
SRR23352256	PRJNA889839	SAMN33142199	Wisconsin State Laboratory of Hygiene	2023-01-17	USA: Wisconsin,	<
22970 G22992A|(surface_glycoprotein:G1430A(S477N)) C22995A|(surface_glycoprotein:C1433A(T478K)) A23013C|(surface_glycoprotein:A1451C(E484A)) T23018C|(surface_glycoprotein:TTT1456-1458CCT(F486P)) T23019C|(surface_glycoprotein:TTT1456-1458CCT(F486P)) T23031C|(surface_glycoprotein:T1469C(F490S)) T23042C|(surface_glycoprotein:T1480C(S494P)) A23055G|(surface_glycoprotein:A1493G(Q498R)) A23063T|(surfac…	7	0.001
22970 G22992A|(surface_glycoprotein:G1430A(S477N)) C22995A|(surface_glycoprotein:C1433A(T478K)) G23009A|(surface_glycoprotein:G1447A(V483I)) A23013C|(surface_glycoprotein:A1451C(E484A)) T23018C|(surface_glycoprotein:TTT1456-1458CCT(F486P)) T23019C|(surface_glycoprotein:TTT1456-1458CCT(F486P)) T23031C|(surface_glycoprotein:T1469C(F490S)) A23055G|(surface_glycoprotein:A1493G(Q498R)) A23063T|(surfac…	2	0
22970 A22991G|(surface_glycoprotein:AGC1429-1431GAC(S477D)) G22992A|(surface_glycoprotein:AGC1429-1431GAC(S477D)) C22995A|(surface_glycoprotein:C1433A(T478K)) A23013C|(surface_glycoprotein:A1451C(E484A)) T23018C|(surface_glycoprotein:TTT1456-1458CCT(F486P)) T23019C|(surface_glycoprotein:TTT1456-1458CCT(F486P)) T23031C|(surface_glycoprotein:T1469C(F490S)) A23055G|(surface_glycoprotein:A1493G(Q498R…	2	0
22970 G22992A|(surface_glycoprotein:G1430A(S477N)) C22995G|(surface_glycoprotein:C1433G(T478R)) A23013C|(surface_glycoprotein:A1451C(E484A)) T23018C|(surface_glycoprotein:TTT1456-1458CCT(F486P)) T23019C|(surface_glycoprotein:TTT1456-1458CCT(F486P)) T23031C|(surface_glycoprotein:T1469C(F490S)) A23055G|(surface_glycoprotein:A1493G(Q498R)) A23063T|(surface_glycoprotein:A1501T(N501Y)) T23075C|(surfac…	2	0
22970 G22992A|(surface_glycoprotein:G1430A(S477N)) C22995A|(surface_glycoprotein:C1433A(T478K)) A23013C|(surface_glycoprotein:A1451C(E484A)) T23018C|(surface_glycoprotein:TTT1456-1458CCT(F486P)) T23019C|(surface_glycoprotein:TTT1456-1458CCT(F486P)) T23031C|(surface_glycoprotein:T1469C(F490S)) A23055G|(surface_glycoprotein:A1493G(Q498R)) A23060T|(surface_glycoprotein:A1498T(T500S)) A23063T|(surfac…	2	0
16559 C16757T|(ORF1ab_polyprotein:C16493T(P5498L)) 16770	2	0.001
/mnt/d/SRA/SARS2/Wastewater/FromWI/unique_seqs_2023_02_14/31/SRR23352258.SARS2.wg_unique_seqs.tsv.gz
SRR23352258	PRJNA889839	SAMN33142197	Wisconsin State Laboratory of Hygiene	2023-01-17	USA: Wisconsin,	<
22851 T22882G|(surface_glycoprotein:T1320G(N440K)) G22895C|(surface_glycoprotein:GTT1333-1335CCT(V445P)) T22896C|(surface_glycoprotein:GTT1333-1335CCT(V445P)) G22898A|(surface_glycoprotein:G1336A(G446S)) T22928C|(surface_glycoprotein:T1366C(F456L)) T22942G|(surface_glycoprotein:T1380G(N460K)) G22992A|(surface_glycoprotein:G1430A(S477N)) C22995A|(surface_glycoprotein:C1433A(T478K)) A23013C|(surfac…	4	0.001
16683 C16757T|(ORF1ab_polyprotein:C16493T(P5498L)) 16892	3	0
22851 A22881G|(surface_glycoprotein:AAT1318-1320AGG(N440R)) T22882G|(surface_glycoprotein:AAT1318-1320AGG(N440R)) G22895C|(surface_glycoprotein:GTT1333-1335CCT(V445P)) T22896C|(surface_glycoprotein:GTT1333-1335CCT(V445P)) G22898A|(surface_glycoprotein:G1336A(G446S)) T22942G|(surface_glycoprotein:T1380G(N460K)) G22992A|(surface_glycoprotein:G1430A(S477N)) C22995A|(surface_glycoprotein:C1433A(T478K…	3	0.001
22851 A22880G|(surface_glycoprotein:AAT1318-1320GAG(N440E)) T22882G|(surface_glycoprotein:AAT1318-1320GAG(N440E)) G22895C|(surface_glycoprotein:GTT1333-1335CCT(V445P)) T22896C|(surface_glycoprotein:GTT1333-1335CCT(V445P)) G22898A|(surface_glycoprotein:G1336A(G446S)) T22942G|(surface_glycoprotein:T1380G(N460K)) G22992A|(surface_glycoprotein:G1430A(S477N)) C22995A|(surface_glycoprotein:C1433A(T478K…	3	0.001
22851 T22882G|(surface_glycoprotein:T1320G(N440K)) G22895C|(surface_glycoprotein:GTT1333-1335CCT(V445P)) T22896C|(surface_glycoprotein:GTT1333-1335CCT(V445P)) G22898A|(surface_glycoprotein:G1336A(G446S)) T22942G|(surface_glycoprotein:T1380G(N460K)) G22992A|(surface_glycoprotein:G1430A(S477N)) C22995G|(surface_glycoprotein:C1433G(T478R)) A23013C|(surface_glycoprotein:A1451C(E484A)) T23018C|(surfac…	2	0
22851 T22882G|(surface_glycoprotein:T1320G(N440K)) G22895C|(surface_glycoprotein:GTT1333-1335CCT(V445P)) T22896C|(surface_glycoprotein:GTT1333-1335CCT(V445P)) G22898A|(surface_glycoprotein:G1336A(G446S)) T22942G|(surface_glycoprotein:T1380G(N460K)) G22992A|(surface_glycoprotein:G1430A(S477N)) C22995A|(surface_glycoprotein:C1433A(T478K)) G23007A|(surface_glycoprotein:G1445A(G482D)) A23013C|(surfac…	2	0
22851 T22882G|(surface_glycoprotein:T1320G(N440K)) G22895C|(surface_glycoprotein:GTT1333-1335CCT(V445P)) T22896C|(surface_glycoprotein:GTT1333-1335CCT(V445P)) G22898A|(surface_glycoprotein:G1336A(G446S)) T22942G|(surface_glycoprotein:T1380G(N460K)) G22992A|(surface_glycoprotein:G1430A(S477N)) C22995A|(surface_glycoprotein:C1433A(T478K)) A23013C|(surface_glycoprotein:A1451C(E484A)) T23018C|(surfac…	2	0
22851 T22882G|(surface_glycoprotein:T1320G(N440K)) G22895C|(surface_glycoprotein:GTT1333-1335CCT(V445P)) T22896C|(surface_glycoprotein:GTT1333-1335CCT(V445P)) G22898A|(surface_glycoprotein:G1336A(G446S)) T22942G|(surface_glycoprotein:T1380G(N460K)) G22992A|(surface_glycoprotein:G1430A(S477N)) C22995A|(surface_glycoprotein:C1433A(T478K)) A23013T|(surface_glycoprotein:A1451T(E484V)) T23018C|(surfac…	2	0
22851 T22882G|(surface_glycoprotein:T1320G(N440K)) G22895C|(surface_glycoprotein:GTT1333-1335CCT(V445P)) T22896C|(surface_glycoprotein:GTT1333-1335CCT(V445P)) G22898A|(surface_glycoprotein:G1336A(G446S)) T22942G|(surface_glycoprotein:T1380G(N460K)) G22992A|(surface_glycoprotein:G1430A(S477N)) C22995A|(surface_glycoprotein:C1433A(T478K)) T23010C|(surface_glycoprotein:T1448C(V483A)) A23013C|(surfac…	2	0
/mnt/d/SRA/SARS2/Wastewater/FromWI/unique_seqs_2023_02_14/31/SRR23352261.SARS2.wg_unique_seqs.tsv.gz
SRR23352261	PRJNA889839	SAMN33142193	Wisconsin State Laboratory of Hygiene	2023-01-25	USA: Wisconsin,	>
22851 T22882G|(surface_glycoprotein:T1320G(N440K)) GTT22895-22897del|(surface_glycoprotein:1333-1335del(V445del)) G22898C|(surface_glycoprotein:GGT1336-1338CCT(G446P)) G22899C|(surface_glycoprotein:GGT1336-1338CCT(G446P)) G22901A|(surface_glycoprotein:G1339A(G447S)) T22942G|(surface_glycoprotein:T1380G(N460K)) G22992A|(surface_glycoprotein:G1430A(S477N)) C22995A|(surface_glycoprotein:C1433A(T478K…	186	0.091
22851 T22882G|(surface_glycoprotein:T1320G(N440K)) GTT22895-22897del|(surface_glycoprotein:1333-1335del(V445del)) G22898C|(surface_glycoprotein:GGT1336-1338CCT(G446P)) G22899C|(surface_glycoprotein:GGT1336-1338CCT(G446P)) G22901A|(surface_glycoprotein:G1339A(G447S)) T22942G|(surface_glycoprotein:T1380G(N460K)) G22992A|(surface_glycoprotein:G1430A(S477N)) C22995A|(surface_glycoprotein:C1433A(T478K…	22	0.011
22851 T22882G|(surface_glycoprotein:T1320G(N440K)) GTT22895-22897del|(surface_glycoprotein:1333-1335del(V445del)) G22898C|(surface_glycoprotein:GGT1336-1338CCT(G446P)) G22899C|(surface_glycoprotein:GGT1336-1338CCT(G446P)) G22901A|(surface_glycoprotein:G1339A(G447S)) T22942G|(surface_glycoprotein:T1380G(N460K)) G22992A|(surface_glycoprotein:G1430A(S477N)) C22995A|(surface_glycoprotein:C1433A(T478K…	8	0.004
22970 G22992A|(surface_glycoprotein:G1430A(S477N)) C22995A|(surface_glycoprotein:C1433A(T478K)) T23010C|(surface_glycoprotein:T1448C(V483A)) A23013C|(surface_glycoprotein:A1451C(E484A)) T23018C|(surface_glycoprotein:TTT1456-1458CCT(F486P)) T23019C|(surface_glycoprotein:TTT1456-1458CCT(F486P)) T23031C|(surface_glycoprotein:T1469C(F490S)) A23055G|(surface_glycoprotein:A1493G(Q498R)) A23063T|(surfac…	3	0
22851 T22882G|(surface_glycoprotein:T1320G(N440K)) GTT22895-22897del|(surface_glycoprotein:1333-1335del(V445del)) G22898C|(surface_glycoprotein:GGT1336-1338CCT(G446P)) G22899C|(surface_glycoprotein:GGT1336-1338CCT(G446P)) G22901A|(surface_glycoprotein:G1339A(G447S)) T22942G|(surface_glycoprotein:T1380G(N460K)) G22992A|(surface_glycoprotein:G1430A(S477N)) C22995A|(surface_glycoprotein:C1433A(T478K…	3	0.001
22851 T22882G|(surface_glycoprotein:T1320G(N440K)) GTT22895-22897del|(surface_glycoprotein:1333-1335del(V445del)) G22898C|(surface_glycoprotein:GGT1336-1338CCT(G446P)) G22899C|(surface_glycoprotein:GGT1336-1338CCT(G446P)) G22901A|(surface_glycoprotein:G1339A(G447S)) T22942G|(surface_glycoprotein:T1380G(N460K)) T22967C|(surface_glycoprotein:T1405C(S469P)) G22992A|(surface_glycoprotein:G1430A(S477N…	2	0.001
22851 T22882G|(surface_glycoprotein:T1320G(N440K)) T22888C|(surface_glycoprotein:T1326C(D442D)) GTT22895-22897del|(surface_glycoprotein:1333-1335del(V445del)) G22898C|(surface_glycoprotein:GGT1336-1338CCT(G446P)) G22899C|(surface_glycoprotein:GGT1336-1338CCT(G446P)) G22901A|(surface_glycoprotein:G1339A(G447S)) T22942G|(surface_glycoprotein:T1380G(N460K)) G22992A|(surface_glycoprotein:G1430A(S477N…	2	0.001
22851 T22882G|(surface_glycoprotein:T1320G(N440K)) GTT22895-22897del|(surface_glycoprotein:1333-1335del(V445del)) G22898C|(surface_glycoprotein:GGT1336-1338CCT(G446P)) G22899C|(surface_glycoprotein:GGT1336-1338CCT(G446P)) G22901A|(surface_glycoprotein:G1339A(G447S)) T22942G|(surface_glycoprotein:T1380G(N460K)) G22992A|(surface_glycoprotein:G1430A(S477N)) C22995A|(surface_glycoprotein:ACA1432-1434…	2	0.001
22851 T22882G|(surface_glycoprotein:T1320G(N440K)) GTT22895-22897del|(surface_glycoprotein:1333-1335del(V445del)) G22898C|(surface_glycoprotein:GGT1336-1338CCT(G446P)) G22899C|(surface_glycoprotein:GGT1336-1338CCT(G446P)) G22901A|(surface_glycoprotein:G1339A(G447S)) T22942G|(surface_glycoprotein:T1380G(N460K)) G22992A|(surface_glycoprotein:G1430A(S477N)) C22995A|(surface_glycoprotein:C1433A(T478K…	2	0.001
22970 A22976C|(surface_glycoprotein:A1414C(I472L)) G22992A|(surface_glycoprotein:G1430A(S477N)) C22995A|(surface_glycoprotein:C1433A(T478K)) A23013C|(surface_glycoprotein:A1451C(E484A)) T23018C|(surface_glycoprotein:TTT1456-1458CCT(F486P)) T23019C|(surface_glycoprotein:TTT1456-1458CCT(F486P)) T23031C|(surface_glycoprotein:T1469C(F490S)) A23055G|(surface_glycoprotein:A1493G(Q498R)) A23063T|(surfac…	2	0
22851 T22882G|(surface_glycoprotein:T1320G(N440K)) T22885C|(surface_glycoprotein:T1323C(L441L)) GTT22895-22897del|(surface_glycoprotein:1333-1335del(V445del)) G22898C|(surface_glycoprotein:GGT1336-1338CCT(G446P)) G22899C|(surface_glycoprotein:GGT1336-1338CCT(G446P)) G22901A|(surface_glycoprotein:G1339A(G447S)) T22942G|(surface_glycoprotein:T1380G(N460K)) G22992A|(surface_glycoprotein:G1430A(S477N…	2	0.001
/mnt/d/SRA/SARS2/Wastewater/FromWI/unique_seqs_2023_02_14/12/SRR23275695.SARS2.wg_unique_seqs.tsv.gz
SRR23275695	PRJNA889839	SAMN32963202	Wisconsin State Laboratory of Hygiene	2022-10-24	USA: Wisconsin,	<
22747 G22799A|(surface_glycoprotein:G1237A(G413R)) A22812C|(surface_glycoprotein:A1250C(K417T)) T22882G|(surface_glycoprotein:T1320G(N440K)) T22896C|(surface_glycoprotein:T1334C(V445A)) GGTA22901-22904del|(surface_glycoprotein:GGTAATTAT1339-1347AATdel(GNY447-449Ndel)) TT22906-22907del|(surface_glycoprotein:GGTAATTAT1339-1347AATdel(GNY447-449Ndel)) T22917A|(surface_glycoprotein:T1355A(L452Q)) A229…	122	0.143
22970 G22992A|(surface_glycoprotein:G1430A(S477N)) T23010C|(surface_glycoprotein:T1448C(V483A)) G23012C|(surface_glycoprotein:GAA1450-1452CCA(E484P)) A23013C|(surface_glycoprotein:GAA1450-1452CCA(E484P)) T23018G|(surface_glycoprotein:TTT1456-1458GCT(F486A)) T23019C|(surface_glycoprotein:TTT1456-1458GCT(F486A)) C23039A|(surface_glycoprotein:CAA1477-1479ATA(Q493I)) A23040T|(surface_glycoprotein:CAA…	49	0.007
22802 A22812C|(surface_glycoprotein:A1250C(K417T)) G22869A|(surface_glycoprotein:G1307A(W436*)) T22882G|(surface_glycoprotein:T1320G(N440K)) T22896C|(surface_glycoprotein:T1334C(V445A)) GGTA22901-22904del|(surface_glycoprotein:GGTAATTAT1339-1347AATdel(GNY447-449Ndel)) TT22906-22907del|(surface_glycoprotein:GGTAATTAT1339-1347AATdel(GNY447-449Ndel)) T22917A|(surface_glycoprotein:T1355A(L452Q)) A229…	10	0.012
22747 G22799A|(surface_glycoprotein:G1237A(G413R)) A22812C|(surface_glycoprotein:A1250C(K417T)) T22882G|(surface_glycoprotein:T1320G(N440K)) 22895	9	0.006
22747 G22799A|(surface_glycoprotein:G1237A(G413R)) A22812C|(surface_glycoprotein:A1250C(K417T)) T22882G|(surface_glycoprotein:T1320G(N440K)) T22896C|(surface_glycoprotein:T1334C(V445A)) GGTA22901-22904del|(surface_glycoprotein:GGTAATTAT1339-1347AATdel(GNY447-449Ndel)) TT22906-22907del|(surface_glycoprotein:GGTAATTAT1339-1347AATdel(GNY447-449Ndel)) T22917A|(surface_glycoprotein:T1355A(L452Q)) A229…	8	0.089
22747 G22799A|(surface_glycoprotein:G1237A(G413R)) A22812C|(surface_glycoprotein:A1250C(K417T)) T22882G|(surface_glycoprotein:T1320G(N440K)) T22896C|(surface_glycoprotein:T1334C(V445A)) GGTA22901-22904del|(surface_glycoprotein:GGTAATTAT1339-1347AATdel(GNY447-449Ndel)) TT22906-22907del|(surface_glycoprotein:GGTAATTAT1339-1347AATdel(GNY447-449Ndel)) 22944	6	0.004
22987 T23010C|(surface_glycoprotein:T1448C(V483A)) G23012C|(surface_glycoprotein:GAA1450-1452CCA(E484P)) A23013C|(surface_glycoprotein:GAA1450-1452CCA(E484P)) T23018G|(surface_glycoprotein:TTT1456-1458GCT(F486A)) T23019C|(surface_glycoprotein:TTT1456-1458GCT(F486A)) C23039A|(surface_glycoprotein:CAA1477-1479ATA(Q493I)) A23040T|(surface_glycoprotein:CAA1477-1479ATA(Q493I)) C23054A|(surface_glycopr…	5	0.001
22748 G22799A|(surface_glycoprotein:G1237A(G413R)) A22812C|(surface_glycoprotein:A1250C(K417T)) T22882G|(surface_glycoprotein:T1320G(N440K)) T22896C|(surface_glycoprotein:T1334C(V445A)) GGTA22901-22904del|(surface_glycoprotein:GGTAATTAT1339-1347AATdel(GNY447-449Ndel)) TT22906-22907del|(surface_glycoprotein:GGTAATTAT1339-1347AATdel(GNY447-449Ndel)) T22917A|(surface_glycoprotein:T1355A(L452Q)) A229…	3	0.004
22747 G22799A|(surface_glycoprotein:G1237A(G413R)) A22812C|(surface_glycoprotein:A1250C(K417T)) T22882G|(surface_glycoprotein:T1320G(N440K)) T22896C|(surface_glycoprotein:T1334C(V445A)) GGTA22901-22904del|(surface_glycoprotein:GGTAATTAT1339-1347AATdel(GNY447-449Ndel)) TT22906-22907del|(surface_glycoprotein:GGTAATTAT1339-1347AATdel(GNY447-449Ndel)) T22917A|(surface_glycoprotein:T1355A(L452Q)) A229…	3	0.033
22970 G22992A|(surface_glycoprotein:G1430A(S477N)) T23010C|(surface_glycoprotein:T1448C(V483A)) G23012C|(surface_glycoprotein:GAA1450-1452CCA(E484P)) A23013C|(surface_glycoprotein:GAA1450-1452CCA(E484P)) T23018G|(surface_glycoprotein:TTT1456-1458GCT(F486A)) T23019C|(surface_glycoprotein:TTT1456-1458GCT(F486A)) C23039A|(surface_glycoprotein:CAA1477-1479ATA(Q493I)) A23040T|(surface_glycoprotein:CAA…	3	0
22729 G22799A|(surface_glycoprotein:G1237A(G413R)) A22812C|(surface_glycoprotein:A1250C(K417T)) T22882G|(surface_glycoprotein:T1320G(N440K)) T22896C|(surface_glycoprotein:T1334C(V445A)) GGTA22901-22904del|(surface_glycoprotein:GGTAATTAT1339-1347AATdel(GNY447-449Ndel)) TT22906-22907del|(surface_glycoprotein:GGTAATTAT1339-1347AATdel(GNY447-449Ndel)) T22917A|(surface_glycoprotein:T1355A(L452Q)) A229…	2	0.004
22747 G22799A|(surface_glycoprotein:G1237A(G413R)) A22812C|(surface_glycoprotein:A1250C(K417T)) T22882G|(surface_glycoprotein:T1320G(N440K)) T22896C|(surface_glycoprotein:T1334C(V445A)) GGTA22901-22904del|(surface_glycoprotein:GGTAATTAT1339-1347AATdel(GNY447-449Ndel)) TT22906-22907del|(surface_glycoprotein:GGTAATTAT1339-1347AATdel(GNY447-449Ndel)) T22917A|(surface_glycoprotein:T1355A(L452Q)) A229…	2	0.002
22747 G22799A|(surface_glycoprotein:G1237A(G413R)) A22812C|(surface_glycoprotein:A1250C(K417T)) T22873C|(surface_glycoprotein:T1311C(N437N)) T22882G|(surface_glycoprotein:T1320G(N440K)) T22896C|(surface_glycoprotein:T1334C(V445A)) GGTA22901-22904del|(surface_glycoprotein:GGTAATTAT1339-1347AATdel(GNY447-449Ndel)) TT22906-22907del|(surface_glycoprotein:GGTAATTAT1339-1347AATdel(GNY447-449Ndel)) T229…	2	0.002
22987 T23010C|(surface_glycoprotein:T1448C(V483A)) G23012C|(surface_glycoprotein:GAA1450-1452CCA(E484P)) A23013C|(surface_glycoprotein:GAA1450-1452CCA(E484P)) T23018G|(surface_glycoprotein:TTT1456-1458GCT(F486A)) T23019C|(surface_glycoprotein:TTT1456-1458GCT(F486A)) C23039A|(surface_glycoprotein:CAA1477-1479ATA(Q493I)) A23040T|(surface_glycoprotein:CAA1477-1479ATA(Q493I)) C23054A|(surface_glycopr…	2	0
22747 A22776G|(surface_glycoprotein:A1214G(D405G)) G22799A|(surface_glycoprotein:G1237A(G413R)) A22812C|(surface_glycoprotein:A1250C(K417T)) T22882G|(surface_glycoprotein:T1320G(N440K)) T22896C|(surface_glycoprotein:T1334C(V445A)) GGTA22901-22904del|(surface_glycoprotein:GGTAATTAT1339-1347AATdel(GNY447-449Ndel)) TT22906-22907del|(surface_glycoprotein:GGTAATTAT1339-1347AATdel(GNY447-449Ndel)) T229…	2	0.002
/mnt/d/SRA/SARS2/Wastewater/FromWI/unique_seqs_2023_02_14/12/SRR23275696.SARS2.wg_unique_seqs.tsv.gz
SRR23275696	PRJNA889839	SAMN32963391	Wisconsin State Laboratory of Hygiene	2023-01-02	USA: Wisconsin,	<
22851 T22882G|(surface_glycoprotein:T1320G(N440K)) G22895C|(surface_glycoprotein:GTT1333-1335CCT(V445P)) T22896C|(surface_glycoprotein:GTT1333-1335CCT(V445P)) G22898A|(surface_glycoprotein:G1336A(G446S)) T22942G|(surface_glycoprotein:T1380G(N460K)) G22992A|(surface_glycoprotein:G1430A(S477N)) C22995A|(surface_glycoprotein:C1433A(T478K)) T23010C|(surface_glycoprotein:T1448C(V483A)) A23013C|(surfac…	17	0.016
22970 G22992A|(surface_glycoprotein:G1430A(S477N)) C22995A|(surface_glycoprotein:C1433A(T478K)) T23010C|(surface_glycoprotein:T1448C(V483A)) A23013C|(surface_glycoprotein:A1451C(E484A)) T23018C|(surface_glycoprotein:TTT1456-1458CCT(F486P)) T23019C|(surface_glycoprotein:TTT1456-1458CCT(F486P)) T23031C|(surface_glycoprotein:T1469C(F490S)) A23055G|(surface_glycoprotein:A1493G(Q498R)) A23063T|(surfac…	7	0.001
22970 G22992A|(surface_glycoprotein:G1430A(S477N)) C22995G|(surface_glycoprotein:C1433G(T478R)) A23013C|(surface_glycoprotein:A1451C(E484A)) T23018C|(surface_glycoprotein:TTT1456-1458CCT(F486P)) T23019C|(surface_glycoprotein:TTT1456-1458CCT(F486P)) T23031C|(surface_glycoprotein:T1469C(F490S)) A23055G|(surface_glycoprotein:A1493G(Q498R)) A23063T|(surface_glycoprotein:A1501T(N501Y)) T23075C|(surfac…	4	0.001
22970 G22992A|(surface_glycoprotein:G1430A(S477N)) C22995A|(surface_glycoprotein:C1433A(T478K)) A23013C|(surface_glycoprotein:A1451C(E484A)) T23018C|(surface_glycoprotein:TTT1456-1458CCT(F486P)) T23019C|(surface_glycoprotein:TTT1456-1458CCT(F486P)) T23031C|(surface_glycoprotein:T1469C(F490S)) T23042C|(surface_glycoprotein:T1480C(S494P)) A23055G|(surface_glycoprotein:A1493G(Q498R)) A23063T|(surfac…	4	0.001
22970 G22992A|(surface_glycoprotein:G1430A(S477N)) C22995A|(surface_glycoprotein:C1433A(T478K)) A23013C|(surface_glycoprotein:A1451C(E484A)) T23018C|(surface_glycoprotein:TTT1456-1458CCT(F486P)) T23019C|(surface_glycoprotein:TTT1456-1458CCT(F486P)) T23031C|(surface_glycoprotein:T1469C(F490S)) T23042C|(surface_glycoprotein:T1480C(S494P)) A23055G|(surface_glycoprotein:A1493G(Q498R)) A23063T|(surfac…	2	0
22970 G22992A|(surface_glycoprotein:G1430A(S477N)) C22995A|(surface_glycoprotein:C1433A(T478K)) A23013C|(surface_glycoprotein:A1451C(E484A)) T23018C|(surface_glycoprotein:TTT1456-1458CCT(F486P)) T23019C|(surface_glycoprotein:TTT1456-1458CCT(F486P)) T23031C|(surface_glycoprotein:T1469C(F490S)) A23055G|(surface_glycoprotein:A1493G(Q498R)) A23063T|(surface_glycoprotein:A1501T(N501Y)) G23073A|(surfac…	2	0
22970 A22991G|(surface_glycoprotein:AGC1429-1431GAC(S477D)) G22992A|(surface_glycoprotein:AGC1429-1431GAC(S477D)) C22995A|(surface_glycoprotein:C1433A(T478K)) A23013C|(surface_glycoprotein:A1451C(E484A)) T23018C|(surface_glycoprotein:TTT1456-1458CCT(F486P)) T23019C|(surface_glycoprotein:TTT1456-1458CCT(F486P)) T23031C|(surface_glycoprotein:T1469C(F490S)) A23055G|(surface_glycoprotein:A1493G(Q498R…	2	0
22970 22974-insertA|(surface_glycoprotein:1412insertA(471fs)) G22992A|(surface_glycoprotein:G1430A(S477N)) C22995G|(surface_glycoprotein:C1433G(T478R)) A23013C|(surface_glycoprotein:A1451C(E484A)) T23018C|(surface_glycoprotein:TTT1456-1458CCT(F486P)) T23019C|(surface_glycoprotein:TTT1456-1458CCT(F486P)) T23031C|(surface_glycoprotein:T1469C(F490S)) A23055G|(surface_glycoprotein:A1493G(Q498R)) A230…	2	0
22970 C22986T|(surface_glycoprotein:C1424T(A475V)) G22992A|(surface_glycoprotein:G1430A(S477N)) C22995A|(surface_glycoprotein:C1433A(T478K)) A23013C|(surface_glycoprotein:A1451C(E484A)) T23018C|(surface_glycoprotein:TTT1456-1458CCT(F486P)) T23019C|(surface_glycoprotein:TTT1456-1458CCT(F486P)) T23031C|(surface_glycoprotein:T1469C(F490S)) A23055G|(surface_glycoprotein:A1493G(Q498R)) A23063T|(surfac…	2	0
/mnt/d/SRA/SARS2/Wastewater/FromWI/unique_seqs_2023_02_14/13/SRR22879192.SARS2.wg_unique_seqs.tsv.gz
SRR22879192	PRJNA850375	SAMN32378351	CDPHE-COVID	2022-03-17	USA: Colorado, Adams Arapahoe, county,	268004
22989 C23039A|(surface_glycoprotein:C1477A(Q493K)) C23054T|(surface_glycoprotein:CAA1492-1494TAC(Q498Y)) A23056C|(surface_glycoprotein:CAA1492-1494TAC(Q498Y)) 23086	3	0.021
22989 C23039A|(surface_glycoprotein:C1477A(Q493K)) C23054T|(surface_glycoprotein:CAA1492-1494TAC(Q498Y)) A23056C|(surface_glycoprotein:CAA1492-1494TAC(Q498Y)) 23139	3	0.021
22997 C23039A|(surface_glycoprotein:C1477A(Q493K)) C23054T|(surface_glycoprotein:CAA1492-1494TAC(Q498Y)) A23056C|(surface_glycoprotein:CAA1492-1494TAC(Q498Y)) 23147	3	0.017
22999 C23039A|(surface_glycoprotein:C1477A(Q493K)) C23054T|(surface_glycoprotein:CAA1492-1494TAC(Q498Y)) A23056C|(surface_glycoprotein:CAA1492-1494TAC(Q498Y)) 23149	3	0.015
22959 C23039A|(surface_glycoprotein:C1477A(Q493K)) C23054T|(surface_glycoprotein:CAA1492-1494TAC(Q498Y)) A23056C|(surface_glycoprotein:CAA1492-1494TAC(Q498Y)) 23091	2	0.032
22959 C23039A|(surface_glycoprotein:C1477A(Q493K)) C23054T|(surface_glycoprotein:CAA1492-1494TAC(Q498Y)) A23056C|(surface_glycoprotein:CAA1492-1494TAC(Q498Y)) 23109	2	0.032
23015 C23039A|(surface_glycoprotein:C1477A(Q493K)) C23054T|(surface_glycoprotein:CAA1492-1494TAC(Q498Y)) A23056C|(surface_glycoprotein:CAA1492-1494TAC(Q498Y)) 23088	2	0.008
22989 C23039A|(surface_glycoprotein:C1477A(Q493K)) C23054T|(surface_glycoprotein:CAA1492-1494TAC(Q498Y)) A23056C|(surface_glycoprotein:CAA1492-1494TAC(Q498Y)) 23117	2	0.014
22989 C23039A|(surface_glycoprotein:C1477A(Q493K)) C23054T|(surface_glycoprotein:CAA1492-1494TAC(Q498Y)) A23056C|(surface_glycoprotein:CAA1492-1494TAC(Q498Y)) 23096	2	0.014
22989 C23039A|(surface_glycoprotein:C1477A(Q493K)) C23054T|(surface_glycoprotein:CAA1492-1494TAC(Q498Y)) A23056C|(surface_glycoprotein:CAA1492-1494TAC(Q498Y)) C23202A|(surface_glycoprotein:C1640A(T547K)) 23205	2	0.014
/mnt/d/SRA/SARS2/Wastewater/FromWI/unique_seqs_2023_02_14/14/SRR23275801.SARS2.wg_unique_seqs.tsv.gz
SRR23275801	PRJNA889839	SAMN32963359	Wisconsin State Laboratory of Hygiene	2022-12-22	USA: Wisconsin,	<
22970 G22992A|(surface_glycoprotein:G1430A(S477N)) C22995A|(surface_glycoprotein:C1433A(T478K)) A23013C|(surface_glycoprotein:A1451C(E484A)) T23018C|(surface_glycoprotein:TTT1456-1458CCT(F486P)) T23019C|(surface_glycoprotein:TTT1456-1458CCT(F486P)) T23031C|(surface_glycoprotein:T1469C(F490S)) A23055T|(surface_glycoprotein:A1493T(Q498L)) A23063T|(surface_glycoprotein:A1501T(N501Y)) T23075C|(surfac…	167	0.06
22970 G22992A|(surface_glycoprotein:G1430A(S477N)) C22995A|(surface_glycoprotein:C1433A(T478K)) A23013C|(surface_glycoprotein:A1451C(E484A)) T23018C|(surface_glycoprotein:TTT1456-1458CCT(F486P)) T23019C|(surface_glycoprotein:TTT1456-1458CCT(F486P)) T23031C|(surface_glycoprotein:T1469C(F490S)) A23055T|(surface_glycoprotein:A1493T(Q498L)) A23063T|(surface_glycoprotein:A1501T(N501Y)) T23075C|(surfac…	5	0.008
22970 G22992A|(surface_glycoprotein:G1430A(S477N)) C22995A|(surface_glycoprotein:C1433A(T478K)) A23013C|(surface_glycoprotein:A1451C(E484A)) T23018C|(surface_glycoprotein:TTT1456-1458CCT(F486P)) T23019C|(surface_glycoprotein:TTT1456-1458CCT(F486P)) T23031C|(surface_glycoprotein:T1469C(F490S)) T23042C|(surface_glycoprotein:T1480C(S494P)) A23055G|(surface_glycoprotein:A1493G(Q498R)) A23063T|(surfac…	5	0.002
22972 G22992A|(surface_glycoprotein:G1430A(S477N)) C22995A|(surface_glycoprotein:C1433A(T478K)) A23013C|(surface_glycoprotein:A1451C(E484A)) T23018C|(surface_glycoprotein:TTT1456-1458CCT(F486P)) T23019C|(surface_glycoprotein:TTT1456-1458CCT(F486P)) T23031C|(surface_glycoprotein:T1469C(F490S)) A23055T|(surface_glycoprotein:A1493T(Q498L)) A23063T|(surface_glycoprotein:A1501T(N501Y)) T23075C|(surfac…	3	0.001
22987 A23013C|(surface_glycoprotein:A1451C(E484A)) T23018C|(surface_glycoprotein:TTT1456-1458CCT(F486P)) T23019C|(surface_glycoprotein:TTT1456-1458CCT(F486P)) T23031C|(surface_glycoprotein:T1469C(F490S)) A23055T|(surface_glycoprotein:A1493T(Q498L)) A23063T|(surface_glycoprotein:A1501T(N501Y)) T23075C|(surface_glycoprotein:T1513C(Y505H)) 23214	3	0.001
22973 G22992A|(surface_glycoprotein:G1430A(S477N)) C22995A|(surface_glycoprotein:C1433A(T478K)) A23013C|(surface_glycoprotein:A1451C(E484A)) T23018C|(surface_glycoprotein:TTT1456-1458CCT(F486P)) T23019C|(surface_glycoprotein:TTT1456-1458CCT(F486P)) T23031C|(surface_glycoprotein:T1469C(F490S)) A23055T|(surface_glycoprotein:A1493T(Q498L)) A23063T|(surface_glycoprotein:A1501T(N501Y)) T23075C|(surfac…	2	0.001
16683 C16757T|(ORF1ab_polyprotein:C16493T(P5498L)) 16892	2	0.001
22970 G22992A|(surface_glycoprotein:G1430A(S477N)) C22995A|(surface_glycoprotein:C1433A(T478K)) A23013C|(surface_glycoprotein:A1451C(E484A)) T23018C|(surface_glycoprotein:TTT1456-1458CCT(F486P)) T23019C|(surface_glycoprotein:TTT1456-1458CCT(F486P)) T23031C|(surface_glycoprotein:T1469C(F490S)) A23055T|(surface_glycoprotein:A1493T(Q498L)) A23063T|(surface_glycoprotein:A1501T(N501Y)) T23075C|(surfac…	2	0.001
22970 T22977C|(surface_glycoprotein:T1415C(I472T)) G22992A|(surface_glycoprotein:G1430A(S477N)) C22995A|(surface_glycoprotein:C1433A(T478K)) A23013C|(surface_glycoprotein:A1451C(E484A)) T23018C|(surface_glycoprotein:TTT1456-1458CCT(F486P)) T23019C|(surface_glycoprotein:TTT1456-1458CCT(F486P)) T23031C|(surface_glycoprotein:T1469C(F490S)) A23055T|(surface_glycoprotein:A1493T(Q498L)) A23063T|(surfac…	2	0.001
22970 C22982-22982del|(surface_glycoprotein:1420-1420del(474fs)) G22992A|(surface_glycoprotein:G1430A(S477N)) C22995A|(surface_glycoprotein:C1433A(T478K)) A23013C|(surface_glycoprotein:A1451C(E484A)) T23018C|(surface_glycoprotein:TTT1456-1458CCT(F486P)) T23019C|(surface_glycoprotein:TTT1456-1458CCT(F486P)) T23031C|(surface_glycoprotein:T1469C(F490S)) A23055T|(surface_glycoprotein:A1493T(Q498L)) A…	2	0.001
22970 G22992A|(surface_glycoprotein:G1430A(S477N)) C22995A|(surface_glycoprotein:C1433A(T478K)) A23013C|(surface_glycoprotein:A1451C(E484A)) T23018C|(surface_glycoprotein:TTT1456-1458CCT(F486P)) T23019C|(surface_glycoprotein:TTT1456-1458CCT(F486P)) T23031C|(surface_glycoprotein:T1469C(F490S)) A23044G|(surface_glycoprotein:A1482G(S494S)) A23055T|(surface_glycoprotein:A1493T(Q498L)) A23063T|(surfac…	2	0.001
22970 G22992A|(surface_glycoprotein:G1430A(S477N)) C22995A|(surface_glycoprotein:C1433A(T478K)) T23008A|(surface_glycoprotein:T1446A(G482G)) A23013C|(surface_glycoprotein:A1451C(E484A)) T23018C|(surface_glycoprotein:TTT1456-1458CCT(F486P)) T23019C|(surface_glycoprotein:TTT1456-1458CCT(F486P)) T23031C|(surface_glycoprotein:T1469C(F490S)) A23055T|(surface_glycoprotein:A1493T(Q498L)) A23063T|(surfac…	2	0.001
22970 G22992A|(surface_glycoprotein:G1430A(S477N)) C22995A|(surface_glycoprotein:C1433A(T478K)) A23013C|(surface_glycoprotein:A1451C(E484A)) T23018C|(surface_glycoprotein:TTT1456-1458CCT(F486P)) T23019C|(surface_glycoprotein:TTT1456-1458CCT(F486P)) T23031C|(surface_glycoprotein:T1469C(F490S)) A23055T|(surface_glycoprotein:A1493T(Q498L)) A23063T|(surface_glycoprotein:A1501T(N501Y)) T23070C|(surfac…	2	0.001
22970 A22991G|(surface_glycoprotein:AGC1429-1431GAC(S477D)) G22992A|(surface_glycoprotein:AGC1429-1431GAC(S477D)) C22995A|(surface_glycoprotein:C1433A(T478K)) A23013C|(surface_glycoprotein:A1451C(E484A)) T23018C|(surface_glycoprotein:TTT1456-1458CCT(F486P)) T23019C|(surface_glycoprotein:TTT1456-1458CCT(F486P)) T23031C|(surface_glycoprotein:T1469C(F490S)) A23055T|(surface_glycoprotein:A1493T(Q498L…	2	0.001
22970 G22992A|(surface_glycoprotein:G1430A(S477N)) C22995A|(surface_glycoprotein:C1433A(T478K)) A23013C|(surface_glycoprotein:A1451C(E484A)) T23018C|(surface_glycoprotein:TTT1456-1458CCT(F486P)) T23019C|(surface_glycoprotein:TTT1456-1458CCT(F486P)) T23026A|(surface_glycoprotein:T1464A(C488*)) T23031C|(surface_glycoprotein:T1469C(F490S)) A23055T|(surface_glycoprotein:A1493T(Q498L)) A23063T|(surfac…	2	0.001
/mnt/d/SRA/SARS2/Wastewater/FromWI/unique_seqs_2023_02_14/15/SRR22878698.SARS2.wg_unique_seqs.tsv.gz
SRR22878698	PRJNA850375	SAMN32378843	CDPHE-COVID	2022-02-07	USA: Colorado, Summit, county,	35643
16612 C16757T|(ORF1ab_polyprotein:C16493T(P5498L)) 16762	4	0.002
16667 C16757T|(ORF1ab_polyprotein:C16493T(P5498L)) 16761	4	0.002
16693 C16757T|(ORF1ab_polyprotein:C16493T(P5498L)) 16762	3	0.002
16667 C16757T|(ORF1ab_polyprotein:C16493T(P5498L)) 16762	3	0.002
16667 C16757T|(ORF1ab_polyprotein:C16493T(P5498L)) 16787	2	0.001
16551 C16757T|(ORF1ab_polyprotein:C16493T(P5498L)) 16762	2	0.001
16536 C16757T|(ORF1ab_polyprotein:C16493T(P5498L)) 16762	2	0.001
16708 C16757T|(ORF1ab_polyprotein:C16493T(P5498L)) 16787	2	0.001
16608 C16757T|(ORF1ab_polyprotein:C16493T(P5498L)) 16778	2	0.001
16608 C16757T|(ORF1ab_polyprotein:C16493T(P5498L)) 16787	2	0.001
16611 C16757T|(ORF1ab_polyprotein:C16493T(P5498L)) 16761	2	0.001
16612 T16649C|(ORF1ab_polyprotein:T16385C(L5462P)) C16757T|(ORF1ab_polyprotein:C16493T(P5498L)) 16762	2	0.001
16614 T16649C|(ORF1ab_polyprotein:T16385C(L5462P)) C16757T|(ORF1ab_polyprotein:C16493T(P5498L)) 16764	2	0.001
16637 T16649C|(ORF1ab_polyprotein:T16385C(L5462P)) C16757T|(ORF1ab_polyprotein:C16493T(P5498L)) 16787	2	0.001
/mnt/d/SRA/SARS2/Wastewater/FromWI/unique_seqs_2023_02_14/14/SRR23433704.SARS2.wg_unique_seqs.tsv.gz
SRR23433704	PRJNA867408	SAMN33265367	University of Missouri	2022-12-01	USA: Wisconsin, USA: Wisconsin,	Not Collected
22773 A22798G|(surface_glycoprotein:A1236G(P412P)) G22799A|(surface_glycoprotein:G1237A(G413R)) A22812C|(surface_glycoprotein:A1250C(K417T)) T22882G|(surface_glycoprotein:T1320G(N440K)) T22896C|(surface_glycoprotein:T1334C(V445A)) GGTA22901-22904del|(surface_glycoprotein:GGTAATTAT1339-1347AATdel(GNY447-449Ndel)) TT22906-22907del|(surface_glycoprotein:GGTAATTAT1339-1347AATdel(GNY447-449Ndel)) T229…	22447	0.219
22773 A22798G|(surface_glycoprotein:A1236G(P412P)) G22799A|(surface_glycoprotein:G1237A(G413R)) A22812C|(surface_glycoprotein:A1250C(K417T)) T22882G|(surface_glycoprotein:T1320G(N440K)) T22896C|(surface_glycoprotein:T1334C(V445A)) GGTA22901-22904del|(surface_glycoprotein:GGTAATTAT1339-1347AATdel(GNY447-449Ndel)) TT22906-22907del|(surface_glycoprotein:GGTAATTAT1339-1347AATdel(GNY447-449Ndel)) T229…	17091	0.161
22773 A22798G|(surface_glycoprotein:A1236G(P412P)) G22799A|(surface_glycoprotein:G1237A(G413R)) A22812C|(surface_glycoprotein:A1250C(K417T)) T22882G|(surface_glycoprotein:T1320G(N440K)) T22896C|(surface_glycoprotein:T1334C(V445A)) GGTA22901-22904del|(surface_glycoprotein:GGTAATTAT1339-1347AATdel(GNY447-449Ndel)) TT22906-22907del|(surface_glycoprotein:GGTAATTAT1339-1347AATdel(GNY447-449Ndel)) T229…	1973	0.019
22773 A22798G|(surface_glycoprotein:A1236G(P412P)) G22799A|(surface_glycoprotein:G1237A(G413R)) A22812C|(surface_glycoprotein:A1250C(K417T)) T22882G|(surface_glycoprotein:T1320G(N440K)) T22896C|(surface_glycoprotein:T1334C(V445A)) GGTA22901-22904del|(surface_glycoprotein:GGTAATTAT1339-1347AATdel(GNY447-449Ndel)) TT22906-22907del|(surface_glycoprotein:GGTAATTAT1339-1347AATdel(GNY447-449Ndel)) T229…	926	0.009
22773 A22798G|(surface_glycoprotein:A1236G(P412P)) G22799A|(surface_glycoprotein:G1237A(G413R)) A22812C|(surface_glycoprotein:A1250C(K417T)) T22882G|(surface_glycoprotein:T1320G(N440K)) T22896C|(surface_glycoprotein:T1334C(V445A)) GGTA22901-22904del|(surface_glycoprotein:GGTAATTAT1339-1347AATdel(GNY447-449Ndel)) TT22906-22907del|(surface_glycoprotein:GGTAATTAT1339-1347AATdel(GNY447-449Ndel)) T229…	916	0.009
22773 A22798G|(surface_glycoprotein:A1236G(P412P)) G22799A|(surface_glycoprotein:G1237A(G413R)) A22812C|(surface_glycoprotein:A1250C(K417T)) T22882G|(surface_glycoprotein:T1320G(N440K)) T22896C|(surface_glycoprotein:T1334C(V445A)) GGTA22901-22904del|(surface_glycoprotein:GGTAATTAT1339-1347AATdel(GNY447-449Ndel)) TT22906-22907del|(surface_glycoprotein:GGTAATTAT1339-1347AATdel(GNY447-449Ndel)) T229…	737	0.007
22773 A22798G|(surface_glycoprotein:A1236G(P412P)) G22799A|(surface_glycoprotein:G1237A(G413R)) A22812C|(surface_glycoprotein:A1250C(K417T)) T22882G|(surface_glycoprotein:T1320G(N440K)) T22896C|(surface_glycoprotein:T1334C(V445A)) GGTA22901-22904del|(surface_glycoprotein:GGTAATTAT1339-1347AATdel(GNY447-449Ndel)) TT22906-22907del|(surface_glycoprotein:GGTAATTAT1339-1347AATdel(GNY447-449Ndel)) T229…	564	0.005
22773 A22798G|(surface_glycoprotein:A1236G(P412P)) G22799A|(surface_glycoprotein:G1237A(G413R)) A22812C|(surface_glycoprotein:A1250C(K417T)) T22882G|(surface_glycoprotein:T1320G(N440K)) T22896C|(surface_glycoprotein:T1334C(V445A)) GGTA22901-22904del|(surface_glycoprotein:GGTAATTAT1339-1347AATdel(GNY447-449Ndel)) TT22906-22907del|(surface_glycoprotein:GGTAATTAT1339-1347AATdel(GNY447-449Ndel)) T229…	556	0.005
22773 A22798G|(surface_glycoprotein:A1236G(P412P)) G22799A|(surface_glycoprotein:G1237A(G413R)) A22812C|(surface_glycoprotein:A1250C(K417T)) T22882G|(surface_glycoprotein:T1320G(N440K)) T22896C|(surface_glycoprotein:T1334C(V445A)) GGTA22901-22904del|(surface_glycoprotein:GGTAATTAT1339-1347AATdel(GNY447-449Ndel)) TT22906-22907del|(surface_glycoprotein:GGTAATTAT1339-1347AATdel(GNY447-449Ndel)) T229…	526	0.005
22773 A22798G|(surface_glycoprotein:A1236G(P412P)) G22799C|(surface_glycoprotein:G1237C(G413R)) A22812C|(surface_glycoprotein:A1250C(K417T)) T22882G|(surface_glycoprotein:T1320G(N440K)) T22896C|(surface_glycoprotein:T1334C(V445A)) GGTA22901-22904del|(surface_glycoprotein:GGTAATTAT1339-1347AATdel(GNY447-449Ndel)) TT22906-22907del|(surface_glycoprotein:GGTAATTAT1339-1347AATdel(GNY447-449Ndel)) T229…	508	0.005
22773 A22798G|(surface_glycoprotein:A1236G(P412P)) G22799A|(surface_glycoprotein:G1237A(G413R)) A22812C|(surface_glycoprotein:A1250C(K417T)) T22882G|(surface_glycoprotein:T1320G(N440K)) T22896C|(surface_glycoprotein:T1334C(V445A)) GGTA22901-22904del|(surface_glycoprotein:GGTAATTAT1339-1347AATdel(GNY447-449Ndel)) TT22906-22907del|(surface_glycoprotein:GGTAATTAT1339-1347AATdel(GNY447-449Ndel)) T229…	462	0.005
22773 A22798G|(surface_glycoprotein:A1236G(P412P)) G22799A|(surface_glycoprotein:G1237A(G413R)) A22812C|(surface_glycoprotein:A1250C(K417T)) T22882G|(surface_glycoprotein:T1320G(N440K)) T22896C|(surface_glycoprotein:T1334C(V445A)) GGTA22901-22904del|(surface_glycoprotein:GGTAATTAT1339-1347AATdel(GNY447-449Ndel)) TT22906-22907del|(surface_glycoprotein:GGTAATTAT1339-1347AATdel(GNY447-449Ndel)) T229…	433	0.004
22773 A22798G|(surface_glycoprotein:A1236G(P412P)) G22799A|(surface_glycoprotein:G1237A(G413R)) A22812C|(surface_glycoprotein:A1250C(K417T)) T22882G|(surface_glycoprotein:T1320G(N440K)) T22896C|(surface_glycoprotein:T1334C(V445A)) GGTA22901-22904del|(surface_glycoprotein:GGTAATTAT1339-1347AATdel(GNY447-449Ndel)) TT22906-22907del|(surface_glycoprotein:GGTAATTAT1339-1347AATdel(GNY447-449Ndel)) T229…	371	0.003
22773 A22798G|(surface_glycoprotein:A1236G(P412P)) G22799A|(surface_glycoprotein:G1237A(G413R)) A22812C|(surface_glycoprotein:A1250C(K417T)) T22882G|(surface_glycoprotein:T1320G(N440K)) T22896C|(surface_glycoprotein:T1334C(V445A)) GGTA22901-22904del|(surface_glycoprotein:GGTAATTAT1339-1347AATdel(GNY447-449Ndel)) TT22906-22907del|(surface_glycoprotein:GGTAATTAT1339-1347AATdel(GNY447-449Ndel)) T229…	349	0.003
22773 A22798G|(surface_glycoprotein:A1236G(P412P)) G22799A|(surface_glycoprotein:G1237A(G413R)) A22812C|(surface_glycoprotein:A1250C(K417T)) T22882G|(surface_glycoprotein:T1320G(N440K)) T22896C|(surface_glycoprotein:T1334C(V445A)) GGTA22901-22904del|(surface_glycoprotein:GGTAATTAT1339-1347AATdel(GNY447-449Ndel)) TT22906-22907del|(surface_glycoprotein:GGTAATTAT1339-1347AATdel(GNY447-449Ndel)) T229…	348	0.003
/mnt/d/SRA/SARS2/Wastewater/FromWI/unique_seqs_2023_02_14/15/SRR23275726.SARS2.wg_unique_seqs.tsv.gz
SRR23275726	PRJNA889839	SAMN32963331	Wisconsin State Laboratory of Hygiene	2022-12-15	USA: Wisconsin,	<
22851 T22882G|(surface_glycoprotein:T1320G(N440K)) T22896C|(surface_glycoprotein:T1334C(V445A)) T22917G|(surface_glycoprotein:T1355G(L452R)) G22992A|(surface_glycoprotein:G1430A(S477N)) C22995G|(surface_glycoprotein:C1433G(T478R)) A23013C|(surface_glycoprotein:A1451C(E484A)) T23018G|(surface_glycoprotein:T1456G(F486V)) A23055G|(surface_glycoprotein:A1493G(Q498R)) A23063T|(surface_glycoprotein:A15…	11	0.008
16683 C16757T|(ORF1ab_polyprotein:C16493T(P5498L)) 16892	3	0.001
/mnt/d/SRA/SARS2/Wastewater/FromWI/unique_seqs_2023_02_14/15/SRR23275733.SARS2.wg_unique_seqs.tsv.gz
SRR23275733	PRJNA889839	SAMN32963325	Wisconsin State Laboratory of Hygiene	2022-12-15	USA: Wisconsin,	>
22970 G22992A|(surface_glycoprotein:G1430A(S477N)) T23010C|(surface_glycoprotein:T1448C(V483A)) G23012C|(surface_glycoprotein:GAA1450-1452CCA(E484P)) A23013C|(surface_glycoprotein:GAA1450-1452CCA(E484P)) T23018G|(surface_glycoprotein:TTT1456-1458GCT(F486A)) T23019C|(surface_glycoprotein:TTT1456-1458GCT(F486A)) C23054A|(surface_glycoprotein:C1492A(Q498K)) A23063T|(surface_glycoprotein:A1501T(N501Y…	30	0.009
22747 G22799A|(surface_glycoprotein:G1237A(G413R)) A22812C|(surface_glycoprotein:A1250C(K417T)) TTTACAGGCTGCGTTATAGCTTGGAATTCTAACAATC22847-22883del|(surface_glycoprotein:1285-1321del(429fs)) T22896C|(surface_glycoprotein:T1334C(V445A)) GGTA22901-22904del|(surface_glycoprotein:GGTAATTAT1339-1347AATdel(GNY447-449Ndel)) TT22906-22907del|(surface_glycoprotein:GGTAATTAT1339-1347AATdel(GNY447-449Ndel))…	14	0.02
22747 G22799A|(surface_glycoprotein:G1237A(G413R)) A22812C|(surface_glycoprotein:A1250C(K417T)) T22882G|(surface_glycoprotein:T1320G(N440K)) T22896C|(surface_glycoprotein:T1334C(V445A)) GGTA22901-22904del|(surface_glycoprotein:GGTAATTAT1339-1347AATdel(GNY447-449Ndel)) TT22906-22907del|(surface_glycoprotein:GGTAATTAT1339-1347AATdel(GNY447-449Ndel)) T22917A|(surface_glycoprotein:T1355A(L452Q)) A229…	10	0.014
22747 A22812C|(surface_glycoprotein:A1250C(K417T)) T22882G|(surface_glycoprotein:T1320G(N440K)) T22896C|(surface_glycoprotein:T1334C(V445A)) GGTA22901-22904del|(surface_glycoprotein:GGTAATTAT1339-1347AATdel(GNY447-449Ndel)) TT22906-22907del|(surface_glycoprotein:GGTAATTAT1339-1347AATdel(GNY447-449Ndel)) T22917A|(surface_glycoprotein:T1355A(L452Q)) A22920T|(surface_glycoprotein:A1358T(Y453F)) 22958	6	0.009
22987 T23010C|(surface_glycoprotein:T1448C(V483A)) G23012C|(surface_glycoprotein:GAA1450-1452CCA(E484P)) A23013C|(surface_glycoprotein:GAA1450-1452CCA(E484P)) T23018G|(surface_glycoprotein:TTT1456-1458GCT(F486A)) T23019C|(surface_glycoprotein:TTT1456-1458GCT(F486A)) C23054A|(surface_glycoprotein:C1492A(Q498K)) A23063T|(surface_glycoprotein:A1501T(N501Y)) G23069-23069del|(surface_glycoprotein:1507…	5	0.002
22747 A22812C|(surface_glycoprotein:A1250C(K417T)) T22847C|(surface_glycoprotein:T1285C(F429L)) T22882G|(surface_glycoprotein:T1320G(N440K)) T22896C|(surface_glycoprotein:T1334C(V445A)) GGTA22901-22904del|(surface_glycoprotein:GGTAATTAT1339-1347AATdel(GNY447-449Ndel)) TT22906-22907del|(surface_glycoprotein:GGTAATTAT1339-1347AATdel(GNY447-449Ndel)) T22917A|(surface_glycoprotein:T1355A(L452Q)) A229…	2	0.003
16683 C16757T|(ORF1ab_polyprotein:C16493T(P5498L)) 16892	2	0.001
22747 G22799A|(surface_glycoprotein:G1237A(G413R)) A22812C|(surface_glycoprotein:A1250C(K417T)) 22848	2	0.003
/mnt/d/SRA/SARS2/Wastewater/FromWI/unique_seqs_2023_02_14/16/SRR23275637.SARS2.wg_unique_seqs.tsv.gz
SRR23275637	PRJNA889839	SAMN32963378	Wisconsin State Laboratory of Hygiene	2022-12-30	USA: Wisconsin,	>
22747 G22785A|(surface_glycoprotein:G1223A(R408K)) G22799A|(surface_glycoprotein:G1237A(G413R)) A22812C|(surface_glycoprotein:A1250C(K417T)) T22882G|(surface_glycoprotein:T1320G(N440K)) T22896C|(surface_glycoprotein:T1334C(V445A)) GGTA22901-22904del|(surface_glycoprotein:GGTAATTAT1339-1347AATdel(GNY447-449Ndel)) TT22906-22907del|(surface_glycoprotein:GGTAATTAT1339-1347AATdel(GNY447-449Ndel)) T229…	28	0.045
22747 A22780G|(surface_glycoprotein:A1218G(E406E)) G22785A|(surface_glycoprotein:G1223A(R408K)) G22799A|(surface_glycoprotein:G1237A(G413R)) A22812C|(surface_glycoprotein:A1250C(K417T)) T22882G|(surface_glycoprotein:T1320G(N440K)) T22896C|(surface_glycoprotein:T1334C(V445A)) GGTA22901-22904del|(surface_glycoprotein:GGTAATTAT1339-1347AATdel(GNY447-449Ndel)) TT22906-22907del|(surface_glycoprotein:G…	2	0.003
22747 G22785A|(surface_glycoprotein:G1223A(R408K)) G22799A|(surface_glycoprotein:G1237A(G413R)) A22812C|(surface_glycoprotein:A1250C(K417T)) T22882G|(surface_glycoprotein:T1320G(N440K)) 22895	2	0.003
/mnt/d/SRA/SARS2/Wastewater/FromWI/unique_seqs_2023_02_14/16/SRR23275765.SARS2.wg_unique_seqs.tsv.gz
SRR23275765	PRJNA889839	SAMN32963215	Wisconsin State Laboratory of Hygiene	2022-10-28	USA: Wisconsin,	>
22851 T22882G|(surface_glycoprotein:T1320G(N440K)) T22896C|(surface_glycoprotein:T1334C(V445A)) GGTA22901-22904del|(surface_glycoprotein:GGTAATTAT1339-1347AATdel(GNY447-449Ndel)) TT22906-22907del|(surface_glycoprotein:GGTAATTAT1339-1347AATdel(GNY447-449Ndel)) T22917A|(surface_glycoprotein:T1355A(L452Q)) A22920T|(surface_glycoprotein:A1358T(Y453F)) T22942G|(surface_glycoprotein:T1380G(N460K)) C229…	37	0.045
22851 T22882G|(surface_glycoprotein:T1320G(N440K)) T22896C|(surface_glycoprotein:T1334C(V445A)) GGTA22901-22904del|(surface_glycoprotein:GGTAATTAT1339-1347AATdel(GNY447-449Ndel)) TT22906-22907del|(surface_glycoprotein:GGTAATTAT1339-1347AATdel(GNY447-449Ndel)) T22917A|(surface_glycoprotein:T1355A(L452Q)) A22920T|(surface_glycoprotein:A1358T(Y453F)) T22942G|(surface_glycoprotein:T1380G(N460K)) C229…	6	0.007
22953 C22987T|(surface_glycoprotein:C1425T(A475A)) G22992A|(surface_glycoprotein:G1430A(S477N)) T23010C|(surface_glycoprotein:T1448C(V483A)) G23012C|(surface_glycoprotein:GAA1450-1452CCA(E484P)) A23013C|(surface_glycoprotein:GAA1450-1452CCA(E484P)) T23018G|(surface_glycoprotein:TTT1456-1458GCT(F486A)) T23019C|(surface_glycoprotein:TTT1456-1458GCT(F486A)) C23039A|(surface_glycoprotein:CAA1477-1479…	3	0.004
/mnt/d/SRA/SARS2/Wastewater/FromWI/unique_seqs_2023_02_14/16/SRR23325265.SARS2.wg_unique_seqs.tsv.gz
SRR23325265	PRJNA907019	SAMN33037588	WA_GT	2023-01-26	USA: Washington,	117072
22970 G22992A|(surface_glycoprotein:G1430A(S477N)) C22995A|(surface_glycoprotein:C1433A(T478K)) T23010C|(surface_glycoprotein:T1448C(V483A)) A23013C|(surface_glycoprotein:A1451C(E484A)) T23018C|(surface_glycoprotein:TTT1456-1458CCT(F486P)) T23019C|(surface_glycoprotein:TTT1456-1458CCT(F486P)) T23031C|(surface_glycoprotein:T1469C(F490S)) A23055G|(surface_glycoprotein:A1493G(Q498R)) A23063T|(surfac…	5	0.001
22970 G22992A|(surface_glycoprotein:G1430A(S477N)) C22995A|(surface_glycoprotein:C1433A(T478K)) G23012A|(surface_glycoprotein:GAA1450-1452ACA(E484T)) A23013C|(surface_glycoprotein:GAA1450-1452ACA(E484T)) T23018C|(surface_glycoprotein:TTT1456-1458CCT(F486P)) T23019C|(surface_glycoprotein:TTT1456-1458CCT(F486P)) T23031C|(surface_glycoprotein:T1469C(F490S)) A23055G|(surface_glycoprotein:A1493G(Q498R…	4	0.001
22970 C22986T|(surface_glycoprotein:C1424T(A475V)) G22992A|(surface_glycoprotein:G1430A(S477N)) C22995A|(surface_glycoprotein:C1433A(T478K)) A23013C|(surface_glycoprotein:A1451C(E484A)) T23018C|(surface_glycoprotein:TTT1456-1458CCT(F486P)) T23019C|(surface_glycoprotein:TTT1456-1458CCT(F486P)) T23031C|(surface_glycoprotein:T1469C(F490S)) A23055G|(surface_glycoprotein:A1493G(Q498R)) A23063T|(surfac…	3	0.001
22970 G22992A|(surface_glycoprotein:G1430A(S477N)) C22995G|(surface_glycoprotein:C1433G(T478R)) A23013C|(surface_glycoprotein:A1451C(E484A)) T23018C|(surface_glycoprotein:TTT1456-1458CCT(F486P)) T23019C|(surface_glycoprotein:TTT1456-1458CCT(F486P)) T23031C|(surface_glycoprotein:T1469C(F490S)) A23055G|(surface_glycoprotein:A1493G(Q498R)) A23063T|(surface_glycoprotein:A1501T(N501Y)) T23075C|(surfac…	2	0
22970 G22992A|(surface_glycoprotein:G1430A(S477N)) C22995A|(surface_glycoprotein:C1433A(T478K)) A23013C|(surface_glycoprotein:A1451C(E484A)) T23018C|(surface_glycoprotein:TTT1456-1458CCT(F486P)) T23019C|(surface_glycoprotein:TTT1456-1458CCT(F486P)) T23031C|(surface_glycoprotein:T1469C(F490S)) T23042C|(surface_glycoprotein:T1480C(S494P)) A23055G|(surface_glycoprotein:A1493G(Q498R)) A23063T|(surfac…	2	0
/mnt/d/SRA/SARS2/Wastewater/FromWI/unique_seqs_2023_02_14/17/SRR23275633.SARS2.wg_unique_seqs.tsv.gz
SRR23275633	PRJNA889839	SAMN32963405	Wisconsin State Laboratory of Hygiene	2023-01-17	USA: Wisconsin,	<
22851 T22882G|(surface_glycoprotein:T1320G(N440K)) G22895C|(surface_glycoprotein:GTT1333-1335CCT(V445P)) T22896C|(surface_glycoprotein:GTT1333-1335CCT(V445P)) G22898A|(surface_glycoprotein:G1336A(G446S)) T22942G|(surface_glycoprotein:T1380G(N460K)) G22992A|(surface_glycoprotein:G1430A(S477N)) C22995G|(surface_glycoprotein:C1433G(T478R)) A23013C|(surface_glycoprotein:A1451C(E484A)) T23018C|(surfac…	4	0.002
22970 G22992A|(surface_glycoprotein:G1430A(S477N)) C22995G|(surface_glycoprotein:C1433G(T478R)) A23013C|(surface_glycoprotein:A1451C(E484A)) T23018C|(surface_glycoprotein:TTT1456-1458CCT(F486P)) T23019C|(surface_glycoprotein:TTT1456-1458CCT(F486P)) T23031C|(surface_glycoprotein:T1469C(F490S)) A23055G|(surface_glycoprotein:A1493G(Q498R)) A23063T|(surface_glycoprotein:A1501T(N501Y)) T23075C|(surfac…	3	0.001
22851 T22882G|(surface_glycoprotein:T1320G(N440K)) G22895C|(surface_glycoprotein:GTT1333-1335CCT(V445P)) T22896C|(surface_glycoprotein:GTT1333-1335CCT(V445P)) G22898A|(surface_glycoprotein:G1336A(G446S)) T22928C|(surface_glycoprotein:T1366C(F456L)) T22942G|(surface_glycoprotein:T1380G(N460K)) G22992A|(surface_glycoprotein:G1430A(S477N)) C22995A|(surface_glycoprotein:C1433A(T478K)) A23013C|(surfac…	2	0.001
22970 G22992A|(surface_glycoprotein:G1430A(S477N)) C22995A|(surface_glycoprotein:C1433A(T478K)) T23010C|(surface_glycoprotein:T1448C(V483A)) A23013C|(surface_glycoprotein:A1451C(E484A)) T23018C|(surface_glycoprotein:TTT1456-1458CCT(F486P)) T23019C|(surface_glycoprotein:TTT1456-1458CCT(F486P)) T23031C|(surface_glycoprotein:T1469C(F490S)) A23055G|(surface_glycoprotein:A1493G(Q498R)) A23063T|(surfac…	2	0
22970 G22992A|(surface_glycoprotein:G1430A(S477N)) C22995A|(surface_glycoprotein:C1433A(T478K)) A23013C|(surface_glycoprotein:A1451C(E484A)) T23018C|(surface_glycoprotein:TTT1456-1458CCT(F486P)) T23019C|(surface_glycoprotein:TTT1456-1458CCT(F486P)) T23031C|(surface_glycoprotein:T1469C(F490S)) T23042C|(surface_glycoprotein:T1480C(S494P)) A23055G|(surface_glycoprotein:A1493G(Q498R)) A23063T|(surfac…	2	0
22851 A22880G|(surface_glycoprotein:AAT1318-1320GAG(N440E)) T22882G|(surface_glycoprotein:AAT1318-1320GAG(N440E)) G22895C|(surface_glycoprotein:GTT1333-1335CCT(V445P)) T22896C|(surface_glycoprotein:GTT1333-1335CCT(V445P)) G22898A|(surface_glycoprotein:G1336A(G446S)) T22942G|(surface_glycoprotein:T1380G(N460K)) G22992A|(surface_glycoprotein:G1430A(S477N)) C22995A|(surface_glycoprotein:C1433A(T478K…	2	0.001
/mnt/d/SRA/SARS2/Wastewater/FromWI/unique_seqs_2023_02_14/16/SRR23433705.SARS2.wg_unique_seqs.tsv.gz
SRR23433705	PRJNA867408	SAMN33265366	University of Missouri	2022-11-10	USA: Wisconsin, USA: Wisconsin,	Not Collected
22773 G22799A|(surface_glycoprotein:G1237A(G413R)) A22812C|(surface_glycoprotein:A1250C(K417T)) T22822C|(surface_glycoprotein:T1260C(D420D)) T22882G|(surface_glycoprotein:T1320G(N440K)) T22896C|(surface_glycoprotein:T1334C(V445A)) GGTA22901-22904del|(surface_glycoprotein:GGTAATTAT1339-1347AATdel(GNY447-449Ndel)) TT22906-22907del|(surface_glycoprotein:GGTAATTAT1339-1347AATdel(GNY447-449Ndel)) T229…	19377	0.129
22773 G22799A|(surface_glycoprotein:G1237A(G413R)) A22812C|(surface_glycoprotein:A1250C(K417T)) T22882G|(surface_glycoprotein:T1320G(N440K)) T22896C|(surface_glycoprotein:T1334C(V445A)) GGTA22901-22904del|(surface_glycoprotein:GGTAATTAT1339-1347AATdel(GNY447-449Ndel)) TT22906-22907del|(surface_glycoprotein:GGTAATTAT1339-1347AATdel(GNY447-449Ndel)) T22917A|(surface_glycoprotein:T1355A(L452Q)) A229…	16144	0.107
22773 G22799A|(surface_glycoprotein:G1237A(G413R)) A22812C|(surface_glycoprotein:A1250C(K417T)) T22882G|(surface_glycoprotein:T1320G(N440K)) T22896C|(surface_glycoprotein:T1334C(V445A)) GGTA22901-22904del|(surface_glycoprotein:GGTAATTAT1339-1347AATdel(GNY447-449Ndel)) TT22906-22907del|(surface_glycoprotein:GGTAATTAT1339-1347AATdel(GNY447-449Ndel)) T22917A|(surface_glycoprotein:T1355A(L452Q)) A229…	3743	0.025
22773 G22799A|(surface_glycoprotein:G1237A(G413R)) A22812C|(surface_glycoprotein:A1250C(K417T)) T22882G|(surface_glycoprotein:T1320G(N440K)) T22896C|(surface_glycoprotein:T1334C(V445A)) GGTA22901-22904del|(surface_glycoprotein:GGTAATTAT1339-1347AATdel(GNY447-449Ndel)) TT22906-22907del|(surface_glycoprotein:GGTAATTAT1339-1347AATdel(GNY447-449Ndel)) T22917A|(surface_glycoprotein:T1355A(L452Q)) A229…	3684	0.024
22773 G22799A|(surface_glycoprotein:G1237A(G413R)) A22812C|(surface_glycoprotein:A1250C(K417T)) T22822C|(surface_glycoprotein:T1260C(D420D)) T22882G|(surface_glycoprotein:T1320G(N440K)) T22896C|(surface_glycoprotein:T1334C(V445A)) GGTA22901-22904del|(surface_glycoprotein:GGTAATTAT1339-1347AATdel(GNY447-449Ndel)) TT22906-22907del|(surface_glycoprotein:GGTAATTAT1339-1347AATdel(GNY447-449Ndel)) T229…	3337	0.022
22773 G22799A|(surface_glycoprotein:G1237A(G413R)) A22812C|(surface_glycoprotein:A1250C(K417T)) T22822C|(surface_glycoprotein:T1260C(D420D)) T22882G|(surface_glycoprotein:T1320G(N440K)) T22896C|(surface_glycoprotein:T1334C(V445A)) GGTA22901-22904del|(surface_glycoprotein:GGTAATTAT1339-1347AATdel(GNY447-449Ndel)) TT22906-22907del|(surface_glycoprotein:GGTAATTAT1339-1347AATdel(GNY447-449Ndel)) T229…	2277	0.015
22773 G22799A|(surface_glycoprotein:G1237A(G413R)) A22812C|(surface_glycoprotein:A1250C(K417T)) T22822C|(surface_glycoprotein:T1260C(D420D)) T22882G|(surface_glycoprotein:T1320G(N440K)) T22896C|(surface_glycoprotein:T1334C(V445A)) GGTA22901-22904del|(surface_glycoprotein:GGTAATTAT1339-1347AATdel(GNY447-449Ndel)) TT22906-22907del|(surface_glycoprotein:GGTAATTAT1339-1347AATdel(GNY447-449Ndel)) T229…	1437	0.01
22773 G22799A|(surface_glycoprotein:G1237A(G413R)) A22812C|(surface_glycoprotein:A1250C(K417T)) T22882G|(surface_glycoprotein:T1320G(N440K)) T22896C|(surface_glycoprotein:T1334C(V445A)) GGTA22901-22904del|(surface_glycoprotein:GGTAATTAT1339-1347AATdel(GNY447-449Ndel)) TT22906-22907del|(surface_glycoprotein:GGTAATTAT1339-1347AATdel(GNY447-449Ndel)) T22917A|(surface_glycoprotein:T1355A(L452Q)) A229…	1233	0.008
22773 G22799A|(surface_glycoprotein:G1237A(G413R)) A22812C|(surface_glycoprotein:A1250C(K417T)) T22822C|(surface_glycoprotein:T1260C(D420D)) T22882G|(surface_glycoprotein:T1320G(N440K)) T22896C|(surface_glycoprotein:T1334C(V445A)) GGTA22901-22904del|(surface_glycoprotein:GGTAATTAT1339-1347AATdel(GNY447-449Ndel)) TT22906-22907del|(surface_glycoprotein:GGTAATTAT1339-1347AATdel(GNY447-449Ndel)) T229…	801	0.005
22773 G22799A|(surface_glycoprotein:G1237A(G413R)) A22812C|(surface_glycoprotein:A1250C(K417T)) T22822C|(surface_glycoprotein:T1260C(D420D)) G22870A|(surface_glycoprotein:G1308A(W436*)) T22882G|(surface_glycoprotein:T1320G(N440K)) T22896C|(surface_glycoprotein:T1334C(V445A)) GGTA22901-22904del|(surface_glycoprotein:GGTAATTAT1339-1347AATdel(GNY447-449Ndel)) TT22906-22907del|(surface_glycoprotein:G…	778	0.005
22773 G22799A|(surface_glycoprotein:G1237A(G413R)) A22812C|(surface_glycoprotein:A1250C(K417T)) T22822C|(surface_glycoprotein:T1260C(D420D)) T22882G|(surface_glycoprotein:T1320G(N440K)) T22896C|(surface_glycoprotein:T1334C(V445A)) GGTA22901-22904del|(surface_glycoprotein:GGTAATTAT1339-1347AATdel(GNY447-449Ndel)) TT22906-22907del|(surface_glycoprotein:GGTAATTAT1339-1347AATdel(GNY447-449Ndel)) T229…	778	0.005
22773 G22799A|(surface_glycoprotein:G1237A(G413R)) A22812C|(surface_glycoprotein:A1250C(K417T)) T22822C|(surface_glycoprotein:T1260C(D420D)) T22882G|(surface_glycoprotein:T1320G(N440K)) T22896C|(surface_glycoprotein:T1334C(V445A)) GGTA22901-22904del|(surface_glycoprotein:GGTAATTAT1339-1347AATdel(GNY447-449Ndel)) TT22906-22907del|(surface_glycoprotein:GGTAATTAT1339-1347AATdel(GNY447-449Ndel)) T229…	702	0.005
22773 G22799A|(surface_glycoprotein:G1237A(G413R)) A22812C|(surface_glycoprotein:A1250C(K417T)) T22882G|(surface_glycoprotein:T1320G(N440K)) T22896C|(surface_glycoprotein:T1334C(V445A)) GGTA22901-22904del|(surface_glycoprotein:GGTAATTAT1339-1347AATdel(GNY447-449Ndel)) TT22906-22907del|(surface_glycoprotein:GGTAATTAT1339-1347AATdel(GNY447-449Ndel)) T22917A|(surface_glycoprotein:T1355A(L452Q)) A229…	668	0.004
22773 G22799A|(surface_glycoprotein:G1237A(G413R)) A22812C|(surface_glycoprotein:A1250C(K417T)) T22822C|(surface_glycoprotein:T1260C(D420D)) T22882G|(surface_glycoprotein:T1320G(N440K)) T22896C|(surface_glycoprotein:T1334C(V445A)) GGTA22901-22904del|(surface_glycoprotein:GGTAATTAT1339-1347AATdel(GNY447-449Ndel)) TT22906-22907del|(surface_glycoprotein:GGTAATTAT1339-1347AATdel(GNY447-449Ndel)) T229…	654	0.004
22773 G22799A|(surface_glycoprotein:G1237A(G413R)) A22812C|(surface_glycoprotein:A1250C(K417T)) T22882G|(surface_glycoprotein:T1320G(N440K)) T22896C|(surface_glycoprotein:T1334C(V445A)) GGTA22901-22904del|(surface_glycoprotein:GGTAATTAT1339-1347AATdel(GNY447-449Ndel)) TT22906-22907del|(surface_glycoprotein:GGTAATTAT1339-1347AATdel(GNY447-449Ndel)) T22917A|(surface_glycoprotein:T1355A(L452Q)) A229…	648	0.004
/mnt/d/SRA/SARS2/Wastewater/FromWI/unique_seqs_2023_02_14/17/SRR23387177.SARS2.wg_unique_seqs.tsv.gz
SRR23387177	PRJNA896161	SAMN33229427	HARRISLAB	2023-01-03	USA: North Carolina,	7776
22743 G22775A|(surface_glycoprotein:G1213A(D405N)) A22786C|(surface_glycoprotein:A1224C(R408S)) G22813T|(surface_glycoprotein:G1251T(K417N)) T22882G|(surface_glycoprotein:T1320G(N440K)) G22895C|(surface_glycoprotein:GTT1333-1335CCT(V445P)) T22896C|(surface_glycoprotein:GTT1333-1335CCT(V445P)) G22898A|(surface_glycoprotein:G1336A(G446S)) T22928C|(surface_glycoprotein:T1366C(F456L)) T22942G|(surfac…	17	0.007
/mnt/d/SRA/SARS2/Wastewater/FromWI/unique_seqs_2023_02_14/19/SRR23365932.SARS2.wg_unique_seqs.tsv.gz
SRR23365932	PRJNA850375	SAMN33194237	CDPHE-COVID	2022-08-08	USA: Colorado, Broomfield, county,	53356
23049 C23054T|(surface_glycoprotein:CAA1492-1494TAC(Q498Y)) A23056C|(surface_glycoprotein:CAA1492-1494TAC(Q498Y)) A23064G|(surface_glycoprotein:A1502G(N501S)) T23075C|(surface_glycoprotein:T1513C(Y505H)) 23222	6	0.003
23033 C23054T|(surface_glycoprotein:CAA1492-1494TAC(Q498Y)) A23056C|(surface_glycoprotein:CAA1492-1494TAC(Q498Y)) A23064G|(surface_glycoprotein:A1502G(N501S)) T23075C|(surface_glycoprotein:T1513C(Y505H)) 23183	4	0.003
22989 G22992A|(surface_glycoprotein:G1430A(S477N)) A23013T|(surface_glycoprotein:A1451T(E484V)) T23027C|(surface_glycoprotein:T1465C(Y489H)) C23039A|(surface_glycoprotein:C1477A(Q493K)) C23054T|(surface_glycoprotein:CAA1492-1494TAC(Q498Y)) A23056C|(surface_glycoprotein:CAA1492-1494TAC(Q498Y)) A23064G|(surface_glycoprotein:A1502G(N501S)) T23075C|(surface_glycoprotein:T1513C(Y505H)) 23139	4	0.005
22997 A23013T|(surface_glycoprotein:A1451T(E484V)) T23027C|(surface_glycoprotein:T1465C(Y489H)) C23039A|(surface_glycoprotein:C1477A(Q493K)) C23054T|(surface_glycoprotein:CAA1492-1494TAC(Q498Y)) A23056C|(surface_glycoprotein:CAA1492-1494TAC(Q498Y)) A23064G|(surface_glycoprotein:A1502G(N501S)) T23075C|(surface_glycoprotein:T1513C(Y505H)) 23147	4	0.004
23050 C23054T|(surface_glycoprotein:CAA1492-1494TAC(Q498Y)) A23056C|(surface_glycoprotein:CAA1492-1494TAC(Q498Y)) A23064G|(surface_glycoprotein:A1502G(N501S)) T23075C|(surface_glycoprotein:T1513C(Y505H)) 23222	3	0.002
23049 C23054T|(surface_glycoprotein:CAA1492-1494TAC(Q498Y)) A23056C|(surface_glycoprotein:CAA1492-1494TAC(Q498Y)) A23064G|(surface_glycoprotein:A1502G(N501S)) T23075C|(surface_glycoprotein:T1513C(Y505H)) 23232	3	0.002
22989 G22992A|(surface_glycoprotein:G1430A(S477N)) A23013T|(surface_glycoprotein:A1451T(E484V)) C23039A|(surface_glycoprotein:C1477A(Q493K)) C23054T|(surface_glycoprotein:CAA1492-1494TAC(Q498Y)) A23056C|(surface_glycoprotein:CAA1492-1494TAC(Q498Y)) A23064G|(surface_glycoprotein:A1502G(N501S)) T23075C|(surface_glycoprotein:T1513C(Y505H)) 23139	3	0.004
23049 C23054T|(surface_glycoprotein:CAA1492-1494TAC(Q498Y)) A23056C|(surface_glycoprotein:CAA1492-1494TAC(Q498Y)) A23064G|(surface_glycoprotein:A1502G(N501S)) T23075C|(surface_glycoprotein:T1513C(Y505H)) 23303	2	0.001
23049 C23054T|(surface_glycoprotein:CAA1492-1494TAC(Q498Y)) A23056C|(surface_glycoprotein:CAA1492-1494TAC(Q498Y)) A23064G|(surface_glycoprotein:A1502G(N501S)) T23075C|(surface_glycoprotein:T1513C(Y505H)) 23199	2	0.001
23033 C23054T|(surface_glycoprotein:CAA1492-1494TAC(Q498Y)) A23056C|(surface_glycoprotein:CAA1492-1494TAC(Q498Y)) A23064G|(surface_glycoprotein:A1502G(N501S)) T23075C|(surface_glycoprotein:T1513C(Y505H)) 23222	2	0.001
22959 G22992A|(surface_glycoprotein:G1430A(S477N)) A23013T|(surface_glycoprotein:A1451T(E484V)) T23027C|(surface_glycoprotein:T1465C(Y489H)) C23039A|(surface_glycoprotein:C1477A(Q493K)) C23054T|(surface_glycoprotein:CAA1492-1494TAC(Q498Y)) A23056C|(surface_glycoprotein:CAA1492-1494TAC(Q498Y)) A23064G|(surface_glycoprotein:A1502G(N501S)) T23075C|(surface_glycoprotein:T1513C(Y505H)) 23222	2	0.006
22989 G22992A|(surface_glycoprotein:G1430A(S477N)) A23013T|(surface_glycoprotein:A1451T(E484V)) T23027C|(surface_glycoprotein:T1465C(Y489H)) C23039A|(surface_glycoprotein:C1477A(Q493K)) C23054T|(surface_glycoprotein:CAA1492-1494TAC(Q498Y)) A23056C|(surface_glycoprotein:CAA1492-1494TAC(Q498Y)) A23064G|(surface_glycoprotein:A1502G(N501S)) T23075C|(surface_glycoprotein:T1513C(Y505H)) 23218	2	0.002
22993 A23013T|(surface_glycoprotein:A1451T(E484V)) T23027C|(surface_glycoprotein:T1465C(Y489H)) C23039A|(surface_glycoprotein:C1477A(Q493K)) C23054T|(surface_glycoprotein:CAA1492-1494TAC(Q498Y)) A23056C|(surface_glycoprotein:CAA1492-1494TAC(Q498Y)) A23064G|(surface_glycoprotein:A1502G(N501S)) T23075C|(surface_glycoprotein:T1513C(Y505H)) 23141	2	0.002
22955 G22992A|(surface_glycoprotein:G1430A(S477N)) A23013T|(surface_glycoprotein:A1451T(E484V)) C23039A|(surface_glycoprotein:C1477A(Q493K)) C23054T|(surface_glycoprotein:CAA1492-1494TAC(Q498Y)) A23056C|(surface_glycoprotein:CAA1492-1494TAC(Q498Y)) A23064G|(surface_glycoprotein:A1502G(N501S)) T23075C|(surface_glycoprotein:T1513C(Y505H)) 23096	2	0.01
22951 G22992A|(surface_glycoprotein:G1430A(S477N)) A23013T|(surface_glycoprotein:A1451T(E484V)) C23039A|(surface_glycoprotein:C1477A(Q493K)) C23054T|(surface_glycoprotein:CAA1492-1494TAC(Q498Y)) A23056C|(surface_glycoprotein:CAA1492-1494TAC(Q498Y)) A23064G|(surface_glycoprotein:A1502G(N501S)) T23075C|(surface_glycoprotein:T1513C(Y505H)) 23101	2	0.015
/mnt/d/SRA/SARS2/Wastewater/FromWI/unique_seqs_2023_02_14/19/SRR23366261.SARS2.wg_unique_seqs.tsv.gz
SRR23366261	PRJNA850375	SAMN33194164	CDPHE-COVID	2022-07-18	USA: Colorado, Eagle, county,	30714
16611 C16757T|(ORF1ab_polyprotein:C16493T(P5498L)) 16761	8	0.004
16612 C16757T|(ORF1ab_polyprotein:C16493T(P5498L)) 16762	8	0.004
16608 C16757T|(ORF1ab_polyprotein:C16493T(P5498L)) 16761	5	0.002
16613 C16757T|(ORF1ab_polyprotein:C16493T(P5498L)) 16762	2	0.001
16685 C16757T|(ORF1ab_polyprotein:C16493T(P5498L)) 16762	2	0.001
16608 C16757T|(ORF1ab_polyprotein:C16493T(P5498L)) 16787	2	0.001
16667 C16757T|(ORF1ab_polyprotein:C16493T(P5498L)) 16762	2	0.001
16630 C16757T|(ORF1ab_polyprotein:C16493T(P5498L)) 16780	2	0.001
16637 C16757T|(ORF1ab_polyprotein:C16493T(P5498L)) 16787	2	0.001
16657 C16757T|(ORF1ab_polyprotein:C16493T(P5498L)) 16762	2	0.001
/mnt/d/SRA/SARS2/Wastewater/FromWI/unique_seqs_2023_02_14/20/SRR22878973.SARS2.wg_unique_seqs.tsv.gz
SRR22878973	PRJNA850375	SAMN32378576	CDPHE-COVID	2022-01-31	USA: Colorado, Adams Arapahoe, county,	268004
23028 C23039A|(surface_glycoprotein:C1477A(Q493K)) C23054T|(surface_glycoprotein:CAA1492-1494TAC(Q498Y)) A23056C|(surface_glycoprotein:CAA1492-1494TAC(Q498Y)) 23144	2	0.011
23028 C23039A|(surface_glycoprotein:C1477A(Q493K)) C23054T|(surface_glycoprotein:CAA1492-1494TAC(Q498Y)) A23056C|(surface_glycoprotein:CAA1492-1494TAC(Q498Y)) 23158	2	0.011
23028 C23039A|(surface_glycoprotein:C1477A(Q493K)) C23054T|(surface_glycoprotein:CAA1492-1494TAC(Q498Y)) A23056C|(surface_glycoprotein:CAA1492-1494TAC(Q498Y)) 23169	2	0.011
23028 C23039A|(surface_glycoprotein:C1477A(Q493K)) C23054T|(surface_glycoprotein:CAA1492-1494TAC(Q498Y)) A23056C|(surface_glycoprotein:CAA1492-1494TAC(Q498Y)) 23244	2	0.011
23028 C23039A|(surface_glycoprotein:C1477A(Q493K)) C23054T|(surface_glycoprotein:CAA1492-1494TAC(Q498Y)) A23056C|(surface_glycoprotein:CAA1492-1494TAC(Q498Y)) 23121	2	0.011
/mnt/d/SRA/SARS2/Wastewater/FromWI/unique_seqs_2023_02_14/20/SRR23275700.SARS2.wg_unique_seqs.tsv.gz
SRR23275700	PRJNA889839	SAMN32963388	Wisconsin State Laboratory of Hygiene	2023-01-03	USA: Wisconsin,	<
22851 T22882G|(surface_glycoprotein:T1320G(N440K)) G22895C|(surface_glycoprotein:GTT1333-1335CCT(V445P)) T22896C|(surface_glycoprotein:GTT1333-1335CCT(V445P)) G22898A|(surface_glycoprotein:G1336A(G446S)) T22942G|(surface_glycoprotein:T1380G(N460K)) G22992A|(surface_glycoprotein:G1430A(S477N)) C22995A|(surface_glycoprotein:C1433A(T478K)) T23010C|(surface_glycoprotein:T1448C(V483A)) A23013C|(surfac…	28	0.01
22970 G22992A|(surface_glycoprotein:G1430A(S477N)) C22995A|(surface_glycoprotein:C1433A(T478K)) A23013T|(surface_glycoprotein:A1451T(E484V)) T23018C|(surface_glycoprotein:TTT1456-1458CCT(F486P)) T23019C|(surface_glycoprotein:TTT1456-1458CCT(F486P)) T23031C|(surface_glycoprotein:T1469C(F490S)) A23055G|(surface_glycoprotein:A1493G(Q498R)) A23063T|(surface_glycoprotein:A1501T(N501Y)) T23075C|(surfac…	4	0.001
16683 C16757T|(ORF1ab_polyprotein:C16493T(P5498L)) 16892	3	0.001
22851 T22882G|(surface_glycoprotein:T1320G(N440K)) G22895C|(surface_glycoprotein:GTT1333-1335CCT(V445P)) T22896C|(surface_glycoprotein:GTT1333-1335CCT(V445P)) G22898A|(surface_glycoprotein:G1336A(G446S)) T22942G|(surface_glycoprotein:T1380G(N460K)) G22992A|(surface_glycoprotein:G1430A(S477N)) C22995A|(surface_glycoprotein:C1433A(T478K)) A23013C|(surface_glycoprotein:A1451C(E484A)) T23018C|(surfac…	3	0.001
22851 T22882G|(surface_glycoprotein:T1320G(N440K)) A22893C|(surface_glycoprotein:A1331C(K444T)) T22896C|(surface_glycoprotein:T1334C(V445A)) T22917G|(surface_glycoprotein:T1355G(L452R)) T22942A|(surface_glycoprotein:T1380A(N460K)) G22992A|(surface_glycoprotein:G1430A(S477N)) C22995A|(surface_glycoprotein:C1433A(T478K)) T23010C|(surface_glycoprotein:T1448C(V483A)) A23013C|(surface_glycoprotein:A14…	3	0.001
22970 G22992A|(surface_glycoprotein:G1430A(S477N)) C22995A|(surface_glycoprotein:C1433A(T478K)) A23013C|(surface_glycoprotein:A1451C(E484A)) T23018C|(surface_glycoprotein:TTT1456-1458CCT(F486P)) T23019C|(surface_glycoprotein:TTT1456-1458CCT(F486P)) T23031C|(surface_glycoprotein:T1469C(F490S)) T23042C|(surface_glycoprotein:T1480C(S494P)) A23055G|(surface_glycoprotein:A1493G(Q498R)) A23063T|(surfac…	2	0.001
22970 G22992A|(surface_glycoprotein:G1430A(S477N)) C22995A|(surface_glycoprotein:C1433A(T478K)) A23013C|(surface_glycoprotein:A1451C(E484A)) T23018C|(surface_glycoprotein:TTT1456-1458CCT(F486P)) T23019C|(surface_glycoprotein:TTT1456-1458CCT(F486P)) T23031C|(surface_glycoprotein:T1469C(F490S)) T23042C|(surface_glycoprotein:T1480C(S494P)) A23055G|(surface_glycoprotein:A1493G(Q498R)) A23063T|(surfac…	2	0.001
/mnt/d/SRA/SARS2/Wastewater/FromWI/unique_seqs_2023_02_14/21/SRR23275851.SARS2.wg_unique_seqs.tsv.gz
SRR23275851	PRJNA889839	SAMN32963266	Wisconsin State Laboratory of Hygiene	2022-11-07	USA: Wisconsin,	<
16683 C16757T|(ORF1ab_polyprotein:C16493T(P5498L)) 16892	24	0.015
22970 G22992A|(surface_glycoprotein:G1430A(S477N)) C22995A|(surface_glycoprotein:C1433A(T478K)) A23013C|(surface_glycoprotein:A1451C(E484A)) T23018G|(surface_glycoprotein:T1456G(F486V)) A23055T|(surface_glycoprotein:A1493T(Q498L)) A23063T|(surface_glycoprotein:A1501T(N501Y)) T23075C|(surface_glycoprotein:T1513C(Y505H)) A23180T|(surface_glycoprotein:AAT1618-1620TTT(N540F)) A23181T|(surface_glycopr…	2	0.001
22970 G22992A|(surface_glycoprotein:G1430A(S477N)) C22995A|(surface_glycoprotein:C1433A(T478K)) A23013C|(surface_glycoprotein:A1451C(E484A)) T23018G|(surface_glycoprotein:T1456G(F486V)) A23055T|(surface_glycoprotein:A1493T(Q498L)) A23063T|(surface_glycoprotein:A1501T(N501Y)) T23075C|(surface_glycoprotein:T1513C(Y505H)) 23214	2	0.001
/mnt/d/SRA/SARS2/Wastewater/FromWI/unique_seqs_2023_02_14/21/SRR23293880.SARS2.wg_unique_seqs.tsv.gz
SRR23293880	PRJNA850375	SAMN32979873	CDPHE-COVID	2022-05-23	USA: Colorado, Broomfield, county,	53356
16718 C16757T|(ORF1ab_polyprotein:C16493T(P5498L)) 16868	3	0.001
16720 C16757T|(ORF1ab_polyprotein:C16493T(P5498L)) 16870	3	0.001
16710 C16757T|(ORF1ab_polyprotein:C16493T(P5498L)) 16860	3	0.001
16720 C16757T|(ORF1ab_polyprotein:C16493T(P5498L)) 16835	2	0
16753 C16757T|(ORF1ab_polyprotein:C16493T(P5498L)) 16903	2	0
16708 C16757T|(ORF1ab_polyprotein:C16493T(P5498L)) 16784	2	0.001
/mnt/d/SRA/SARS2/Wastewater/FromWI/unique_seqs_2023_02_14/23/SRR22878620.SARS2.wg_unique_seqs.tsv.gz
SRR22878620	PRJNA850375	SAMN32378653	CDPHE-COVID	2022-03-07	USA: Colorado, Broomfield, county,	53356
22989 C23039A|(surface_glycoprotein:C1477A(Q493K)) C23054T|(surface_glycoprotein:CAA1492-1494TAC(Q498Y)) A23056C|(surface_glycoprotein:CAA1492-1494TAC(Q498Y)) 23096	5	0.017
22997 C23039A|(surface_glycoprotein:C1477A(Q493K)) C23054T|(surface_glycoprotein:CAA1492-1494TAC(Q498Y)) A23056C|(surface_glycoprotein:CAA1492-1494TAC(Q498Y)) 23096	5	0.013
22989 C23039A|(surface_glycoprotein:C1477A(Q493K)) C23054T|(surface_glycoprotein:CAA1492-1494TAC(Q498Y)) A23056C|(surface_glycoprotein:CAA1492-1494TAC(Q498Y)) 23139	4	0.013
22989 C23039A|(surface_glycoprotein:C1477A(Q493K)) C23054T|(surface_glycoprotein:CAA1492-1494TAC(Q498Y)) A23056C|(surface_glycoprotein:CAA1492-1494TAC(Q498Y)) 23222	4	0.013
22999 C23039A|(surface_glycoprotein:C1477A(Q493K)) C23054T|(surface_glycoprotein:CAA1492-1494TAC(Q498Y)) A23056C|(surface_glycoprotein:CAA1492-1494TAC(Q498Y)) 23096	3	0.007
22999 C23039A|(surface_glycoprotein:C1477A(Q493K)) C23054T|(surface_glycoprotein:CAA1492-1494TAC(Q498Y)) A23056C|(surface_glycoprotein:CAA1492-1494TAC(Q498Y)) 23149	3	0.007
22989 C23039A|(surface_glycoprotein:C1477A(Q493K)) C23054T|(surface_glycoprotein:CAA1492-1494TAC(Q498Y)) A23056C|(surface_glycoprotein:CAA1492-1494TAC(Q498Y)) 23091	3	0.01
22997 C23039A|(surface_glycoprotein:C1477A(Q493K)) C23054T|(surface_glycoprotein:CAA1492-1494TAC(Q498Y)) A23056C|(surface_glycoprotein:CAA1492-1494TAC(Q498Y)) 23119	2	0.005
22970 C23039A|(surface_glycoprotein:C1477A(Q493K)) C23054T|(surface_glycoprotein:CAA1492-1494TAC(Q498Y)) A23056C|(surface_glycoprotein:CAA1492-1494TAC(Q498Y)) 23086	2	0.015
22959 C23039A|(surface_glycoprotein:C1477A(Q493K)) C23054T|(surface_glycoprotein:CAA1492-1494TAC(Q498Y)) A23056C|(surface_glycoprotein:CAA1492-1494TAC(Q498Y)) 23096	2	0.025
23007 C23039A|(surface_glycoprotein:C1477A(Q493K)) C23054T|(surface_glycoprotein:CAA1492-1494TAC(Q498Y)) A23056C|(surface_glycoprotein:CAA1492-1494TAC(Q498Y)) 23159	2	0.005
22999 C23039A|(surface_glycoprotein:C1477A(Q493K)) C23054T|(surface_glycoprotein:CAA1492-1494TAC(Q498Y)) A23056C|(surface_glycoprotein:CAA1492-1494TAC(Q498Y)) 23211	2	0.005
22951 C23039A|(surface_glycoprotein:C1477A(Q493K)) C23054T|(surface_glycoprotein:CAA1492-1494TAC(Q498Y)) A23056C|(surface_glycoprotein:CAA1492-1494TAC(Q498Y)) 23075	2	0.056
22999 C23039A|(surface_glycoprotein:C1477A(Q493K)) C23054T|(surface_glycoprotein:CAA1492-1494TAC(Q498Y)) A23056C|(surface_glycoprotein:CAA1492-1494TAC(Q498Y)) 23091	2	0.005
22997 C23039A|(surface_glycoprotein:C1477A(Q493K)) C23054T|(surface_glycoprotein:CAA1492-1494TAC(Q498Y)) A23056C|(surface_glycoprotein:CAA1492-1494TAC(Q498Y)) 23104	2	0.005
/mnt/d/SRA/SARS2/Wastewater/FromWI/unique_seqs_2023_02_14/23/SRR23366239.SARS2.wg_unique_seqs.tsv.gz
SRR23366239	PRJNA850375	SAMN33194181	CDPHE-COVID	2022-07-18	USA: Colorado, Eagle, county,	19286
22959 G22992A|(surface_glycoprotein:G1430A(S477N)) C22995A|(surface_glycoprotein:C1433A(T478K)) A23013C|(surface_glycoprotein:A1451C(E484A)) T23018G|(surface_glycoprotein:T1456G(F486V)) A23055T|(surface_glycoprotein:A1493T(Q498L)) A23063T|(surface_glycoprotein:A1501T(N501Y)) T23075C|(surface_glycoprotein:T1513C(Y505H)) 23109	3	0.016
22963 G22992A|(surface_glycoprotein:G1430A(S477N)) C22995A|(surface_glycoprotein:C1433A(T478K)) A23013C|(surface_glycoprotein:A1451C(E484A)) T23018G|(surface_glycoprotein:T1456G(F486V)) A23055T|(surface_glycoprotein:A1493T(Q498L)) A23063T|(surface_glycoprotein:A1501T(N501Y)) T23075C|(surface_glycoprotein:T1513C(Y505H)) 23113	2	0.007
22997 A23013C|(surface_glycoprotein:A1451C(E484A)) T23018G|(surface_glycoprotein:T1456G(F486V)) A23055T|(surface_glycoprotein:A1493T(Q498L)) A23063T|(surface_glycoprotein:A1501T(N501Y)) T23075C|(surface_glycoprotein:T1513C(Y505H)) 23196	2	0.004
22997 A23013C|(surface_glycoprotein:A1451C(E484A)) T23018G|(surface_glycoprotein:T1456G(F486V)) A23055T|(surface_glycoprotein:A1493T(Q498L)) A23063T|(surface_glycoprotein:A1501T(N501Y)) T23075C|(surface_glycoprotein:T1513C(Y505H)) 23147	2	0.004
23051 A23055T|(surface_glycoprotein:A1493T(Q498L)) A23063T|(surface_glycoprotein:A1501T(N501Y)) T23075C|(surface_glycoprotein:T1513C(Y505H)) 23201	2	0.002
23051 A23055T|(surface_glycoprotein:A1493T(Q498L)) A23063T|(surface_glycoprotein:A1501T(N501Y)) T23075C|(surface_glycoprotein:T1513C(Y505H)) 23325	2	0.002
/mnt/d/SRA/SARS2/Wastewater/FromWI/unique_seqs_2023_02_14/24/SRR23366266.SARS2.wg_unique_seqs.tsv.gz
SRR23366266	PRJNA850375	SAMN33194641	CDPHE-COVID	2022-08-04	USA: Colorado, Eagle, county,	19286
23019 A23055T|(surface_glycoprotein:A1493T(Q498L)) A23063T|(surface_glycoprotein:A1501T(N501Y)) T23075C|(surface_glycoprotein:T1513C(Y505H)) 23099	2	0.004
23041 A23055T|(surface_glycoprotein:A1493T(Q498L)) A23063T|(surface_glycoprotein:A1501T(N501Y)) T23075C|(surface_glycoprotein:T1513C(Y505H)) 23138	2	0.003
23041 A23055T|(surface_glycoprotein:A1493T(Q498L)) A23063T|(surface_glycoprotein:A1501T(N501Y)) T23075C|(surface_glycoprotein:T1513C(Y505H)) 23222	2	0.003
22997 A23013C|(surface_glycoprotein:A1451C(E484A)) T23018G|(surface_glycoprotein:T1456G(F486V)) A23055T|(surface_glycoprotein:A1493T(Q498L)) A23063T|(surface_glycoprotein:A1501T(N501Y)) T23075C|(surface_glycoprotein:T1513C(Y505H)) 23220	2	0.005
23007 A23013C|(surface_glycoprotein:A1451C(E484A)) T23018G|(surface_glycoprotein:T1456G(F486V)) A23055T|(surface_glycoprotein:A1493T(Q498L)) A23063T|(surface_glycoprotein:A1501T(N501Y)) T23075C|(surface_glycoprotein:T1513C(Y505H)) 23222	2	0.004
22978 G22992A|(surface_glycoprotein:G1430A(S477N)) C22995A|(surface_glycoprotein:C1433A(T478K)) A23013C|(surface_glycoprotein:A1451C(E484A)) T23018G|(surface_glycoprotein:T1456G(F486V)) A23055T|(surface_glycoprotein:A1493T(Q498L)) A23063T|(surface_glycoprotein:A1501T(N501Y)) T23075C|(surface_glycoprotein:T1513C(Y505H)) 23119	2	0.006
/mnt/d/SRA/SARS2/Wastewater/FromWI/unique_seqs_2023_02_14/25/SRR23275836.SARS2.wg_unique_seqs.tsv.gz
SRR23275836	PRJNA889839	SAMN32963180	Wisconsin State Laboratory of Hygiene	2022-10-11	USA: Wisconsin,	>
22970 G22992A|(surface_glycoprotein:G1430A(S477N)) T23010C|(surface_glycoprotein:T1448C(V483A)) G23012C|(surface_glycoprotein:GAA1450-1452CCA(E484P)) A23013C|(surface_glycoprotein:GAA1450-1452CCA(E484P)) T23018G|(surface_glycoprotein:TTT1456-1458GCT(F486A)) T23019C|(surface_glycoprotein:TTT1456-1458GCT(F486A)) C23039A|(surface_glycoprotein:CAA1477-1479ATA(Q493I)) A23040T|(surface_glycoprotein:CAA…	91	0.038
22851 T22882G|(surface_glycoprotein:T1320G(N440K)) G22895C|(surface_glycoprotein:GTT1333-1335CCT(V445P)) T22896C|(surface_glycoprotein:GTT1333-1335CCT(V445P)) T22917A|(surface_glycoprotein:T1355A(L452Q)) T22942G|(surface_glycoprotein:T1380G(N460K)) C22971A|(surface_glycoprotein:C1409A(T470N)) C22995A|(surface_glycoprotein:C1433A(T478K)) T23010C|(surface_glycoprotein:T1448C(V483A)) G23012C|(surfac…	42	0.053
22747 G22799A|(surface_glycoprotein:G1237A(G413R)) A22812C|(surface_glycoprotein:A1250C(K417T)) T22882G|(surface_glycoprotein:T1320G(N440K)) T22896C|(surface_glycoprotein:T1334C(V445A)) GGTA22901-22904del|(surface_glycoprotein:GGTAATTAT1339-1347AATdel(GNY447-449Ndel)) TT22906-22907del|(surface_glycoprotein:GGTAATTAT1339-1347AATdel(GNY447-449Ndel)) T22917A|(surface_glycoprotein:T1355A(L452Q)) A229…	26	0.036
22987 T23010C|(surface_glycoprotein:T1448C(V483A)) G23012C|(surface_glycoprotein:GAA1450-1452CCA(E484P)) A23013C|(surface_glycoprotein:GAA1450-1452CCA(E484P)) T23018G|(surface_glycoprotein:TTT1456-1458GCT(F486A)) T23019C|(surface_glycoprotein:TTT1456-1458GCT(F486A)) C23039A|(surface_glycoprotein:CAA1477-1479ATA(Q493I)) A23040T|(surface_glycoprotein:CAA1477-1479ATA(Q493I)) C23054A|(surface_glycopr…	14	0.006
22747 A22812C|(surface_glycoprotein:A1250C(K417T)) A22881G|(surface_glycoprotein:A1319G(N440S)) G22899A|(surface_glycoprotein:G1337A(G446D)) T22917A|(surface_glycoprotein:T1355A(L452Q)) 22958	12	0.017
22747 A22812C|(surface_glycoprotein:A1250C(K417T)) A22881G|(surface_glycoprotein:A1319G(N440S)) G22899A|(surface_glycoprotein:G1337A(G446D)) 22944	7	0.01
22851 T22882G|(surface_glycoprotein:T1320G(N440K)) G22895C|(surface_glycoprotein:GTT1333-1335CCT(V445P)) T22896C|(surface_glycoprotein:GTT1333-1335CCT(V445P)) T22917A|(surface_glycoprotein:T1355A(L452Q)) T22942G|(surface_glycoprotein:T1380G(N460K)) C22971A|(surface_glycoprotein:C1409A(T470N)) C22995A|(surface_glycoprotein:C1433A(T478K)) T23010C|(surface_glycoprotein:T1448C(V483A)) G23012C|(surfac…	5	0.006
22970 A22974N|(surface_glycoprotein:A1412N(E471?)) C22982N|(surface_glycoprotein:C1420N(Q474?)) G22992A|(surface_glycoprotein:G1430A(S477N)) T23010C|(surface_glycoprotein:T1448C(V483A)) G23012C|(surface_glycoprotein:GAA1450-1452CCA(E484P)) A23013C|(surface_glycoprotein:GAA1450-1452CCA(E484P)) G23016N|(surface_glycoprotein:G1454N(G485?)) T23018G|(surface_glycoprotein:TTT1456-1458GCT(F486A)) T23019…	5	0.002
22747 G22799A|(surface_glycoprotein:G1237A(G413R)) A22812C|(surface_glycoprotein:A1250C(K417T)) T22882G|(surface_glycoprotein:T1320G(N440K)) T22896C|(surface_glycoprotein:T1334C(V445A)) GGTA22901-22904del|(surface_glycoprotein:GGTAATTAT1339-1347AATdel(GNY447-449Ndel)) TT22906-22907del|(surface_glycoprotein:GGTAATTAT1339-1347AATdel(GNY447-449Ndel)) T22917A|(surface_glycoprotein:T1355A(L452Q)) A229…	4	0.006
22970 G22992A|(surface_glycoprotein:G1430A(S477N)) A22994N|(surface_glycoprotein:A1432N(T478?)) T23010C|(surface_glycoprotein:T1448C(V483A)) G23012C|(surface_glycoprotein:GAA1450-1452CCA(E484P)) A23013C|(surface_glycoprotein:GAA1450-1452CCA(E484P)) T23018G|(surface_glycoprotein:TTT1456-1458GCT(F486A)) T23019C|(surface_glycoprotein:TTT1456-1458GCT(F486A)) C23039A|(surface_glycoprotein:CAA1477-1479…	4	0.002
22953 C22971A|(surface_glycoprotein:C1409A(T470N)) C22995A|(surface_glycoprotein:C1433A(T478K)) T23010C|(surface_glycoprotein:T1448C(V483A)) G23012C|(surface_glycoprotein:GAA1450-1452CCA(E484P)) A23013C|(surface_glycoprotein:GAA1450-1452CCA(E484P)) T23018G|(surface_glycoprotein:TTT1456-1458GCT(F486A)) T23019C|(surface_glycoprotein:TTT1456-1458GCT(F486A)) C23039A|(surface_glycoprotein:C1477A(Q493K…	4	0.005
22747 A22812C|(surface_glycoprotein:A1250C(K417T)) A22881G|(surface_glycoprotein:A1319G(N440S)) G22899A|(surface_glycoprotein:G1337A(G446D)) T22917A|(surface_glycoprotein:T1355A(L452Q)) T22942A|(surface_glycoprotein:T1380A(N460K)) 22973	3	0.004
22970 G22992A|(surface_glycoprotein:G1430A(S477N)) T23010C|(surface_glycoprotein:T1448C(V483A)) G23012C|(surface_glycoprotein:GAA1450-1452CTA(E484L)) A23013T|(surface_glycoprotein:GAA1450-1452CTA(E484L)) T23018G|(surface_glycoprotein:TTT1456-1458GCT(F486A)) T23019C|(surface_glycoprotein:TTT1456-1458GCT(F486A)) C23039A|(surface_glycoprotein:CAA1477-1479ATA(Q493I)) A23040T|(surface_glycoprotein:CAA…	3	0.001
22747 G22751N|(surface_glycoprotein:G1189N(A397?)) A22759N|(surface_glycoprotein:A1197N(S399?)) G22793N|(surface_glycoprotein:G1231N(A411?)) G22799A|(surface_glycoprotein:G1237A(G413R)) A22812C|(surface_glycoprotein:A1250C(K417T)) T22882G|(surface_glycoprotein:T1320G(N440K)) T22896C|(surface_glycoprotein:T1334C(V445A)) GGTA22901-22904del|(surface_glycoprotein:GGTAATTAT1339-1347AATdel(GNY447-449Nd…	3	0.004
22970 G22992A|(surface_glycoprotein:G1430A(S477N)) T23010C|(surface_glycoprotein:T1448C(V483A)) G23012C|(surface_glycoprotein:GAA1450-1452CCA(E484P)) A23013C|(surface_glycoprotein:GAA1450-1452CCA(E484P)) T23018G|(surface_glycoprotein:TTT1456-1458GCT(F486A)) T23019C|(surface_glycoprotein:TTT1456-1458GCT(F486A)) C23039A|(surface_glycoprotein:CAA1477-1479ATA(Q493I)) A23040T|(surface_glycoprotein:CAA…	3	0.001
/mnt/d/SRA/SARS2/Wastewater/FromWI/unique_seqs_2023_02_14/26/SRR22878741.SARS2.wg_unique_seqs.tsv.gz
SRR22878741	PRJNA850375	SAMN32378696	CDPHE-COVID	2022-02-17	USA: Colorado, Adams Arapahoe, county,	268004
22989 G22992A|(surface_glycoprotein:G1430A(S477N)) C22995A|(surface_glycoprotein:C1433A(T478K)) C23039A|(surface_glycoprotein:C1477A(Q493K)) C23054T|(surface_glycoprotein:CAA1492-1494TAC(Q498Y)) A23056C|(surface_glycoprotein:CAA1492-1494TAC(Q498Y)) 23139	7	0.02
22989 C23039A|(surface_glycoprotein:C1477A(Q493K)) C23054T|(surface_glycoprotein:CAA1492-1494TAC(Q498Y)) A23056C|(surface_glycoprotein:CAA1492-1494TAC(Q498Y)) 23139	5	0.015
23015 C23039A|(surface_glycoprotein:C1477A(Q493K)) C23054T|(surface_glycoprotein:CAA1492-1494TAC(Q498Y)) A23056C|(surface_glycoprotein:CAA1492-1494TAC(Q498Y)) 23165	4	0.007
22989 G22992A|(surface_glycoprotein:G1430A(S477N)) C22995A|(surface_glycoprotein:C1433A(T478K)) C23039A|(surface_glycoprotein:C1477A(Q493K)) C23054T|(surface_glycoprotein:CAA1492-1494TAC(Q498Y)) A23056C|(surface_glycoprotein:CAA1492-1494TAC(Q498Y)) 23096	3	0.009
22989 G22992A|(surface_glycoprotein:G1430A(S477N)) C22995A|(surface_glycoprotein:C1433A(T478K)) C23039A|(surface_glycoprotein:C1477A(Q493K)) C23054T|(surface_glycoprotein:CAA1492-1494TAC(Q498Y)) A23056C|(surface_glycoprotein:CAA1492-1494TAC(Q498Y)) 23222	2	0.006
22989 G22992A|(surface_glycoprotein:G1430A(S477N)) C22995A|(surface_glycoprotein:C1433A(T478K)) C23039A|(surface_glycoprotein:C1477A(Q493K)) C23054T|(surface_glycoprotein:CAA1492-1494TAC(Q498Y)) A23056C|(surface_glycoprotein:CAA1492-1494TAC(Q498Y)) 23205	2	0.006
22988 G22992A|(surface_glycoprotein:G1430A(S477N)) C22995A|(surface_glycoprotein:C1433A(T478K)) C23039A|(surface_glycoprotein:C1477A(Q493K)) C23054T|(surface_glycoprotein:CAA1492-1494TAC(Q498Y)) A23056C|(surface_glycoprotein:CAA1492-1494TAC(Q498Y)) 23138	2	0.009
22991 C23039A|(surface_glycoprotein:C1477A(Q493K)) C23054T|(surface_glycoprotein:CAA1492-1494TAC(Q498Y)) A23056C|(surface_glycoprotein:CAA1492-1494TAC(Q498Y)) 23141	2	0.006
22999 C23039A|(surface_glycoprotein:C1477A(Q493K)) C23054T|(surface_glycoprotein:CAA1492-1494TAC(Q498Y)) A23056C|(surface_glycoprotein:CAA1492-1494TAC(Q498Y)) 23096	2	0.005
22989 C23039A|(surface_glycoprotein:C1477A(Q493K)) C23054T|(surface_glycoprotein:CAA1492-1494TAC(Q498Y)) A23056C|(surface_glycoprotein:CAA1492-1494TAC(Q498Y)) 23096	2	0.006
22951 C23039A|(surface_glycoprotein:C1477A(Q493K)) C23054T|(surface_glycoprotein:CAA1492-1494TAC(Q498Y)) A23056C|(surface_glycoprotein:CAA1492-1494TAC(Q498Y)) 23088	2	0.062
22989 C23039A|(surface_glycoprotein:C1477A(Q493K)) A23056C|(surface_glycoprotein:A1494C(Q498H)) 23139	2	0.006
/mnt/d/SRA/SARS2/Wastewater/FromWI/unique_seqs_2023_02_14/26/SRR23275641.SARS2.wg_unique_seqs.tsv.gz
SRR23275641	PRJNA889839	SAMN32963381	Wisconsin State Laboratory of Hygiene	2022-12-27	USA: Wisconsin,	<
22851 T22882G|(surface_glycoprotein:T1320G(N440K)) G22895C|(surface_glycoprotein:GTT1333-1335CCT(V445P)) T22896C|(surface_glycoprotein:GTT1333-1335CCT(V445P)) G22898A|(surface_glycoprotein:G1336A(G446S)) T22942G|(surface_glycoprotein:T1380G(N460K)) G22992A|(surface_glycoprotein:G1430A(S477N)) C22995A|(surface_glycoprotein:C1433A(T478K)) T23010C|(surface_glycoprotein:T1448C(V483A)) A23013C|(surfac…	7	0.003
16683 C16757T|(ORF1ab_polyprotein:C16493T(P5498L)) 16892	3	0.002
22851 T22882G|(surface_glycoprotein:T1320G(N440K)) A22910G|(surface_glycoprotein:A1348G(N450D)) T22917G|(surface_glycoprotein:T1355G(L452R)) G22992A|(surface_glycoprotein:G1430A(S477N)) C22995A|(surface_glycoprotein:C1433A(T478K)) T23010C|(surface_glycoprotein:T1448C(V483A)) A23013C|(surface_glycoprotein:A1451C(E484A)) T23018G|(surface_glycoprotein:T1456G(F486V)) A23055G|(surface_glycoprotein:A14…	2	0.001
/mnt/d/SRA/SARS2/Wastewater/FromWI/unique_seqs_2023_02_14/26/SRR23352248.SARS2.wg_unique_seqs.tsv.gz
SRR23352248	PRJNA889839	SAMN33142206	Wisconsin State Laboratory of Hygiene	2023-01-24	USA: Wisconsin,	<
22851 T22882G|(surface_glycoprotein:T1320G(N440K)) G22895C|(surface_glycoprotein:GTT1333-1335CCT(V445P)) T22896C|(surface_glycoprotein:GTT1333-1335CCT(V445P)) G22898A|(surface_glycoprotein:G1336A(G446S)) T22942G|(surface_glycoprotein:T1380G(N460K)) G22992A|(surface_glycoprotein:G1430A(S477N)) C22995A|(surface_glycoprotein:C1433A(T478K)) G23012A|(surface_glycoprotein:GAA1450-1452ACA(E484T)) A23013…	4	0.003
16683 C16757T|(ORF1ab_polyprotein:C16493T(P5498L)) 16892	4	0.001
22970 A22991G|(surface_glycoprotein:AGC1429-1431GAC(S477D)) G22992A|(surface_glycoprotein:AGC1429-1431GAC(S477D)) C22995A|(surface_glycoprotein:C1433A(T478K)) A23013C|(surface_glycoprotein:A1451C(E484A)) T23018C|(surface_glycoprotein:TTT1456-1458CCT(F486P)) T23019C|(surface_glycoprotein:TTT1456-1458CCT(F486P)) T23031C|(surface_glycoprotein:T1469C(F490S)) A23055G|(surface_glycoprotein:A1493G(Q498R…	4	0
22851 T22882G|(surface_glycoprotein:T1320G(N440K)) G22895C|(surface_glycoprotein:GTT1333-1335CCT(V445P)) T22896C|(surface_glycoprotein:GTT1333-1335CCT(V445P)) G22898A|(surface_glycoprotein:G1336A(G446S)) T22942G|(surface_glycoprotein:T1380G(N460K)) G22992A|(surface_glycoprotein:G1430A(S477N)) C22995A|(surface_glycoprotein:C1433A(T478K)) A23013C|(surface_glycoprotein:A1451C(E484A)) T23018C|(surfac…	3	0.003
22970 G22992A|(surface_glycoprotein:G1430A(S477N)) C22995A|(surface_glycoprotein:C1433A(T478K)) T23010C|(surface_glycoprotein:T1448C(V483A)) A23013C|(surface_glycoprotein:A1451C(E484A)) T23018C|(surface_glycoprotein:TTT1456-1458CCT(F486P)) T23019C|(surface_glycoprotein:TTT1456-1458CCT(F486P)) T23031C|(surface_glycoprotein:T1469C(F490S)) A23055G|(surface_glycoprotein:A1493G(Q498R)) A23063T|(surfac…	3	0
22970 G22992A|(surface_glycoprotein:G1430A(S477N)) C22995A|(surface_glycoprotein:C1433A(T478K)) G23009A|(surface_glycoprotein:G1447A(V483I)) A23013C|(surface_glycoprotein:A1451C(E484A)) T23018C|(surface_glycoprotein:TTT1456-1458CCT(F486P)) T23019C|(surface_glycoprotein:TTT1456-1458CCT(F486P)) T23031C|(surface_glycoprotein:T1469C(F490S)) A23055G|(surface_glycoprotein:A1493G(Q498R)) A23063T|(surfac…	2	0
22970 G22992A|(surface_glycoprotein:G1430A(S477N)) C22995A|(surface_glycoprotein:C1433A(T478K)) G23007A|(surface_glycoprotein:G1445A(G482D)) A23013C|(surface_glycoprotein:A1451C(E484A)) T23018C|(surface_glycoprotein:TTT1456-1458CCT(F486P)) T23019C|(surface_glycoprotein:TTT1456-1458CCT(F486P)) T23031C|(surface_glycoprotein:T1469C(F490S)) A23055G|(surface_glycoprotein:A1493G(Q498R)) A23063T|(surfac…	2	0
22970 G22992A|(surface_glycoprotein:G1430A(S477N)) C22995A|(surface_glycoprotein:C1433A(T478K)) A23013C|(surface_glycoprotein:A1451C(E484A)) T23018C|(surface_glycoprotein:TTT1456-1458CCT(F486P)) T23019C|(surface_glycoprotein:TTT1456-1458CCT(F486P)) T23031C|(surface_glycoprotein:T1469C(F490S)) T23042C|(surface_glycoprotein:T1480C(S494P)) A23055G|(surface_glycoprotein:A1493G(Q498R)) A23063T|(surfac…	2	0
22851 T22882G|(surface_glycoprotein:T1320G(N440K)) G22895C|(surface_glycoprotein:GTT1333-1335CCT(V445P)) T22896C|(surface_glycoprotein:GTT1333-1335CCT(V445P)) G22898A|(surface_glycoprotein:G1336A(G446S)) T22942G|(surface_glycoprotein:T1380G(N460K)) G22992A|(surface_glycoprotein:G1430A(S477N)) C22995A|(surface_glycoprotein:C1433A(T478K)) A23013C|(surface_glycoprotein:A1451C(E484A)) T23018C|(surfac…	2	0.002
22851 T22882G|(surface_glycoprotein:T1320G(N440K)) G22895C|(surface_glycoprotein:GTT1333-1335CCT(V445P)) T22896C|(surface_glycoprotein:GTT1333-1335CCT(V445P)) G22898A|(surface_glycoprotein:G1336A(G446S)) T22942G|(surface_glycoprotein:T1380G(N460K)) G22992A|(surface_glycoprotein:G1430A(S477N)) C22995A|(surface_glycoprotein:C1433A(T478K)) T23010C|(surface_glycoprotein:T1448C(V483A)) A23013C|(surfac…	2	0.002
/mnt/d/SRA/SARS2/Wastewater/FromWI/unique_seqs_2023_02_14/27/SRR22878945.SARS2.wg_unique_seqs.tsv.gz
SRR22878945	PRJNA850375	SAMN32378752	CDPHE-COVID	2022-03-21	USA: Colorado, Broomfield, county,	53356
22989 C23039A|(surface_glycoprotein:C1477A(Q493K)) C23054T|(surface_glycoprotein:CAA1492-1494TAC(Q498Y)) A23056C|(surface_glycoprotein:CAA1492-1494TAC(Q498Y)) 23139	4	0.019
22997 C23039A|(surface_glycoprotein:C1477A(Q493K)) C23054T|(surface_glycoprotein:CAA1492-1494TAC(Q498Y)) A23056C|(surface_glycoprotein:CAA1492-1494TAC(Q498Y)) 23175	4	0.014
22997 C23039A|(surface_glycoprotein:C1477A(Q493K)) C23054T|(surface_glycoprotein:CAA1492-1494TAC(Q498Y)) A23056C|(surface_glycoprotein:CAA1492-1494TAC(Q498Y)) 23088	3	0.011
22997 C23039A|(surface_glycoprotein:C1477A(Q493K)) C23054T|(surface_glycoprotein:CAA1492-1494TAC(Q498Y)) A23056C|(surface_glycoprotein:CAA1492-1494TAC(Q498Y)) 23147	3	0.011
22989 C23039A|(surface_glycoprotein:C1477A(Q493K)) C23054T|(surface_glycoprotein:CAA1492-1494TAC(Q498Y)) A23056C|(surface_glycoprotein:CAA1492-1494TAC(Q498Y)) 23088	2	0.009
22999 C23039A|(surface_glycoprotein:C1477A(Q493K)) C23054T|(surface_glycoprotein:CAA1492-1494TAC(Q498Y)) A23056C|(surface_glycoprotein:CAA1492-1494TAC(Q498Y)) 23149	2	0.006
22960 C23039A|(surface_glycoprotein:C1477A(Q493K)) C23054T|(surface_glycoprotein:CAA1492-1494TAC(Q498Y)) A23056C|(surface_glycoprotein:CAA1492-1494TAC(Q498Y)) 23099	2	0.027
22997 C23039A|(surface_glycoprotein:C1477A(Q493K)) C23054T|(surface_glycoprotein:CAA1492-1494TAC(Q498Y)) A23056C|(surface_glycoprotein:CAA1492-1494TAC(Q498Y)) 23119	2	0.007
/mnt/d/SRA/SARS2/Wastewater/FromWI/unique_seqs_2023_02_14/27/SRR23275626.SARS2.wg_unique_seqs.tsv.gz
SRR23275626	PRJNA889839	SAMN32963411	Wisconsin State Laboratory of Hygiene	2023-01-17	USA: Wisconsin,	<
22970 G22992A|(surface_glycoprotein:G1430A(S477N)) C22995A|(surface_glycoprotein:C1433A(T478K)) T23010C|(surface_glycoprotein:T1448C(V483A)) A23013C|(surface_glycoprotein:A1451C(E484A)) T23018C|(surface_glycoprotein:TTT1456-1458CCT(F486P)) T23019C|(surface_glycoprotein:TTT1456-1458CCT(F486P)) T23031C|(surface_glycoprotein:T1469C(F490S)) A23055G|(surface_glycoprotein:A1493G(Q498R)) A23063T|(surfac…	4	0.001
16683 C16757T|(ORF1ab_polyprotein:C16493T(P5498L)) 16892	3	0.001
22970 C22986T|(surface_glycoprotein:C1424T(A475V)) G22992A|(surface_glycoprotein:G1430A(S477N)) C22995A|(surface_glycoprotein:C1433A(T478K)) A23013C|(surface_glycoprotein:A1451C(E484A)) T23018C|(surface_glycoprotein:TTT1456-1458CCT(F486P)) T23019C|(surface_glycoprotein:TTT1456-1458CCT(F486P)) T23031C|(surface_glycoprotein:T1469C(F490S)) A23055G|(surface_glycoprotein:A1493G(Q498R)) A23063T|(surfac…	2	0
22970 G22992A|(surface_glycoprotein:G1430A(S477N)) C22995A|(surface_glycoprotein:C1433A(T478K)) G23012A|(surface_glycoprotein:GAA1450-1452ACA(E484T)) A23013C|(surface_glycoprotein:GAA1450-1452ACA(E484T)) T23018C|(surface_glycoprotein:TTT1456-1458CCT(F486P)) T23019C|(surface_glycoprotein:TTT1456-1458CCT(F486P)) T23031C|(surface_glycoprotein:T1469C(F490S)) A23055G|(surface_glycoprotein:A1493G(Q498R…	2	0
22851 A22881G|(surface_glycoprotein:AAT1318-1320AGG(N440R)) T22882G|(surface_glycoprotein:AAT1318-1320AGG(N440R)) G22895C|(surface_glycoprotein:GTT1333-1335CCT(V445P)) T22896C|(surface_glycoprotein:GTT1333-1335CCT(V445P)) G22898A|(surface_glycoprotein:G1336A(G446S)) T22942G|(surface_glycoprotein:T1380G(N460K)) G22992A|(surface_glycoprotein:G1430A(S477N)) C22995A|(surface_glycoprotein:C1433A(T478K…	2	0.001
22970 A22991G|(surface_glycoprotein:AGC1429-1431GAC(S477D)) G22992A|(surface_glycoprotein:AGC1429-1431GAC(S477D)) C22995A|(surface_glycoprotein:C1433A(T478K)) A23013C|(surface_glycoprotein:A1451C(E484A)) T23018C|(surface_glycoprotein:TTT1456-1458CCT(F486P)) T23019C|(surface_glycoprotein:TTT1456-1458CCT(F486P)) T23031C|(surface_glycoprotein:T1469C(F490S)) A23055G|(surface_glycoprotein:A1493G(Q498R…	2	0
/mnt/d/SRA/SARS2/Wastewater/FromWI/unique_seqs_2023_02_14/27/SRR23275665.SARS2.wg_unique_seqs.tsv.gz
SRR23275665	PRJNA889839	SAMN32963316	Wisconsin State Laboratory of Hygiene	2022-12-11	USA: Wisconsin,	>
22851 T22882G|(surface_glycoprotein:T1320G(N440K)) T22896C|(surface_glycoprotein:T1334C(V445A)) GGTA22901-22904del|(surface_glycoprotein:GGTAATTAT1339-1347AATdel(GNY447-449Ndel)) TT22906-22907del|(surface_glycoprotein:GGTAATTAT1339-1347AATdel(GNY447-449Ndel)) T22917A|(surface_glycoprotein:T1355A(L452Q)) A22920T|(surface_glycoprotein:A1358T(Y453F)) T22942G|(surface_glycoprotein:T1380G(N460K)) G229…	205	0.08
22970 G22992A|(surface_glycoprotein:G1430A(S477N)) T23010C|(surface_glycoprotein:T1448C(V483A)) G23012C|(surface_glycoprotein:GAA1450-1452CCA(E484P)) A23013C|(surface_glycoprotein:GAA1450-1452CCA(E484P)) T23018G|(surface_glycoprotein:TTT1456-1458GCT(F486A)) T23019C|(surface_glycoprotein:TTT1456-1458GCT(F486A)) C23039A|(surface_glycoprotein:CAA1477-1479ATA(Q493I)) A23040T|(surface_glycoprotein:CAA…	79	0.024
22747 G22799A|(surface_glycoprotein:G1237A(G413R)) A22812C|(surface_glycoprotein:A1250C(K417T)) T22882G|(surface_glycoprotein:T1320G(N440K)) G22895A|(surface_glycoprotein:GTT1333-1335ACT(V445T)) T22896C|(surface_glycoprotein:GTT1333-1335ACT(V445T)) GGTA22901-22904del|(surface_glycoprotein:GGTAATTAT1339-1347AATdel(GNY447-449Ndel)) TT22906-22907del|(surface_glycoprotein:GGTAATTAT1339-1347AATdel(GNY…	35	0.064
22851 T22882G|(surface_glycoprotein:T1320G(N440K)) T22896C|(surface_glycoprotein:T1334C(V445A)) GGTA22901-22904del|(surface_glycoprotein:GGTAATTAT1339-1347AATdel(GNY447-449Ndel)) TT22906-22907del|(surface_glycoprotein:GGTAATTAT1339-1347AATdel(GNY447-449Ndel)) T22917A|(surface_glycoprotein:T1355A(L452Q)) A22920T|(surface_glycoprotein:A1358T(Y453F)) T22942G|(surface_glycoprotein:T1380G(N460K)) G229…	19	0.007
22970 G22992A|(surface_glycoprotein:G1430A(S477N)) T23010C|(surface_glycoprotein:T1448C(V483A)) G23012C|(surface_glycoprotein:GAA1450-1452CCA(E484P)) A23013C|(surface_glycoprotein:GAA1450-1452CCA(E484P)) T23018G|(surface_glycoprotein:TTT1456-1458GCT(F486A)) T23019C|(surface_glycoprotein:TTT1456-1458GCT(F486A)) C23039G|(surface_glycoprotein:CAA1477-1479GTA(Q493V)) A23040T|(surface_glycoprotein:CAA…	18	0.006
22987 T23010C|(surface_glycoprotein:T1448C(V483A)) G23012C|(surface_glycoprotein:GAA1450-1452CCA(E484P)) A23013C|(surface_glycoprotein:GAA1450-1452CCA(E484P)) T23018G|(surface_glycoprotein:TTT1456-1458GCT(F486A)) T23019C|(surface_glycoprotein:TTT1456-1458GCT(F486A)) C23039A|(surface_glycoprotein:CAA1477-1479ATA(Q493I)) A23040T|(surface_glycoprotein:CAA1477-1479ATA(Q493I)) C23054A|(surface_glycopr…	9	0.003
22851 T22882G|(surface_glycoprotein:T1320G(N440K)) T22896C|(surface_glycoprotein:T1334C(V445A)) GGTA22901-22904del|(surface_glycoprotein:GGTAATTAT1339-1347AATdel(GNY447-449Ndel)) TT22906-22907del|(surface_glycoprotein:GGTAATTAT1339-1347AATdel(GNY447-449Ndel)) T22917A|(surface_glycoprotein:T1355A(L452Q)) A22920T|(surface_glycoprotein:A1358T(Y453F)) T22942G|(surface_glycoprotein:T1380G(N460K)) G229…	9	0.004
22851 T22882G|(surface_glycoprotein:T1320G(N440K)) T22896C|(surface_glycoprotein:T1334C(V445A)) GGTA22901-22904del|(surface_glycoprotein:GGTAATTAT1339-1347AATdel(GNY447-449Ndel)) TT22906-22907del|(surface_glycoprotein:GGTAATTAT1339-1347AATdel(GNY447-449Ndel)) T22917A|(surface_glycoprotein:T1355A(L452Q)) A22920T|(surface_glycoprotein:A1358T(Y453F)) T22942G|(surface_glycoprotein:T1380G(N460K)) G229…	7	0.003
22970 G22992A|(surface_glycoprotein:G1430A(S477N)) T23010C|(surface_glycoprotein:T1448C(V483A)) G23012C|(surface_glycoprotein:GAA1450-1452CCA(E484P)) A23013C|(surface_glycoprotein:GAA1450-1452CCA(E484P)) T23018G|(surface_glycoprotein:TTT1456-1458GCT(F486A)) T23019C|(surface_glycoprotein:TTT1456-1458GCT(F486A)) C23039A|(surface_glycoprotein:CAA1477-1479ATA(Q493I)) A23040T|(surface_glycoprotein:CAA…	7	0.002
22747 G22799A|(surface_glycoprotein:G1237A(G413R)) A22812C|(surface_glycoprotein:A1250C(K417T)) T22882G|(surface_glycoprotein:T1320G(N440K)) G22895A|(surface_glycoprotein:GTT1333-1335ACT(V445T)) T22896C|(surface_glycoprotein:GTT1333-1335ACT(V445T)) GGTA22901-22904del|(surface_glycoprotein:GGTAATTAT1339-1347AATdel(GNY447-449Ndel)) TT22906-22907del|(surface_glycoprotein:GGTAATTAT1339-1347AATdel(GNY…	5	0.009
22987 T23010C|(surface_glycoprotein:T1448C(V483A)) G23012C|(surface_glycoprotein:GAA1450-1452CCA(E484P)) A23013C|(surface_glycoprotein:GAA1450-1452CCA(E484P)) T23018G|(surface_glycoprotein:TTT1456-1458GCT(F486A)) T23019C|(surface_glycoprotein:TTT1456-1458GCT(F486A)) C23039G|(surface_glycoprotein:CAA1477-1479GTA(Q493V)) A23040T|(surface_glycoprotein:CAA1477-1479GTA(Q493V)) C23054A|(surface_glycopr…	4	0.001
22747 G22799A|(surface_glycoprotein:G1237A(G413R)) A22812C|(surface_glycoprotein:A1250C(K417T)) T22882G|(surface_glycoprotein:T1320G(N440K)) G22895A|(surface_glycoprotein:GTT1333-1335ACT(V445T)) T22896C|(surface_glycoprotein:GTT1333-1335ACT(V445T)) GGTA22901-22904del|(surface_glycoprotein:GGTAATTAT1339-1347AATdel(GNY447-449Ndel)) TT22906-22907del|(surface_glycoprotein:GGTAATTAT1339-1347AATdel(GNY…	4	0.007
22970 G22992A|(surface_glycoprotein:G1430A(S477N)) T23010C|(surface_glycoprotein:T1448C(V483A)) G23012C|(surface_glycoprotein:GAA1450-1452CCA(E484P)) A23013C|(surface_glycoprotein:GAA1450-1452CCA(E484P)) T23018G|(surface_glycoprotein:TTT1456-1458GCT(F486A)) T23019C|(surface_glycoprotein:TTT1456-1458GCT(F486A)) C23039A|(surface_glycoprotein:CAA1477-1479ATA(Q493I)) A23040T|(surface_glycoprotein:CAA…	4	0.001
22953 G22992A|(surface_glycoprotein:G1430A(S477N)) T23010C|(surface_glycoprotein:T1448C(V483A)) G23012C|(surface_glycoprotein:GAA1450-1452CCA(E484P)) A23013C|(surface_glycoprotein:GAA1450-1452CCA(E484P)) T23018G|(surface_glycoprotein:TTT1456-1458GCT(F486A)) T23019C|(surface_glycoprotein:TTT1456-1458GCT(F486A)) T23031A|(surface_glycoprotein:T1469A(F490Y)) C23039A|(surface_glycoprotein:C1477A(Q493K…	4	0.002
22747 G22799A|(surface_glycoprotein:G1237A(G413R)) A22812C|(surface_glycoprotein:A1250C(K417T)) T22882G|(surface_glycoprotein:T1320G(N440K)) 22894	4	0.007
/mnt/d/SRA/SARS2/Wastewater/FromWI/unique_seqs_2023_02_14/28/SRR23275674.SARS2.wg_unique_seqs.tsv.gz
SRR23275674	PRJNA889839	SAMN32963308	Wisconsin State Laboratory of Hygiene	2022-12-01	USA: Wisconsin,	<
22851 T22882G|(surface_glycoprotein:T1320G(N440K)) G22894T|(surface_glycoprotein:G1332T(K444N)) T22917G|(surface_glycoprotein:T1355G(L452R)) T22942G|(surface_glycoprotein:T1380G(N460K)) G22992A|(surface_glycoprotein:G1430A(S477N)) C22995A|(surface_glycoprotein:C1433A(T478K)) A23013C|(surface_glycoprotein:A1451C(E484A)) T23018G|(surface_glycoprotein:T1456G(F486V)) A23055T|(surface_glycoprotein:A14…	24	0.018
22851 T22882G|(surface_glycoprotein:T1320G(N440K)) G22894T|(surface_glycoprotein:G1332T(K444N)) T22917G|(surface_glycoprotein:T1355G(L452R)) T22942G|(surface_glycoprotein:T1380G(N460K)) G22992A|(surface_glycoprotein:G1430A(S477N)) C22995A|(surface_glycoprotein:C1433A(T478K)) A23013C|(surface_glycoprotein:A1451C(E484A)) T23018G|(surface_glycoprotein:T1456G(F486V)) A23055T|(surface_glycoprotein:A14…	2	0.001
22851 T22882G|(surface_glycoprotein:T1320G(N440K)) G22894T|(surface_glycoprotein:G1332T(K444N)) T22917G|(surface_glycoprotein:T1355G(L452R)) T22942G|(surface_glycoprotein:T1380G(N460K)) G22992A|(surface_glycoprotein:G1430A(S477N)) C22995A|(surface_glycoprotein:C1433A(T478K)) A23013C|(surface_glycoprotein:A1451C(E484A)) T23018G|(surface_glycoprotein:T1456G(F486V)) T23031A|(surface_glycoprotein:T14…	2	0.001
/mnt/d/SRA/SARS2/Wastewater/FromWI/unique_seqs_2023_02_14/28/SRR23275632.SARS2.wg_unique_seqs.tsv.gz
SRR23275632	PRJNA889839	SAMN32963406	Wisconsin State Laboratory of Hygiene	2023-01-17	USA: Wisconsin,	<
22851 T22882G|(surface_glycoprotein:T1320G(N440K)) G22895C|(surface_glycoprotein:GTT1333-1335CCT(V445P)) T22896C|(surface_glycoprotein:GTT1333-1335CCT(V445P)) G22898A|(surface_glycoprotein:G1336A(G446S)) T22942G|(surface_glycoprotein:T1380G(N460K)) T22967G|(surface_glycoprotein:T1405G(S469A)) G22992A|(surface_glycoprotein:G1430A(S477N)) C22995A|(surface_glycoprotein:C1433A(T478K)) G23012A|(surfac…	30	0.012
22851 T22882G|(surface_glycoprotein:T1320G(N440K)) G22895C|(surface_glycoprotein:GTT1333-1335CCT(V445P)) T22896C|(surface_glycoprotein:GTT1333-1335CCT(V445P)) G22898A|(surface_glycoprotein:G1336A(G446S)) T22942G|(surface_glycoprotein:T1380G(N460K)) T22967G|(surface_glycoprotein:T1405G(S469A)) G22992A|(surface_glycoprotein:G1430A(S477N)) C22995A|(surface_glycoprotein:C1433A(T478K)) G23012A|(surfac…	3	0.001
22852 T22882G|(surface_glycoprotein:T1320G(N440K)) G22895C|(surface_glycoprotein:GTT1333-1335CCT(V445P)) T22896C|(surface_glycoprotein:GTT1333-1335CCT(V445P)) G22898A|(surface_glycoprotein:G1336A(G446S)) T22942G|(surface_glycoprotein:T1380G(N460K)) T22967G|(surface_glycoprotein:T1405G(S469A)) G22992A|(surface_glycoprotein:G1430A(S477N)) C22995A|(surface_glycoprotein:C1433A(T478K)) G23012A|(surfac…	2	0.001
22970 G22992A|(surface_glycoprotein:G1430A(S477N)) C22995A|(surface_glycoprotein:C1433A(T478K)) T23010C|(surface_glycoprotein:T1448C(V483A)) A23013C|(surface_glycoprotein:A1451C(E484A)) T23018C|(surface_glycoprotein:TTT1456-1458CCT(F486P)) T23019C|(surface_glycoprotein:TTT1456-1458CCT(F486P)) T23031C|(surface_glycoprotein:T1469C(F490S)) A23055G|(surface_glycoprotein:A1493G(Q498R)) A23063T|(surfac…	2	0
22970 G22992A|(surface_glycoprotein:G1430A(S477N)) C22995A|(surface_glycoprotein:C1433A(T478K)) G23012A|(surface_glycoprotein:GAA1450-1452ACA(E484T)) A23013C|(surface_glycoprotein:GAA1450-1452ACA(E484T)) T23018C|(surface_glycoprotein:TTT1456-1458CCT(F486P)) T23019C|(surface_glycoprotein:TTT1456-1458CCT(F486P)) T23031C|(surface_glycoprotein:T1469C(F490S)) A23055G|(surface_glycoprotein:A1493G(Q498R…	2	0
16683 C16757T|(ORF1ab_polyprotein:C16493T(P5498L)) 16892	2	0
22970 G22992A|(surface_glycoprotein:G1430A(S477N)) C22995G|(surface_glycoprotein:C1433G(T478R)) A23013C|(surface_glycoprotein:A1451C(E484A)) T23018C|(surface_glycoprotein:TTT1456-1458CCT(F486P)) T23019C|(surface_glycoprotein:TTT1456-1458CCT(F486P)) T23031C|(surface_glycoprotein:T1469C(F490S)) A23055G|(surface_glycoprotein:A1493G(Q498R)) A23063T|(surface_glycoprotein:A1501T(N501Y)) T23075C|(surfac…	2	0
/mnt/d/SRA/SARS2/Wastewater/FromWI/unique_seqs_2023_02_14/28/SRR23275838.SARS2.wg_unique_seqs.tsv.gz
SRR23275838	PRJNA889839	SAMN32963305	Wisconsin State Laboratory of Hygiene	2022-11-29	USA: Wisconsin,	>
22851 T22882G|(surface_glycoprotein:T1320G(N440K)) A22893C|(surface_glycoprotein:A1331C(K444T)) T22896C|(surface_glycoprotein:T1334C(V445A)) T22917G|(surface_glycoprotein:T1355G(L452R)) T22942A|(surface_glycoprotein:T1380A(N460K)) G22992A|(surface_glycoprotein:G1430A(S477N)) C22995A|(surface_glycoprotein:C1433A(T478K)) A23013C|(surface_glycoprotein:A1451C(E484A)) T23018G|(surface_glycoprotein:T14…	20	0.012
22851 T22882G|(surface_glycoprotein:T1320G(N440K)) A22893C|(surface_glycoprotein:A1331C(K444T)) T22896C|(surface_glycoprotein:T1334C(V445A)) T22917G|(surface_glycoprotein:T1355G(L452R)) T22942A|(surface_glycoprotein:T1380A(N460K)) G22992A|(surface_glycoprotein:G1430A(S477N)) C22995A|(surface_glycoprotein:C1433A(T478K)) A23013C|(surface_glycoprotein:A1451C(E484A)) T23018G|(surface_glycoprotein:T14…	2	0.001
22851 T22882G|(surface_glycoprotein:T1320G(N440K)) G22894T|(surface_glycoprotein:G1332T(K444N)) T22917G|(surface_glycoprotein:T1355G(L452R)) T22942G|(surface_glycoprotein:T1380G(N460K)) G22992A|(surface_glycoprotein:G1430A(S477N)) C22995A|(surface_glycoprotein:C1433A(T478K)) A23013C|(surface_glycoprotein:A1451C(E484A)) T23018G|(surface_glycoprotein:T1456G(F486V)) T23031A|(surface_glycoprotein:T14…	2	0.001
16683 C16757T|(ORF1ab_polyprotein:C16493T(P5498L)) 16892	2	0.001
/mnt/d/SRA/SARS2/Wastewater/FromWI/unique_seqs_2023_02_14/29/SRR22710023.SARS2.wg_unique_seqs.tsv.gz
SRR22710023	PRJNA850375	SAMN32130796	CDPHE-COVID	2022-01-13	USA: Colorado, Broomfield, county,	53356
22989 C23039A|(surface_glycoprotein:C1477A(Q493K)) A23056C|(surface_glycoprotein:A1494C(Q498H)) 23139	10	0.018
22989 G22992A|(surface_glycoprotein:G1430A(S477N)) C22995A|(surface_glycoprotein:C1433A(T478K)) C23039A|(surface_glycoprotein:C1477A(Q493K)) A23056C|(surface_glycoprotein:A1494C(Q498H)) 23139	6	0.011
22989 C23039A|(surface_glycoprotein:C1477A(Q493K)) A23056C|(surface_glycoprotein:A1494C(Q498H)) C23202A|(surface_glycoprotein:C1640A(T547K)) 23205	6	0.011
22989 C23039A|(surface_glycoprotein:C1477A(Q493K)) A23056C|(surface_glycoprotein:A1494C(Q498H)) 23088	5	0.009
22989 C23039A|(surface_glycoprotein:C1477A(Q493K)) A23056C|(surface_glycoprotein:A1494C(Q498H)) 23222	3	0.005
22989 G22992A|(surface_glycoprotein:G1430A(S477N)) C22995A|(surface_glycoprotein:C1433A(T478K)) C23039A|(surface_glycoprotein:C1477A(Q493K)) A23056C|(surface_glycoprotein:A1494C(Q498H)) 23088	3	0.005
22989 G22992A|(surface_glycoprotein:G1430A(S477N)) C22995A|(surface_glycoprotein:C1433A(T478K)) C23039A|(surface_glycoprotein:C1477A(Q493K)) A23056C|(surface_glycoprotein:A1494C(Q498H)) 23081	2	0.004
22988 G22992A|(surface_glycoprotein:G1430A(S477N)) C22995A|(surface_glycoprotein:C1433A(T478K)) C23039A|(surface_glycoprotein:C1477A(Q493K)) A23056C|(surface_glycoprotein:A1494C(Q498H)) 23079	2	0.006
22989 G22992A|(surface_glycoprotein:G1430A(S477N)) C22995A|(surface_glycoprotein:C1433A(T478K)) C23039A|(surface_glycoprotein:C1477A(Q493K)) A23056C|(surface_glycoprotein:A1494C(Q498H)) 23222	2	0.004
22989 G22992A|(surface_glycoprotein:G1430A(S477N)) C22995A|(surface_glycoprotein:C1433A(T478K)) C23039A|(surface_glycoprotein:C1477A(Q493K)) A23056C|(surface_glycoprotein:A1494C(Q498H)) 23096	2	0.004
23015 C23039A|(surface_glycoprotein:C1477A(Q493K)) A23056C|(surface_glycoprotein:A1494C(Q498H)) C23202A|(surface_glycoprotein:C1640A(T547K)) 23205	2	0.002
23009 A23013C|(surface_glycoprotein:A1451C(E484A)) C23039A|(surface_glycoprotein:C1477A(Q493K)) A23056C|(surface_glycoprotein:A1494C(Q498H)) 23159	2	0.002
/mnt/d/SRA/SARS2/Wastewater/FromWI/unique_seqs_2023_02_14/28/SRR23433706.SARS2.wg_unique_seqs.tsv.gz
SRR23433706	PRJNA867408	SAMN33265365	University of Missouri	2022-10-06	USA: Wisconsin, USA: Wisconsin,	Not Collected
22773 G22799A|(surface_glycoprotein:G1237A(G413R)) A22812C|(surface_glycoprotein:A1250C(K417T)) T22882G|(surface_glycoprotein:T1320G(N440K)) T22896C|(surface_glycoprotein:T1334C(V445A)) GGTA22901-22904del|(surface_glycoprotein:GGTAATTAT1339-1347AATdel(GNY447-449Ndel)) TT22906-22907del|(surface_glycoprotein:GGTAATTAT1339-1347AATdel(GNY447-449Ndel)) T22917A|(surface_glycoprotein:T1355A(L452Q)) A229…	103510	0.421
22773 G22799A|(surface_glycoprotein:G1237A(G413R)) A22812C|(surface_glycoprotein:A1250C(K417T)) T22882G|(surface_glycoprotein:T1320G(N440K)) T22896C|(surface_glycoprotein:T1334C(V445A)) GGTA22901-22904del|(surface_glycoprotein:GGTAATTAT1339-1347AATdel(GNY447-449Ndel)) TT22906-22907del|(surface_glycoprotein:GGTAATTAT1339-1347AATdel(GNY447-449Ndel)) T22917A|(surface_glycoprotein:T1355A(L452Q)) A229…	11179	0.045
22773 A22789C|(surface_glycoprotein:A1227C(Q409H)) G22799A|(surface_glycoprotein:G1237A(G413R)) A22812C|(surface_glycoprotein:A1250C(K417T)) T22882G|(surface_glycoprotein:T1320G(N440K)) T22896C|(surface_glycoprotein:T1334C(V445A)) GGTA22901-22904del|(surface_glycoprotein:GGTAATTAT1339-1347AATdel(GNY447-449Ndel)) TT22906-22907del|(surface_glycoprotein:GGTAATTAT1339-1347AATdel(GNY447-449Ndel)) T229…	6429	0.026
22773 G22799A|(surface_glycoprotein:G1237A(G413R)) A22812C|(surface_glycoprotein:A1250C(K417T)) T22882G|(surface_glycoprotein:T1320G(N440K)) T22896C|(surface_glycoprotein:T1334C(V445A)) GGTA22901-22904del|(surface_glycoprotein:GGTAATTAT1339-1347AATdel(GNY447-449Ndel)) TT22906-22907del|(surface_glycoprotein:GGTAATTAT1339-1347AATdel(GNY447-449Ndel)) T22917A|(surface_glycoprotein:T1355A(L452Q)) A229…	4235	0.017
22773 G22799A|(surface_glycoprotein:G1237A(G413R)) A22812C|(surface_glycoprotein:A1250C(K417T)) T22882G|(surface_glycoprotein:T1320G(N440K)) T22896C|(surface_glycoprotein:T1334C(V445A)) GGTA22901-22904del|(surface_glycoprotein:GGTAATTAT1339-1347AATdel(GNY447-449Ndel)) TT22906-22907del|(surface_glycoprotein:GGTAATTAT1339-1347AATdel(GNY447-449Ndel)) T22917A|(surface_glycoprotein:T1355A(L452Q)) A229…	3452	0.014
22773 G22799A|(surface_glycoprotein:G1237A(G413R)) A22812C|(surface_glycoprotein:A1250C(K417T)) T22882G|(surface_glycoprotein:T1320G(N440K)) T22896C|(surface_glycoprotein:T1334C(V445A)) GGTA22901-22904del|(surface_glycoprotein:GGTAATTAT1339-1347AATdel(GNY447-449Ndel)) TT22906-22907del|(surface_glycoprotein:GGTAATTAT1339-1347AATdel(GNY447-449Ndel)) T22917A|(surface_glycoprotein:T1355A(L452Q)) A229…	3259	0.013
22773 G22799A|(surface_glycoprotein:G1237A(G413R)) A22812C|(surface_glycoprotein:A1250C(K417T)) T22882G|(surface_glycoprotein:T1320G(N440K)) T22896C|(surface_glycoprotein:T1334C(V445A)) GGTA22901-22904del|(surface_glycoprotein:GGTAATTAT1339-1347AATdel(GNY447-449Ndel)) TT22906-22907del|(surface_glycoprotein:GGTAATTAT1339-1347AATdel(GNY447-449Ndel)) T22917A|(surface_glycoprotein:T1355A(L452Q)) A229…	3004	0.012
22773 G22799A|(surface_glycoprotein:G1237A(G413R)) A22812C|(surface_glycoprotein:A1250C(K417T)) T22882G|(surface_glycoprotein:T1320G(N440K)) C22890T|(surface_glycoprotein:C1328T(S443F)) T22896C|(surface_glycoprotein:T1334C(V445A)) GGTA22901-22904del|(surface_glycoprotein:GGTAATTAT1339-1347AATdel(GNY447-449Ndel)) TT22906-22907del|(surface_glycoprotein:GGTAATTAT1339-1347AATdel(GNY447-449Ndel)) T229…	1968	0.008
22773 G22799A|(surface_glycoprotein:G1237A(G413R)) A22812C|(surface_glycoprotein:A1250C(K417T)) T22882G|(surface_glycoprotein:T1320G(N440K)) T22896C|(surface_glycoprotein:T1334C(V445A)) GGTA22901-22904del|(surface_glycoprotein:GGTAATTAT1339-1347AATdel(GNY447-449Ndel)) TT22906-22907del|(surface_glycoprotein:GGTAATTAT1339-1347AATdel(GNY447-449Ndel)) T22917A|(surface_glycoprotein:T1355A(L452Q)) A229…	1511	0.006
22773 G22799A|(surface_glycoprotein:G1237A(G413R)) A22812C|(surface_glycoprotein:A1250C(K417T)) T22882G|(surface_glycoprotein:T1320G(N440K)) T22896C|(surface_glycoprotein:T1334C(V445A)) GGTA22901-22904del|(surface_glycoprotein:GGTAATTAT1339-1347AATdel(GNY447-449Ndel)) TT22906-22907del|(surface_glycoprotein:GGTAATTAT1339-1347AATdel(GNY447-449Ndel)) T22917A|(surface_glycoprotein:T1355A(L452Q)) T229…	1362	0.006
22773 G22799A|(surface_glycoprotein:G1237A(G413R)) A22812C|(surface_glycoprotein:A1250C(K417T)) T22882G|(surface_glycoprotein:T1320G(N440K)) T22896C|(surface_glycoprotein:T1334C(V445A)) GGTA22901-22904del|(surface_glycoprotein:GGTAATTAT1339-1347AATdel(GNY447-449Ndel)) TT22906-22907del|(surface_glycoprotein:GGTAATTAT1339-1347AATdel(GNY447-449Ndel)) T22917A|(surface_glycoprotein:T1355A(L452Q)) A229…	1256	0.005
22773 G22799A|(surface_glycoprotein:G1237A(G413R)) A22812C|(surface_glycoprotein:A1250C(K417T)) T22882G|(surface_glycoprotein:T1320G(N440K)) T22896C|(surface_glycoprotein:T1334C(V445A)) GGTA22901-22904del|(surface_glycoprotein:GGTAATTAT1339-1347AATdel(GNY447-449Ndel)) TT22906-22907del|(surface_glycoprotein:GGTAATTAT1339-1347AATdel(GNY447-449Ndel)) T22917A|(surface_glycoprotein:T1355A(L452Q)) A229…	1190	0.005
22773 G22799A|(surface_glycoprotein:G1237A(G413R)) A22812C|(surface_glycoprotein:A1250C(K417T)) T22882G|(surface_glycoprotein:T1320G(N440K)) T22896C|(surface_glycoprotein:T1334C(V445A)) GGTA22901-22904del|(surface_glycoprotein:GGTAATTAT1339-1347AATdel(GNY447-449Ndel)) TT22906-22907del|(surface_glycoprotein:GGTAATTAT1339-1347AATdel(GNY447-449Ndel)) T22917A|(surface_glycoprotein:T1355A(L452Q)) T229…	1136	0.005
22773 G22799A|(surface_glycoprotein:G1237A(G413R)) A22812C|(surface_glycoprotein:A1250C(K417T)) T22882G|(surface_glycoprotein:T1320G(N440K)) T22896C|(surface_glycoprotein:T1334C(V445A)) GGTA22901-22904del|(surface_glycoprotein:GGTAATTAT1339-1347AATdel(GNY447-449Ndel)) TT22906-22907del|(surface_glycoprotein:GGTAATTAT1339-1347AATdel(GNY447-449Ndel)) T22917A|(surface_glycoprotein:T1355A(L452Q)) A229…	1093	0.004
22773 G22799A|(surface_glycoprotein:G1237A(G413R)) A22812C|(surface_glycoprotein:A1250C(K417T)) T22882G|(surface_glycoprotein:T1320G(N440K)) T22896C|(surface_glycoprotein:T1334C(V445A)) GGTA22901-22904del|(surface_glycoprotein:GGTAATTAT1339-1347AATdel(GNY447-449Ndel)) TT22906-22907del|(surface_glycoprotein:GGTAATTAT1339-1347AATdel(GNY447-449Ndel)) T22917A|(surface_glycoprotein:T1355A(L452Q)) A229…	910	0.004
/mnt/d/SRA/SARS2/Wastewater/FromWI/unique_seqs_2023_02_14/29/SRR22878677.SARS2.wg_unique_seqs.tsv.gz
SRR22878677	PRJNA850375	SAMN32378861	CDPHE-COVID	2022-03-14	USA: Colorado, Adams Arapahoe, county,	268004
22989 C23039A|(surface_glycoprotein:C1477A(Q493K)) C23054T|(surface_glycoprotein:CAA1492-1494TAC(Q498Y)) A23056C|(surface_glycoprotein:CAA1492-1494TAC(Q498Y)) 23139	17	0.024
22997 C23039A|(surface_glycoprotein:C1477A(Q493K)) C23054T|(surface_glycoprotein:CAA1492-1494TAC(Q498Y)) A23056C|(surface_glycoprotein:CAA1492-1494TAC(Q498Y)) 23147	11	0.013
22989 C23039A|(surface_glycoprotein:C1477A(Q493K)) C23054T|(surface_glycoprotein:CAA1492-1494TAC(Q498Y)) A23056C|(surface_glycoprotein:CAA1492-1494TAC(Q498Y)) 23096	7	0.01
23028 C23039A|(surface_glycoprotein:C1477A(Q493K)) C23054T|(surface_glycoprotein:CAA1492-1494TAC(Q498Y)) A23056C|(surface_glycoprotein:CAA1492-1494TAC(Q498Y)) 23158	6	0.005
22997 C23039A|(surface_glycoprotein:C1477A(Q493K)) C23054T|(surface_glycoprotein:CAA1492-1494TAC(Q498Y)) A23056C|(surface_glycoprotein:CAA1492-1494TAC(Q498Y)) 23088	6	0.007
22959 C23039A|(surface_glycoprotein:C1477A(Q493K)) C23054T|(surface_glycoprotein:CAA1492-1494TAC(Q498Y)) A23056C|(surface_glycoprotein:CAA1492-1494TAC(Q498Y)) 23096	6	0.031
23028 C23039A|(surface_glycoprotein:C1477A(Q493K)) C23054T|(surface_glycoprotein:CAA1492-1494TAC(Q498Y)) A23056C|(surface_glycoprotein:CAA1492-1494TAC(Q498Y)) 23222	6	0.005
23028 C23039A|(surface_glycoprotein:C1477A(Q493K)) C23054T|(surface_glycoprotein:CAA1492-1494TAC(Q498Y)) A23056C|(surface_glycoprotein:CAA1492-1494TAC(Q498Y)) 23149	6	0.005
22973 C23039A|(surface_glycoprotein:C1477A(Q493K)) C23054T|(surface_glycoprotein:CAA1492-1494TAC(Q498Y)) A23056C|(surface_glycoprotein:CAA1492-1494TAC(Q498Y)) 23123	5	0.018
23028 C23039A|(surface_glycoprotein:C1477A(Q493K)) C23054T|(surface_glycoprotein:CAA1492-1494TAC(Q498Y)) A23056C|(surface_glycoprotein:CAA1492-1494TAC(Q498Y)) 23220	5	0.004
22989 G22992A|(surface_glycoprotein:G1430A(S477N)) C23039A|(surface_glycoprotein:C1477A(Q493K)) T23042A|(surface_glycoprotein:T1480A(S494T)) C23054T|(surface_glycoprotein:CAA1492-1494TAC(Q498Y)) A23056C|(surface_glycoprotein:CAA1492-1494TAC(Q498Y)) 23139	5	0.007
22984 C23039A|(surface_glycoprotein:C1477A(Q493K)) C23054T|(surface_glycoprotein:CAA1492-1494TAC(Q498Y)) A23056C|(surface_glycoprotein:CAA1492-1494TAC(Q498Y)) 23134	4	0.01
22989 C23039A|(surface_glycoprotein:C1477A(Q493K)) C23054T|(surface_glycoprotein:CAA1492-1494TAC(Q498Y)) A23056C|(surface_glycoprotein:CAA1492-1494TAC(Q498Y)) 23099	4	0.006
23028 C23039A|(surface_glycoprotein:C1477A(Q493K)) C23054T|(surface_glycoprotein:CAA1492-1494TAC(Q498Y)) A23056C|(surface_glycoprotein:CAA1492-1494TAC(Q498Y)) 23216	4	0.003
23028 C23039A|(surface_glycoprotein:C1477A(Q493K)) C23054T|(surface_glycoprotein:CAA1492-1494TAC(Q498Y)) A23056C|(surface_glycoprotein:CAA1492-1494TAC(Q498Y)) 23285	4	0.003
/mnt/d/SRA/SARS2/Wastewater/FromWI/unique_seqs_2023_02_14/29/SRR23275740.SARS2.wg_unique_seqs.tsv.gz
SRR23275740	PRJNA889839	SAMN32963295	Wisconsin State Laboratory of Hygiene	2022-12-04	USA: Wisconsin,	>
22851 T22882G|(surface_glycoprotein:T1320G(N440K)) A22910G|(surface_glycoprotein:A1348G(N450D)) T22917G|(surface_glycoprotein:T1355G(L452R)) G22992A|(surface_glycoprotein:G1430A(S477N)) C22995A|(surface_glycoprotein:C1433A(T478K)) A23013C|(surface_glycoprotein:A1451C(E484A)) T23018G|(surface_glycoprotein:T1456G(F486V)) T23031A|(surface_glycoprotein:T1469A(F490Y)) A23055G|(surface_glycoprotein:A14…	7	0.003
22851 T22882G|(surface_glycoprotein:T1320G(N440K)) A22910G|(surface_glycoprotein:A1348G(N450D)) T22917G|(surface_glycoprotein:T1355G(L452R)) G22992A|(surface_glycoprotein:G1430A(S477N)) C22995A|(surface_glycoprotein:C1433A(T478K)) A23013C|(surface_glycoprotein:A1451C(E484A)) T23018G|(surface_glycoprotein:T1456G(F486V)) T23042C|(surface_glycoprotein:T1480C(S494P)) A23055G|(surface_glycoprotein:A14…	3	0.001
22851 T22882G|(surface_glycoprotein:T1320G(N440K)) G22894T|(surface_glycoprotein:G1332T(K444N)) T22917G|(surface_glycoprotein:T1355G(L452R)) T22942G|(surface_glycoprotein:T1380G(N460K)) G22992A|(surface_glycoprotein:G1430A(S477N)) C22995A|(surface_glycoprotein:C1433A(T478K)) A23013C|(surface_glycoprotein:A1451C(E484A)) T23018G|(surface_glycoprotein:T1456G(F486V)) T23031A|(surface_glycoprotein:T14…	3	0.001
22851 T22882G|(surface_glycoprotein:T1320G(N440K)) A22910G|(surface_glycoprotein:A1348G(N450D)) T22917G|(surface_glycoprotein:T1355G(L452R)) A22991T|(surface_glycoprotein:AGC1429-1431TAC(S477Y)) G22992A|(surface_glycoprotein:AGC1429-1431TAC(S477Y)) C22995A|(surface_glycoprotein:C1433A(T478K)) A23013C|(surface_glycoprotein:A1451C(E484A)) T23018G|(surface_glycoprotein:T1456G(F486V)) T23031A|(surfac…	3	0.001
22851 T22882G|(surface_glycoprotein:T1320G(N440K)) T22896C|(surface_glycoprotein:T1334C(V445A)) A22910G|(surface_glycoprotein:A1348G(N450D)) T22917G|(surface_glycoprotein:T1355G(L452R)) G22992A|(surface_glycoprotein:G1430A(S477N)) C22995A|(surface_glycoprotein:C1433A(T478K)) A23013C|(surface_glycoprotein:A1451C(E484A)) T23018G|(surface_glycoprotein:T1456G(F486V)) A23055G|(surface_glycoprotein:A14…	2	0.001
22851 T22882G|(surface_glycoprotein:T1320G(N440K)) A22910G|(surface_glycoprotein:A1348G(N450D)) T22917G|(surface_glycoprotein:T1355G(L452R)) C22986T|(surface_glycoprotein:C1424T(A475V)) G22992A|(surface_glycoprotein:G1430A(S477N)) C22995A|(surface_glycoprotein:C1433A(T478K)) A23013C|(surface_glycoprotein:A1451C(E484A)) T23018G|(surface_glycoprotein:T1456G(F486V)) A23055G|(surface_glycoprotein:A14…	2	0.001
22851 T22882G|(surface_glycoprotein:T1320G(N440K)) A22910G|(surface_glycoprotein:A1348G(N450D)) T22917G|(surface_glycoprotein:T1355G(L452R)) G22992A|(surface_glycoprotein:G1430A(S477N)) C22995A|(surface_glycoprotein:C1433A(T478K)) A23013C|(surface_glycoprotein:A1451C(E484A)) T23018G|(surface_glycoprotein:T1456G(F486V)) A23055G|(surface_glycoprotein:A1493G(Q498R)) A23063T|(surface_glycoprotein:A15…	2	0.001
22851 T22882G|(surface_glycoprotein:T1320G(N440K)) A22910G|(surface_glycoprotein:A1348G(N450D)) T22917G|(surface_glycoprotein:T1355G(L452R)) A22941G|(surface_glycoprotein:A1379G(N460S)) G22992A|(surface_glycoprotein:G1430A(S477N)) C22995A|(surface_glycoprotein:C1433A(T478K)) A23013C|(surface_glycoprotein:A1451C(E484A)) T23018G|(surface_glycoprotein:T1456G(F486V)) A23055G|(surface_glycoprotein:A14…	2	0.001
22851 T22882G|(surface_glycoprotein:T1320G(N440K)) T22896G|(surface_glycoprotein:T1334G(V445G)) A22910G|(surface_glycoprotein:A1348G(N450D)) T22917G|(surface_glycoprotein:T1355G(L452R)) G22992A|(surface_glycoprotein:G1430A(S477N)) C22995A|(surface_glycoprotein:C1433A(T478K)) A23013C|(surface_glycoprotein:A1451C(E484A)) T23018G|(surface_glycoprotein:T1456G(F486V)) A23055G|(surface_glycoprotein:A14…	2	0.001
/mnt/d/SRA/SARS2/Wastewater/FromWI/unique_seqs_2023_02_14/29/SRR23275631.SARS2.wg_unique_seqs.tsv.gz
SRR23275631	PRJNA889839	SAMN32963408	Wisconsin State Laboratory of Hygiene	2023-01-17	USA: Wisconsin,	>
22970 G22992A|(surface_glycoprotein:G1430A(S477N)) C22995A|(surface_glycoprotein:C1433A(T478K)) A23013C|(surface_glycoprotein:A1451C(E484A)) T23018C|(surface_glycoprotein:TTT1456-1458CCT(F486P)) T23019C|(surface_glycoprotein:TTT1456-1458CCT(F486P)) T23031C|(surface_glycoprotein:T1469C(F490S)) T23042C|(surface_glycoprotein:T1480C(S494P)) A23055G|(surface_glycoprotein:A1493G(Q498R)) A23063T|(surfac…	5	0.001
22851 T22882G|(surface_glycoprotein:T1320G(N440K)) G22895C|(surface_glycoprotein:GTT1333-1335CCT(V445P)) T22896C|(surface_glycoprotein:GTT1333-1335CCT(V445P)) G22898A|(surface_glycoprotein:G1336A(G446S)) A22910G|(surface_glycoprotein:A1348G(N450D)) T22942G|(surface_glycoprotein:T1380G(N460K)) G22992A|(surface_glycoprotein:G1430A(S477N)) C22995A|(surface_glycoprotein:C1433A(T478K)) A23013C|(surfac…	4	0.002
22851 T22882G|(surface_glycoprotein:T1320G(N440K)) G22895C|(surface_glycoprotein:GTT1333-1335CCT(V445P)) T22896C|(surface_glycoprotein:GTT1333-1335CCT(V445P)) G22898A|(surface_glycoprotein:G1336A(G446S)) T22907C|(surface_glycoprotein:T1345C(Y449H)) T22942G|(surface_glycoprotein:T1380G(N460K)) G22992A|(surface_glycoprotein:G1430A(S477N)) C22995A|(surface_glycoprotein:C1433A(T478K)) A23013C|(surfac…	3	0.001
22851 T22882G|(surface_glycoprotein:T1320G(N440K)) G22895C|(surface_glycoprotein:GTT1333-1335CCT(V445P)) T22896C|(surface_glycoprotein:GTT1333-1335CCT(V445P)) G22898A|(surface_glycoprotein:G1336A(G446S)) A22910G|(surface_glycoprotein:A1348G(N450D)) T22942G|(surface_glycoprotein:T1380G(N460K)) G22992A|(surface_glycoprotein:G1430A(S477N)) C22995A|(surface_glycoprotein:C1433A(T478K)) A23013C|(surfac…	2	0.001
22851 A22881G|(surface_glycoprotein:AAT1318-1320AGG(N440R)) T22882G|(surface_glycoprotein:AAT1318-1320AGG(N440R)) G22895C|(surface_glycoprotein:GTT1333-1335CCT(V445P)) T22896C|(surface_glycoprotein:GTT1333-1335CCT(V445P)) G22898A|(surface_glycoprotein:G1336A(G446S)) T22942G|(surface_glycoprotein:T1380G(N460K)) G22992A|(surface_glycoprotein:G1430A(S477N)) C22995A|(surface_glycoprotein:C1433A(T478K…	2	0.001
22851 T22882G|(surface_glycoprotein:T1320G(N440K)) G22895C|(surface_glycoprotein:GTT1333-1335CCT(V445P)) T22896C|(surface_glycoprotein:GTT1333-1335CCT(V445P)) G22898A|(surface_glycoprotein:G1336A(G446S)) T22928C|(surface_glycoprotein:T1366C(F456L)) T22942G|(surface_glycoprotein:T1380G(N460K)) G22992A|(surface_glycoprotein:G1430A(S477N)) C22995A|(surface_glycoprotein:C1433A(T478K)) A23013C|(surfac…	2	0.001
22851 T22882G|(surface_glycoprotein:T1320G(N440K)) G22895C|(surface_glycoprotein:GTT1333-1335CCT(V445P)) T22896C|(surface_glycoprotein:GTT1333-1335CCT(V445P)) G22898A|(surface_glycoprotein:G1336A(G446S)) T22942G|(surface_glycoprotein:T1380G(N460K)) G22992A|(surface_glycoprotein:G1430A(S477N)) C22995A|(surface_glycoprotein:C1433A(T478K)) A23013C|(surface_glycoprotein:A1451C(E484A)) T23018C|(surfac…	2	0.001
16683 C16757T|(ORF1ab_polyprotein:C16493T(P5498L)) 16892	2	0.001
/mnt/d/SRA/SARS2/Wastewater/FromWI/unique_seqs_2023_02_14/29/SRR23275792.SARS2.wg_unique_seqs.tsv.gz
SRR23275792	PRJNA889839	SAMN32963396	Wisconsin State Laboratory of Hygiene	2023-01-12	USA: Wisconsin,	<
22970 G22992A|(surface_glycoprotein:G1430A(S477N)) C22995G|(surface_glycoprotein:C1433G(T478R)) A23013C|(surface_glycoprotein:A1451C(E484A)) T23018C|(surface_glycoprotein:TTT1456-1458CCT(F486P)) T23019C|(surface_glycoprotein:TTT1456-1458CCT(F486P)) T23031C|(surface_glycoprotein:T1469C(F490S)) A23055G|(surface_glycoprotein:A1493G(Q498R)) A23063T|(surface_glycoprotein:A1501T(N501Y)) T23075C|(surfac…	8	0.001
22851 T22882G|(surface_glycoprotein:T1320G(N440K)) G22895C|(surface_glycoprotein:GTT1333-1335CCT(V445P)) T22896C|(surface_glycoprotein:GTT1333-1335CCT(V445P)) G22898A|(surface_glycoprotein:G1336A(G446S)) T22942G|(surface_glycoprotein:T1380G(N460K)) G22992A|(surface_glycoprotein:G1430A(S477N)) C22995A|(surface_glycoprotein:C1433A(T478K)) A23013C|(surface_glycoprotein:A1451C(E484A)) T23018C|(surfac…	4	0.001
22851 A22881G|(surface_glycoprotein:AAT1318-1320AGG(N440R)) T22882G|(surface_glycoprotein:AAT1318-1320AGG(N440R)) G22895C|(surface_glycoprotein:GTT1333-1335CCT(V445P)) T22896C|(surface_glycoprotein:GTT1333-1335CCT(V445P)) G22898A|(surface_glycoprotein:G1336A(G446S)) T22942G|(surface_glycoprotein:T1380G(N460K)) G22992A|(surface_glycoprotein:G1430A(S477N)) C22995A|(surface_glycoprotein:C1433A(T478K…	3	0.001
16683 C16757T|(ORF1ab_polyprotein:C16493T(P5498L)) 16892	2	0.001
22970 G22992A|(surface_glycoprotein:G1430A(S477N)) C22995A|(surface_glycoprotein:C1433A(T478K)) T23010C|(surface_glycoprotein:T1448C(V483A)) A23013C|(surface_glycoprotein:A1451C(E484A)) T23018C|(surface_glycoprotein:TTT1456-1458CCT(F486P)) T23019C|(surface_glycoprotein:TTT1456-1458CCT(F486P)) T23031C|(surface_glycoprotein:T1469C(F490S)) A23055G|(surface_glycoprotein:A1493G(Q498R)) A23063T|(surfac…	2	0
22851 T22882G|(surface_glycoprotein:T1320G(N440K)) G22895C|(surface_glycoprotein:GTT1333-1335CCT(V445P)) T22896C|(surface_glycoprotein:GTT1333-1335CCT(V445P)) G22898A|(surface_glycoprotein:G1336A(G446S)) T22942G|(surface_glycoprotein:T1380G(N460K)) G22992A|(surface_glycoprotein:G1430A(S477N)) C22995A|(surface_glycoprotein:C1433A(T478K)) T23010C|(surface_glycoprotein:T1448C(V483A)) A23013C|(surfac…	2	0.001
22851 T22882G|(surface_glycoprotein:T1320G(N440K)) A22910G|(surface_glycoprotein:A1348G(N450D)) T22917G|(surface_glycoprotein:T1355G(L452R)) G22992A|(surface_glycoprotein:G1430A(S477N)) C22995A|(surface_glycoprotein:C1433A(T478K)) A23013C|(surface_glycoprotein:A1451C(E484A)) T23018G|(surface_glycoprotein:T1456G(F486V)) A23055G|(surface_glycoprotein:A1493G(Q498R)) A23060T|(surface_glycoprotein:A14…	2	0.001
22851 T22882G|(surface_glycoprotein:T1320G(N440K)) G22895C|(surface_glycoprotein:GTT1333-1335CCT(V445P)) T22896C|(surface_glycoprotein:GTT1333-1335CCT(V445P)) G22898A|(surface_glycoprotein:G1336A(G446S)) T22928C|(surface_glycoprotein:T1366C(F456L)) T22942G|(surface_glycoprotein:T1380G(N460K)) G22992A|(surface_glycoprotein:G1430A(S477N)) C22995A|(surface_glycoprotein:C1433A(T478K)) A23013C|(surfac…	2	0.001
/mnt/d/SRA/SARS2/Wastewater/FromWI/unique_seqs_2023_02_14/29/SRR23293666.SARS2.wg_unique_seqs.tsv.gz
SRR23293666	PRJNA850375	SAMN32979829	CDPHE-COVID	2022-05-23	USA: Colorado, Summit, county,	7857
22989 G22992A|(surface_glycoprotein:G1430A(S477N)) C22995A|(surface_glycoprotein:C1433A(T478K)) A23013C|(surface_glycoprotein:A1451C(E484A)) A23040G|(surface_glycoprotein:A1478G(Q493R)) A23055T|(surface_glycoprotein:A1493T(Q498L)) A23063T|(surface_glycoprotein:A1501T(N501Y)) T23075C|(surface_glycoprotein:T1513C(Y505H)) 23139	4	0.018
22960 G22992A|(surface_glycoprotein:G1430A(S477N)) C22995A|(surface_glycoprotein:C1433A(T478K)) A23013C|(surface_glycoprotein:A1451C(E484A)) A23040G|(surface_glycoprotein:A1478G(Q493R)) A23055T|(surface_glycoprotein:A1493T(Q498L)) A23063T|(surface_glycoprotein:A1501T(N501Y)) T23075C|(surface_glycoprotein:T1513C(Y505H)) 23110	4	0.038
22978 G22992A|(surface_glycoprotein:G1430A(S477N)) C22995A|(surface_glycoprotein:C1433A(T478K)) A23013C|(surface_glycoprotein:A1451C(E484A)) A23040G|(surface_glycoprotein:A1478G(Q493R)) A23055T|(surface_glycoprotein:A1493T(Q498L)) A23063T|(surface_glycoprotein:A1501T(N501Y)) T23075C|(surface_glycoprotein:T1513C(Y505H)) 23222	2	0.012
22970 G22992A|(surface_glycoprotein:G1430A(S477N)) C22995A|(surface_glycoprotein:C1433A(T478K)) A23013C|(surface_glycoprotein:A1451C(E484A)) A23040G|(surface_glycoprotein:A1478G(Q493R)) A23055T|(surface_glycoprotein:A1493T(Q498L)) A23063T|(surface_glycoprotein:A1501T(N501Y)) T23075C|(surface_glycoprotein:T1513C(Y505H)) 23111	2	0.015
23041 A23055T|(surface_glycoprotein:A1493T(Q498L)) A23063T|(surface_glycoprotein:A1501T(N501Y)) T23075C|(surface_glycoprotein:T1513C(Y505H)) 23220	2	0.004
23041 A23055T|(surface_glycoprotein:A1493T(Q498L)) A23063T|(surface_glycoprotein:A1501T(N501Y)) T23075C|(surface_glycoprotein:T1513C(Y505H)) 23232	2	0.004
23007 A23013C|(surface_glycoprotein:A1451C(E484A)) A23040G|(surface_glycoprotein:A1478G(Q493R)) A23055T|(surface_glycoprotein:A1493T(Q498L)) A23063T|(surface_glycoprotein:A1501T(N501Y)) T23075C|(surface_glycoprotein:T1513C(Y505H)) 23213	2	0.006
23007 A23013C|(surface_glycoprotein:A1451C(E484A)) A23040G|(surface_glycoprotein:A1478G(Q493R)) A23055T|(surface_glycoprotein:A1493T(Q498L)) A23063T|(surface_glycoprotein:A1501T(N501Y)) T23075C|(surface_glycoprotein:T1513C(Y505H)) 23240	2	0.006
22997 A23013C|(surface_glycoprotein:A1451C(E484A)) A23040G|(surface_glycoprotein:A1478G(Q493R)) A23055T|(surface_glycoprotein:A1493T(Q498L)) A23063T|(surface_glycoprotein:A1501T(N501Y)) T23075C|(surface_glycoprotein:T1513C(Y505H)) 23283	2	0.007
23007 A23013C|(surface_glycoprotein:A1451C(E484A)) A23040G|(surface_glycoprotein:A1478G(Q493R)) A23055T|(surface_glycoprotein:A1493T(Q498L)) A23063T|(surface_glycoprotein:A1501T(N501Y)) T23075C|(surface_glycoprotein:T1513C(Y505H)) 23157	2	0.006
22955 G22992A|(surface_glycoprotein:G1430A(S477N)) C22995A|(surface_glycoprotein:C1433A(T478K)) A23013C|(surface_glycoprotein:A1451C(E484A)) A23040G|(surface_glycoprotein:A1478G(Q493R)) A23055T|(surface_glycoprotein:A1493T(Q498L)) A23063T|(surface_glycoprotein:A1501T(N501Y)) 23069	2	0.031
/mnt/d/SRA/SARS2/Wastewater/FromWI/unique_seqs_2023_02_14/29/SRR23348836.SARS2.wg_unique_seqs.tsv.gz
SRR23348836	PRJNA907019	SAMN33139553	WA_GT	2023-01-18	USA: Washington,	#N/A
16683 C16757T|(ORF1ab_polyprotein:C16493T(P5498L)) 16892	4	0.001
22851 T22882G|(surface_glycoprotein:T1320G(N440K)) G22895C|(surface_glycoprotein:GTT1333-1335CCT(V445P)) T22896C|(surface_glycoprotein:GTT1333-1335CCT(V445P)) G22898A|(surface_glycoprotein:G1336A(G446S)) T22928C|(surface_glycoprotein:T1366C(F456L)) T22942G|(surface_glycoprotein:T1380G(N460K)) G22992A|(surface_glycoprotein:G1430A(S477N)) C22995A|(surface_glycoprotein:C1433A(T478K)) A23013C|(surfac…	2	0.001
22851 T22882G|(surface_glycoprotein:T1320G(N440K)) G22895C|(surface_glycoprotein:GTT1333-1335CCT(V445P)) T22896C|(surface_glycoprotein:GTT1333-1335CCT(V445P)) G22898A|(surface_glycoprotein:G1336A(G446S)) T22907C|(surface_glycoprotein:T1345C(Y449H)) T22942G|(surface_glycoprotein:T1380G(N460K)) G22992A|(surface_glycoprotein:G1430A(S477N)) C22995A|(surface_glycoprotein:C1433A(T478K)) A23013C|(surfac…	2	0.001
22851 A22881G|(surface_glycoprotein:AAT1318-1320AGG(N440R)) T22882G|(surface_glycoprotein:AAT1318-1320AGG(N440R)) G22895C|(surface_glycoprotein:GTT1333-1335CCT(V445P)) T22896C|(surface_glycoprotein:GTT1333-1335CCT(V445P)) G22898A|(surface_glycoprotein:G1336A(G446S)) T22942G|(surface_glycoprotein:T1380G(N460K)) G22992A|(surface_glycoprotein:G1430A(S477N)) C22995A|(surface_glycoprotein:C1433A(T478K…	2	0.001
22851 T22882G|(surface_glycoprotein:T1320G(N440K)) G22895C|(surface_glycoprotein:GTT1333-1335CCT(V445P)) T22896C|(surface_glycoprotein:GTT1333-1335CCT(V445P)) G22898A|(surface_glycoprotein:G1336A(G446S)) T22942G|(surface_glycoprotein:T1380G(N460K)) G22992A|(surface_glycoprotein:G1430A(S477N)) C22995A|(surface_glycoprotein:C1433A(T478K)) A23013C|(surface_glycoprotein:A1451C(E484A)) T23018C|(surfac…	2	0.001
/mnt/d/SRA/SARS2/Wastewater/FromWI/unique_seqs_2023_02_14/29/SRR23352254.SARS2.wg_unique_seqs.tsv.gz
SRR23352254	PRJNA889839	SAMN33142201	Wisconsin State Laboratory of Hygiene	2023-01-19	USA: Wisconsin,	<
22970 G22992A|(surface_glycoprotein:G1430A(S477N)) C22995A|(surface_glycoprotein:C1433A(T478K)) T23010C|(surface_glycoprotein:T1448C(V483A)) A23013C|(surface_glycoprotein:A1451C(E484A)) T23018C|(surface_glycoprotein:TTT1456-1458CCT(F486P)) T23019C|(surface_glycoprotein:TTT1456-1458CCT(F486P)) T23031C|(surface_glycoprotein:T1469C(F490S)) A23055G|(surface_glycoprotein:A1493G(Q498R)) A23063T|(surfac…	12	0.001
22970 G22992A|(surface_glycoprotein:G1430A(S477N)) C22995G|(surface_glycoprotein:C1433G(T478R)) A23013C|(surface_glycoprotein:A1451C(E484A)) T23018C|(surface_glycoprotein:TTT1456-1458CCT(F486P)) T23019C|(surface_glycoprotein:TTT1456-1458CCT(F486P)) T23031C|(surface_glycoprotein:T1469C(F490S)) A23055G|(surface_glycoprotein:A1493G(Q498R)) A23063T|(surface_glycoprotein:A1501T(N501Y)) T23075C|(surfac…	12	0.001
22970 G22992A|(surface_glycoprotein:G1430A(S477N)) C22995A|(surface_glycoprotein:C1433A(T478K)) A23013C|(surface_glycoprotein:A1451C(E484A)) T23018C|(surface_glycoprotein:TTT1456-1458CCT(F486P)) T23019C|(surface_glycoprotein:TTT1456-1458CCT(F486P)) T23031C|(surface_glycoprotein:T1469C(F490S)) T23042C|(surface_glycoprotein:T1480C(S494P)) A23055G|(surface_glycoprotein:A1493G(Q498R)) A23063T|(surfac…	8	0.001
22970 G22992A|(surface_glycoprotein:G1430A(S477N)) C22995A|(surface_glycoprotein:C1433A(T478K)) A23013T|(surface_glycoprotein:A1451T(E484V)) T23018C|(surface_glycoprotein:TTT1456-1458CCT(F486P)) T23019C|(surface_glycoprotein:TTT1456-1458CCT(F486P)) T23031C|(surface_glycoprotein:T1469C(F490S)) A23055G|(surface_glycoprotein:A1493G(Q498R)) A23063T|(surface_glycoprotein:A1501T(N501Y)) T23075C|(surfac…	8	0.001
22970 G22992A|(surface_glycoprotein:G1430A(S477N)) C22995A|(surface_glycoprotein:C1433A(T478K)) A23013C|(surface_glycoprotein:A1451C(E484A)) T23018C|(surface_glycoprotein:TTT1456-1458CCT(F486P)) T23019C|(surface_glycoprotein:TTT1456-1458CCT(F486P)) T23031C|(surface_glycoprotein:T1469C(F490S)) A23055G|(surface_glycoprotein:A1493G(Q498R)) A23063T|(surface_glycoprotein:A1501T(N501Y)) G23073A|(surfac…	4	0
22970 A22991G|(surface_glycoprotein:AGC1429-1431GAC(S477D)) G22992A|(surface_glycoprotein:AGC1429-1431GAC(S477D)) C22995A|(surface_glycoprotein:C1433A(T478K)) A23013C|(surface_glycoprotein:A1451C(E484A)) T23018C|(surface_glycoprotein:TTT1456-1458CCT(F486P)) T23019C|(surface_glycoprotein:TTT1456-1458CCT(F486P)) T23031C|(surface_glycoprotein:T1469C(F490S)) A23055G|(surface_glycoprotein:A1493G(Q498R…	4	0
22851 T22882G|(surface_glycoprotein:T1320G(N440K)) G22895C|(surface_glycoprotein:GTT1333-1335CCT(V445P)) T22896C|(surface_glycoprotein:GTT1333-1335CCT(V445P)) G22898A|(surface_glycoprotein:G1336A(G446S)) T22942G|(surface_glycoprotein:T1380G(N460K)) G22992A|(surface_glycoprotein:G1430A(S477N)) C22995A|(surface_glycoprotein:C1433A(T478K)) T23010C|(surface_glycoprotein:T1448C(V483A)) A23013C|(surfac…	4	0.001
22970 G22992A|(surface_glycoprotein:G1430A(S477N)) C22995A|(surface_glycoprotein:C1433A(T478K)) G23012A|(surface_glycoprotein:GAA1450-1452ACA(E484T)) A23013C|(surface_glycoprotein:GAA1450-1452ACA(E484T)) T23018C|(surface_glycoprotein:TTT1456-1458CCT(F486P)) T23019C|(surface_glycoprotein:TTT1456-1458CCT(F486P)) T23031C|(surface_glycoprotein:T1469C(F490S)) A23055G|(surface_glycoprotein:A1493G(Q498R…	3	0
22970 C22986T|(surface_glycoprotein:C1424T(A475V)) G22992A|(surface_glycoprotein:G1430A(S477N)) C22995A|(surface_glycoprotein:C1433A(T478K)) A23013C|(surface_glycoprotein:A1451C(E484A)) T23018C|(surface_glycoprotein:TTT1456-1458CCT(F486P)) T23019C|(surface_glycoprotein:TTT1456-1458CCT(F486P)) T23031C|(surface_glycoprotein:T1469C(F490S)) A23055G|(surface_glycoprotein:A1493G(Q498R)) A23063T|(surfac…	3	0
22851 T22882G|(surface_glycoprotein:T1320G(N440K)) G22895C|(surface_glycoprotein:GTT1333-1335CCT(V445P)) T22896C|(surface_glycoprotein:GTT1333-1335CCT(V445P)) G22898A|(surface_glycoprotein:G1336A(G446S)) T22928C|(surface_glycoprotein:T1366C(F456L)) T22942G|(surface_glycoprotein:T1380G(N460K)) A22974G|(surface_glycoprotein:A1412G(E471G)) G22992A|(surface_glycoprotein:G1430A(S477N)) C22995A|(surfac…	3	0.001
22851 T22882G|(surface_glycoprotein:T1320G(N440K)) G22895C|(surface_glycoprotein:GTT1333-1335CCT(V445P)) T22896C|(surface_glycoprotein:GTT1333-1335CCT(V445P)) G22898A|(surface_glycoprotein:G1336A(G446S)) T22942G|(surface_glycoprotein:T1380G(N460K)) G22992A|(surface_glycoprotein:G1430A(S477N)) C22995A|(surface_glycoprotein:C1433A(T478K)) A23013C|(surface_glycoprotein:A1451C(E484A)) T23018C|(surfac…	3	0.001
22970 G22992A|(surface_glycoprotein:G1430A(S477N)) C22995A|(surface_glycoprotein:C1433A(T478K)) A23013C|(surface_glycoprotein:A1451C(E484A)) T23018C|(surface_glycoprotein:TTT1456-1458CCT(F486P)) T23019C|(surface_glycoprotein:TTT1456-1458CCT(F486P)) T23031C|(surface_glycoprotein:T1469C(F490S)) T23042C|(surface_glycoprotein:T1480C(S494P)) A23055G|(surface_glycoprotein:A1493G(Q498R)) A23063T|(surfac…	2	0
22970 G22992A|(surface_glycoprotein:G1430A(S477N)) C22995A|(surface_glycoprotein:C1433A(T478K)) A23013C|(surface_glycoprotein:A1451C(E484A)) T23018C|(surface_glycoprotein:TTT1456-1458CCT(F486P)) T23019C|(surface_glycoprotein:TTT1456-1458CCT(F486P)) T23031C|(surface_glycoprotein:T1469C(F490S)) A23055G|(surface_glycoprotein:A1493G(Q498R)) A23060T|(surface_glycoprotein:A1498T(T500S)) A23063T|(surfac…	2	0
22970 G22992A|(surface_glycoprotein:G1430A(S477N)) C22995A|(surface_glycoprotein:C1433A(T478K)) G23009A|(surface_glycoprotein:G1447A(V483I)) A23013C|(surface_glycoprotein:A1451C(E484A)) T23018C|(surface_glycoprotein:TTT1456-1458CCT(F486P)) T23019C|(surface_glycoprotein:TTT1456-1458CCT(F486P)) T23031C|(surface_glycoprotein:T1469C(F490S)) A23055G|(surface_glycoprotein:A1493G(Q498R)) A23063T|(surfac…	2	0
22851 T22882G|(surface_glycoprotein:T1320G(N440K)) G22895C|(surface_glycoprotein:GTT1333-1335CCT(V445P)) T22896C|(surface_glycoprotein:GTT1333-1335CCT(V445P)) G22898A|(surface_glycoprotein:G1336A(G446S)) T22942G|(surface_glycoprotein:T1380G(N460K)) C22986T|(surface_glycoprotein:C1424T(A475V)) G22992A|(surface_glycoprotein:G1430A(S477N)) C22995A|(surface_glycoprotein:C1433A(T478K)) A23013C|(surfac…	2	0.001
/mnt/d/SRA/SARS2/Wastewater/FromWI/unique_seqs_2023_02_14/29/SRR23352272.SARS2.wg_unique_seqs.tsv.gz
SRR23352272	PRJNA889839	SAMN33142176	Wisconsin State Laboratory of Hygiene	2023-01-24	USA: Wisconsin,	<
22970 G22992A|(surface_glycoprotein:G1430A(S477N)) C22995A|(surface_glycoprotein:C1433A(T478K)) T23010C|(surface_glycoprotein:T1448C(V483A)) A23013C|(surface_glycoprotein:A1451C(E484A)) T23018C|(surface_glycoprotein:TTT1456-1458CCT(F486P)) T23019C|(surface_glycoprotein:TTT1456-1458CCT(F486P)) T23031C|(surface_glycoprotein:T1469C(F490S)) A23055G|(surface_glycoprotein:A1493G(Q498R)) A23063T|(surfac…	5	0.001
22970 C22986T|(surface_glycoprotein:C1424T(A475V)) G22992A|(surface_glycoprotein:G1430A(S477N)) C22995A|(surface_glycoprotein:C1433A(T478K)) A23013C|(surface_glycoprotein:A1451C(E484A)) T23018C|(surface_glycoprotein:TTT1456-1458CCT(F486P)) T23019C|(surface_glycoprotein:TTT1456-1458CCT(F486P)) T23031C|(surface_glycoprotein:T1469C(F490S)) A23055G|(surface_glycoprotein:A1493G(Q498R)) A23063T|(surfac…	3	0
22970 G22992A|(surface_glycoprotein:G1430A(S477N)) C22995A|(surface_glycoprotein:C1433A(T478K)) A23013C|(surface_glycoprotein:A1451C(E484A)) T23018C|(surface_glycoprotein:TTT1456-1458CCT(F486P)) T23019C|(surface_glycoprotein:TTT1456-1458CCT(F486P)) T23031C|(surface_glycoprotein:T1469C(F490S)) T23042C|(surface_glycoprotein:T1480C(S494P)) A23055G|(surface_glycoprotein:A1493G(Q498R)) A23063T|(surfac…	3	0
22970 G22992A|(surface_glycoprotein:G1430A(S477N)) C22995A|(surface_glycoprotein:C1433A(T478K)) G23012A|(surface_glycoprotein:GAA1450-1452ACA(E484T)) A23013C|(surface_glycoprotein:GAA1450-1452ACA(E484T)) T23018C|(surface_glycoprotein:TTT1456-1458CCT(F486P)) T23019C|(surface_glycoprotein:TTT1456-1458CCT(F486P)) T23031C|(surface_glycoprotein:T1469C(F490S)) A23055G|(surface_glycoprotein:A1493G(Q498R…	3	0
22970 G22992A|(surface_glycoprotein:G1430A(S477N)) C22995G|(surface_glycoprotein:C1433G(T478R)) A23013C|(surface_glycoprotein:A1451C(E484A)) T23018C|(surface_glycoprotein:TTT1456-1458CCT(F486P)) T23019C|(surface_glycoprotein:TTT1456-1458CCT(F486P)) T23031C|(surface_glycoprotein:T1469C(F490S)) A23055G|(surface_glycoprotein:A1493G(Q498R)) A23063T|(surface_glycoprotein:A1501T(N501Y)) T23075C|(surfac…	3	0
22970 G22992A|(surface_glycoprotein:G1430A(S477N)) C22995A|(surface_glycoprotein:C1433A(T478K)) A23013T|(surface_glycoprotein:A1451T(E484V)) T23018C|(surface_glycoprotein:TTT1456-1458CCT(F486P)) T23019C|(surface_glycoprotein:TTT1456-1458CCT(F486P)) T23031C|(surface_glycoprotein:T1469C(F490S)) A23055G|(surface_glycoprotein:A1493G(Q498R)) A23063T|(surface_glycoprotein:A1501T(N501Y)) T23075C|(surfac…	2	0
/mnt/d/SRA/SARS2/Wastewater/FromWI/unique_seqs_2023_02_14/30/SRR23275627.SARS2.wg_unique_seqs.tsv.gz
SRR23275627	PRJNA889839	SAMN32963412	Wisconsin State Laboratory of Hygiene	2023-01-17	USA: Wisconsin,	<
22970 G22992A|(surface_glycoprotein:G1430A(S477N)) C22995A|(surface_glycoprotein:C1433A(T478K)) A23013T|(surface_glycoprotein:A1451T(E484V)) T23018C|(surface_glycoprotein:TTT1456-1458CCT(F486P)) T23019C|(surface_glycoprotein:TTT1456-1458CCT(F486P)) T23031C|(surface_glycoprotein:T1469C(F490S)) A23055G|(surface_glycoprotein:A1493G(Q498R)) A23063T|(surface_glycoprotein:A1501T(N501Y)) T23075G|(surfac…	19	0.004
22970 G22992A|(surface_glycoprotein:G1430A(S477N)) C22995A|(surface_glycoprotein:C1433A(T478K)) T23010C|(surface_glycoprotein:T1448C(V483A)) A23013C|(surface_glycoprotein:A1451C(E484A)) T23018C|(surface_glycoprotein:TTT1456-1458CCT(F486P)) T23019C|(surface_glycoprotein:TTT1456-1458CCT(F486P)) T23031C|(surface_glycoprotein:T1469C(F490S)) A23055G|(surface_glycoprotein:A1493G(Q498R)) A23063T|(surfac…	9	0.002
16683 C16757T|(ORF1ab_polyprotein:C16493T(P5498L)) 16892	9	0.001
22970 G22992A|(surface_glycoprotein:G1430A(S477N)) C22995A|(surface_glycoprotein:C1433A(T478K)) A23013C|(surface_glycoprotein:A1451C(E484A)) T23018C|(surface_glycoprotein:TTT1456-1458CCT(F486P)) T23019C|(surface_glycoprotein:TTT1456-1458CCT(F486P)) T23031C|(surface_glycoprotein:T1469C(F490S)) T23042C|(surface_glycoprotein:T1480C(S494P)) A23055G|(surface_glycoprotein:A1493G(Q498R)) A23063T|(surfac…	6	0.001
22970 G22992A|(surface_glycoprotein:G1430A(S477N)) C22995G|(surface_glycoprotein:C1433G(T478R)) A23013C|(surface_glycoprotein:A1451C(E484A)) T23018C|(surface_glycoprotein:TTT1456-1458CCT(F486P)) T23019C|(surface_glycoprotein:TTT1456-1458CCT(F486P)) T23031C|(surface_glycoprotein:T1469C(F490S)) A23055G|(surface_glycoprotein:A1493G(Q498R)) A23063T|(surface_glycoprotein:A1501T(N501Y)) T23075G|(surfac…	2	0
22970 G22992A|(surface_glycoprotein:G1430A(S477N)) C22995A|(surface_glycoprotein:C1433A(T478K)) T23010C|(surface_glycoprotein:T1448C(V483A)) A23013C|(surface_glycoprotein:A1451C(E484A)) T23018C|(surface_glycoprotein:TTT1456-1458CCT(F486P)) T23019C|(surface_glycoprotein:TTT1456-1458CCT(F486P)) T23031C|(surface_glycoprotein:T1469C(F490S)) A23055G|(surface_glycoprotein:A1493G(Q498R)) A23063T|(surfac…	2	0
22970 C22986T|(surface_glycoprotein:C1424T(A475V)) G22992A|(surface_glycoprotein:G1430A(S477N)) C22995A|(surface_glycoprotein:C1433A(T478K)) A23013C|(surface_glycoprotein:A1451C(E484A)) T23018C|(surface_glycoprotein:TTT1456-1458CCT(F486P)) T23019C|(surface_glycoprotein:TTT1456-1458CCT(F486P)) T23031C|(surface_glycoprotein:T1469C(F490S)) A23055G|(surface_glycoprotein:A1493G(Q498R)) A23063T|(surfac…	2	0
22970 G22992A|(surface_glycoprotein:G1430A(S477N)) C22995A|(surface_glycoprotein:C1433A(T478K)) A23013T|(surface_glycoprotein:A1451T(E484V)) T23018C|(surface_glycoprotein:TTT1456-1458CCT(F486P)) T23019C|(surface_glycoprotein:TTT1456-1458CCT(F486P)) T23031C|(surface_glycoprotein:T1469C(F490S)) A23055G|(surface_glycoprotein:A1493G(Q498R)) A23063T|(surface_glycoprotein:A1501T(N501Y)) T23075G|(surfac…	2	0
/mnt/d/SRA/SARS2/Wastewater/FromWI/unique_seqs_2023_02_14/30/SRR23352262.SARS2.wg_unique_seqs.tsv.gz
SRR23352262	PRJNA889839	SAMN33142195	Wisconsin State Laboratory of Hygiene	2023-01-17	USA: Wisconsin,	<
16683 C16757T|(ORF1ab_polyprotein:C16493T(P5498L)) 16892	10	0.002
/mnt/d/SRA/SARS2/Wastewater/FromWI/unique_seqs_2023_02_14/30/SRR23352271.SARS2.wg_unique_seqs.tsv.gz
SRR23352271	PRJNA889839	SAMN33142177	Wisconsin State Laboratory of Hygiene	2023-01-24	USA: Wisconsin,	<
22970 G22992A|(surface_glycoprotein:G1430A(S477N)) C22995A|(surface_glycoprotein:C1433A(T478K)) A23013C|(surface_glycoprotein:A1451C(E484A)) T23018C|(surface_glycoprotein:TTT1456-1458CCT(F486P)) T23019C|(surface_glycoprotein:TTT1456-1458CCT(F486P)) T23031C|(surface_glycoprotein:T1469C(F490S)) T23042C|(surface_glycoprotein:T1480C(S494P)) A23055G|(surface_glycoprotein:A1493G(Q498R)) A23063T|(surfac…	4	0
22970 G22992A|(surface_glycoprotein:G1430A(S477N)) C22995A|(surface_glycoprotein:C1433A(T478K)) T23010C|(surface_glycoprotein:T1448C(V483A)) A23013C|(surface_glycoprotein:A1451C(E484A)) T23018C|(surface_glycoprotein:TTT1456-1458CCT(F486P)) T23019C|(surface_glycoprotein:TTT1456-1458CCT(F486P)) T23031C|(surface_glycoprotein:T1469C(F490S)) A23055G|(surface_glycoprotein:A1493G(Q498R)) A23063T|(surfac…	3	0
16683 C16757T|(ORF1ab_polyprotein:C16493T(P5498L)) 16892	2	0.001
22851 T22882G|(surface_glycoprotein:T1320G(N440K)) G22895C|(surface_glycoprotein:GTT1333-1335CCT(V445P)) T22896C|(surface_glycoprotein:GTT1333-1335CCT(V445P)) G22898A|(surface_glycoprotein:G1336A(G446S)) T22928C|(surface_glycoprotein:T1366C(F456L)) T22942G|(surface_glycoprotein:T1380G(N460K)) G22992A|(surface_glycoprotein:G1430A(S477N)) C22995A|(surface_glycoprotein:C1433A(T478K)) A23013C|(surfac…	2	0.001
/mnt/d/SRA/SARS2/Wastewater/FromWI/unique_seqs_2023_02_14/33/SRR23275681.SARS2.wg_unique_seqs.tsv.gz
SRR23275681	PRJNA889839	SAMN32963240	Wisconsin State Laboratory of Hygiene	2022-11-10	USA: Wisconsin,	<
22851 T22896C|(surface_glycoprotein:T1334C(V445A)) T22907C|(surface_glycoprotein:T1345C(Y449H)) T22942G|(surface_glycoprotein:T1380G(N460K)) G22992A|(surface_glycoprotein:G1430A(S477N)) G23007T|(surface_glycoprotein:G1445T(G482V)) G23012C|(surface_glycoprotein:G1450C(E484Q)) T23018G|(surface_glycoprotein:TTT1456-1458GCT(F486A)) T23019C|(surface_glycoprotein:TTT1456-1458GCT(F486A)) T23031A|(surfac…	5	0.002
16683 C16757T|(ORF1ab_polyprotein:C16493T(P5498L)) 16892	4	0.001
22851 T22882G|(surface_glycoprotein:T1320G(N440K)) A22910G|(surface_glycoprotein:A1348G(N450D)) T22917G|(surface_glycoprotein:T1355G(L452R)) T22928C|(surface_glycoprotein:T1366C(F456L)) G22992A|(surface_glycoprotein:G1430A(S477N)) C22995A|(surface_glycoprotein:C1433A(T478K)) A23013C|(surface_glycoprotein:A1451C(E484A)) T23018G|(surface_glycoprotein:T1456G(F486V)) A23055G|(surface_glycoprotein:A14…	2	0.001
/mnt/d/SRA/SARS2/Wastewater/FromWI/unique_seqs_2023_02_14/33/SRR23325268.SARS2.wg_unique_seqs.tsv.gz
SRR23325268	PRJNA907019	SAMN33037585	WA_GT	2023-01-26	USA: Washington,	43300
22970 G22992A|(surface_glycoprotein:G1430A(S477N)) C22995A|(surface_glycoprotein:C1433A(T478K)) T23010C|(surface_glycoprotein:T1448C(V483A)) A23013C|(surface_glycoprotein:A1451C(E484A)) T23018C|(surface_glycoprotein:TTT1456-1458CCT(F486P)) T23019C|(surface_glycoprotein:TTT1456-1458CCT(F486P)) T23031C|(surface_glycoprotein:T1469C(F490S)) A23055G|(surface_glycoprotein:A1493G(Q498R)) A23063T|(surfac…	25	0.003
22970 G22992A|(surface_glycoprotein:G1430A(S477N)) C22995G|(surface_glycoprotein:C1433G(T478R)) A23013C|(surface_glycoprotein:A1451C(E484A)) T23018C|(surface_glycoprotein:TTT1456-1458CCT(F486P)) T23019C|(surface_glycoprotein:TTT1456-1458CCT(F486P)) T23031C|(surface_glycoprotein:T1469C(F490S)) A23055G|(surface_glycoprotein:A1493G(Q498R)) A23063T|(surface_glycoprotein:A1501T(N501Y)) T23075C|(surfac…	2	0
22970 G22992A|(surface_glycoprotein:G1430A(S477N)) C22995A|(surface_glycoprotein:C1433A(T478K)) A23013C|(surface_glycoprotein:A1451C(E484A)) T23018C|(surface_glycoprotein:TTT1456-1458CCT(F486P)) T23019C|(surface_glycoprotein:TTT1456-1458CCT(F486P)) T23031C|(surface_glycoprotein:T1469C(F490S)) T23042C|(surface_glycoprotein:T1480C(S494P)) A23055G|(surface_glycoprotein:A1493G(Q498R)) A23063T|(surfac…	2	0
16683 C16757T|(ORF1ab_polyprotein:C16493T(P5498L)) 16892	2	0
22970 C22986T|(surface_glycoprotein:C1424T(A475V)) G22992A|(surface_glycoprotein:G1430A(S477N)) C22995A|(surface_glycoprotein:C1433A(T478K)) A23013C|(surface_glycoprotein:A1451C(E484A)) T23018C|(surface_glycoprotein:TTT1456-1458CCT(F486P)) T23019C|(surface_glycoprotein:TTT1456-1458CCT(F486P)) T23031C|(surface_glycoprotein:T1469C(F490S)) A23055G|(surface_glycoprotein:A1493G(Q498R)) A23063T|(surfac…	2	0
/mnt/d/SRA/SARS2/Wastewater/FromWI/unique_seqs_2023_02_14/33/SRR23352252.SARS2.wg_unique_seqs.tsv.gz
SRR23352252	PRJNA889839	SAMN33142203	Wisconsin State Laboratory of Hygiene	2023-01-24	USA: Wisconsin,	>
22970 G22992A|(surface_glycoprotein:G1430A(S477N)) C22995A|(surface_glycoprotein:C1433A(T478K)) A23013C|(surface_glycoprotein:A1451C(E484A)) T23018C|(surface_glycoprotein:TTT1456-1458CCT(F486P)) T23019C|(surface_glycoprotein:TTT1456-1458CCT(F486P)) T23031C|(surface_glycoprotein:T1469C(F490S)) T23042C|(surface_glycoprotein:T1480C(S494P)) A23055G|(surface_glycoprotein:A1493G(Q498R)) A23063T|(surfac…	4	0.001
22970 G22992A|(surface_glycoprotein:G1430A(S477N)) C22995A|(surface_glycoprotein:C1433A(T478K)) G23007A|(surface_glycoprotein:G1445A(G482D)) A23013C|(surface_glycoprotein:A1451C(E484A)) T23018C|(surface_glycoprotein:TTT1456-1458CCT(F486P)) T23019C|(surface_glycoprotein:TTT1456-1458CCT(F486P)) T23031C|(surface_glycoprotein:T1469C(F490S)) A23055G|(surface_glycoprotein:A1493G(Q498R)) A23063T|(surfac…	2	0
22970 C22986T|(surface_glycoprotein:C1424T(A475V)) G22992A|(surface_glycoprotein:G1430A(S477N)) C22995A|(surface_glycoprotein:C1433A(T478K)) A23013C|(surface_glycoprotein:A1451C(E484A)) T23018C|(surface_glycoprotein:TTT1456-1458CCT(F486P)) T23019C|(surface_glycoprotein:TTT1456-1458CCT(F486P)) T23031C|(surface_glycoprotein:T1469C(F490S)) A23055G|(surface_glycoprotein:A1493G(Q498R)) A23063T|(surfac…	2	0
22970 C22986T|(surface_glycoprotein:C1424T(A475V)) G22992A|(surface_glycoprotein:G1430A(S477N)) C22995A|(surface_glycoprotein:C1433A(T478K)) A23013C|(surface_glycoprotein:A1451C(E484A)) T23018C|(surface_glycoprotein:TTT1456-1458CCT(F486P)) T23019C|(surface_glycoprotein:TTT1456-1458CCT(F486P)) T23031C|(surface_glycoprotein:T1469C(F490S)) A23055G|(surface_glycoprotein:A1493G(Q498R)) A23063T|(surfac…	2	0
/mnt/d/SRA/SARS2/Wastewater/FromWI/unique_seqs_2023_02_14/33/SRR23352269.SARS2.wg_unique_seqs.tsv.gz
SRR23352269	PRJNA889839	SAMN33142188	Wisconsin State Laboratory of Hygiene	2023-01-24	USA: Wisconsin,	<
16683 C16757T|(ORF1ab_polyprotein:C16493T(P5498L)) 16892	4	0.001
22970 G22992A|(surface_glycoprotein:G1430A(S477N)) C22995A|(surface_glycoprotein:C1433A(T478K)) T23010C|(surface_glycoprotein:T1448C(V483A)) A23013C|(surface_glycoprotein:A1451C(E484A)) T23018C|(surface_glycoprotein:TTT1456-1458CCT(F486P)) T23019C|(surface_glycoprotein:TTT1456-1458CCT(F486P)) T23031C|(surface_glycoprotein:T1469C(F490S)) A23055G|(surface_glycoprotein:A1493G(Q498R)) A23063T|(surfac…	4	0
22851 T22882G|(surface_glycoprotein:T1320G(N440K)) G22895C|(surface_glycoprotein:GTT1333-1335CCT(V445P)) T22896C|(surface_glycoprotein:GTT1333-1335CCT(V445P)) G22898A|(surface_glycoprotein:G1336A(G446S)) G22923A|(surface_glycoprotein:G1361A(R454K)) T22942G|(surface_glycoprotein:T1380G(N460K)) G22992A|(surface_glycoprotein:G1430A(S477N)) C22995A|(surface_glycoprotein:C1433A(T478K)) A23013C|(surfac…	3	0.001
22970 G22992A|(surface_glycoprotein:G1430A(S477N)) C22995A|(surface_glycoprotein:C1433A(T478K)) A23013C|(surface_glycoprotein:A1451C(E484A)) G23016T|(surface_glycoprotein:G1454T(G485V)) T23018C|(surface_glycoprotein:TTT1456-1458CCT(F486P)) T23019C|(surface_glycoprotein:TTT1456-1458CCT(F486P)) T23031C|(surface_glycoprotein:T1469C(F490S)) T23042C|(surface_glycoprotein:T1480C(S494P)) A23055G|(surfac…	3	0
22970 G22992A|(surface_glycoprotein:G1430A(S477N)) C22995A|(surface_glycoprotein:C1433A(T478K)) T23010C|(surface_glycoprotein:T1448C(V483A)) A23013C|(surface_glycoprotein:A1451C(E484A)) G23016T|(surface_glycoprotein:G1454T(G485V)) T23018C|(surface_glycoprotein:TTT1456-1458CCT(F486P)) T23019C|(surface_glycoprotein:TTT1456-1458CCT(F486P)) T23031C|(surface_glycoprotein:T1469C(F490S)) A23055G|(surfac…	3	0
16559 C16757T|(ORF1ab_polyprotein:C16493T(P5498L)) 16770	2	0.001
22970 G22992A|(surface_glycoprotein:G1430A(S477N)) C22995A|(surface_glycoprotein:C1433A(T478K)) A23013T|(surface_glycoprotein:A1451T(E484V)) T23018C|(surface_glycoprotein:TTT1456-1458CCT(F486P)) T23019C|(surface_glycoprotein:TTT1456-1458CCT(F486P)) T23031C|(surface_glycoprotein:T1469C(F490S)) A23055G|(surface_glycoprotein:A1493G(Q498R)) A23063T|(surface_glycoprotein:A1501T(N501Y)) T23075C|(surfac…	2	0
22970 G22992A|(surface_glycoprotein:G1430A(S477N)) C22995A|(surface_glycoprotein:C1433A(T478K)) G23007A|(surface_glycoprotein:G1445A(G482D)) A23013C|(surface_glycoprotein:A1451C(E484A)) G23016T|(surface_glycoprotein:G1454T(G485V)) T23018C|(surface_glycoprotein:TTT1456-1458CCT(F486P)) T23019C|(surface_glycoprotein:TTT1456-1458CCT(F486P)) T23031C|(surface_glycoprotein:T1469C(F490S)) A23055G|(surfac…	2	0
22970 G22992A|(surface_glycoprotein:G1430A(S477N)) C22995A|(surface_glycoprotein:C1433A(T478K)) T23000C|(surface_glycoprotein:T1438C(C480R)) A23013C|(surface_glycoprotein:A1451C(E484A)) T23018C|(surface_glycoprotein:TTT1456-1458CCT(F486P)) T23019C|(surface_glycoprotein:TTT1456-1458CCT(F486P)) T23031C|(surface_glycoprotein:T1469C(F490S)) T23042C|(surface_glycoprotein:T1480C(S494P)) A23055G|(surfac…	2	0
22970 A22991G|(surface_glycoprotein:AGC1429-1431GAC(S477D)) G22992A|(surface_glycoprotein:AGC1429-1431GAC(S477D)) C22995A|(surface_glycoprotein:C1433A(T478K)) A23013C|(surface_glycoprotein:A1451C(E484A)) T23018C|(surface_glycoprotein:TTT1456-1458CCT(F486P)) T23019C|(surface_glycoprotein:TTT1456-1458CCT(F486P)) T23031C|(surface_glycoprotein:T1469C(F490S)) A23055G|(surface_glycoprotein:A1493G(Q498R…	2	0
22851 A22881G|(surface_glycoprotein:AAT1318-1320AGG(N440R)) T22882G|(surface_glycoprotein:AAT1318-1320AGG(N440R)) G22895C|(surface_glycoprotein:GTT1333-1335CCT(V445P)) T22896C|(surface_glycoprotein:GTT1333-1335CCT(V445P)) G22898A|(surface_glycoprotein:G1336A(G446S)) T22942G|(surface_glycoprotein:T1380G(N460K)) G22992A|(surface_glycoprotein:G1430A(S477N)) C22995A|(surface_glycoprotein:C1433A(T478K…	2	0.001
22851 T22882G|(surface_glycoprotein:T1320G(N440K)) G22895C|(surface_glycoprotein:GTT1333-1335CCT(V445P)) T22896C|(surface_glycoprotein:GTT1333-1335CCT(V445P)) G22898A|(surface_glycoprotein:G1336A(G446S)) T22928C|(surface_glycoprotein:T1366C(F456L)) T22942G|(surface_glycoprotein:T1380G(N460K)) G22992A|(surface_glycoprotein:G1430A(S477N)) C22995A|(surface_glycoprotein:C1433A(T478K)) AA23003-23004de…	2	0.001
22970 C22986T|(surface_glycoprotein:C1424T(A475V)) G22992A|(surface_glycoprotein:G1430A(S477N)) C22995A|(surface_glycoprotein:C1433A(T478K)) A23013C|(surface_glycoprotein:A1451C(E484A)) T23018C|(surface_glycoprotein:TTT1456-1458CCT(F486P)) T23019C|(surface_glycoprotein:TTT1456-1458CCT(F486P)) T23031C|(surface_glycoprotein:T1469C(F490S)) A23055G|(surface_glycoprotein:A1493G(Q498R)) A23063T|(surfac…	2	0
/mnt/d/SRA/SARS2/Wastewater/FromWI/unique_seqs_2023_02_14/33/SRR23352246.SARS2.wg_unique_seqs.tsv.gz
SRR23352246	PRJNA889839	SAMN33142208	Wisconsin State Laboratory of Hygiene	2023-01-24	USA: Wisconsin,	<
22970 G22992A|(surface_glycoprotein:G1430A(S477N)) C22995A|(surface_glycoprotein:C1433A(T478K)) A23013C|(surface_glycoprotein:A1451C(E484A)) T23018C|(surface_glycoprotein:TTT1456-1458CCT(F486P)) T23019C|(surface_glycoprotein:TTT1456-1458CCT(F486P)) T23031C|(surface_glycoprotein:T1469C(F490S)) T23042C|(surface_glycoprotein:T1480C(S494P)) A23055G|(surface_glycoprotein:A1493G(Q498R)) A23063T|(surfac…	438	0.045
22970 G22992A|(surface_glycoprotein:G1430A(S477N)) C22995A|(surface_glycoprotein:C1433A(T478K)) A23013C|(surface_glycoprotein:A1451C(E484A)) T23018C|(surface_glycoprotein:TTT1456-1458CCT(F486P)) T23019C|(surface_glycoprotein:TTT1456-1458CCT(F486P)) T23031C|(surface_glycoprotein:T1469C(F490S)) T23042C|(surface_glycoprotein:T1480C(S494P)) A23055G|(surface_glycoprotein:A1493G(Q498R)) A23063T|(surfac…	8	0.001
22970 G22992A|(surface_glycoprotein:G1430A(S477N)) C22995A|(surface_glycoprotein:C1433A(T478K)) A23013C|(surface_glycoprotein:A1451C(E484A)) T23018C|(surface_glycoprotein:TTT1456-1458CCT(F486P)) T23019C|(surface_glycoprotein:TTT1456-1458CCT(F486P)) T23031C|(surface_glycoprotein:T1469C(F490S)) T23042C|(surface_glycoprotein:T1480C(S494P)) A23055G|(surface_glycoprotein:A1493G(Q498R)) A23060G|(surfac…	8	0.001
22970 A22991G|(surface_glycoprotein:AGC1429-1431GAC(S477D)) G22992A|(surface_glycoprotein:AGC1429-1431GAC(S477D)) C22995A|(surface_glycoprotein:C1433A(T478K)) A23013C|(surface_glycoprotein:A1451C(E484A)) T23018C|(surface_glycoprotein:TTT1456-1458CCT(F486P)) T23019C|(surface_glycoprotein:TTT1456-1458CCT(F486P)) T23031C|(surface_glycoprotein:T1469C(F490S)) T23042C|(surface_glycoprotein:T1480C(S494P…	6	0.001
22970 G22992A|(surface_glycoprotein:G1430A(S477N)) C22995A|(surface_glycoprotein:C1433A(T478K)) A23013C|(surface_glycoprotein:A1451C(E484A)) T23018C|(surface_glycoprotein:TTT1456-1458CCT(F486P)) T23019C|(surface_glycoprotein:TTT1456-1458CCT(F486P)) T23031C|(surface_glycoprotein:T1469C(F490S)) T23042C|(surface_glycoprotein:T1480C(S494P)) A23055G|(surface_glycoprotein:A1493G(Q498R)) A23063T|(surfac…	5	0.001
22970 G22992A|(surface_glycoprotein:G1430A(S477N)) C22995A|(surface_glycoprotein:C1433A(T478K)) A23013C|(surface_glycoprotein:A1451C(E484A)) T23018C|(surface_glycoprotein:TTT1456-1458CCT(F486P)) T23019C|(surface_glycoprotein:TTT1456-1458CCT(F486P)) T23031C|(surface_glycoprotein:T1469C(F490S)) T23042C|(surface_glycoprotein:T1480C(S494P)) A23055G|(surface_glycoprotein:A1493G(Q498R)) C23061T|(surfac…	5	0.001
22970 G22992A|(surface_glycoprotein:G1430A(S477N)) C22995A|(surface_glycoprotein:C1433A(T478K)) T23010C|(surface_glycoprotein:T1448C(V483A)) A23013C|(surface_glycoprotein:A1451C(E484A)) T23018C|(surface_glycoprotein:TTT1456-1458CCT(F486P)) T23019C|(surface_glycoprotein:TTT1456-1458CCT(F486P)) T23031C|(surface_glycoprotein:T1469C(F490S)) A23055G|(surface_glycoprotein:A1493G(Q498R)) A23063T|(surfac…	4	0
22851 T22882G|(surface_glycoprotein:T1320G(N440K)) G22895C|(surface_glycoprotein:GTT1333-1335CCT(V445P)) T22896C|(surface_glycoprotein:GTT1333-1335CCT(V445P)) G22898A|(surface_glycoprotein:G1336A(G446S)) T22942G|(surface_glycoprotein:T1380G(N460K)) G22992A|(surface_glycoprotein:G1430A(S477N)) C22995G|(surface_glycoprotein:C1433G(T478R)) A23013C|(surface_glycoprotein:A1451C(E484A)) T23018C|(surfac…	4	0.001
22970 G22992A|(surface_glycoprotein:G1430A(S477N)) C22995A|(surface_glycoprotein:C1433A(T478K)) A23013C|(surface_glycoprotein:A1451C(E484A)) T23018C|(surface_glycoprotein:TTT1456-1458CCT(F486P)) T23019C|(surface_glycoprotein:TTT1456-1458CCT(F486P)) T23031C|(surface_glycoprotein:T1469C(F490S)) T23042C|(surface_glycoprotein:T1480C(S494P)) A23055G|(surface_glycoprotein:A1493G(Q498R)) A23063T|(surfac…	4	0
22970 22974-insertA|(surface_glycoprotein:1412insertA(471fs)) G22992A|(surface_glycoprotein:G1430A(S477N)) C22995A|(surface_glycoprotein:C1433A(T478K)) A23013C|(surface_glycoprotein:A1451C(E484A)) T23018C|(surface_glycoprotein:TTT1456-1458CCT(F486P)) T23019C|(surface_glycoprotein:TTT1456-1458CCT(F486P)) T23031C|(surface_glycoprotein:T1469C(F490S)) T23042C|(surface_glycoprotein:T1480C(S494P)) A230…	4	0
22970 G22992A|(surface_glycoprotein:G1430A(S477N)) C22995A|(surface_glycoprotein:C1433A(T478K)) A23013C|(surface_glycoprotein:A1451C(E484A)) T23018C|(surface_glycoprotein:TTT1456-1458CCT(F486P)) T23019C|(surface_glycoprotein:TTT1456-1458CCT(F486P)) T23031C|(surface_glycoprotein:T1469C(F490S)) T23042C|(surface_glycoprotein:T1480C(S494P)) A23055G|(surface_glycoprotein:A1493G(Q498R)) A23063T|(surfac…	3	0
22970 G22992A|(surface_glycoprotein:G1430A(S477N)) C22995A|(surface_glycoprotein:C1433A(T478K)) A23004G|(surface_glycoprotein:A1442G(N481S)) A23013C|(surface_glycoprotein:A1451C(E484A)) T23018C|(surface_glycoprotein:TTT1456-1458CCT(F486P)) T23019C|(surface_glycoprotein:TTT1456-1458CCT(F486P)) T23031C|(surface_glycoprotein:T1469C(F490S)) T23042C|(surface_glycoprotein:T1480C(S494P)) A23055G|(surfac…	3	0
22970 G22992A|(surface_glycoprotein:G1430A(S477N)) C22995A|(surface_glycoprotein:C1433A(T478K)) A23013C|(surface_glycoprotein:A1451C(E484A)) T23018C|(surface_glycoprotein:TTT1456-1458CCT(F486P)) T23019C|(surface_glycoprotein:TTT1456-1458CCT(F486P)) T23031C|(surface_glycoprotein:T1469C(F490S)) T23042C|(surface_glycoprotein:T1480C(S494P)) A23055G|(surface_glycoprotein:A1493G(Q498R)) A23063T|(surfac…	3	0
22970 G22992A|(surface_glycoprotein:G1430A(S477N)) C22995A|(surface_glycoprotein:C1433A(T478K)) A23013C|(surface_glycoprotein:A1451C(E484A)) T23018C|(surface_glycoprotein:TTT1456-1458CCT(F486P)) T23019C|(surface_glycoprotein:TTT1456-1458CCT(F486P)) T23031C|(surface_glycoprotein:T1469C(F490S)) T23042C|(surface_glycoprotein:T1480C(S494P)) A23055G|(surface_glycoprotein:A1493G(Q498R)) A23063T|(surfac…	3	0
22970 G22992A|(surface_glycoprotein:G1430A(S477N)) C22995G|(surface_glycoprotein:C1433G(T478R)) A23013C|(surface_glycoprotein:A1451C(E484A)) T23018C|(surface_glycoprotein:TTT1456-1458CCT(F486P)) T23019C|(surface_glycoprotein:TTT1456-1458CCT(F486P)) T23031C|(surface_glycoprotein:T1469C(F490S)) A23055G|(surface_glycoprotein:A1493G(Q498R)) A23063T|(surface_glycoprotein:A1501T(N501Y)) T23075C|(surfac…	3	0
/mnt/d/SRA/SARS2/Wastewater/FromWI/unique_seqs_2023_02_14/33/SRR23385803.SARS2.wg_unique_seqs.tsv.gz
SRR23385803	PRJNA907019	SAMN33229159	WA_GT	2023-02-03	USA: Washington,	35812
22851 T22882G|(surface_glycoprotein:T1320G(N440K)) G22895C|(surface_glycoprotein:GTT1333-1335CCT(V445P)) T22896C|(surface_glycoprotein:GTT1333-1335CCT(V445P)) G22898A|(surface_glycoprotein:G1336A(G446S)) A22910G|(surface_glycoprotein:A1348G(N450D)) T22942G|(surface_glycoprotein:T1380G(N460K)) G22992A|(surface_glycoprotein:G1430A(S477N)) C22995A|(surface_glycoprotein:C1433A(T478K)) A23013C|(surfac…	38	0.012
22970 G22992A|(surface_glycoprotein:G1430A(S477N)) C22995A|(surface_glycoprotein:C1433A(T478K)) T23010C|(surface_glycoprotein:T1448C(V483A)) A23013C|(surface_glycoprotein:A1451C(E484A)) T23018C|(surface_glycoprotein:TTT1456-1458CCT(F486P)) T23019C|(surface_glycoprotein:TTT1456-1458CCT(F486P)) T23031C|(surface_glycoprotein:T1469C(F490S)) A23055G|(surface_glycoprotein:A1493G(Q498R)) A23063T|(surfac…	12	0.001
22970 G22992A|(surface_glycoprotein:G1430A(S477N)) C22995A|(surface_glycoprotein:C1433A(T478K)) A23013C|(surface_glycoprotein:A1451C(E484A)) T23018C|(surface_glycoprotein:TTT1456-1458CCT(F486P)) T23019C|(surface_glycoprotein:TTT1456-1458CCT(F486P)) T23031C|(surface_glycoprotein:T1469C(F490S)) T23042C|(surface_glycoprotein:T1480C(S494P)) A23055G|(surface_glycoprotein:A1493G(Q498R)) A23063T|(surfac…	10	0.001
16683 C16757T|(ORF1ab_polyprotein:C16493T(P5498L)) 16892	8	0.001
22970 G22992A|(surface_glycoprotein:G1430A(S477N)) C22995G|(surface_glycoprotein:C1433G(T478R)) A23013C|(surface_glycoprotein:A1451C(E484A)) T23018C|(surface_glycoprotein:TTT1456-1458CCT(F486P)) T23019C|(surface_glycoprotein:TTT1456-1458CCT(F486P)) T23031C|(surface_glycoprotein:T1469C(F490S)) A23055G|(surface_glycoprotein:A1493G(Q498R)) A23063T|(surface_glycoprotein:A1501T(N501Y)) T23075C|(surfac…	6	0
22970 A22991G|(surface_glycoprotein:AGC1429-1431GAC(S477D)) G22992A|(surface_glycoprotein:AGC1429-1431GAC(S477D)) C22995A|(surface_glycoprotein:C1433A(T478K)) A23013C|(surface_glycoprotein:A1451C(E484A)) T23018C|(surface_glycoprotein:TTT1456-1458CCT(F486P)) T23019C|(surface_glycoprotein:TTT1456-1458CCT(F486P)) T23031C|(surface_glycoprotein:T1469C(F490S)) A23055G|(surface_glycoprotein:A1493G(Q498R…	6	0
22851 T22882G|(surface_glycoprotein:T1320G(N440K)) G22895C|(surface_glycoprotein:GTT1333-1335CCT(V445P)) T22896C|(surface_glycoprotein:GTT1333-1335CCT(V445P)) G22898A|(surface_glycoprotein:G1336A(G446S)) T22928C|(surface_glycoprotein:T1366C(F456L)) T22942G|(surface_glycoprotein:T1380G(N460K)) G22992A|(surface_glycoprotein:G1430A(S477N)) C22995A|(surface_glycoprotein:C1433A(T478K)) A23013C|(surfac…	5	0.002
22851 T22882G|(surface_glycoprotein:T1320G(N440K)) G22895C|(surface_glycoprotein:GTT1333-1335CCT(V445P)) T22896C|(surface_glycoprotein:GTT1333-1335CCT(V445P)) G22898A|(surface_glycoprotein:G1336A(G446S)) T22942G|(surface_glycoprotein:T1380G(N460K)) G22992A|(surface_glycoprotein:G1430A(S477N)) C22995A|(surface_glycoprotein:C1433A(T478K)) T23010C|(surface_glycoprotein:T1448C(V483A)) A23013C|(surfac…	5	0.002
22970 C22986T|(surface_glycoprotein:C1424T(A475V)) G22992A|(surface_glycoprotein:G1430A(S477N)) C22995A|(surface_glycoprotein:C1433A(T478K)) A23013C|(surface_glycoprotein:A1451C(E484A)) T23018C|(surface_glycoprotein:TTT1456-1458CCT(F486P)) T23019C|(surface_glycoprotein:TTT1456-1458CCT(F486P)) T23031C|(surface_glycoprotein:T1469C(F490S)) A23055G|(surface_glycoprotein:A1493G(Q498R)) A23063T|(surfac…	5	0
22970 G22992A|(surface_glycoprotein:G1430A(S477N)) C22995A|(surface_glycoprotein:C1433A(T478K)) A23013C|(surface_glycoprotein:A1451C(E484A)) T23018C|(surface_glycoprotein:TTT1456-1458CCT(F486P)) T23019C|(surface_glycoprotein:TTT1456-1458CCT(F486P)) T23031C|(surface_glycoprotein:T1469C(F490S)) T23042C|(surface_glycoprotein:T1480C(S494P)) A23055G|(surface_glycoprotein:A1493G(Q498R)) A23063T|(surfac…	5	0
22851 A22881G|(surface_glycoprotein:AAT1318-1320AGG(N440R)) T22882G|(surface_glycoprotein:AAT1318-1320AGG(N440R)) G22895C|(surface_glycoprotein:GTT1333-1335CCT(V445P)) T22896C|(surface_glycoprotein:GTT1333-1335CCT(V445P)) G22898A|(surface_glycoprotein:G1336A(G446S)) T22942G|(surface_glycoprotein:T1380G(N460K)) G22992A|(surface_glycoprotein:G1430A(S477N)) C22995A|(surface_glycoprotein:C1433A(T478K…	4	0.001
22851 T22882G|(surface_glycoprotein:T1320G(N440K)) G22895C|(surface_glycoprotein:GTT1333-1335CCT(V445P)) T22896C|(surface_glycoprotein:GTT1333-1335CCT(V445P)) G22898A|(surface_glycoprotein:G1336A(G446S)) T22942G|(surface_glycoprotein:T1380G(N460K)) G22992A|(surface_glycoprotein:G1430A(S477N)) C22995G|(surface_glycoprotein:C1433G(T478R)) A23013C|(surface_glycoprotein:A1451C(E484A)) T23018C|(surfac…	4	0.001
16559 C16757T|(ORF1ab_polyprotein:C16493T(P5498L)) 16770	3	0.001
22851 A22880G|(surface_glycoprotein:AAT1318-1320GAG(N440E)) T22882G|(surface_glycoprotein:AAT1318-1320GAG(N440E)) G22895C|(surface_glycoprotein:GTT1333-1335CCT(V445P)) T22896C|(surface_glycoprotein:GTT1333-1335CCT(V445P)) G22898A|(surface_glycoprotein:G1336A(G446S)) T22942G|(surface_glycoprotein:T1380G(N460K)) G22992A|(surface_glycoprotein:G1430A(S477N)) C22995A|(surface_glycoprotein:C1433A(T478K…	3	0.001
22970 G22992A|(surface_glycoprotein:G1430A(S477N)) C22995A|(surface_glycoprotein:C1433A(T478K)) A23013C|(surface_glycoprotein:A1451C(E484A)) T23018C|(surface_glycoprotein:TTT1456-1458CCT(F486P)) T23019C|(surface_glycoprotein:TTT1456-1458CCT(F486P)) T23031C|(surface_glycoprotein:T1469C(F490S)) A23055G|(surface_glycoprotein:A1493G(Q498R)) A23063T|(surface_glycoprotein:A1501T(N501Y)) G23073A|(surfac…	3	0
/mnt/d/SRA/SARS2/Wastewater/FromWI/unique_seqs_2023_02_14/33/SRR23385798.SARS2.wg_unique_seqs.tsv.gz
SRR23385798	PRJNA907019	SAMN33229164	WA_GT	2023-02-01	USA: Washington,	#N/A
22970 G22992A|(surface_glycoprotein:G1430A(S477N)) C22995A|(surface_glycoprotein:C1433A(T478K)) A23013T|(surface_glycoprotein:A1451T(E484V)) T23018C|(surface_glycoprotein:TTT1456-1458CCT(F486P)) T23019C|(surface_glycoprotein:TTT1456-1458CCT(F486P)) T23031C|(surface_glycoprotein:T1469C(F490S)) A23055G|(surface_glycoprotein:A1493G(Q498R)) A23063T|(surface_glycoprotein:A1501T(N501Y)) T23075C|(surfac…	5	0.001
22970 G22992A|(surface_glycoprotein:G1430A(S477N)) C22995G|(surface_glycoprotein:C1433G(T478R)) A23013C|(surface_glycoprotein:A1451C(E484A)) T23018C|(surface_glycoprotein:TTT1456-1458CCT(F486P)) T23019C|(surface_glycoprotein:TTT1456-1458CCT(F486P)) T23031C|(surface_glycoprotein:T1469C(F490S)) A23055G|(surface_glycoprotein:A1493G(Q498R)) A23063T|(surface_glycoprotein:A1501T(N501Y)) T23075C|(surfac…	5	0.001
22970 G22992A|(surface_glycoprotein:G1430A(S477N)) C22995A|(surface_glycoprotein:C1433A(T478K)) A23013C|(surface_glycoprotein:GAA1450-1452GCG(E484A)) A23014G|(surface_glycoprotein:GAA1450-1452GCG(E484A)) T23018C|(surface_glycoprotein:TTT1456-1458CCT(F486P)) T23019C|(surface_glycoprotein:TTT1456-1458CCT(F486P)) T23031C|(surface_glycoprotein:T1469C(F490S)) A23055G|(surface_glycoprotein:A1493G(Q498R…	4	0.001
22970 G22992A|(surface_glycoprotein:G1430A(S477N)) C22995A|(surface_glycoprotein:C1433A(T478K)) T23010C|(surface_glycoprotein:T1448C(V483A)) A23013C|(surface_glycoprotein:A1451C(E484A)) T23018C|(surface_glycoprotein:TTT1456-1458CCT(F486P)) T23019C|(surface_glycoprotein:TTT1456-1458CCT(F486P)) T23031C|(surface_glycoprotein:T1469C(F490S)) A23055G|(surface_glycoprotein:A1493G(Q498R)) A23063T|(surfac…	4	0.001
22851 A22881G|(surface_glycoprotein:AAT1318-1320AGG(N440R)) T22882G|(surface_glycoprotein:AAT1318-1320AGG(N440R)) G22895C|(surface_glycoprotein:GTT1333-1335CCT(V445P)) T22896C|(surface_glycoprotein:GTT1333-1335CCT(V445P)) G22898A|(surface_glycoprotein:G1336A(G446S)) T22942G|(surface_glycoprotein:T1380G(N460K)) G22992A|(surface_glycoprotein:G1430A(S477N)) C22995A|(surface_glycoprotein:C1433A(T478K…	3	0.002
22970 A22991G|(surface_glycoprotein:AGC1429-1431GAC(S477D)) G22992A|(surface_glycoprotein:AGC1429-1431GAC(S477D)) C22995A|(surface_glycoprotein:C1433A(T478K)) A23013C|(surface_glycoprotein:A1451C(E484A)) T23018C|(surface_glycoprotein:TTT1456-1458CCT(F486P)) T23019C|(surface_glycoprotein:TTT1456-1458CCT(F486P)) T23031C|(surface_glycoprotein:T1469C(F490S)) A23055G|(surface_glycoprotein:A1493G(Q498R…	3	0
16683 C16757T|(ORF1ab_polyprotein:C16493T(P5498L)) 16892	3	0
22970 G22992A|(surface_glycoprotein:G1430A(S477N)) C22995A|(surface_glycoprotein:C1433A(T478K)) A23013C|(surface_glycoprotein:A1451C(E484A)) T23018C|(surface_glycoprotein:TTT1456-1458CCT(F486P)) T23019C|(surface_glycoprotein:TTT1456-1458CCT(F486P)) T23031C|(surface_glycoprotein:T1469C(F490S)) T23042C|(surface_glycoprotein:T1480C(S494P)) A23055G|(surface_glycoprotein:A1493G(Q498R)) A23063T|(surfac…	2	0
22970 G22992A|(surface_glycoprotein:G1430A(S477N)) C22995A|(surface_glycoprotein:C1433A(T478K)) G23012A|(surface_glycoprotein:GAA1450-1452ACA(E484T)) A23013C|(surface_glycoprotein:GAA1450-1452ACA(E484T)) T23018C|(surface_glycoprotein:TTT1456-1458CCT(F486P)) T23019C|(surface_glycoprotein:TTT1456-1458CCT(F486P)) T23031C|(surface_glycoprotein:T1469C(F490S)) A23055G|(surface_glycoprotein:A1493G(Q498R…	2	0
22970 G22992A|(surface_glycoprotein:G1430A(S477N)) C22995A|(surface_glycoprotein:C1433A(T478K)) A23013C|(surface_glycoprotein:A1451C(E484A)) T23018C|(surface_glycoprotein:TTT1456-1458CCT(F486P)) T23019C|(surface_glycoprotein:TTT1456-1458CCT(F486P)) T23031C|(surface_glycoprotein:T1469C(F490S)) T23042C|(surface_glycoprotein:T1480C(S494P)) A23055G|(surface_glycoprotein:A1493G(Q498R)) A23063T|(surfac…	2	0
22970 G22992A|(surface_glycoprotein:G1430A(S477N)) C22995A|(surface_glycoprotein:C1433A(T478K)) A23013C|(surface_glycoprotein:A1451C(E484A)) T23018C|(surface_glycoprotein:TTT1456-1458CCT(F486P)) T23019C|(surface_glycoprotein:TTT1456-1458CCT(F486P)) T23031C|(surface_glycoprotein:T1469C(F490S)) A23055G|(surface_glycoprotein:A1493G(Q498R)) C23057T|(surface_glycoprotein:C1495T(P499S)) A23063T|(surfac…	2	0
22970 G22992A|(surface_glycoprotein:G1430A(S477N)) C22995A|(surface_glycoprotein:C1433A(T478K)) T23010C|(surface_glycoprotein:T1448C(V483A)) A23013C|(surface_glycoprotein:A1451C(E484A)) T23018C|(surface_glycoprotein:TTT1456-1458CCT(F486P)) T23019C|(surface_glycoprotein:TTT1456-1458CCT(F486P)) T23031C|(surface_glycoprotein:T1469C(F490S)) A23055G|(surface_glycoprotein:A1493G(Q498R)) A23063T|(surfac…	2	0
/mnt/d/SRA/SARS2/Wastewater/FromWI/unique_seqs_2023_02_14/33/SRR23352270.SARS2.wg_unique_seqs.tsv.gz
SRR23352270	PRJNA889839	SAMN33142190	Wisconsin State Laboratory of Hygiene	2023-01-18	USA: Wisconsin,	>
22851 A22881G|(surface_glycoprotein:AAT1318-1320AGG(N440R)) T22882G|(surface_glycoprotein:AAT1318-1320AGG(N440R)) G22895C|(surface_glycoprotein:GTT1333-1335CCT(V445P)) T22896C|(surface_glycoprotein:GTT1333-1335CCT(V445P)) G22898A|(surface_glycoprotein:G1336A(G446S)) T22942G|(surface_glycoprotein:T1380G(N460K)) G22992A|(surface_glycoprotein:G1430A(S477N)) C22995A|(surface_glycoprotein:C1433A(T478K…	4	0.001
22851 T22882G|(surface_glycoprotein:T1320G(N440K)) G22895C|(surface_glycoprotein:GTT1333-1335CCT(V445P)) T22896C|(surface_glycoprotein:GTT1333-1335CCT(V445P)) G22898A|(surface_glycoprotein:GGT1336-1338AAT(G446N)) G22899A|(surface_glycoprotein:GGT1336-1338AAT(G446N)) T22942G|(surface_glycoprotein:T1380G(N460K)) G22992A|(surface_glycoprotein:G1430A(S477N)) C22995A|(surface_glycoprotein:C1433A(T478K…	4	0.001
22851 T22882G|(surface_glycoprotein:T1320G(N440K)) G22895C|(surface_glycoprotein:GTT1333-1335CCT(V445P)) T22896C|(surface_glycoprotein:GTT1333-1335CCT(V445P)) G22898A|(surface_glycoprotein:G1336A(G446S)) T22907C|(surface_glycoprotein:T1345C(Y449H)) T22942G|(surface_glycoprotein:T1380G(N460K)) G22992A|(surface_glycoprotein:G1430A(S477N)) C22995A|(surface_glycoprotein:C1433A(T478K)) A23013C|(surfac…	3	0.001
22851 T22882G|(surface_glycoprotein:T1320G(N440K)) G22895C|(surface_glycoprotein:GTT1333-1335CCT(V445P)) T22896C|(surface_glycoprotein:GTT1333-1335CCT(V445P)) G22898A|(surface_glycoprotein:G1336A(G446S)) T22928C|(surface_glycoprotein:T1366C(F456L)) T22942G|(surface_glycoprotein:T1380G(N460K)) G22992A|(surface_glycoprotein:G1430A(S477N)) C22995A|(surface_glycoprotein:C1433A(T478K)) A23013C|(surfac…	3	0.001
22851 T22882G|(surface_glycoprotein:T1320G(N440K)) G22895C|(surface_glycoprotein:GTT1333-1335CCT(V445P)) T22896C|(surface_glycoprotein:GTT1333-1335CCT(V445P)) G22898A|(surface_glycoprotein:G1336A(G446S)) T22942G|(surface_glycoprotein:T1380G(N460K)) G22992A|(surface_glycoprotein:G1430A(S477N)) C22995A|(surface_glycoprotein:C1433A(T478K)) A23013C|(surface_glycoprotein:A1451C(E484A)) T23018C|(surfac…	2	0.001
16683 C16757T|(ORF1ab_polyprotein:C16493T(P5498L)) 16892	2	0
16559 C16757T|(ORF1ab_polyprotein:C16493T(P5498L)) 16770	2	0.001
22851 A22880G|(surface_glycoprotein:AAT1318-1320GAG(N440E)) T22882G|(surface_glycoprotein:AAT1318-1320GAG(N440E)) G22895C|(surface_glycoprotein:GTT1333-1335CCT(V445P)) T22896C|(surface_glycoprotein:GTT1333-1335CCT(V445P)) G22898A|(surface_glycoprotein:G1336A(G446S)) T22942G|(surface_glycoprotein:T1380G(N460K)) G22992A|(surface_glycoprotein:G1430A(S477N)) C22995A|(surface_glycoprotein:C1433A(T478K…	2	0.001
22851 T22882G|(surface_glycoprotein:T1320G(N440K)) G22895C|(surface_glycoprotein:GTT1333-1335CCT(V445P)) T22896C|(surface_glycoprotein:GTT1333-1335CCT(V445P)) G22898A|(surface_glycoprotein:G1336A(G446S)) T22942G|(surface_glycoprotein:T1380G(N460K)) G22992A|(surface_glycoprotein:G1430A(S477N)) C22995A|(surface_glycoprotein:C1433A(T478K)) G23012A|(surface_glycoprotein:GAA1450-1452ACA(E484T)) A23013…	2	0.001
22851 T22882G|(surface_glycoprotein:T1320G(N440K)) G22894T|(surface_glycoprotein:G1332T(K444N)) T22917G|(surface_glycoprotein:T1355G(L452R)) T22942G|(surface_glycoprotein:T1380G(N460K)) G22992A|(surface_glycoprotein:G1430A(S477N)) C22995A|(surface_glycoprotein:C1433A(T478K)) T23010C|(surface_glycoprotein:T1448C(V483A)) A23013C|(surface_glycoprotein:A1451C(E484A)) T23018G|(surface_glycoprotein:T14…	2	0.001
22851 T22882G|(surface_glycoprotein:T1320G(N440K)) G22895C|(surface_glycoprotein:GTT1333-1335CCT(V445P)) T22896C|(surface_glycoprotein:GTT1333-1335CCT(V445P)) G22898A|(surface_glycoprotein:G1336A(G446S)) T22942G|(surface_glycoprotein:T1380G(N460K)) G22992A|(surface_glycoprotein:G1430A(S477N)) C22995A|(surface_glycoprotein:C1433A(T478K)) A23013T|(surface_glycoprotein:A1451T(E484V)) T23018C|(surfac…	2	0.001
/mnt/d/SRA/SARS2/Wastewater/FromWI/unique_seqs_2023_02_14/35/SRR22710251.SARS2.wg_unique_seqs.tsv.gz
SRR22710251	PRJNA850375	SAMN32130778	CDPHE-COVID	2021-12-02	USA: Colorado, Broomfield, county,	53356
22997 C23039A|(surface_glycoprotein:C1477A(Q493K)) A23056C|(surface_glycoprotein:A1494C(Q498H)) 23147	12	0.003
23015 C23039A|(surface_glycoprotein:C1477A(Q493K)) A23056C|(surface_glycoprotein:A1494C(Q498H)) 23165	11	0.003
22989 C22995A|(surface_glycoprotein:C1433A(T478K)) C23039A|(surface_glycoprotein:C1477A(Q493K)) A23056C|(surface_glycoprotein:A1494C(Q498H)) 23139	8	0.003
23007 C23039A|(surface_glycoprotein:C1477A(Q493K)) A23056C|(surface_glycoprotein:A1494C(Q498H)) 23157	6	0.002
22997 C23039A|(surface_glycoprotein:C1477A(Q493K)) A23056C|(surface_glycoprotein:A1494C(Q498H)) 23222	6	0.002
22997 C23039A|(surface_glycoprotein:C1477A(Q493K)) A23056C|(surface_glycoprotein:A1494C(Q498H)) 23096	6	0.002
22978 C22995A|(surface_glycoprotein:C1433A(T478K)) C23039A|(surface_glycoprotein:C1477A(Q493K)) A23056C|(surface_glycoprotein:A1494C(Q498H)) 23128	6	0.002
23015 C23039A|(surface_glycoprotein:C1477A(Q493K)) A23056C|(surface_glycoprotein:A1494C(Q498H)) 23222	5	0.001
22999 C23039A|(surface_glycoprotein:C1477A(Q493K)) A23056C|(surface_glycoprotein:A1494C(Q498H)) 23222	5	0.001
22989 C22995A|(surface_glycoprotein:C1433A(T478K)) C23039A|(surface_glycoprotein:C1477A(Q493K)) A23056C|(surface_glycoprotein:A1494C(Q498H)) 23086	5	0.002
22978 C22995A|(surface_glycoprotein:C1433A(T478K)) C23039A|(surface_glycoprotein:C1477A(Q493K)) A23056C|(surface_glycoprotein:A1494C(Q498H)) 23222	5	0.002
22997 C23039A|(surface_glycoprotein:C1477A(Q493K)) A23056C|(surface_glycoprotein:A1494C(Q498H)) 23081	4	0.001
23028 C23039A|(surface_glycoprotein:C1477A(Q493K)) A23056C|(surface_glycoprotein:A1494C(Q498H)) 23154	4	0.001
22999 C23039A|(surface_glycoprotein:C1477A(Q493K)) A23056C|(surface_glycoprotein:A1494C(Q498H)) 23149	4	0.001
22970 C22995A|(surface_glycoprotein:C1433A(T478K)) C23039A|(surface_glycoprotein:C1477A(Q493K)) A23056C|(surface_glycoprotein:A1494C(Q498H)) 23222	4	0.002
/mnt/d/SRA/SARS2/Wastewater/FromWI/unique_seqs_2023_02_14/35/SRR22710252.SARS2.wg_unique_seqs.tsv.gz
SRR22710252	PRJNA850375	SAMN32130975	CDPHE-COVID	2021-12-16	USA: Colorado, Broomfield, county,	53356
22989 C23039A|(surface_glycoprotein:C1477A(Q493K)) A23056C|(surface_glycoprotein:A1494C(Q498H)) 23139	21	0.012
22989 G22992A|(surface_glycoprotein:G1430A(S477N)) C22995A|(surface_glycoprotein:C1433A(T478K)) C23039A|(surface_glycoprotein:C1477A(Q493K)) A23056C|(surface_glycoprotein:A1494C(Q498H)) 23139	17	0.01
22955 A22958C|(surface_glycoprotein:A1396C(R466R)) C23039A|(surface_glycoprotein:C1477A(Q493K)) A23056C|(surface_glycoprotein:A1494C(Q498H)) 23096	17	0.024
22997 C23039A|(surface_glycoprotein:C1477A(Q493K)) A23056C|(surface_glycoprotein:A1494C(Q498H)) 23147	13	0.006
22955 A22958C|(surface_glycoprotein:A1396C(R466R)) C23039A|(surface_glycoprotein:C1477A(Q493K)) A23056C|(surface_glycoprotein:A1494C(Q498H)) 23067	9	0.013
22955 A22958C|(surface_glycoprotein:A1396C(R466R)) C23039A|(surface_glycoprotein:C1477A(Q493K)) A23056C|(surface_glycoprotein:A1494C(Q498H)) 23088	8	0.011
22991 C23039A|(surface_glycoprotein:C1477A(Q493K)) A23056C|(surface_glycoprotein:A1494C(Q498H)) 23141	6	0.003
22989 C22995A|(surface_glycoprotein:C1433A(T478K)) C23039A|(surface_glycoprotein:C1477A(Q493K)) A23056C|(surface_glycoprotein:A1494C(Q498H)) 23096	6	0.003
22989 C23039A|(surface_glycoprotein:C1477A(Q493K)) A23056C|(surface_glycoprotein:A1494C(Q498H)) C23202A|(surface_glycoprotein:C1640A(T547K)) 23205	6	0.003
22955 A22958C|(surface_glycoprotein:A1396C(R466R)) C23039A|(surface_glycoprotein:C1477A(Q493K)) A23056C|(surface_glycoprotein:A1494C(Q498H)) 23086	6	0.008
23007 C23039A|(surface_glycoprotein:C1477A(Q493K)) A23056C|(surface_glycoprotein:A1494C(Q498H)) 23157	5	0.002
23009 C23039A|(surface_glycoprotein:C1477A(Q493K)) A23056C|(surface_glycoprotein:A1494C(Q498H)) 23159	5	0.002
22999 C23039A|(surface_glycoprotein:C1477A(Q493K)) A23056C|(surface_glycoprotein:A1494C(Q498H)) 23149	5	0.002
22984 C23039A|(surface_glycoprotein:C1477A(Q493K)) A23056C|(surface_glycoprotein:A1494C(Q498H)) 23134	5	0.004
22997 C23039A|(surface_glycoprotein:C1477A(Q493K)) A23056C|(surface_glycoprotein:A1494C(Q498H)) 23088	5	0.002
/mnt/d/SRA/SARS2/Wastewater/FromWI/unique_seqs_2023_02_14/35/SRR23275822.SARS2.wg_unique_seqs.tsv.gz
SRR23275822	PRJNA889839	SAMN32963268	Wisconsin State Laboratory of Hygiene	2022-11-17	USA: Wisconsin,	>
22747 G22799A|(surface_glycoprotein:G1237A(G413R)) A22812C|(surface_glycoprotein:A1250C(K417T)) T22882G|(surface_glycoprotein:T1320G(N440K)) T22896C|(surface_glycoprotein:T1334C(V445A)) GGTA22901-22904del|(surface_glycoprotein:GGTAATTAT1339-1347AATdel(GNY447-449Ndel)) TT22906-22907del|(surface_glycoprotein:GGTAATTAT1339-1347AATdel(GNY447-449Ndel)) T22917A|(surface_glycoprotein:T1355A(L452Q)) A229…	49	0.031
22729 G22799A|(surface_glycoprotein:G1237A(G413R)) A22812C|(surface_glycoprotein:A1250C(K417T)) T22882G|(surface_glycoprotein:T1320G(N440K)) T22896C|(surface_glycoprotein:T1334C(V445A)) GGTA22901-22904del|(surface_glycoprotein:GGTAATTAT1339-1347AATdel(GNY447-449Ndel)) TT22906-22907del|(surface_glycoprotein:GGTAATTAT1339-1347AATdel(GNY447-449Ndel)) T22917A|(surface_glycoprotein:T1355A(L452Q)) A229…	5	0.003
16683 C16757T|(ORF1ab_polyprotein:C16493T(P5498L)) 16892	4	0
22802 A22812C|(surface_glycoprotein:A1250C(K417T)) T22882G|(surface_glycoprotein:T1320G(N440K)) T22896C|(surface_glycoprotein:T1334C(V445A)) GGTA22901-22904del|(surface_glycoprotein:GGTAATTAT1339-1347AATdel(GNY447-449Ndel)) TT22906-22907del|(surface_glycoprotein:GGTAATTAT1339-1347AATdel(GNY447-449Ndel)) T22917A|(surface_glycoprotein:T1355A(L452Q)) A22920T|(surface_glycoprotein:A1358T(Y453F)) 22958	4	0.003
22747 C22794T|(surface_glycoprotein:C1232T(A411V)) G22799A|(surface_glycoprotein:G1237A(G413R)) A22812C|(surface_glycoprotein:A1250C(K417T)) T22882G|(surface_glycoprotein:T1320G(N440K)) T22896C|(surface_glycoprotein:T1334C(V445A)) GGTA22901-22904del|(surface_glycoprotein:GGTAATTAT1339-1347AATdel(GNY447-449Ndel)) TT22906-22907del|(surface_glycoprotein:GGTAATTAT1339-1347AATdel(GNY447-449Ndel)) T229…	3	0.002
22747 G22799A|(surface_glycoprotein:G1237A(G413R)) A22812C|(surface_glycoprotein:A1250C(K417T)) C22858T|(surface_glycoprotein:C1296T(C432C)) T22882G|(surface_glycoprotein:T1320G(N440K)) T22896C|(surface_glycoprotein:T1334C(V445A)) GGTA22901-22904del|(surface_glycoprotein:GGTAATTAT1339-1347AATdel(GNY447-449Ndel)) TT22906-22907del|(surface_glycoprotein:GGTAATTAT1339-1347AATdel(GNY447-449Ndel)) T229…	2	0.001
22747 G22799A|(surface_glycoprotein:G1237A(G413R)) A22812C|(surface_glycoprotein:A1250C(K417T)) T22882G|(surface_glycoprotein:T1320G(N440K)) T22896C|(surface_glycoprotein:T1334C(V445A)) GGTA22901-22904del|(surface_glycoprotein:GGTAATTAT1339-1347AATdel(GNY447-449Ndel)) TT22906-22907del|(surface_glycoprotein:GGTAATTAT1339-1347AATdel(GNY447-449Ndel)) T22917A|(surface_glycoprotein:T1355A(L452Q)) A229…	2	0.001
/mnt/d/SRA/SARS2/Wastewater/FromWI/unique_seqs_2023_02_14/35/SRR23325274.SARS2.wg_unique_seqs.tsv.gz
SRR23325274	PRJNA907019	SAMN33037582	WA_GT	2023-01-27	USA: Washington,	295855
22970 G22992A|(surface_glycoprotein:G1430A(S477N)) C22995A|(surface_glycoprotein:C1433A(T478K)) T23010C|(surface_glycoprotein:T1448C(V483A)) A23013C|(surface_glycoprotein:A1451C(E484A)) T23018C|(surface_glycoprotein:TTT1456-1458CCT(F486P)) T23019C|(surface_glycoprotein:TTT1456-1458CCT(F486P)) T23031C|(surface_glycoprotein:T1469C(F490S)) A23055G|(surface_glycoprotein:A1493G(Q498R)) A23063T|(surfac…	9	0.001
16683 C16757T|(ORF1ab_polyprotein:C16493T(P5498L)) 16892	8	0.001
22970 G22992A|(surface_glycoprotein:G1430A(S477N)) C22995G|(surface_glycoprotein:C1433G(T478R)) A23013C|(surface_glycoprotein:A1451C(E484A)) T23018C|(surface_glycoprotein:TTT1456-1458CCT(F486P)) T23019C|(surface_glycoprotein:TTT1456-1458CCT(F486P)) T23031C|(surface_glycoprotein:T1469C(F490S)) A23055G|(surface_glycoprotein:A1493G(Q498R)) A23063T|(surface_glycoprotein:A1501T(N501Y)) T23075C|(surfac…	5	0
16683 T16730C|(ORF1ab_polyprotein:T16466C(L5489P)) C16757T|(ORF1ab_polyprotein:C16493T(P5498L)) 16892	5	0
22851 T22882G|(surface_glycoprotein:T1320G(N440K)) G22895C|(surface_glycoprotein:GTT1333-1335CCT(V445P)) T22896C|(surface_glycoprotein:GTT1333-1335CCT(V445P)) G22898A|(surface_glycoprotein:G1336A(G446S)) T22928C|(surface_glycoprotein:T1366C(F456L)) T22942G|(surface_glycoprotein:T1380G(N460K)) G22992A|(surface_glycoprotein:G1430A(S477N)) C22995A|(surface_glycoprotein:C1433A(T478K)) A23013C|(surfac…	5	0.001
22970 G22992A|(surface_glycoprotein:G1430A(S477N)) C22995A|(surface_glycoprotein:C1433A(T478K)) G23009A|(surface_glycoprotein:G1447A(V483I)) A23013C|(surface_glycoprotein:A1451C(E484A)) T23018C|(surface_glycoprotein:TTT1456-1458CCT(F486P)) T23019C|(surface_glycoprotein:TTT1456-1458CCT(F486P)) T23031C|(surface_glycoprotein:T1469C(F490S)) A23055G|(surface_glycoprotein:A1493G(Q498R)) A23063T|(surfac…	3	0
22970 G22992A|(surface_glycoprotein:G1430A(S477N)) C22995A|(surface_glycoprotein:C1433A(T478K)) G23012A|(surface_glycoprotein:GAA1450-1452ACA(E484T)) A23013C|(surface_glycoprotein:GAA1450-1452ACA(E484T)) T23018C|(surface_glycoprotein:TTT1456-1458CCT(F486P)) T23019C|(surface_glycoprotein:TTT1456-1458CCT(F486P)) T23031C|(surface_glycoprotein:T1469C(F490S)) A23055G|(surface_glycoprotein:A1493G(Q498R…	3	0
22970 A22991G|(surface_glycoprotein:AGC1429-1431GAC(S477D)) G22992A|(surface_glycoprotein:AGC1429-1431GAC(S477D)) C22995A|(surface_glycoprotein:C1433A(T478K)) A23013C|(surface_glycoprotein:A1451C(E484A)) T23018C|(surface_glycoprotein:TTT1456-1458CCT(F486P)) T23019C|(surface_glycoprotein:TTT1456-1458CCT(F486P)) T23031C|(surface_glycoprotein:T1469C(F490S)) A23055G|(surface_glycoprotein:A1493G(Q498R…	3	0
22970 G22992A|(surface_glycoprotein:G1430A(S477N)) C22995A|(surface_glycoprotein:C1433A(T478K)) A23013C|(surface_glycoprotein:A1451C(E484A)) T23018C|(surface_glycoprotein:TTT1456-1458CCT(F486P)) T23019C|(surface_glycoprotein:TTT1456-1458CCT(F486P)) T23031C|(surface_glycoprotein:T1469C(F490S)) G23049T|(surface_glycoprotein:G1487T(G496V)) A23055G|(surface_glycoprotein:A1493G(Q498R)) A23063T|(surfac…	3	0
22851 T22882G|(surface_glycoprotein:T1320G(N440K)) G22895C|(surface_glycoprotein:GTT1333-1335CCT(V445P)) T22896C|(surface_glycoprotein:GTT1333-1335CCT(V445P)) G22898A|(surface_glycoprotein:G1336A(G446S)) T22928G|(surface_glycoprotein:T1366G(F456V)) T22942G|(surface_glycoprotein:T1380G(N460K)) G22992A|(surface_glycoprotein:G1430A(S477N)) C22995A|(surface_glycoprotein:C1433A(T478K)) A23013C|(surfac…	2	0
22970 A22976C|(surface_glycoprotein:A1414C(I472L)) G22992A|(surface_glycoprotein:G1430A(S477N)) C22995A|(surface_glycoprotein:C1433A(T478K)) A23013C|(surface_glycoprotein:A1451C(E484A)) T23018C|(surface_glycoprotein:TTT1456-1458CCT(F486P)) T23019C|(surface_glycoprotein:TTT1456-1458CCT(F486P)) T23031C|(surface_glycoprotein:T1469C(F490S)) A23055G|(surface_glycoprotein:A1493G(Q498R)) A23063T|(surfac…	2	0
22851 T22882G|(surface_glycoprotein:T1320G(N440K)) G22895C|(surface_glycoprotein:GTT1333-1335CCT(V445P)) T22896C|(surface_glycoprotein:GTT1333-1335CCT(V445P)) G22898A|(surface_glycoprotein:G1336A(G446S)) T22942G|(surface_glycoprotein:T1380G(N460K)) G22992A|(surface_glycoprotein:G1430A(S477N)) C22995A|(surface_glycoprotein:C1433A(T478K)) T23010C|(surface_glycoprotein:T1448C(V483A)) A23013C|(surfac…	2	0
22970 G22992A|(surface_glycoprotein:G1430A(S477N)) C22995A|(surface_glycoprotein:C1433A(T478K)) A23013C|(surface_glycoprotein:A1451C(E484A)) T23018C|(surface_glycoprotein:TTT1456-1458CCT(F486P)) T23019C|(surface_glycoprotein:TTT1456-1458CCT(F486P)) T23031C|(surface_glycoprotein:T1469C(F490S)) T23042C|(surface_glycoprotein:T1480C(S494P)) A23055G|(surface_glycoprotein:A1493G(Q498R)) A23063T|(surfac…	2	0
22851 T22882G|(surface_glycoprotein:T1320G(N440K)) G22895C|(surface_glycoprotein:GTT1333-1335CCT(V445P)) T22896C|(surface_glycoprotein:GTT1333-1335CCT(V445P)) G22898A|(surface_glycoprotein:G1336A(G446S)) T22942G|(surface_glycoprotein:T1380G(N460K)) G22992A|(surface_glycoprotein:G1430A(S477N)) C22995A|(surface_glycoprotein:C1433A(T478K)) G23012A|(surface_glycoprotein:GAA1450-1452ACA(E484T)) A23013…	2	0
22970 G22992A|(surface_glycoprotein:G1430A(S477N)) C22995A|(surface_glycoprotein:C1433A(T478K)) A23013C|(surface_glycoprotein:A1451C(E484A)) T23018C|(surface_glycoprotein:TTT1456-1458CCT(F486P)) T23019C|(surface_glycoprotein:TTT1456-1458CCT(F486P)) T23031C|(surface_glycoprotein:T1469C(F490S)) A23055G|(surface_glycoprotein:A1493G(Q498R)) C23057T|(surface_glycoprotein:C1495T(P499S)) A23063T|(surfac…	2	0
/mnt/d/SRA/SARS2/Wastewater/FromWI/unique_seqs_2023_02_14/35/SRR23325263.SARS2.wg_unique_seqs.tsv.gz
SRR23325263	PRJNA907019	SAMN33037590	WA_GT	2023-01-26	USA: Washington,	33000
22851 T22882G|(surface_glycoprotein:T1320G(N440K)) G22895C|(surface_glycoprotein:GTT1333-1335CCT(V445P)) T22896C|(surface_glycoprotein:GTT1333-1335CCT(V445P)) G22898A|(surface_glycoprotein:G1336A(G446S)) A22920T|(surface_glycoprotein:A1358T(Y453F)) T22942G|(surface_glycoprotein:T1380G(N460K)) G22992A|(surface_glycoprotein:G1430A(S477N)) C22995A|(surface_glycoprotein:C1433A(T478K)) A23013C|(surfac…	1531	0.461
22851 T22882G|(surface_glycoprotein:T1320G(N440K)) G22895C|(surface_glycoprotein:GTT1333-1335CCT(V445P)) T22896C|(surface_glycoprotein:GTT1333-1335CCT(V445P)) G22898A|(surface_glycoprotein:G1336A(G446S)) A22920T|(surface_glycoprotein:A1358T(Y453F)) T22942G|(surface_glycoprotein:T1380G(N460K)) G22992A|(surface_glycoprotein:G1430A(S477N)) C22995A|(surface_glycoprotein:C1433A(T478K)) A23013C|(surfac…	103	0.031
22851 A22871G|(surface_glycoprotein:A1309G(N437D)) T22882G|(surface_glycoprotein:T1320G(N440K)) G22895C|(surface_glycoprotein:GTT1333-1335CCT(V445P)) T22896C|(surface_glycoprotein:GTT1333-1335CCT(V445P)) G22898A|(surface_glycoprotein:G1336A(G446S)) A22920T|(surface_glycoprotein:A1358T(Y453F)) T22942G|(surface_glycoprotein:T1380G(N460K)) G22992A|(surface_glycoprotein:G1430A(S477N)) C22995A|(surfac…	74	0.022
22851 T22882G|(surface_glycoprotein:T1320G(N440K)) A22887G|(surface_glycoprotein:A1325G(D442G)) G22895C|(surface_glycoprotein:GTT1333-1335CCT(V445P)) T22896C|(surface_glycoprotein:GTT1333-1335CCT(V445P)) G22898A|(surface_glycoprotein:G1336A(G446S)) A22920T|(surface_glycoprotein:A1358T(Y453F)) T22942G|(surface_glycoprotein:T1380G(N460K)) G22992A|(surface_glycoprotein:G1430A(S477N)) C22995A|(surfac…	41	0.012
22851 T22882G|(surface_glycoprotein:T1320G(N440K)) G22895C|(surface_glycoprotein:GTT1333-1335CCT(V445P)) T22896C|(surface_glycoprotein:GTT1333-1335CCT(V445P)) G22898A|(surface_glycoprotein:G1336A(G446S)) A22920T|(surface_glycoprotein:A1358T(Y453F)) T22942G|(surface_glycoprotein:T1380G(N460K)) 22989-insertA|(surface_glycoprotein:1427insertA(476fs)) G22992A|(surface_glycoprotein:G1430A(S477N)) C229…	29	0.009
22851 T22882G|(surface_glycoprotein:T1320G(N440K)) G22895C|(surface_glycoprotein:GTT1333-1335CCT(V445P)) T22896C|(surface_glycoprotein:GTT1333-1335CCT(V445P)) G22898A|(surface_glycoprotein:G1336A(G446S)) A22920T|(surface_glycoprotein:A1358T(Y453F)) T22942G|(surface_glycoprotein:T1380G(N460K)) G22992A|(surface_glycoprotein:G1430A(S477N)) C22995A|(surface_glycoprotein:C1433A(T478K)) A23013C|(surfac…	26	0.008
22970 G22992A|(surface_glycoprotein:G1430A(S477N)) C22995A|(surface_glycoprotein:C1433A(T478K)) T23010C|(surface_glycoprotein:T1448C(V483A)) A23013C|(surface_glycoprotein:A1451C(E484A)) T23018C|(surface_glycoprotein:TTT1456-1458CCT(F486P)) T23019C|(surface_glycoprotein:TTT1456-1458CCT(F486P)) T23031C|(surface_glycoprotein:T1469C(F490S)) A23055G|(surface_glycoprotein:A1493G(Q498R)) A23063T|(surfac…	20	0.001
22970 G22992A|(surface_glycoprotein:G1430A(S477N)) C22995A|(surface_glycoprotein:C1433A(T478K)) A23013C|(surface_glycoprotein:A1451C(E484A)) T23018C|(surface_glycoprotein:TTT1456-1458CCT(F486P)) T23019C|(surface_glycoprotein:TTT1456-1458CCT(F486P)) T23031C|(surface_glycoprotein:T1469C(F490S)) T23042C|(surface_glycoprotein:T1480C(S494P)) A23055G|(surface_glycoprotein:A1493G(Q498R)) A23063T|(surfac…	20	0.001
22851 T22882G|(surface_glycoprotein:T1320G(N440K)) G22895C|(surface_glycoprotein:GTT1333-1335CCT(V445P)) T22896C|(surface_glycoprotein:GTT1333-1335CCT(V445P)) G22898A|(surface_glycoprotein:G1336A(G446S)) A22920T|(surface_glycoprotein:A1358T(Y453F)) T22942G|(surface_glycoprotein:T1380G(N460K)) G22992A|(surface_glycoprotein:G1430A(S477N)) C22995A|(surface_glycoprotein:C1433A(T478K)) A23013C|(surfac…	15	0.005
22851 T22882G|(surface_glycoprotein:T1320G(N440K)) G22895C|(surface_glycoprotein:GTT1333-1335CCT(V445P)) T22896C|(surface_glycoprotein:GTT1333-1335CCT(V445P)) G22898A|(surface_glycoprotein:G1336A(G446S)) A22920T|(surface_glycoprotein:A1358T(Y453F)) T22942G|(surface_glycoprotein:T1380G(N460K)) G22984T|(surface_glycoprotein:G1422T(Q474H)) G22992A|(surface_glycoprotein:G1430A(S477N)) C22995A|(surfac…	15	0.005
22970 G22992A|(surface_glycoprotein:G1430A(S477N)) C22995A|(surface_glycoprotein:C1433A(T478K)) A23013T|(surface_glycoprotein:A1451T(E484V)) T23018C|(surface_glycoprotein:TTT1456-1458CCT(F486P)) T23019C|(surface_glycoprotein:TTT1456-1458CCT(F486P)) T23031C|(surface_glycoprotein:T1469C(F490S)) A23055G|(surface_glycoprotein:A1493G(Q498R)) A23063T|(surface_glycoprotein:A1501T(N501Y)) T23075C|(surfac…	14	0.001
22851 T22882G|(surface_glycoprotein:T1320G(N440K)) G22895C|(surface_glycoprotein:GTT1333-1335CCT(V445P)) T22896C|(surface_glycoprotein:GTT1333-1335CCT(V445P)) G22898A|(surface_glycoprotein:G1336A(G446S)) T22909C|(surface_glycoprotein:T1347C(Y449Y)) A22920T|(surface_glycoprotein:A1358T(Y453F)) T22942G|(surface_glycoprotein:T1380G(N460K)) G22992A|(surface_glycoprotein:G1430A(S477N)) C22995A|(surfac…	13	0.004
22851 T22882G|(surface_glycoprotein:T1320G(N440K)) G22895C|(surface_glycoprotein:GTT1333-1335CCT(V445P)) T22896C|(surface_glycoprotein:GTT1333-1335CCT(V445P)) G22898A|(surface_glycoprotein:G1336A(G446S)) A22920T|(surface_glycoprotein:A1358T(Y453F)) T22942G|(surface_glycoprotein:T1380G(N460K)) A22958T|(surface_glycoprotein:A1396T(R466*)) G22992A|(surface_glycoprotein:G1430A(S477N)) C22995A|(surfac…	13	0.004
22852 T22882G|(surface_glycoprotein:T1320G(N440K)) G22895C|(surface_glycoprotein:GTT1333-1335CCT(V445P)) T22896C|(surface_glycoprotein:GTT1333-1335CCT(V445P)) G22898A|(surface_glycoprotein:G1336A(G446S)) A22920T|(surface_glycoprotein:A1358T(Y453F)) T22942G|(surface_glycoprotein:T1380G(N460K)) G22992A|(surface_glycoprotein:G1430A(S477N)) C22995A|(surface_glycoprotein:C1433A(T478K)) A23013C|(surfac…	11	0.003
22851 T22882G|(surface_glycoprotein:T1320G(N440K)) G22895C|(surface_glycoprotein:GTT1333-1335CCT(V445P)) T22896C|(surface_glycoprotein:GTT1333-1335CCT(V445P)) G22898A|(surface_glycoprotein:G1336A(G446S)) A22920T|(surface_glycoprotein:A1358T(Y453F)) A22922G|(surface_glycoprotein:A1360G(R454G)) T22942G|(surface_glycoprotein:T1380G(N460K)) G22992A|(surface_glycoprotein:G1430A(S477N)) C22995A|(surfac…	11	0.003
/mnt/d/SRA/SARS2/Wastewater/FromWI/unique_seqs_2023_02_14/35/SRR23352236.SARS2.wg_unique_seqs.tsv.gz
SRR23352236	PRJNA889839	SAMN33142185	Wisconsin State Laboratory of Hygiene	2023-01-24	USA: Wisconsin,	<
22851 T22882G|(surface_glycoprotein:T1320G(N440K)) G22895C|(surface_glycoprotein:GTT1333-1335CCT(V445P)) T22896C|(surface_glycoprotein:GTT1333-1335CCT(V445P)) G22898A|(surface_glycoprotein:G1336A(G446S)) T22942G|(surface_glycoprotein:T1380G(N460K)) G22992A|(surface_glycoprotein:G1430A(S477N)) C22995G|(surface_glycoprotein:C1433G(T478R)) A23013C|(surface_glycoprotein:A1451C(E484A)) T23018C|(surfac…	5	0.001
22851 T22882G|(surface_glycoprotein:T1320G(N440K)) G22895C|(surface_glycoprotein:GTT1333-1335CCT(V445P)) T22896C|(surface_glycoprotein:GTT1333-1335CCT(V445P)) G22898A|(surface_glycoprotein:G1336A(G446S)) T22942G|(surface_glycoprotein:T1380G(N460K)) G22992A|(surface_glycoprotein:G1430A(S477N)) C22995A|(surface_glycoprotein:C1433A(T478K)) A23013C|(surface_glycoprotein:A1451C(E484A)) T23018C|(surfac…	4	0.001
22851 T22882G|(surface_glycoprotein:T1320G(N440K)) G22895C|(surface_glycoprotein:GTT1333-1335CCT(V445P)) T22896C|(surface_glycoprotein:GTT1333-1335CCT(V445P)) G22898A|(surface_glycoprotein:G1336A(G446S)) T22928C|(surface_glycoprotein:T1366C(F456L)) T22942G|(surface_glycoprotein:T1380G(N460K)) G22992A|(surface_glycoprotein:G1430A(S477N)) C22995A|(surface_glycoprotein:C1433A(T478K)) A23013C|(surfac…	2	0.001
22851 A22881G|(surface_glycoprotein:AAT1318-1320AGG(N440R)) T22882G|(surface_glycoprotein:AAT1318-1320AGG(N440R)) G22895C|(surface_glycoprotein:GTT1333-1335CCT(V445P)) T22896C|(surface_glycoprotein:GTT1333-1335CCT(V445P)) G22898A|(surface_glycoprotein:G1336A(G446S)) T22942G|(surface_glycoprotein:T1380G(N460K)) G22992A|(surface_glycoprotein:G1430A(S477N)) C22995A|(surface_glycoprotein:C1433A(T478K…	2	0.001
22970 G22992A|(surface_glycoprotein:G1430A(S477N)) C22995A|(surface_glycoprotein:C1433A(T478K)) G23009A|(surface_glycoprotein:G1447A(V483I)) A23013C|(surface_glycoprotein:A1451C(E484A)) T23018C|(surface_glycoprotein:TTT1456-1458CCT(F486P)) T23019C|(surface_glycoprotein:TTT1456-1458CCT(F486P)) T23031C|(surface_glycoprotein:T1469C(F490S)) A23055G|(surface_glycoprotein:A1493G(Q498R)) A23063T|(surfac…	2	0
16559 C16757T|(ORF1ab_polyprotein:C16493T(P5498L)) 16770	2	0
22851 T22882G|(surface_glycoprotein:T1320G(N440K)) G22895C|(surface_glycoprotein:GTT1333-1335CCT(V445P)) T22896C|(surface_glycoprotein:GTT1333-1335CCT(V445P)) G22898A|(surface_glycoprotein:G1336A(G446S)) T22942G|(surface_glycoprotein:T1380G(N460K)) G22992A|(surface_glycoprotein:G1430A(S477N)) C22995A|(surface_glycoprotein:C1433A(T478K)) T23010C|(surface_glycoprotein:T1448C(V483A)) A23013C|(surfac…	2	0.001
/mnt/d/SRA/SARS2/Wastewater/FromWI/unique_seqs_2023_02_14/35/SRR23352247.SARS2.wg_unique_seqs.tsv.gz
SRR23352247	PRJNA889839	SAMN33142207	Wisconsin State Laboratory of Hygiene	2023-01-24	USA: Wisconsin,	<
22851 T22882G|(surface_glycoprotein:T1320G(N440K)) G22895C|(surface_glycoprotein:GTT1333-1335CCT(V445P)) T22896C|(surface_glycoprotein:GTT1333-1335CCT(V445P)) G22898A|(surface_glycoprotein:G1336A(G446S)) T22942G|(surface_glycoprotein:T1380G(N460K)) G22992A|(surface_glycoprotein:G1430A(S477N)) C22995A|(surface_glycoprotein:C1433A(T478K)) T23010C|(surface_glycoprotein:T1448C(V483A)) A23013C|(surfac…	4	0.001
22851 A22881G|(surface_glycoprotein:AAT1318-1320AGG(N440R)) T22882G|(surface_glycoprotein:AAT1318-1320AGG(N440R)) G22895C|(surface_glycoprotein:GTT1333-1335CCT(V445P)) T22896C|(surface_glycoprotein:GTT1333-1335CCT(V445P)) G22898A|(surface_glycoprotein:G1336A(G446S)) T22942G|(surface_glycoprotein:T1380G(N460K)) G22992A|(surface_glycoprotein:G1430A(S477N)) C22995A|(surface_glycoprotein:C1433A(T478K…	3	0.001
22851 T22882G|(surface_glycoprotein:T1320G(N440K)) G22895C|(surface_glycoprotein:GTT1333-1335CCT(V445P)) T22896C|(surface_glycoprotein:GTT1333-1335CCT(V445P)) G22898A|(surface_glycoprotein:G1336A(G446S)) T22942G|(surface_glycoprotein:T1380G(N460K)) A22991G|(surface_glycoprotein:AGC1429-1431GAC(S477D)) G22992A|(surface_glycoprotein:AGC1429-1431GAC(S477D)) C22995A|(surface_glycoprotein:C1433A(T478K…	3	0.001
22851 T22882G|(surface_glycoprotein:T1320G(N440K)) G22895C|(surface_glycoprotein:GTT1333-1335CCT(V445P)) T22896C|(surface_glycoprotein:GTT1333-1335CCT(V445P)) G22898A|(surface_glycoprotein:G1336A(G446S)) T22942G|(surface_glycoprotein:T1380G(N460K)) G22992A|(surface_glycoprotein:G1430A(S477N)) C22995A|(surface_glycoprotein:C1433A(T478K)) A23013C|(surface_glycoprotein:A1451C(E484A)) T23018C|(surfac…	2	0.001
22970 G22992A|(surface_glycoprotein:G1430A(S477N)) C22995A|(surface_glycoprotein:C1433A(T478K)) A23013C|(surface_glycoprotein:A1451C(E484A)) T23018C|(surface_glycoprotein:TTT1456-1458CCT(F486P)) T23019C|(surface_glycoprotein:TTT1456-1458CCT(F486P)) T23031C|(surface_glycoprotein:T1469C(F490S)) T23042C|(surface_glycoprotein:T1480C(S494P)) A23055G|(surface_glycoprotein:A1493G(Q498R)) A23063T|(surfac…	2	0
22851 T22882G|(surface_glycoprotein:T1320G(N440K)) G22895C|(surface_glycoprotein:GTT1333-1335CCT(V445P)) T22896C|(surface_glycoprotein:GTT1333-1335CCT(V445P)) G22898A|(surface_glycoprotein:G1336A(G446S)) A22910G|(surface_glycoprotein:A1348G(N450D)) T22942G|(surface_glycoprotein:T1380G(N460K)) T22963C|(surface_glycoprotein:T1401C(D467D)) G22992A|(surface_glycoprotein:G1430A(S477N)) C22995A|(surfac…	2	0.001
22851 T22882G|(surface_glycoprotein:T1320G(N440K)) TC22889-22890del|(surface_glycoprotein:1327-1328del(443fs)) G22895C|(surface_glycoprotein:GTT1333-1335CCT(V445P)) T22896C|(surface_glycoprotein:GTT1333-1335CCT(V445P)) G22898A|(surface_glycoprotein:G1336A(G446S)) T22928C|(surface_glycoprotein:T1366C(F456L)) T22942G|(surface_glycoprotein:T1380G(N460K)) G22992A|(surface_glycoprotein:G1430A(S477N)) …	2	0.001
22851 T22882G|(surface_glycoprotein:T1320G(N440K)) G22895C|(surface_glycoprotein:GTT1333-1335CCT(V445P)) T22896C|(surface_glycoprotein:GTT1333-1335CCT(V445P)) G22898A|(surface_glycoprotein:G1336A(G446S)) T22942G|(surface_glycoprotein:T1380G(N460K)) G22992A|(surface_glycoprotein:G1430A(S477N)) C22995A|(surface_glycoprotein:C1433A(T478K)) A23013T|(surface_glycoprotein:A1451T(E484V)) T23018C|(surfac…	2	0.001
22851 T22882G|(surface_glycoprotein:T1320G(N440K)) G22895C|(surface_glycoprotein:GTT1333-1335CCT(V445P)) T22896C|(surface_glycoprotein:GTT1333-1335CCT(V445P)) G22898A|(surface_glycoprotein:G1336A(G446S)) T22928C|(surface_glycoprotein:T1366C(F456L)) T22942G|(surface_glycoprotein:T1380G(N460K)) G22992A|(surface_glycoprotein:G1430A(S477N)) C22995A|(surface_glycoprotein:C1433A(T478K)) A23013C|(surfac…	2	0.001
/mnt/d/SRA/SARS2/Wastewater/FromWI/unique_seqs_2023_02_14/35/SRR23352251.SARS2.wg_unique_seqs.tsv.gz
SRR23352251	PRJNA889839	SAMN33142204	Wisconsin State Laboratory of Hygiene	2023-01-24	USA: Wisconsin,	<
22970 G22992A|(surface_glycoprotein:G1430A(S477N)) C22995G|(surface_glycoprotein:C1433G(T478R)) A23013C|(surface_glycoprotein:A1451C(E484A)) T23018G|(surface_glycoprotein:T1456G(F486V)) T23042C|(surface_glycoprotein:T1480C(S494P)) A23055G|(surface_glycoprotein:A1493G(Q498R)) A23063T|(surface_glycoprotein:A1501T(N501Y)) T23075C|(surface_glycoprotein:T1513C(Y505H)) 23214	16	0.001
22970 G22992A|(surface_glycoprotein:G1430A(S477N)) C22995G|(surface_glycoprotein:C1433G(T478R)) T23010C|(surface_glycoprotein:T1448C(V483A)) A23013C|(surface_glycoprotein:A1451C(E484A)) T23018G|(surface_glycoprotein:T1456G(F486V)) A23055G|(surface_glycoprotein:A1493G(Q498R)) A23063T|(surface_glycoprotein:A1501T(N501Y)) T23075C|(surface_glycoprotein:T1513C(Y505H)) 23214	14	0.001
22970 G22992A|(surface_glycoprotein:G1430A(S477N)) C22995G|(surface_glycoprotein:C1433G(T478R)) A23013C|(surface_glycoprotein:A1451C(E484A)) T23018G|(surface_glycoprotein:TTT1456-1458GCT(F486A)) T23019C|(surface_glycoprotein:TTT1456-1458GCT(F486A)) A23055G|(surface_glycoprotein:A1493G(Q498R)) A23063T|(surface_glycoprotein:A1501T(N501Y)) T23075C|(surface_glycoprotein:T1513C(Y505H)) 23214	6	0
22970 A22991G|(surface_glycoprotein:AGC1429-1431GAC(S477D)) G22992A|(surface_glycoprotein:AGC1429-1431GAC(S477D)) C22995G|(surface_glycoprotein:C1433G(T478R)) A23013C|(surface_glycoprotein:A1451C(E484A)) T23018G|(surface_glycoprotein:T1456G(F486V)) A23055G|(surface_glycoprotein:A1493G(Q498R)) A23063T|(surface_glycoprotein:A1501T(N501Y)) T23075C|(surface_glycoprotein:T1513C(Y505H)) 23214	5	0
22970 G22992A|(surface_glycoprotein:G1430A(S477N)) C22995A|(surface_glycoprotein:C1433A(T478K)) T23010C|(surface_glycoprotein:T1448C(V483A)) A23013C|(surface_glycoprotein:A1451C(E484A)) T23018C|(surface_glycoprotein:TTT1456-1458CCT(F486P)) T23019C|(surface_glycoprotein:TTT1456-1458CCT(F486P)) T23031C|(surface_glycoprotein:T1469C(F490S)) A23055G|(surface_glycoprotein:A1493G(Q498R)) A23063T|(surfac…	4	0
22970 G22992A|(surface_glycoprotein:G1430A(S477N)) C22995G|(surface_glycoprotein:C1433G(T478R)) T23010C|(surface_glycoprotein:T1448C(V483A)) A23013C|(surface_glycoprotein:A1451C(E484A)) T23018G|(surface_glycoprotein:T1456G(F486V)) A23055G|(surface_glycoprotein:A1493G(Q498R)) A23063T|(surface_glycoprotein:A1501T(N501Y)) T23075C|(surface_glycoprotein:T1513C(Y505H)) A23145G|(surface_glycoprotein:A15…	3	0
16683 C16757T|(ORF1ab_polyprotein:C16493T(P5498L)) 16892	3	0
22970 G22992A|(surface_glycoprotein:G1430A(S477N)) C22995G|(surface_glycoprotein:C1433G(T478R)) A23013C|(surface_glycoprotein:A1451C(E484A)) T23018G|(surface_glycoprotein:T1456G(F486V)) A23055G|(surface_glycoprotein:A1493G(Q498R)) C23057T|(surface_glycoprotein:C1495T(P499S)) A23063T|(surface_glycoprotein:A1501T(N501Y)) T23075C|(surface_glycoprotein:T1513C(Y505H)) 23214	3	0
22851 T22882G|(surface_glycoprotein:T1320G(N440K)) A22893C|(surface_glycoprotein:A1331C(K444T)) T22917G|(surface_glycoprotein:T1355G(L452R)) T22942A|(surface_glycoprotein:T1380A(N460K)) G22992A|(surface_glycoprotein:G1430A(S477N)) C22995G|(surface_glycoprotein:C1433G(T478R)) T23010C|(surface_glycoprotein:T1448C(V483A)) A23013C|(surface_glycoprotein:A1451C(E484A)) T23018G|(surface_glycoprotein:T14…	2	0.001
22970 G22992A|(surface_glycoprotein:G1430A(S477N)) C22995A|(surface_glycoprotein:C1433A(T478K)) G23007A|(surface_glycoprotein:G1445A(G482D)) A23013C|(surface_glycoprotein:A1451C(E484A)) T23018C|(surface_glycoprotein:TTT1456-1458CCT(F486P)) T23019C|(surface_glycoprotein:TTT1456-1458CCT(F486P)) T23031C|(surface_glycoprotein:T1469C(F490S)) A23055G|(surface_glycoprotein:A1493G(Q498R)) A23063T|(surfac…	2	0
22851 T22882G|(surface_glycoprotein:T1320G(N440K)) A22893C|(surface_glycoprotein:A1331C(K444T)) T22917G|(surface_glycoprotein:T1355G(L452R)) T22928C|(surface_glycoprotein:T1366C(F456L)) T22942A|(surface_glycoprotein:T1380A(N460K)) G22992A|(surface_glycoprotein:G1430A(S477N)) C22995G|(surface_glycoprotein:C1433G(T478R)) A23013C|(surface_glycoprotein:A1451C(E484A)) T23018G|(surface_glycoprotein:T14…	2	0.001
22970 C22986T|(surface_glycoprotein:C1424T(A475V)) G22992A|(surface_glycoprotein:G1430A(S477N)) C22995A|(surface_glycoprotein:C1433A(T478K)) A23013C|(surface_glycoprotein:A1451C(E484A)) T23018C|(surface_glycoprotein:TTT1456-1458CCT(F486P)) T23019C|(surface_glycoprotein:TTT1456-1458CCT(F486P)) T23031C|(surface_glycoprotein:T1469C(F490S)) A23055G|(surface_glycoprotein:A1493G(Q498R)) A23063T|(surfac…	2	0
22970 G22992A|(surface_glycoprotein:G1430A(S477N)) C22995G|(surface_glycoprotein:C1433G(T478R)) A23013C|(surface_glycoprotein:A1451C(E484A)) T23018G|(surface_glycoprotein:T1456G(F486V)) A23055G|(surface_glycoprotein:A1493G(Q498R)) A23060T|(surface_glycoprotein:A1498T(T500S)) A23063T|(surface_glycoprotein:A1501T(N501Y)) T23075C|(surface_glycoprotein:T1513C(Y505H)) 23214	2	0
22851 T22882G|(surface_glycoprotein:T1320G(N440K)) G22895C|(surface_glycoprotein:GTT1333-1335CCT(V445P)) T22896C|(surface_glycoprotein:GTT1333-1335CCT(V445P)) G22898A|(surface_glycoprotein:G1336A(G446S)) T22942G|(surface_glycoprotein:T1380G(N460K)) G22992A|(surface_glycoprotein:G1430A(S477N)) C22995A|(surface_glycoprotein:C1433A(T478K)) A23013C|(surface_glycoprotein:A1451C(E484A)) T23018C|(surfac…	2	0.001
/mnt/d/SRA/SARS2/Wastewater/FromWI/unique_seqs_2023_02_14/35/SRR23275786.SARS2.wg_unique_seqs.tsv.gz
SRR23275786	PRJNA889839	SAMN32963398	Wisconsin State Laboratory of Hygiene	2023-01-12	USA: Wisconsin,	<
22970 G22992A|(surface_glycoprotein:G1430A(S477N)) C22995A|(surface_glycoprotein:C1433A(T478K)) T23010C|(surface_glycoprotein:T1448C(V483A)) A23013C|(surface_glycoprotein:A1451C(E484A)) T23018C|(surface_glycoprotein:TTT1456-1458CCT(F486P)) T23019C|(surface_glycoprotein:TTT1456-1458CCT(F486P)) T23031C|(surface_glycoprotein:T1469C(F490S)) A23055G|(surface_glycoprotein:A1493G(Q498R)) A23063T|(surfac…	8	0.002
16683 C16757T|(ORF1ab_polyprotein:C16493T(P5498L)) 16892	2	0.001
22970 C22986T|(surface_glycoprotein:C1424T(A475V)) G22992A|(surface_glycoprotein:G1430A(S477N)) C22995A|(surface_glycoprotein:C1433A(T478K)) A23013C|(surface_glycoprotein:A1451C(E484A)) T23018C|(surface_glycoprotein:TTT1456-1458CCT(F486P)) T23019C|(surface_glycoprotein:TTT1456-1458CCT(F486P)) T23031C|(surface_glycoprotein:T1469C(F490S)) A23055G|(surface_glycoprotein:A1493G(Q498R)) A23063T|(surfac…	2	0
22970 A22991G|(surface_glycoprotein:AGC1429-1431GAC(S477D)) G22992A|(surface_glycoprotein:AGC1429-1431GAC(S477D)) C22995A|(surface_glycoprotein:C1433A(T478K)) A23013C|(surface_glycoprotein:A1451C(E484A)) T23018C|(surface_glycoprotein:TTT1456-1458CCT(F486P)) T23019C|(surface_glycoprotein:TTT1456-1458CCT(F486P)) T23031C|(surface_glycoprotein:T1469C(F490S)) A23055G|(surface_glycoprotein:A1493G(Q498R…	2	0
22970 G22992A|(surface_glycoprotein:G1430A(S477N)) C22995A|(surface_glycoprotein:C1433A(T478K)) A23013T|(surface_glycoprotein:A1451T(E484V)) T23018C|(surface_glycoprotein:TTT1456-1458CCT(F486P)) T23019C|(surface_glycoprotein:TTT1456-1458CCT(F486P)) T23031C|(surface_glycoprotein:T1469C(F490S)) A23055G|(surface_glycoprotein:A1493G(Q498R)) A23063T|(surface_glycoprotein:A1501T(N501Y)) T23075C|(surfac…	2	0
22970 G22992A|(surface_glycoprotein:G1430A(S477N)) C22995A|(surface_glycoprotein:C1433A(T478K)) A23013C|(surface_glycoprotein:A1451C(E484A)) T23018C|(surface_glycoprotein:TTT1456-1458CCT(F486P)) T23019C|(surface_glycoprotein:TTT1456-1458CCT(F486P)) T23031C|(surface_glycoprotein:T1469C(F490S)) T23042C|(surface_glycoprotein:T1480C(S494P)) A23055G|(surface_glycoprotein:A1493G(Q498R)) A23063T|(surfac…	2	0
/mnt/d/SRA/SARS2/Wastewater/FromWI/unique_seqs_2023_02_14/35/SRR23385796.SARS2.wg_unique_seqs.tsv.gz
SRR23385796	PRJNA907019	SAMN33229166	WA_GT	2023-02-03	USA: Washington,	83000
16683 C16757T|(ORF1ab_polyprotein:C16493T(P5498L)) 16892	10	0.001
22970 G22992A|(surface_glycoprotein:G1430A(S477N)) C22995A|(surface_glycoprotein:C1433A(T478K)) A23013C|(surface_glycoprotein:A1451C(E484A)) T23018C|(surface_glycoprotein:TTT1456-1458CCT(F486P)) T23019C|(surface_glycoprotein:TTT1456-1458CCT(F486P)) T23031C|(surface_glycoprotein:T1469C(F490S)) T23042C|(surface_glycoprotein:T1480C(S494P)) A23055G|(surface_glycoprotein:A1493G(Q498R)) A23063T|(surfac…	8	0.001
22970 G22992A|(surface_glycoprotein:G1430A(S477N)) C22995G|(surface_glycoprotein:C1433G(T478R)) A23013C|(surface_glycoprotein:A1451C(E484A)) T23018C|(surface_glycoprotein:TTT1456-1458CCT(F486P)) T23019C|(surface_glycoprotein:TTT1456-1458CCT(F486P)) T23031C|(surface_glycoprotein:T1469C(F490S)) A23055G|(surface_glycoprotein:A1493G(Q498R)) A23063T|(surface_glycoprotein:A1501T(N501Y)) T23075C|(surfac…	8	0.001
22851 A22881G|(surface_glycoprotein:AAT1318-1320AGG(N440R)) T22882G|(surface_glycoprotein:AAT1318-1320AGG(N440R)) G22895C|(surface_glycoprotein:GTT1333-1335CCT(V445P)) T22896C|(surface_glycoprotein:GTT1333-1335CCT(V445P)) G22898A|(surface_glycoprotein:G1336A(G446S)) T22942G|(surface_glycoprotein:T1380G(N460K)) G22992A|(surface_glycoprotein:G1430A(S477N)) C22995A|(surface_glycoprotein:C1433A(T478K…	5	0.001
22970 G22992A|(surface_glycoprotein:G1430A(S477N)) C22995A|(surface_glycoprotein:C1433A(T478K)) T23010C|(surface_glycoprotein:T1448C(V483A)) A23013C|(surface_glycoprotein:A1451C(E484A)) T23018C|(surface_glycoprotein:TTT1456-1458CCT(F486P)) T23019C|(surface_glycoprotein:TTT1456-1458CCT(F486P)) T23031C|(surface_glycoprotein:T1469C(F490S)) A23055G|(surface_glycoprotein:A1493G(Q498R)) A23063T|(surfac…	4	0
22851 T22882G|(surface_glycoprotein:T1320G(N440K)) G22895C|(surface_glycoprotein:GTT1333-1335CCT(V445P)) T22896C|(surface_glycoprotein:GTT1333-1335CCT(V445P)) G22898A|(surface_glycoprotein:G1336A(G446S)) T22942G|(surface_glycoprotein:T1380G(N460K)) G22992A|(surface_glycoprotein:G1430A(S477N)) C22995G|(surface_glycoprotein:C1433G(T478R)) A23013C|(surface_glycoprotein:A1451C(E484A)) T23018C|(surfac…	2	0.001
16683 C16757T|(ORF1ab_polyprotein:C16493T(P5498L)) A16841G|(ORF1ab_polyprotein:A16577G(K5526R)) 16892	2	0
22851 T22882G|(surface_glycoprotein:T1320G(N440K)) G22895C|(surface_glycoprotein:GTT1333-1335CCT(V445P)) T22896C|(surface_glycoprotein:GTT1333-1335CCT(V445P)) G22898A|(surface_glycoprotein:G1336A(G446S)) T22942G|(surface_glycoprotein:T1380G(N460K)) G22992A|(surface_glycoprotein:G1430A(S477N)) C22995A|(surface_glycoprotein:C1433A(T478K)) A23013C|(surface_glycoprotein:A1451C(E484A)) T23018C|(surfac…	2	0.001
22970 G22992A|(surface_glycoprotein:G1430A(S477N)) C22995A|(surface_glycoprotein:C1433A(T478K)) A23013T|(surface_glycoprotein:A1451T(E484V)) T23018C|(surface_glycoprotein:TTT1456-1458CCT(F486P)) T23019C|(surface_glycoprotein:TTT1456-1458CCT(F486P)) T23031C|(surface_glycoprotein:T1469C(F490S)) A23055G|(surface_glycoprotein:A1493G(Q498R)) A23063T|(surface_glycoprotein:A1501T(N501Y)) T23075C|(surfac…	2	0
/mnt/d/SRA/SARS2/Wastewater/FromWI/unique_seqs_2023_02_14/35/SRR23385801.SARS2.wg_unique_seqs.tsv.gz
SRR23385801	PRJNA907019	SAMN33229161	WA_GT	2023-02-02	USA: Washington,	35550
22970 G22992A|(surface_glycoprotein:G1430A(S477N)) C22995A|(surface_glycoprotein:C1433A(T478K)) T23010C|(surface_glycoprotein:T1448C(V483A)) A23013C|(surface_glycoprotein:A1451C(E484A)) T23018C|(surface_glycoprotein:TTT1456-1458CCT(F486P)) T23019C|(surface_glycoprotein:TTT1456-1458CCT(F486P)) T23031C|(surface_glycoprotein:T1469C(F490S)) A23055G|(surface_glycoprotein:A1493G(Q498R)) A23063T|(surfac…	10	0.001
22970 A22991G|(surface_glycoprotein:AGC1429-1431GAC(S477D)) G22992A|(surface_glycoprotein:AGC1429-1431GAC(S477D)) C22995A|(surface_glycoprotein:C1433A(T478K)) A23013C|(surface_glycoprotein:A1451C(E484A)) T23018C|(surface_glycoprotein:TTT1456-1458CCT(F486P)) T23019C|(surface_glycoprotein:TTT1456-1458CCT(F486P)) T23031C|(surface_glycoprotein:T1469C(F490S)) A23055G|(surface_glycoprotein:A1493G(Q498R…	7	0
22970 G22992A|(surface_glycoprotein:G1430A(S477N)) C22995A|(surface_glycoprotein:C1433A(T478K)) A23013C|(surface_glycoprotein:A1451C(E484A)) T23018C|(surface_glycoprotein:TTT1456-1458CCT(F486P)) T23019C|(surface_glycoprotein:TTT1456-1458CCT(F486P)) T23031C|(surface_glycoprotein:T1469C(F490S)) T23042C|(surface_glycoprotein:T1480C(S494P)) A23055G|(surface_glycoprotein:A1493G(Q498R)) A23063T|(surfac…	7	0
22970 G22992A|(surface_glycoprotein:G1430A(S477N)) C22995A|(surface_glycoprotein:C1433A(T478K)) A23013C|(surface_glycoprotein:A1451C(E484A)) T23018C|(surface_glycoprotein:TTT1456-1458CCT(F486P)) T23019C|(surface_glycoprotein:TTT1456-1458CCT(F486P)) A23022C|(surface_glycoprotein:A1460C(N487T)) T23031C|(surface_glycoprotein:T1469C(F490S)) A23055G|(surface_glycoprotein:A1493G(Q498R)) A23063T|(surfac…	3	0
16683 C16757T|(ORF1ab_polyprotein:C16493T(P5498L)) 16892	3	0
22970 G22992A|(surface_glycoprotein:G1430A(S477N)) C22995G|(surface_glycoprotein:C1433G(T478R)) A23013C|(surface_glycoprotein:A1451C(E484A)) T23018C|(surface_glycoprotein:TTT1456-1458CCT(F486P)) T23019C|(surface_glycoprotein:TTT1456-1458CCT(F486P)) T23031C|(surface_glycoprotein:T1469C(F490S)) A23055G|(surface_glycoprotein:A1493G(Q498R)) A23063T|(surface_glycoprotein:A1501T(N501Y)) T23075C|(surfac…	3	0
16559 C16757T|(ORF1ab_polyprotein:C16493T(P5498L)) 16770	2	0
22970 G22992A|(surface_glycoprotein:G1430A(S477N)) C22995A|(surface_glycoprotein:C1433A(T478K)) T23010C|(surface_glycoprotein:T1448C(V483A)) A23013C|(surface_glycoprotein:A1451C(E484A)) T23018G|(surface_glycoprotein:TTT1456-1458GCT(F486A)) T23019C|(surface_glycoprotein:TTT1456-1458GCT(F486A)) A23055G|(surface_glycoprotein:A1493G(Q498R)) A23063T|(surface_glycoprotein:A1501T(N501Y)) T23075C|(surfac…	2	0
22851 A22880G|(surface_glycoprotein:AAT1318-1320GAG(N440E)) T22882G|(surface_glycoprotein:AAT1318-1320GAG(N440E)) G22895C|(surface_glycoprotein:GTT1333-1335CCT(V445P)) T22896C|(surface_glycoprotein:GTT1333-1335CCT(V445P)) G22898A|(surface_glycoprotein:G1336A(G446S)) T22942G|(surface_glycoprotein:T1380G(N460K)) G22992A|(surface_glycoprotein:G1430A(S477N)) C22995A|(surface_glycoprotein:C1433A(T478K…	2	0.001
22970 C22986T|(surface_glycoprotein:C1424T(A475V)) G22992A|(surface_glycoprotein:G1430A(S477N)) C22995A|(surface_glycoprotein:C1433A(T478K)) A23013C|(surface_glycoprotein:A1451C(E484A)) T23018C|(surface_glycoprotein:TTT1456-1458CCT(F486P)) T23019C|(surface_glycoprotein:TTT1456-1458CCT(F486P)) T23031C|(surface_glycoprotein:T1469C(F490S)) A23055G|(surface_glycoprotein:A1493G(Q498R)) A23063T|(surfac…	2	0
/mnt/d/SRA/SARS2/Wastewater/FromWI/unique_seqs_2023_02_14/35/SRR23385797.SARS2.wg_unique_seqs.tsv.gz
SRR23385797	PRJNA907019	SAMN33229165	WA_GT	2023-02-03	USA: Washington,	73000
22970 G22992A|(surface_glycoprotein:G1430A(S477N)) C22995A|(surface_glycoprotein:C1433A(T478K)) A23013C|(surface_glycoprotein:A1451C(E484A)) T23018C|(surface_glycoprotein:TTT1456-1458CCT(F486P)) T23019C|(surface_glycoprotein:TTT1456-1458CCT(F486P)) T23031C|(surface_glycoprotein:T1469C(F490S)) T23042C|(surface_glycoprotein:T1480C(S494P)) A23055G|(surface_glycoprotein:A1493G(Q498R)) A23063T|(surfac…	24	0.003
22851 A22881G|(surface_glycoprotein:AAT1318-1320AGG(N440R)) T22882G|(surface_glycoprotein:AAT1318-1320AGG(N440R)) G22895C|(surface_glycoprotein:GTT1333-1335CCT(V445P)) T22896C|(surface_glycoprotein:GTT1333-1335CCT(V445P)) G22898A|(surface_glycoprotein:G1336A(G446S)) T22942G|(surface_glycoprotein:T1380G(N460K)) G22992A|(surface_glycoprotein:G1430A(S477N)) C22995A|(surface_glycoprotein:C1433A(T478K…	15	0.003
22970 G22992A|(surface_glycoprotein:G1430A(S477N)) C22995G|(surface_glycoprotein:C1433G(T478R)) A23013C|(surface_glycoprotein:A1451C(E484A)) T23018C|(surface_glycoprotein:TTT1456-1458CCT(F486P)) T23019C|(surface_glycoprotein:TTT1456-1458CCT(F486P)) T23031C|(surface_glycoprotein:T1469C(F490S)) A23055G|(surface_glycoprotein:A1493G(Q498R)) A23063T|(surface_glycoprotein:A1501T(N501Y)) T23075C|(surfac…	7	0.001
22970 G22992A|(surface_glycoprotein:G1430A(S477N)) C22995A|(surface_glycoprotein:C1433A(T478K)) T23010C|(surface_glycoprotein:T1448C(V483A)) A23013C|(surface_glycoprotein:A1451C(E484A)) T23018C|(surface_glycoprotein:TTT1456-1458CCT(F486P)) T23019C|(surface_glycoprotein:TTT1456-1458CCT(F486P)) T23031C|(surface_glycoprotein:T1469C(F490S)) A23055G|(surface_glycoprotein:A1493G(Q498R)) A23063T|(surfac…	5	0.001
22851 T22882G|(surface_glycoprotein:T1320G(N440K)) G22895C|(surface_glycoprotein:GTT1333-1335CCT(V445P)) T22896C|(surface_glycoprotein:GTT1333-1335CCT(V445P)) G22898A|(surface_glycoprotein:G1336A(G446S)) T22942G|(surface_glycoprotein:T1380G(N460K)) G22992A|(surface_glycoprotein:G1430A(S477N)) C22995A|(surface_glycoprotein:C1433A(T478K)) A23013C|(surface_glycoprotein:A1451C(E484A)) T23018C|(surfac…	3	0.001
16683 C16757T|(ORF1ab_polyprotein:C16493T(P5498L)) 16892	3	0
22851 T22882G|(surface_glycoprotein:T1320G(N440K)) G22895C|(surface_glycoprotein:GTT1333-1335CCT(V445P)) T22896C|(surface_glycoprotein:GTT1333-1335CCT(V445P)) G22898A|(surface_glycoprotein:G1336A(G446S)) T22928C|(surface_glycoprotein:T1366C(F456L)) T22942G|(surface_glycoprotein:T1380G(N460K)) G22992A|(surface_glycoprotein:G1430A(S477N)) C22995A|(surface_glycoprotein:C1433A(T478K)) A23013C|(surfac…	3	0.001
22851 A22880G|(surface_glycoprotein:AAT1318-1320GAG(N440E)) T22882G|(surface_glycoprotein:AAT1318-1320GAG(N440E)) G22895C|(surface_glycoprotein:GTT1333-1335CCT(V445P)) T22896C|(surface_glycoprotein:GTT1333-1335CCT(V445P)) G22898A|(surface_glycoprotein:G1336A(G446S)) T22942G|(surface_glycoprotein:T1380G(N460K)) G22992A|(surface_glycoprotein:G1430A(S477N)) C22995A|(surface_glycoprotein:C1433A(T478K…	3	0.001
22970 G22992A|(surface_glycoprotein:G1430A(S477N)) C22995A|(surface_glycoprotein:C1433A(T478K)) G23012A|(surface_glycoprotein:GAA1450-1452ACA(E484T)) A23013C|(surface_glycoprotein:GAA1450-1452ACA(E484T)) T23018C|(surface_glycoprotein:TTT1456-1458CCT(F486P)) T23019C|(surface_glycoprotein:TTT1456-1458CCT(F486P)) T23031C|(surface_glycoprotein:T1469C(F490S)) A23055G|(surface_glycoprotein:A1493G(Q498R…	3	0
22970 G22992A|(surface_glycoprotein:G1430A(S477N)) C22995A|(surface_glycoprotein:C1433A(T478K)) A23013C|(surface_glycoprotein:A1451C(E484A)) T23018C|(surface_glycoprotein:TTT1456-1458CCT(F486P)) T23019C|(surface_glycoprotein:TTT1456-1458CCT(F486P)) T23031C|(surface_glycoprotein:T1469C(F490S)) T23035C|(surface_glycoprotein:T1473C(P491P)) T23042C|(surface_glycoprotein:T1480C(S494P)) A23055G|(surfac…	3	0
22851 T22882G|(surface_glycoprotein:T1320G(N440K)) G22895C|(surface_glycoprotein:GTT1333-1335CCT(V445P)) T22896C|(surface_glycoprotein:GTT1333-1335CCT(V445P)) G22898A|(surface_glycoprotein:G1336A(G446S)) T22942G|(surface_glycoprotein:T1380G(N460K)) G22992A|(surface_glycoprotein:G1430A(S477N)) C22995A|(surface_glycoprotein:C1433A(T478K)) T23010C|(surface_glycoprotein:T1448C(V483A)) A23013C|(surfac…	2	0
22970 G22992A|(surface_glycoprotein:G1430A(S477N)) C22995A|(surface_glycoprotein:C1433A(T478K)) A23013C|(surface_glycoprotein:A1451C(E484A)) T23018C|(surface_glycoprotein:TTT1456-1458CCT(F486P)) T23019C|(surface_glycoprotein:TTT1456-1458CCT(F486P)) T23031C|(surface_glycoprotein:T1469C(F490S)) A23055G|(surface_glycoprotein:A1493G(Q498R)) A23063T|(surface_glycoprotein:A1501T(N501Y)) G23073A|(surfac…	2	0
22851 T22882G|(surface_glycoprotein:T1320G(N440K)) G22895C|(surface_glycoprotein:GTT1333-1335CCT(V445P)) T22896C|(surface_glycoprotein:GTT1333-1335CCT(V445P)) G22898A|(surface_glycoprotein:G1336A(G446S)) T22942G|(surface_glycoprotein:T1380G(N460K)) G22992A|(surface_glycoprotein:G1430A(S477N)) C22995A|(surface_glycoprotein:C1433A(T478K)) A23013C|(surface_glycoprotein:A1451C(E484A)) T23018C|(surfac…	2	0
22970 G22992A|(surface_glycoprotein:G1430A(S477N)) C22995A|(surface_glycoprotein:C1433A(T478K)) A23004G|(surface_glycoprotein:A1442G(N481S)) A23013C|(surface_glycoprotein:A1451C(E484A)) T23018C|(surface_glycoprotein:TTT1456-1458CCT(F486P)) T23019C|(surface_glycoprotein:TTT1456-1458CCT(F486P)) T23031C|(surface_glycoprotein:T1469C(F490S)) T23042C|(surface_glycoprotein:T1480C(S494P)) A23055G|(surfac…	2	0
/mnt/d/SRA/SARS2/Wastewater/FromWI/unique_seqs_2023_02_14/35/SRR23385806.SARS2.wg_unique_seqs.tsv.gz
SRR23385806	PRJNA907019	SAMN33229157	WA_GT	2023-02-03	USA: Washington,	295855
22970 G22992A|(surface_glycoprotein:G1430A(S477N)) C22995A|(surface_glycoprotein:C1433A(T478K)) T23010C|(surface_glycoprotein:T1448C(V483A)) A23013C|(surface_glycoprotein:A1451C(E484A)) T23018C|(surface_glycoprotein:TTT1456-1458CCT(F486P)) T23019C|(surface_glycoprotein:TTT1456-1458CCT(F486P)) T23031C|(surface_glycoprotein:T1469C(F490S)) A23055G|(surface_glycoprotein:A1493G(Q498R)) A23063T|(surfac…	7	0.001
22851 A22881G|(surface_glycoprotein:AAT1318-1320AGG(N440R)) T22882G|(surface_glycoprotein:AAT1318-1320AGG(N440R)) G22895C|(surface_glycoprotein:GTT1333-1335CCT(V445P)) T22896C|(surface_glycoprotein:GTT1333-1335CCT(V445P)) G22898A|(surface_glycoprotein:G1336A(G446S)) T22942G|(surface_glycoprotein:T1380G(N460K)) G22992A|(surface_glycoprotein:G1430A(S477N)) C22995A|(surface_glycoprotein:C1433A(T478K…	5	0.001
22970 A22991G|(surface_glycoprotein:AGC1429-1431GAC(S477D)) G22992A|(surface_glycoprotein:AGC1429-1431GAC(S477D)) C22995A|(surface_glycoprotein:C1433A(T478K)) A23013C|(surface_glycoprotein:A1451C(E484A)) T23018C|(surface_glycoprotein:TTT1456-1458CCT(F486P)) T23019C|(surface_glycoprotein:TTT1456-1458CCT(F486P)) T23031C|(surface_glycoprotein:T1469C(F490S)) A23055G|(surface_glycoprotein:A1493G(Q498R…	5	0
22970 G22992A|(surface_glycoprotein:G1430A(S477N)) C22995G|(surface_glycoprotein:C1433G(T478R)) A23013C|(surface_glycoprotein:A1451C(E484A)) T23018C|(surface_glycoprotein:TTT1456-1458CCT(F486P)) T23019C|(surface_glycoprotein:TTT1456-1458CCT(F486P)) T23031C|(surface_glycoprotein:T1469C(F490S)) A23055G|(surface_glycoprotein:A1493G(Q498R)) A23063T|(surface_glycoprotein:A1501T(N501Y)) T23075C|(surfac…	4	0
16683 C16757T|(ORF1ab_polyprotein:C16493T(P5498L)) 16892	3	0
22970 G22992A|(surface_glycoprotein:G1430A(S477N)) C22995A|(surface_glycoprotein:C1433A(T478K)) A23013T|(surface_glycoprotein:A1451T(E484V)) T23018C|(surface_glycoprotein:TTT1456-1458CCT(F486P)) T23019C|(surface_glycoprotein:TTT1456-1458CCT(F486P)) T23031C|(surface_glycoprotein:T1469C(F490S)) A23055G|(surface_glycoprotein:A1493G(Q498R)) A23063T|(surface_glycoprotein:A1501T(N501Y)) T23075C|(surfac…	3	0
22851 T22882G|(surface_glycoprotein:T1320G(N440K)) G22898A|(surface_glycoprotein:G1336A(G446S)) T22942G|(surface_glycoprotein:T1380G(N460K)) G22992A|(surface_glycoprotein:G1430A(S477N)) C22995A|(surface_glycoprotein:C1433A(T478K)) G23007A|(surface_glycoprotein:G1445A(G482D)) A23013C|(surface_glycoprotein:A1451C(E484A)) T23018C|(surface_glycoprotein:TTT1456-1458CCT(F486P)) T23019C|(surface_glycopr…	2	0
22851 T22882G|(surface_glycoprotein:T1320G(N440K)) G22895C|(surface_glycoprotein:GTT1333-1335CCT(V445P)) T22896C|(surface_glycoprotein:GTT1333-1335CCT(V445P)) G22898A|(surface_glycoprotein:G1336A(G446S)) T22942G|(surface_glycoprotein:T1380G(N460K)) G22992A|(surface_glycoprotein:G1430A(S477N)) C22995G|(surface_glycoprotein:C1433G(T478R)) A23013C|(surface_glycoprotein:A1451C(E484A)) T23018C|(surfac…	2	0
22851 A22881G|(surface_glycoprotein:AAT1318-1320AGG(N440R)) T22882G|(surface_glycoprotein:AAT1318-1320AGG(N440R)) G22898A|(surface_glycoprotein:G1336A(G446S)) T22942G|(surface_glycoprotein:T1380G(N460K)) G22992A|(surface_glycoprotein:G1430A(S477N)) C22995A|(surface_glycoprotein:C1433A(T478K)) A23013C|(surface_glycoprotein:A1451C(E484A)) T23018C|(surface_glycoprotein:TTT1456-1458CCT(F486P)) T23019…	2	0
22851 T22882G|(surface_glycoprotein:T1320G(N440K)) G22895C|(surface_glycoprotein:GTT1333-1335CCT(V445P)) T22896C|(surface_glycoprotein:GTT1333-1335CCT(V445P)) G22898A|(surface_glycoprotein:G1336A(G446S)) T22942G|(surface_glycoprotein:T1380G(N460K)) G22992A|(surface_glycoprotein:G1430A(S477N)) C22995A|(surface_glycoprotein:C1433A(T478K)) A23013C|(surface_glycoprotein:A1451C(E484A)) T23018C|(surfac…	2	0
22851 A22880G|(surface_glycoprotein:AAT1318-1320GAG(N440E)) T22882G|(surface_glycoprotein:AAT1318-1320GAG(N440E)) G22898A|(surface_glycoprotein:G1336A(G446S)) T22942G|(surface_glycoprotein:T1380G(N460K)) G22992A|(surface_glycoprotein:G1430A(S477N)) C22995A|(surface_glycoprotein:C1433A(T478K)) A23013C|(surface_glycoprotein:A1451C(E484A)) T23018C|(surface_glycoprotein:TTT1456-1458CCT(F486P)) T23019…	2	0
22970 C22986T|(surface_glycoprotein:C1424T(A475V)) G22992A|(surface_glycoprotein:G1430A(S477N)) C22995A|(surface_glycoprotein:C1433A(T478K)) A23013C|(surface_glycoprotein:A1451C(E484A)) T23018C|(surface_glycoprotein:TTT1456-1458CCT(F486P)) T23019C|(surface_glycoprotein:TTT1456-1458CCT(F486P)) T23031C|(surface_glycoprotein:T1469C(F490S)) A23055G|(surface_glycoprotein:A1493G(Q498R)) A23063T|(surfac…	2	0
22970 G22992A|(surface_glycoprotein:G1430A(S477N)) C22995A|(surface_glycoprotein:C1433A(T478K)) A23013C|(surface_glycoprotein:A1451C(E484A)) T23018C|(surface_glycoprotein:TTT1456-1458CCT(F486P)) T23019C|(surface_glycoprotein:TTT1456-1458CCT(F486P)) T23031C|(surface_glycoprotein:T1469C(F490S)) T23042C|(surface_glycoprotein:T1480C(S494P)) A23055G|(surface_glycoprotein:A1493G(Q498R)) A23063T|(surfac…	2	0
/mnt/d/SRA/SARS2/Wastewater/FromWI/unique_seqs_2023_02_14/37/SRR23243003.SARS2.wg_unique_seqs.tsv.gz
SRR23243003	PRJNA907019	SAMN32932083	WA_GT	2023-01-18	USA: Washington,	295855
22970 G22992A|(surface_glycoprotein:G1430A(S477N)) C22995A|(surface_glycoprotein:C1433A(T478K)) A23013C|(surface_glycoprotein:A1451C(E484A)) T23018C|(surface_glycoprotein:TTT1456-1458CCT(F486P)) T23019C|(surface_glycoprotein:TTT1456-1458CCT(F486P)) T23031C|(surface_glycoprotein:T1469C(F490S)) T23042C|(surface_glycoprotein:T1480C(S494P)) A23055G|(surface_glycoprotein:A1493G(Q498R)) A23063T|(surfac…	3	0
22970 G22992A|(surface_glycoprotein:G1430A(S477N)) C22995A|(surface_glycoprotein:C1433A(T478K)) T23010C|(surface_glycoprotein:T1448C(V483A)) A23013C|(surface_glycoprotein:A1451C(E484A)) T23018C|(surface_glycoprotein:TTT1456-1458CCT(F486P)) T23019C|(surface_glycoprotein:TTT1456-1458CCT(F486P)) T23031C|(surface_glycoprotein:T1469C(F490S)) A23055G|(surface_glycoprotein:A1493G(Q498R)) A23063T|(surfac…	3	0
22970 G22992A|(surface_glycoprotein:G1430A(S477N)) C22995G|(surface_glycoprotein:C1433G(T478R)) A23013C|(surface_glycoprotein:A1451C(E484A)) T23018C|(surface_glycoprotein:TTT1456-1458CCT(F486P)) T23019C|(surface_glycoprotein:TTT1456-1458CCT(F486P)) T23031C|(surface_glycoprotein:T1469C(F490S)) A23055G|(surface_glycoprotein:A1493G(Q498R)) A23063T|(surface_glycoprotein:A1501T(N501Y)) T23075C|(surfac…	2	0
22970 G22992A|(surface_glycoprotein:G1430A(S477N)) C22995A|(surface_glycoprotein:C1433A(T478K)) T23010C|(surface_glycoprotein:T1448C(V483A)) A23013C|(surface_glycoprotein:A1451C(E484A)) T23018C|(surface_glycoprotein:TTT1456-1458CCT(F486P)) T23019C|(surface_glycoprotein:TTT1456-1458CCT(F486P)) T23031C|(surface_glycoprotein:T1469C(F490S)) A23055G|(surface_glycoprotein:A1493G(Q498R)) A23063T|(surfac…	2	0
16683 C16757T|(ORF1ab_polyprotein:C16493T(P5498L)) 16892	2	0
/mnt/d/SRA/SARS2/Wastewater/FromWI/unique_seqs_2023_02_14/37/SRR23275661.SARS2.wg_unique_seqs.tsv.gz
SRR23275661	PRJNA889839	SAMN32963165	Wisconsin State Laboratory of Hygiene	2022-10-06	USA: Wisconsin,	>
22970 G22992A|(surface_glycoprotein:G1430A(S477N)) T23010C|(surface_glycoprotein:T1448C(V483A)) G23012C|(surface_glycoprotein:GAA1450-1452CCA(E484P)) A23013C|(surface_glycoprotein:GAA1450-1452CCA(E484P)) T23018G|(surface_glycoprotein:TTT1456-1458GCT(F486A)) T23019C|(surface_glycoprotein:TTT1456-1458GCT(F486A)) C23039A|(surface_glycoprotein:CAA1477-1479ATA(Q493I)) A23040T|(surface_glycoprotein:CAA…	213	0.02
22970 G22992A|(surface_glycoprotein:G1430A(S477N)) T23010C|(surface_glycoprotein:T1448C(V483A)) G23012C|(surface_glycoprotein:GAA1450-1452CCA(E484P)) A23013C|(surface_glycoprotein:GAA1450-1452CCA(E484P)) T23018G|(surface_glycoprotein:TTT1456-1458GCT(F486A)) T23019C|(surface_glycoprotein:TTT1456-1458GCT(F486A)) C23039G|(surface_glycoprotein:CAA1477-1479GTA(Q493V)) A23040T|(surface_glycoprotein:CAA…	192	0.018
22747 G22799A|(surface_glycoprotein:G1237A(G413R)) A22812C|(surface_glycoprotein:A1250C(K417T)) T22882G|(surface_glycoprotein:T1320G(N440K)) 22895	91	0.073
22802 A22812C|(surface_glycoprotein:A1250C(K417T)) T22882G|(surface_glycoprotein:T1320G(N440K)) T22896C|(surface_glycoprotein:T1334C(V445A)) GGTA22901-22904del|(surface_glycoprotein:GGTAATTAT1339-1347AATdel(GNY447-449Ndel)) TT22906-22907del|(surface_glycoprotein:GGTAATTAT1339-1347AATdel(GNY447-449Ndel)) T22917A|(surface_glycoprotein:T1355A(L452Q)) A22920T|(surface_glycoprotein:A1358T(Y453F)) 22958	81	0.065
22970 G22992A|(surface_glycoprotein:G1430A(S477N)) T23010C|(surface_glycoprotein:T1448C(V483A)) G23012C|(surface_glycoprotein:GAA1450-1452CTA(E484L)) A23013T|(surface_glycoprotein:GAA1450-1452CTA(E484L)) T23018G|(surface_glycoprotein:TTT1456-1458GCT(F486A)) T23019C|(surface_glycoprotein:TTT1456-1458GCT(F486A)) C23039G|(surface_glycoprotein:CAA1477-1479GTA(Q493V)) A23040T|(surface_glycoprotein:CAA…	64	0.008
22970 G22992A|(surface_glycoprotein:G1430A(S477N)) T23010C|(surface_glycoprotein:T1448C(V483A)) G23012C|(surface_glycoprotein:GAA1450-1452CCA(E484P)) A23013C|(surface_glycoprotein:GAA1450-1452CCA(E484P)) T23018G|(surface_glycoprotein:TTT1456-1458GCT(F486A)) T23019C|(surface_glycoprotein:TTT1456-1458GCT(F486A)) C23039G|(surface_glycoprotein:CAA1477-1479GTA(Q493V)) A23040T|(surface_glycoprotein:CAA…	43	0.005
22851 T22896C|(surface_glycoprotein:T1334C(V445A)) GGTA22901-22904del|(surface_glycoprotein:GGTAATTAT1339-1347AATdel(GNY447-449Ndel)) TT22906-22907del|(surface_glycoprotein:GGTAATTAT1339-1347AATdel(GNY447-449Ndel)) T22917A|(surface_glycoprotein:T1355A(L452Q)) A22920T|(surface_glycoprotein:A1358T(Y453F)) T22942G|(surface_glycoprotein:T1380G(N460K)) G22992A|(surface_glycoprotein:G1430A(S477N)) 23005	42	0.013
22966 G22992A|(surface_glycoprotein:G1430A(S477N)) T23010C|(surface_glycoprotein:T1448C(V483A)) G23012C|(surface_glycoprotein:GAA1450-1452CCA(E484P)) A23013C|(surface_glycoprotein:GAA1450-1452CCA(E484P)) T23018G|(surface_glycoprotein:TTT1456-1458GCT(F486A)) T23019C|(surface_glycoprotein:TTT1456-1458GCT(F486A)) C23039A|(surface_glycoprotein:C1477A(Q493K)) C23054A|(surface_glycoprotein:C1492A(Q498K…	39	0.008
22970 G22992A|(surface_glycoprotein:G1430A(S477N)) T23010C|(surface_glycoprotein:T1448C(V483A)) G23012C|(surface_glycoprotein:GAA1450-1452CCA(E484P)) A23013C|(surface_glycoprotein:GAA1450-1452CCA(E484P)) T23018G|(surface_glycoprotein:TTT1456-1458GCT(F486A)) T23019C|(surface_glycoprotein:TTT1456-1458GCT(F486A)) C23039G|(surface_glycoprotein:CAA1477-1479GTA(Q493V)) A23040T|(surface_glycoprotein:CAA…	24	0.003
22987 T23010C|(surface_glycoprotein:T1448C(V483A)) G23012C|(surface_glycoprotein:GAA1450-1452CCA(E484P)) A23013C|(surface_glycoprotein:GAA1450-1452CCA(E484P)) T23018G|(surface_glycoprotein:TTT1456-1458GCT(F486A)) T23019C|(surface_glycoprotein:TTT1456-1458GCT(F486A)) C23039A|(surface_glycoprotein:CAA1477-1479ATA(Q493I)) A23040T|(surface_glycoprotein:CAA1477-1479ATA(Q493I)) C23054A|(surface_glycopr…	23	0.003
22747 G22799A|(surface_glycoprotein:G1237A(G413R)) A22812C|(surface_glycoprotein:A1250C(K417T)) T22882G|(surface_glycoprotein:T1320G(N440K)) T22896C|(surface_glycoprotein:T1334C(V445A)) GGTA22901-22904del|(surface_glycoprotein:GGTAATTAT1339-1347AATdel(GNY447-449Ndel)) TT22906-22907del|(surface_glycoprotein:GGTAATTAT1339-1347AATdel(GNY447-449Ndel)) T22917A|(surface_glycoprotein:T1355A(L452Q)) A229…	21	0.017
22970 G22992A|(surface_glycoprotein:G1430A(S477N)) T23010C|(surface_glycoprotein:T1448C(V483A)) G23012C|(surface_glycoprotein:GAA1450-1452CCA(E484P)) A23013C|(surface_glycoprotein:GAA1450-1452CCA(E484P)) T23018G|(surface_glycoprotein:TTT1456-1458GCT(F486A)) T23019C|(surface_glycoprotein:TTT1456-1458GCT(F486A)) C23039A|(surface_glycoprotein:CAA1477-1479ATA(Q493I)) A23040T|(surface_glycoprotein:CAA…	17	0.002
22987 T23010C|(surface_glycoprotein:T1448C(V483A)) G23012C|(surface_glycoprotein:GAA1450-1452CCA(E484P)) A23013C|(surface_glycoprotein:GAA1450-1452CCA(E484P)) T23018G|(surface_glycoprotein:TTT1456-1458GCT(F486A)) T23019C|(surface_glycoprotein:TTT1456-1458GCT(F486A)) C23039G|(surface_glycoprotein:CAA1477-1479GTA(Q493V)) A23040T|(surface_glycoprotein:CAA1477-1479GTA(Q493V)) C23054A|(surface_glycopr…	16	0.002
22817 T22882G|(surface_glycoprotein:T1320G(N440K)) T22896C|(surface_glycoprotein:T1334C(V445A)) GGTA22901-22904del|(surface_glycoprotein:GGTAATTAT1339-1347AATdel(GNY447-449Ndel)) TT22906-22907del|(surface_glycoprotein:GGTAATTAT1339-1347AATdel(GNY447-449Ndel)) T22917A|(surface_glycoprotein:T1355A(L452Q)) A22920T|(surface_glycoprotein:A1358T(Y453F)) T22942G|(surface_glycoprotein:T1380G(N460K)) 22973	15	0.012
22970 G22992A|(surface_glycoprotein:G1430A(S477N)) T23010C|(surface_glycoprotein:T1448C(V483A)) G23012C|(surface_glycoprotein:GAA1450-1452CCA(E484P)) A23013C|(surface_glycoprotein:GAA1450-1452CCA(E484P)) T23018G|(surface_glycoprotein:TTT1456-1458GCT(F486A)) T23019C|(surface_glycoprotein:TTT1456-1458GCT(F486A)) C23039A|(surface_glycoprotein:CAA1477-1479ATA(Q493I)) A23040T|(surface_glycoprotein:CAA…	10	0.001
/mnt/d/SRA/SARS2/Wastewater/FromWI/unique_seqs_2023_02_14/37/SRR23325270.SARS2.wg_unique_seqs.tsv.gz
SRR23325270	PRJNA907019	SAMN33037594	WA_GT	2023-01-27	USA: Washington,	225000
22851 T22882G|(surface_glycoprotein:T1320G(N440K)) G22898A|(surface_glycoprotein:G1336A(G446S)) C22916A|(surface_glycoprotein:C1354A(L452M)) G22992A|(surface_glycoprotein:G1430A(S477N)) C22995A|(surface_glycoprotein:C1433A(T478K)) T23010C|(surface_glycoprotein:T1448C(V483A)) A23013C|(surface_glycoprotein:A1451C(E484A)) T23018C|(surface_glycoprotein:TTT1456-1458CCT(F486P)) T23019C|(surface_glycopr…	5	0.001
22851 T22882G|(surface_glycoprotein:T1320G(N440K)) G22895C|(surface_glycoprotein:GTT1333-1335CCT(V445P)) T22896C|(surface_glycoprotein:GTT1333-1335CCT(V445P)) G22898A|(surface_glycoprotein:G1336A(G446S)) T22942G|(surface_glycoprotein:T1380G(N460K)) G22992A|(surface_glycoprotein:G1430A(S477N)) C22995A|(surface_glycoprotein:C1433A(T478K)) A23013C|(surface_glycoprotein:A1451C(E484A)) T23018C|(surfac…	3	0.001
22851 T22882G|(surface_glycoprotein:T1320G(N440K)) G22898A|(surface_glycoprotein:G1336A(G446S)) C22916A|(surface_glycoprotein:C1354A(L452M)) G22992A|(surface_glycoprotein:G1430A(S477N)) C22995A|(surface_glycoprotein:C1433A(T478K)) T23010C|(surface_glycoprotein:T1448C(V483A)) A23013C|(surface_glycoprotein:A1451C(E484A)) T23018C|(surface_glycoprotein:TTT1456-1458CCT(F486P)) T23019C|(surface_glycopr…	2	0.001
22851 T22882G|(surface_glycoprotein:T1320G(N440K)) G22898A|(surface_glycoprotein:G1336A(G446S)) C22916A|(surface_glycoprotein:C1354A(L452M)) G22992A|(surface_glycoprotein:G1430A(S477N)) C22995G|(surface_glycoprotein:C1433G(T478R)) A23013C|(surface_glycoprotein:A1451C(E484A)) T23018C|(surface_glycoprotein:TTT1456-1458CCT(F486P)) T23019C|(surface_glycoprotein:TTT1456-1458CCT(F486P)) A23055G|(surfac…	2	0.001
22851 T22882G|(surface_glycoprotein:T1320G(N440K)) G22898A|(surface_glycoprotein:G1336A(G446S)) C22916A|(surface_glycoprotein:C1354A(L452M)) C22986T|(surface_glycoprotein:C1424T(A475V)) G22992A|(surface_glycoprotein:G1430A(S477N)) C22995A|(surface_glycoprotein:C1433A(T478K)) A23013C|(surface_glycoprotein:A1451C(E484A)) T23018C|(surface_glycoprotein:TTT1456-1458CCT(F486P)) T23019C|(surface_glycopr…	2	0.001
22851 T22882G|(surface_glycoprotein:T1320G(N440K)) G22898A|(surface_glycoprotein:G1336A(G446S)) C22916A|(surface_glycoprotein:C1354A(L452M)) G22992A|(surface_glycoprotein:G1430A(S477N)) C22995A|(surface_glycoprotein:C1433A(T478K)) A23013C|(surface_glycoprotein:A1451C(E484A)) T23018C|(surface_glycoprotein:TTT1456-1458CCT(F486P)) T23019C|(surface_glycoprotein:TTT1456-1458CCT(F486P)) T23042C|(surfac…	2	0.001
/mnt/d/SRA/SARS2/Wastewater/FromWI/unique_seqs_2023_02_14/37/SRR23325271.SARS2.wg_unique_seqs.tsv.gz
SRR23325271	PRJNA907019	SAMN33037593	WA_GT	2023-01-27	USA: Washington,	83000
16683 C16757T|(ORF1ab_polyprotein:C16493T(P5498L)) 16892	5	0.001
22970 G22992A|(surface_glycoprotein:G1430A(S477N)) C22995A|(surface_glycoprotein:C1433A(T478K)) T23010C|(surface_glycoprotein:T1448C(V483A)) A23013C|(surface_glycoprotein:A1451C(E484A)) T23018C|(surface_glycoprotein:TTT1456-1458CCT(F486P)) T23019C|(surface_glycoprotein:TTT1456-1458CCT(F486P)) T23031C|(surface_glycoprotein:T1469C(F490S)) A23055G|(surface_glycoprotein:A1493G(Q498R)) A23063T|(surfac…	4	0
22970 G22992A|(surface_glycoprotein:G1430A(S477N)) C22995A|(surface_glycoprotein:C1433A(T478K)) A23013C|(surface_glycoprotein:A1451C(E484A)) T23018C|(surface_glycoprotein:TTT1456-1458CCT(F486P)) T23019C|(surface_glycoprotein:TTT1456-1458CCT(F486P)) T23031C|(surface_glycoprotein:T1469C(F490S)) T23042C|(surface_glycoprotein:T1480C(S494P)) A23055G|(surface_glycoprotein:A1493G(Q498R)) A23063T|(surfac…	3	0
22970 G22992A|(surface_glycoprotein:G1430A(S477N)) C22995A|(surface_glycoprotein:C1433A(T478K)) A23013T|(surface_glycoprotein:A1451T(E484V)) T23018C|(surface_glycoprotein:TTT1456-1458CCT(F486P)) T23019C|(surface_glycoprotein:TTT1456-1458CCT(F486P)) T23031C|(surface_glycoprotein:T1469C(F490S)) A23055G|(surface_glycoprotein:A1493G(Q498R)) A23063T|(surface_glycoprotein:A1501T(N501Y)) T23075C|(surfac…	2	0
22970 C22986T|(surface_glycoprotein:C1424T(A475V)) G22992A|(surface_glycoprotein:G1430A(S477N)) C22995A|(surface_glycoprotein:C1433A(T478K)) A23013C|(surface_glycoprotein:A1451C(E484A)) T23018C|(surface_glycoprotein:TTT1456-1458CCT(F486P)) T23019C|(surface_glycoprotein:TTT1456-1458CCT(F486P)) T23031C|(surface_glycoprotein:T1469C(F490S)) A23055G|(surface_glycoprotein:A1493G(Q498R)) A23063T|(surfac…	2	0
/mnt/d/SRA/SARS2/Wastewater/FromWI/unique_seqs_2023_02_14/37/SRR23352245.SARS2.wg_unique_seqs.tsv.gz
SRR23352245	PRJNA889839	SAMN33142209	Wisconsin State Laboratory of Hygiene	2023-01-24	USA: Wisconsin,	<
22851 T22882G|(surface_glycoprotein:T1320G(N440K)) T22896C|(surface_glycoprotein:T1334C(V445A)) T22917G|(surface_glycoprotein:T1355G(L452R)) G22992A|(surface_glycoprotein:G1430A(S477N)) C22995A|(surface_glycoprotein:C1433A(T478K)) A23013C|(surface_glycoprotein:A1451C(E484A)) T23018G|(surface_glycoprotein:T1456G(F486V)) A23055G|(surface_glycoprotein:A1493G(Q498R)) C23058A|(surface_glycoprotein:C14…	15	0.005
22970 G22992A|(surface_glycoprotein:G1430A(S477N)) C22995A|(surface_glycoprotein:C1433A(T478K)) A23013C|(surface_glycoprotein:A1451C(E484A)) T23018C|(surface_glycoprotein:TTT1456-1458CCT(F486P)) T23019C|(surface_glycoprotein:TTT1456-1458CCT(F486P)) T23031C|(surface_glycoprotein:T1469C(F490S)) T23042C|(surface_glycoprotein:T1480C(S494P)) A23055G|(surface_glycoprotein:A1493G(Q498R)) A23063T|(surfac…	11	0.001
22851 T22882G|(surface_glycoprotein:T1320G(N440K)) G22895C|(surface_glycoprotein:GTT1333-1335CCT(V445P)) T22896C|(surface_glycoprotein:GTT1333-1335CCT(V445P)) G22898A|(surface_glycoprotein:G1336A(G446S)) T22928C|(surface_glycoprotein:T1366C(F456L)) T22942G|(surface_glycoprotein:T1380G(N460K)) G22992A|(surface_glycoprotein:G1430A(S477N)) C22995A|(surface_glycoprotein:C1433A(T478K)) A23013C|(surfac…	6	0.002
22970 G22992A|(surface_glycoprotein:G1430A(S477N)) C22995A|(surface_glycoprotein:C1433A(T478K)) T23010C|(surface_glycoprotein:T1448C(V483A)) A23013C|(surface_glycoprotein:A1451C(E484A)) T23018C|(surface_glycoprotein:TTT1456-1458CCT(F486P)) T23019C|(surface_glycoprotein:TTT1456-1458CCT(F486P)) T23031C|(surface_glycoprotein:T1469C(F490S)) A23055G|(surface_glycoprotein:A1493G(Q498R)) A23063T|(surfac…	6	0.001
22851 T22882G|(surface_glycoprotein:T1320G(N440K)) G22895C|(surface_glycoprotein:GTT1333-1335CCT(V445P)) T22896C|(surface_glycoprotein:GTT1333-1335CCT(V445P)) G22898A|(surface_glycoprotein:G1336A(G446S)) T22942G|(surface_glycoprotein:T1380G(N460K)) G22992A|(surface_glycoprotein:G1430A(S477N)) C22995G|(surface_glycoprotein:C1433G(T478R)) A23013C|(surface_glycoprotein:A1451C(E484A)) T23018C|(surfac…	5	0.002
22970 G22992A|(surface_glycoprotein:G1430A(S477N)) C22995A|(surface_glycoprotein:C1433A(T478K)) A23013C|(surface_glycoprotein:A1451C(E484A)) T23018C|(surface_glycoprotein:TTT1456-1458CCT(F486P)) T23019C|(surface_glycoprotein:TTT1456-1458CCT(F486P)) T23031C|(surface_glycoprotein:T1469C(F490S)) A23055G|(surface_glycoprotein:A1493G(Q498R)) C23057T|(surface_glycoprotein:C1495T(P499S)) A23063T|(surfac…	4	0
22851 T22882G|(surface_glycoprotein:T1320G(N440K)) G22895C|(surface_glycoprotein:GTT1333-1335CCT(V445P)) T22896C|(surface_glycoprotein:GTT1333-1335CCT(V445P)) G22898A|(surface_glycoprotein:G1336A(G446S)) T22942G|(surface_glycoprotein:T1380G(N460K)) G22992A|(surface_glycoprotein:G1430A(S477N)) C22995A|(surface_glycoprotein:C1433A(T478K)) T23010C|(surface_glycoprotein:T1448C(V483A)) A23013C|(surfac…	3	0.001
22970 G22992A|(surface_glycoprotein:G1430A(S477N)) C22995A|(surface_glycoprotein:C1433A(T478K)) G23009A|(surface_glycoprotein:G1447A(V483I)) A23013C|(surface_glycoprotein:A1451C(E484A)) T23018C|(surface_glycoprotein:TTT1456-1458CCT(F486P)) T23019C|(surface_glycoprotein:TTT1456-1458CCT(F486P)) T23031C|(surface_glycoprotein:T1469C(F490S)) A23055G|(surface_glycoprotein:A1493G(Q498R)) A23063T|(surfac…	2	0
22851 A22881G|(surface_glycoprotein:AAT1318-1320AGG(N440R)) T22882G|(surface_glycoprotein:AAT1318-1320AGG(N440R)) G22895C|(surface_glycoprotein:GTT1333-1335CCT(V445P)) T22896C|(surface_glycoprotein:GTT1333-1335CCT(V445P)) G22898A|(surface_glycoprotein:G1336A(G446S)) T22942G|(surface_glycoprotein:T1380G(N460K)) G22992A|(surface_glycoprotein:G1430A(S477N)) C22995A|(surface_glycoprotein:C1433A(T478K…	2	0.001
22851 A22880G|(surface_glycoprotein:AAT1318-1320GAG(N440E)) T22882G|(surface_glycoprotein:AAT1318-1320GAG(N440E)) G22895C|(surface_glycoprotein:GTT1333-1335CCT(V445P)) T22896C|(surface_glycoprotein:GTT1333-1335CCT(V445P)) G22898A|(surface_glycoprotein:G1336A(G446S)) T22942G|(surface_glycoprotein:T1380G(N460K)) G22992A|(surface_glycoprotein:G1430A(S477N)) C22995A|(surface_glycoprotein:C1433A(T478K…	2	0.001
22970 G22992A|(surface_glycoprotein:G1430A(S477N)) C22995A|(surface_glycoprotein:C1433A(T478K)) G23012A|(surface_glycoprotein:GAA1450-1452ACA(E484T)) A23013C|(surface_glycoprotein:GAA1450-1452ACA(E484T)) T23018C|(surface_glycoprotein:TTT1456-1458CCT(F486P)) T23019C|(surface_glycoprotein:TTT1456-1458CCT(F486P)) T23031C|(surface_glycoprotein:T1469C(F490S)) A23055G|(surface_glycoprotein:A1493G(Q498R…	2	0
22851 T22882G|(surface_glycoprotein:T1320G(N440K)) G22895C|(surface_glycoprotein:GTT1333-1335CCT(V445P)) T22896C|(surface_glycoprotein:GTT1333-1335CCT(V445P)) G22898A|(surface_glycoprotein:G1336A(G446S)) T22942G|(surface_glycoprotein:T1380G(N460K)) G22992A|(surface_glycoprotein:G1430A(S477N)) C22995A|(surface_glycoprotein:C1433A(T478K)) A23013T|(surface_glycoprotein:A1451T(E484V)) T23018C|(surfac…	2	0.001
22970 A22991G|(surface_glycoprotein:AGC1429-1431GAC(S477D)) G22992A|(surface_glycoprotein:AGC1429-1431GAC(S477D)) C22995A|(surface_glycoprotein:C1433A(T478K)) A23013C|(surface_glycoprotein:A1451C(E484A)) T23018C|(surface_glycoprotein:TTT1456-1458CCT(F486P)) T23019C|(surface_glycoprotein:TTT1456-1458CCT(F486P)) T23031C|(surface_glycoprotein:T1469C(F490S)) A23055G|(surface_glycoprotein:A1493G(Q498R…	2	0
/mnt/d/SRA/SARS2/Wastewater/FromWI/unique_seqs_2023_02_14/37/SRR23325272.SARS2.wg_unique_seqs.tsv.gz
SRR23325272	PRJNA907019	SAMN33037592	WA_GT	2023-01-27	USA: Washington,	120000
22970 G22992A|(surface_glycoprotein:G1430A(S477N)) C22995A|(surface_glycoprotein:C1433A(T478K)) T23010C|(surface_glycoprotein:T1448C(V483A)) A23013C|(surface_glycoprotein:A1451C(E484A)) T23018C|(surface_glycoprotein:TTT1456-1458CCT(F486P)) T23019C|(surface_glycoprotein:TTT1456-1458CCT(F486P)) T23031C|(surface_glycoprotein:T1469C(F490S)) A23055G|(surface_glycoprotein:A1493G(Q498R)) A23063T|(surfac…	12	0.001
22970 G22992A|(surface_glycoprotein:G1430A(S477N)) C22995A|(surface_glycoprotein:C1433A(T478K)) A23013C|(surface_glycoprotein:A1451C(E484A)) T23018C|(surface_glycoprotein:TTT1456-1458CCT(F486P)) T23019C|(surface_glycoprotein:TTT1456-1458CCT(F486P)) T23031C|(surface_glycoprotein:T1469C(F490S)) T23042C|(surface_glycoprotein:T1480C(S494P)) A23055G|(surface_glycoprotein:A1493G(Q498R)) A23063T|(surfac…	7	0.001
22970 G22992A|(surface_glycoprotein:G1430A(S477N)) C22995G|(surface_glycoprotein:C1433G(T478R)) A23013C|(surface_glycoprotein:A1451C(E484A)) T23018C|(surface_glycoprotein:TTT1456-1458CCT(F486P)) T23019C|(surface_glycoprotein:TTT1456-1458CCT(F486P)) T23031C|(surface_glycoprotein:T1469C(F490S)) A23055G|(surface_glycoprotein:A1493G(Q498R)) A23063T|(surface_glycoprotein:A1501T(N501Y)) T23075C|(surfac…	6	0.001
16683 C16757T|(ORF1ab_polyprotein:C16493T(P5498L)) 16892	6	0.001
22970 G22992A|(surface_glycoprotein:G1430A(S477N)) C22995A|(surface_glycoprotein:C1433A(T478K)) G23007A|(surface_glycoprotein:G1445A(G482D)) A23013C|(surface_glycoprotein:A1451C(E484A)) T23018C|(surface_glycoprotein:TTT1456-1458CCT(F486P)) T23019C|(surface_glycoprotein:TTT1456-1458CCT(F486P)) T23031C|(surface_glycoprotein:T1469C(F490S)) A23055G|(surface_glycoprotein:A1493G(Q498R)) A23063T|(surfac…	3	0
22970 C22986T|(surface_glycoprotein:C1424T(A475V)) G22992A|(surface_glycoprotein:G1430A(S477N)) C22995A|(surface_glycoprotein:C1433A(T478K)) A23013C|(surface_glycoprotein:A1451C(E484A)) T23018C|(surface_glycoprotein:TTT1456-1458CCT(F486P)) T23019C|(surface_glycoprotein:TTT1456-1458CCT(F486P)) T23031C|(surface_glycoprotein:T1469C(F490S)) A23055G|(surface_glycoprotein:A1493G(Q498R)) A23063T|(surfac…	3	0
22851 A22880G|(surface_glycoprotein:AAT1318-1320GAG(N440E)) T22882G|(surface_glycoprotein:AAT1318-1320GAG(N440E)) G22895C|(surface_glycoprotein:GTT1333-1335CCT(V445P)) T22896C|(surface_glycoprotein:GTT1333-1335CCT(V445P)) G22898A|(surface_glycoprotein:G1336A(G446S)) T22942G|(surface_glycoprotein:T1380G(N460K)) G22992A|(surface_glycoprotein:G1430A(S477N)) C22995A|(surface_glycoprotein:C1433A(T478K…	2	0.001
22970 G22992A|(surface_glycoprotein:G1430A(S477N)) C22995A|(surface_glycoprotein:C1433A(T478K)) A23013C|(surface_glycoprotein:A1451C(E484A)) T23018C|(surface_glycoprotein:TTT1456-1458CCT(F486P)) T23019C|(surface_glycoprotein:TTT1456-1458CCT(F486P)) T23031C|(surface_glycoprotein:T1469C(F490S)) A23055G|(surface_glycoprotein:A1493G(Q498R)) A23063T|(surface_glycoprotein:A1501T(N501Y)) G23073A|(surfac…	2	0
22987 G23007A|(surface_glycoprotein:G1445A(G482D)) A23013C|(surface_glycoprotein:A1451C(E484A)) T23018C|(surface_glycoprotein:TTT1456-1458CCT(F486P)) T23019C|(surface_glycoprotein:TTT1456-1458CCT(F486P)) T23031C|(surface_glycoprotein:T1469C(F490S)) A23055G|(surface_glycoprotein:A1493G(Q498R)) A23063T|(surface_glycoprotein:A1501T(N501Y)) T23075C|(surface_glycoprotein:T1513C(Y505H)) 23214	2	0
/mnt/d/SRA/SARS2/Wastewater/FromWI/unique_seqs_2023_02_14/37/SRR23352250.SARS2.wg_unique_seqs.tsv.gz
SRR23352250	PRJNA889839	SAMN33142205	Wisconsin State Laboratory of Hygiene	2023-01-24	USA: Wisconsin,	<
22970 G22992A|(surface_glycoprotein:G1430A(S477N)) C22995A|(surface_glycoprotein:C1433A(T478K)) T23010C|(surface_glycoprotein:T1448C(V483A)) A23013C|(surface_glycoprotein:A1451C(E484A)) T23018C|(surface_glycoprotein:TTT1456-1458CCT(F486P)) T23019C|(surface_glycoprotein:TTT1456-1458CCT(F486P)) T23031C|(surface_glycoprotein:T1469C(F490S)) A23055G|(surface_glycoprotein:A1493G(Q498R)) A23063T|(surfac…	8	0
22970 C22986T|(surface_glycoprotein:C1424T(A475V)) G22992A|(surface_glycoprotein:G1430A(S477N)) C22995A|(surface_glycoprotein:C1433A(T478K)) A23013C|(surface_glycoprotein:A1451C(E484A)) T23018C|(surface_glycoprotein:TTT1456-1458CCT(F486P)) T23019C|(surface_glycoprotein:TTT1456-1458CCT(F486P)) T23031C|(surface_glycoprotein:T1469C(F490S)) A23055G|(surface_glycoprotein:A1493G(Q498R)) A23063T|(surfac…	4	0
22970 G22992A|(surface_glycoprotein:G1430A(S477N)) C22995A|(surface_glycoprotein:C1433A(T478K)) A23013C|(surface_glycoprotein:A1451C(E484A)) T23018C|(surface_glycoprotein:TTT1456-1458CCT(F486P)) T23019C|(surface_glycoprotein:TTT1456-1458CCT(F486P)) T23031C|(surface_glycoprotein:T1469C(F490S)) T23042C|(surface_glycoprotein:T1480C(S494P)) A23055G|(surface_glycoprotein:A1493G(Q498R)) A23063T|(surfac…	4	0
22970 G22992A|(surface_glycoprotein:G1430A(S477N)) C22995A|(surface_glycoprotein:C1433A(T478K)) G23012A|(surface_glycoprotein:GAA1450-1452ACA(E484T)) A23013C|(surface_glycoprotein:GAA1450-1452ACA(E484T)) T23018C|(surface_glycoprotein:TTT1456-1458CCT(F486P)) T23019C|(surface_glycoprotein:TTT1456-1458CCT(F486P)) T23031C|(surface_glycoprotein:T1469C(F490S)) A23055G|(surface_glycoprotein:A1493G(Q498R…	2	0
22970 G22992A|(surface_glycoprotein:G1430A(S477N)) C22995G|(surface_glycoprotein:C1433G(T478R)) A23013C|(surface_glycoprotein:A1451C(E484A)) T23018C|(surface_glycoprotein:TTT1456-1458CCT(F486P)) T23019C|(surface_glycoprotein:TTT1456-1458CCT(F486P)) T23031C|(surface_glycoprotein:T1469C(F490S)) A23055G|(surface_glycoprotein:A1493G(Q498R)) A23063T|(surface_glycoprotein:A1501T(N501Y)) T23075C|(surfac…	2	0
22970 A22976C|(surface_glycoprotein:A1414C(I472L)) G22992A|(surface_glycoprotein:G1430A(S477N)) C22995A|(surface_glycoprotein:C1433A(T478K)) A23013C|(surface_glycoprotein:A1451C(E484A)) T23018C|(surface_glycoprotein:TTT1456-1458CCT(F486P)) T23019C|(surface_glycoprotein:TTT1456-1458CCT(F486P)) T23031C|(surface_glycoprotein:T1469C(F490S)) A23055G|(surface_glycoprotein:A1493G(Q498R)) A23063T|(surfac…	2	0
22970 G22992A|(surface_glycoprotein:G1430A(S477N)) C22995A|(surface_glycoprotein:C1433A(T478K)) A23013C|(surface_glycoprotein:A1451C(E484A)) T23018C|(surface_glycoprotein:TTT1456-1458CCT(F486P)) T23019C|(surface_glycoprotein:TTT1456-1458CCT(F486P)) T23031C|(surface_glycoprotein:T1469C(F490S)) A23055G|(surface_glycoprotein:A1493G(Q498R)) A23060T|(surface_glycoprotein:A1498T(T500S)) A23063T|(surfac…	2	0
22851 T22873C|(surface_glycoprotein:T1311C(N437N)) T22882G|(surface_glycoprotein:T1320G(N440K)) G22895C|(surface_glycoprotein:GTT1333-1335CCT(V445P)) T22896C|(surface_glycoprotein:GTT1333-1335CCT(V445P)) G22898A|(surface_glycoprotein:G1336A(G446S)) T22942G|(surface_glycoprotein:T1380G(N460K)) G22992A|(surface_glycoprotein:G1430A(S477N)) C22995A|(surface_glycoprotein:C1433A(T478K)) A23013T|(surfac…	2	0.001
/mnt/d/SRA/SARS2/Wastewater/FromWI/unique_seqs_2023_02_14/37/SRR23352241.SARS2.wg_unique_seqs.tsv.gz
SRR23352241	PRJNA889839	SAMN33142211	Wisconsin State Laboratory of Hygiene	2023-01-26	USA: Wisconsin,	<
22970 G22992A|(surface_glycoprotein:G1430A(S477N)) C22995A|(surface_glycoprotein:C1433A(T478K)) T23010C|(surface_glycoprotein:T1448C(V483A)) A23013C|(surface_glycoprotein:A1451C(E484A)) T23018C|(surface_glycoprotein:TTT1456-1458CCT(F486P)) T23019C|(surface_glycoprotein:TTT1456-1458CCT(F486P)) T23031C|(surface_glycoprotein:T1469C(F490S)) A23055G|(surface_glycoprotein:A1493G(Q498R)) A23063T|(surfac…	31	0.001
22970 A22991G|(surface_glycoprotein:AGC1429-1431GAC(S477D)) G22992A|(surface_glycoprotein:AGC1429-1431GAC(S477D)) C22995A|(surface_glycoprotein:C1433A(T478K)) A23013C|(surface_glycoprotein:A1451C(E484A)) T23018C|(surface_glycoprotein:TTT1456-1458CCT(F486P)) T23019C|(surface_glycoprotein:TTT1456-1458CCT(F486P)) T23031C|(surface_glycoprotein:T1469C(F490S)) A23055G|(surface_glycoprotein:A1493G(Q498R…	18	0.001
16683 C16757T|(ORF1ab_polyprotein:C16493T(P5498L)) 16892	11	0.001
22970 G22992A|(surface_glycoprotein:G1430A(S477N)) C22995A|(surface_glycoprotein:C1433A(T478K)) A23013C|(surface_glycoprotein:A1451C(E484A)) T23018C|(surface_glycoprotein:TTT1456-1458CCT(F486P)) T23019C|(surface_glycoprotein:TTT1456-1458CCT(F486P)) T23031C|(surface_glycoprotein:T1469C(F490S)) A23055G|(surface_glycoprotein:A1493G(Q498R)) A23060T|(surface_glycoprotein:A1498T(T500S)) A23063T|(surfac…	9	0
22970 G22992A|(surface_glycoprotein:G1430A(S477N)) C22995G|(surface_glycoprotein:C1433G(T478R)) A23013C|(surface_glycoprotein:A1451C(E484A)) T23018C|(surface_glycoprotein:TTT1456-1458CCT(F486P)) T23019C|(surface_glycoprotein:TTT1456-1458CCT(F486P)) T23031C|(surface_glycoprotein:T1469C(F490S)) A23055G|(surface_glycoprotein:A1493G(Q498R)) A23063T|(surface_glycoprotein:A1501T(N501Y)) T23075C|(surfac…	7	0
22970 C22986T|(surface_glycoprotein:C1424T(A475V)) G22992A|(surface_glycoprotein:G1430A(S477N)) C22995A|(surface_glycoprotein:C1433A(T478K)) A23013C|(surface_glycoprotein:A1451C(E484A)) T23018C|(surface_glycoprotein:TTT1456-1458CCT(F486P)) T23019C|(surface_glycoprotein:TTT1456-1458CCT(F486P)) T23031C|(surface_glycoprotein:T1469C(F490S)) A23055G|(surface_glycoprotein:A1493G(Q498R)) A23063T|(surfac…	7	0
22970 G22992A|(surface_glycoprotein:G1430A(S477N)) C22995A|(surface_glycoprotein:C1433A(T478K)) A23013C|(surface_glycoprotein:A1451C(E484A)) T23018C|(surface_glycoprotein:TTT1456-1458CCT(F486P)) T23019C|(surface_glycoprotein:TTT1456-1458CCT(F486P)) T23031C|(surface_glycoprotein:T1469C(F490S)) T23042C|(surface_glycoprotein:T1480C(S494P)) A23055G|(surface_glycoprotein:A1493G(Q498R)) A23063T|(surfac…	6	0
22970 G22992A|(surface_glycoprotein:G1430A(S477N)) C22995A|(surface_glycoprotein:C1433A(T478K)) A23013C|(surface_glycoprotein:A1451C(E484A)) T23018C|(surface_glycoprotein:TTT1456-1458CCT(F486P)) T23019C|(surface_glycoprotein:TTT1456-1458CCT(F486P)) T23031C|(surface_glycoprotein:T1469C(F490S)) A23055G|(surface_glycoprotein:A1493G(Q498R)) C23057T|(surface_glycoprotein:C1495T(P499S)) A23063T|(surfac…	4	0
22970 G22992A|(surface_glycoprotein:G1430A(S477N)) C22995A|(surface_glycoprotein:C1433A(T478K)) G23012A|(surface_glycoprotein:GAA1450-1452ACA(E484T)) A23013C|(surface_glycoprotein:GAA1450-1452ACA(E484T)) T23018C|(surface_glycoprotein:TTT1456-1458CCT(F486P)) T23019C|(surface_glycoprotein:TTT1456-1458CCT(F486P)) T23031C|(surface_glycoprotein:T1469C(F490S)) A23055G|(surface_glycoprotein:A1493G(Q498R…	3	0
22970 G22992A|(surface_glycoprotein:G1430A(S477N)) C22995A|(surface_glycoprotein:C1433A(T478K)) G23007A|(surface_glycoprotein:G1445A(G482D)) A23013C|(surface_glycoprotein:A1451C(E484A)) T23018C|(surface_glycoprotein:TTT1456-1458CCT(F486P)) T23019C|(surface_glycoprotein:TTT1456-1458CCT(F486P)) T23031C|(surface_glycoprotein:T1469C(F490S)) A23055G|(surface_glycoprotein:A1493G(Q498R)) A23063T|(surfac…	3	0
22970 G22992A|(surface_glycoprotein:G1430A(S477N)) C22995A|(surface_glycoprotein:C1433A(T478K)) G23009A|(surface_glycoprotein:G1447A(V483I)) A23013C|(surface_glycoprotein:A1451C(E484A)) T23018C|(surface_glycoprotein:TTT1456-1458CCT(F486P)) T23019C|(surface_glycoprotein:TTT1456-1458CCT(F486P)) T23031C|(surface_glycoprotein:T1469C(F490S)) A23055G|(surface_glycoprotein:A1493G(Q498R)) A23063T|(surfac…	3	0
22851 T22882G|(surface_glycoprotein:T1320G(N440K)) G22895C|(surface_glycoprotein:GTT1333-1335CCT(V445P)) T22896C|(surface_glycoprotein:GTT1333-1335CCT(V445P)) G22898A|(surface_glycoprotein:G1336A(G446S)) T22928C|(surface_glycoprotein:T1366C(F456L)) T22942G|(surface_glycoprotein:T1380G(N460K)) G22992A|(surface_glycoprotein:G1430A(S477N)) C22995A|(surface_glycoprotein:C1433A(T478K)) A23013C|(surfac…	3	0.001
22970 G22992A|(surface_glycoprotein:G1430A(S477N)) C22995A|(surface_glycoprotein:C1433A(T478K)) T23010C|(surface_glycoprotein:T1448C(V483A)) A23013C|(surface_glycoprotein:A1451C(E484A)) T23018C|(surface_glycoprotein:TTT1456-1458CCT(F486P)) T23019C|(surface_glycoprotein:TTT1456-1458CCT(F486P)) T23031C|(surface_glycoprotein:T1469C(F490S)) A23055G|(surface_glycoprotein:A1493G(Q498R)) A23063T|(surfac…	3	0
22970 G22992A|(surface_glycoprotein:G1430A(S477N)) C22995A|(surface_glycoprotein:C1433A(T478K)) A23013T|(surface_glycoprotein:A1451T(E484V)) T23018C|(surface_glycoprotein:TTT1456-1458CCT(F486P)) T23019C|(surface_glycoprotein:TTT1456-1458CCT(F486P)) T23031C|(surface_glycoprotein:T1469C(F490S)) A23055G|(surface_glycoprotein:A1493G(Q498R)) A23063T|(surface_glycoprotein:A1501T(N501Y)) T23075C|(surfac…	3	0
22851 A22880G|(surface_glycoprotein:AAT1318-1320GAG(N440E)) T22882G|(surface_glycoprotein:AAT1318-1320GAG(N440E)) G22895C|(surface_glycoprotein:GTT1333-1335CCT(V445P)) T22896C|(surface_glycoprotein:GTT1333-1335CCT(V445P)) G22898A|(surface_glycoprotein:G1336A(G446S)) T22942G|(surface_glycoprotein:T1380G(N460K)) G22992A|(surface_glycoprotein:G1430A(S477N)) C22995A|(surface_glycoprotein:C1433A(T478K…	3	0.001
/mnt/d/SRA/SARS2/Wastewater/FromWI/unique_seqs_2023_02_14/37/SRR23385802.SARS2.wg_unique_seqs.tsv.gz
SRR23385802	PRJNA907019	SAMN33229160	WA_GT	2023-02-02	USA: Washington,	43300
22970 G22992A|(surface_glycoprotein:G1430A(S477N)) C22995A|(surface_glycoprotein:C1433A(T478K)) A23013C|(surface_glycoprotein:A1451C(E484A)) T23018C|(surface_glycoprotein:TTT1456-1458CCT(F486P)) T23019C|(surface_glycoprotein:TTT1456-1458CCT(F486P)) T23031C|(surface_glycoprotein:T1469C(F490S)) T23042C|(surface_glycoprotein:T1480C(S494P)) A23055G|(surface_glycoprotein:A1493G(Q498R)) A23063T|(surfac…	10	0.001
22970 G22992A|(surface_glycoprotein:G1430A(S477N)) C22995G|(surface_glycoprotein:C1433G(T478R)) A23013C|(surface_glycoprotein:A1451C(E484A)) T23018C|(surface_glycoprotein:TTT1456-1458CCT(F486P)) T23019C|(surface_glycoprotein:TTT1456-1458CCT(F486P)) T23031C|(surface_glycoprotein:T1469C(F490S)) A23055G|(surface_glycoprotein:A1493G(Q498R)) A23063T|(surface_glycoprotein:A1501T(N501Y)) T23075C|(surfac…	8	0.001
22851 T22882G|(surface_glycoprotein:T1320G(N440K)) G22895C|(surface_glycoprotein:GTT1333-1335CCT(V445P)) T22896C|(surface_glycoprotein:GTT1333-1335CCT(V445P)) G22898A|(surface_glycoprotein:G1336A(G446S)) T22928G|(surface_glycoprotein:T1366G(F456V)) T22942G|(surface_glycoprotein:T1380G(N460K)) G22992A|(surface_glycoprotein:G1430A(S477N)) C22995A|(surface_glycoprotein:C1433A(T478K)) A23013C|(surfac…	8	0.003
16683 C16757T|(ORF1ab_polyprotein:C16493T(P5498L)) 16892	5	0.001
22970 C22986T|(surface_glycoprotein:C1424T(A475V)) G22992A|(surface_glycoprotein:G1430A(S477N)) C22995A|(surface_glycoprotein:C1433A(T478K)) A23013C|(surface_glycoprotein:A1451C(E484A)) T23018C|(surface_glycoprotein:TTT1456-1458CCT(F486P)) T23019C|(surface_glycoprotein:TTT1456-1458CCT(F486P)) T23031C|(surface_glycoprotein:T1469C(F490S)) A23055G|(surface_glycoprotein:A1493G(Q498R)) A23063T|(surfac…	3	0
22970 G22992A|(surface_glycoprotein:G1430A(S477N)) C22995A|(surface_glycoprotein:C1433A(T478K)) T23010C|(surface_glycoprotein:T1448C(V483A)) A23013C|(surface_glycoprotein:A1451C(E484A)) T23018C|(surface_glycoprotein:TTT1456-1458CCT(F486P)) T23019C|(surface_glycoprotein:TTT1456-1458CCT(F486P)) T23031C|(surface_glycoprotein:T1469C(F490S)) A23055G|(surface_glycoprotein:A1493G(Q498R)) A23063T|(surfac…	3	0
16559 C16757T|(ORF1ab_polyprotein:C16493T(P5498L)) 16770	2	0.001
22970 G22992A|(surface_glycoprotein:G1430A(S477N)) C22995A|(surface_glycoprotein:C1433A(T478K)) A23013T|(surface_glycoprotein:A1451T(E484V)) T23018C|(surface_glycoprotein:TTT1456-1458CCT(F486P)) T23019C|(surface_glycoprotein:TTT1456-1458CCT(F486P)) T23031C|(surface_glycoprotein:T1469C(F490S)) A23055G|(surface_glycoprotein:A1493G(Q498R)) A23063T|(surface_glycoprotein:A1501T(N501Y)) T23075C|(surfac…	2	0
22851 T22882G|(surface_glycoprotein:T1320G(N440K)) G22895C|(surface_glycoprotein:GTT1333-1335CCT(V445P)) T22896C|(surface_glycoprotein:GTT1333-1335CCT(V445P)) G22898A|(surface_glycoprotein:G1336A(G446S)) T22942G|(surface_glycoprotein:T1380G(N460K)) G22992A|(surface_glycoprotein:G1430A(S477N)) C22995A|(surface_glycoprotein:C1433A(T478K)) A23013C|(surface_glycoprotein:A1451C(E484A)) T23018C|(surfac…	2	0.001
22851 T22882G|(surface_glycoprotein:T1320G(N440K)) G22895C|(surface_glycoprotein:GTT1333-1335CCT(V445P)) T22896C|(surface_glycoprotein:GTT1333-1335CCT(V445P)) G22898A|(surface_glycoprotein:G1336A(G446S)) T22942G|(surface_glycoprotein:T1380G(N460K)) C22986T|(surface_glycoprotein:C1424T(A475V)) G22992A|(surface_glycoprotein:G1430A(S477N)) C22995A|(surface_glycoprotein:C1433A(T478K)) A23013C|(surfac…	2	0.001
22970 G22992A|(surface_glycoprotein:G1430A(S477N)) C22995A|(surface_glycoprotein:C1433A(T478K)) A23013C|(surface_glycoprotein:A1451C(E484A)) T23018C|(surface_glycoprotein:TTT1456-1458CCT(F486P)) T23019C|(surface_glycoprotein:TTT1456-1458CCT(F486P)) T23031A|(surface_glycoprotein:T1469A(F490Y)) A23055G|(surface_glycoprotein:A1493G(Q498R)) A23063T|(surface_glycoprotein:A1501T(N501Y)) T23075C|(surfac…	2	0
22970 G22992A|(surface_glycoprotein:G1430A(S477N)) C22995A|(surface_glycoprotein:C1433A(T478K)) T23010C|(surface_glycoprotein:T1448C(V483A)) A23013C|(surface_glycoprotein:A1451C(E484A)) T23018C|(surface_glycoprotein:TTT1456-1458CCT(F486P)) T23019C|(surface_glycoprotein:TTT1456-1458CCT(F486P)) T23031C|(surface_glycoprotein:T1469C(F490S)) A23055G|(surface_glycoprotein:A1493G(Q498R)) A23063T|(surfac…	2	0
/mnt/d/SRA/SARS2/Wastewater/FromWI/unique_seqs_2023_02_14/39/SRR22960250.SARS2.wg_unique_seqs.tsv.gz
SRR22960250	PRJNA907019	SAMN32545352	WA_GT	2022-12-15	USA: Washington,	33000
16683 C16757T|(ORF1ab_polyprotein:C16493T(P5498L)) 16892	8	0.001
16559 C16757T|(ORF1ab_polyprotein:C16493T(P5498L)) 16770	2	0
/mnt/d/SRA/SARS2/Wastewater/FromWI/unique_seqs_2023_02_14/39/SRR22960248.SARS2.wg_unique_seqs.tsv.gz
SRR22960248	PRJNA907019	SAMN32545354	WA_GT	2022-12-15	USA: Washington,	43300
22970 G22992A|(surface_glycoprotein:G1430A(S477N)) C22995A|(surface_glycoprotein:C1433A(T478K)) A23013C|(surface_glycoprotein:A1451C(E484A)) T23018G|(surface_glycoprotein:TTT1456-1458GCT(F486A)) T23019C|(surface_glycoprotein:TTT1456-1458GCT(F486A)) T23042C|(surface_glycoprotein:T1480C(S494P)) A23055G|(surface_glycoprotein:A1493G(Q498R)) A23063T|(surface_glycoprotein:A1501T(N501Y)) T23075C|(surfac…	8	0
22970 G22992A|(surface_glycoprotein:G1430A(S477N)) C22995A|(surface_glycoprotein:C1433A(T478K)) A23013C|(surface_glycoprotein:A1451C(E484A)) T23018C|(surface_glycoprotein:TTT1456-1458CCT(F486P)) T23019C|(surface_glycoprotein:TTT1456-1458CCT(F486P)) T23031C|(surface_glycoprotein:T1469C(F490S)) T23042C|(surface_glycoprotein:T1480C(S494P)) A23055G|(surface_glycoprotein:A1493G(Q498R)) A23063T|(surfac…	8	0
22970 G22992A|(surface_glycoprotein:G1430A(S477N)) C22995A|(surface_glycoprotein:C1433A(T478K)) T23010C|(surface_glycoprotein:T1448C(V483A)) A23013C|(surface_glycoprotein:A1451C(E484A)) T23018G|(surface_glycoprotein:T1456G(F486V)) T23042C|(surface_glycoprotein:T1480C(S494P)) A23055G|(surface_glycoprotein:A1493G(Q498R)) A23063T|(surface_glycoprotein:A1501T(N501Y)) T23075C|(surface_glycoprotein:T15…	8	0
16683 C16757T|(ORF1ab_polyprotein:C16493T(P5498L)) 16892	7	0
22970 G22992A|(surface_glycoprotein:G1430A(S477N)) C22995A|(surface_glycoprotein:C1433A(T478K)) T23010C|(surface_glycoprotein:T1448C(V483A)) A23013C|(surface_glycoprotein:A1451C(E484A)) T23018C|(surface_glycoprotein:TTT1456-1458CCT(F486P)) T23019C|(surface_glycoprotein:TTT1456-1458CCT(F486P)) T23031C|(surface_glycoprotein:T1469C(F490S)) A23055G|(surface_glycoprotein:A1493G(Q498R)) A23063T|(surfac…	7	0
22970 A22991G|(surface_glycoprotein:AGC1429-1431GAC(S477D)) G22992A|(surface_glycoprotein:AGC1429-1431GAC(S477D)) C22995A|(surface_glycoprotein:C1433A(T478K)) A23013C|(surface_glycoprotein:A1451C(E484A)) T23018C|(surface_glycoprotein:TTT1456-1458CCT(F486P)) T23019C|(surface_glycoprotein:TTT1456-1458CCT(F486P)) T23031C|(surface_glycoprotein:T1469C(F490S)) A23055G|(surface_glycoprotein:A1493G(Q498R…	5	0
22970 G22992A|(surface_glycoprotein:G1430A(S477N)) C22995A|(surface_glycoprotein:C1433A(T478K)) G23009A|(surface_glycoprotein:G1447A(V483I)) A23013C|(surface_glycoprotein:A1451C(E484A)) T23018G|(surface_glycoprotein:T1456G(F486V)) T23042C|(surface_glycoprotein:T1480C(S494P)) A23055G|(surface_glycoprotein:CAA1492-1494CGG(Q498R)) A23056G|(surface_glycoprotein:CAA1492-1494CGG(Q498R)) A23063T|(surfac…	4	0
22970 G22992A|(surface_glycoprotein:G1430A(S477N)) C22995A|(surface_glycoprotein:C1433A(T478K)) A23013C|(surface_glycoprotein:A1451C(E484A)) T23018G|(surface_glycoprotein:T1456G(F486V)) T23030G|(surface_glycoprotein:T1468G(F490V)) T23042C|(surface_glycoprotein:T1480C(S494P)) A23055G|(surface_glycoprotein:A1493G(Q498R)) A23063T|(surface_glycoprotein:A1501T(N501Y)) T23075C|(surface_glycoprotein:T15…	2	0
22970 G22992A|(surface_glycoprotein:G1430A(S477N)) C22995A|(surface_glycoprotein:C1433A(T478K)) A23013C|(surface_glycoprotein:A1451C(E484A)) T23018C|(surface_glycoprotein:TTT1456-1458CCT(F486P)) T23019C|(surface_glycoprotein:TTT1456-1458CCT(F486P)) T23031C|(surface_glycoprotein:T1469C(F490S)) A23055G|(surface_glycoprotein:A1493G(Q498R)) A23060T|(surface_glycoprotein:A1498T(T500S)) A23063T|(surfac…	2	0
22970 G22992A|(surface_glycoprotein:G1430A(S477N)) C22995A|(surface_glycoprotein:C1433A(T478K)) A23013T|(surface_glycoprotein:A1451T(E484V)) T23018C|(surface_glycoprotein:TTT1456-1458CCT(F486P)) T23019C|(surface_glycoprotein:TTT1456-1458CCT(F486P)) T23031C|(surface_glycoprotein:T1469C(F490S)) A23055G|(surface_glycoprotein:A1493G(Q498R)) A23063T|(surface_glycoprotein:A1501T(N501Y)) T23070G|(surfac…	2	0
22970 G22992A|(surface_glycoprotein:G1430A(S477N)) C22995G|(surface_glycoprotein:C1433G(T478R)) A23013C|(surface_glycoprotein:A1451C(E484A)) T23018C|(surface_glycoprotein:TTT1456-1458CCT(F486P)) T23019C|(surface_glycoprotein:TTT1456-1458CCT(F486P)) T23031C|(surface_glycoprotein:T1469C(F490S)) A23055G|(surface_glycoprotein:A1493G(Q498R)) A23063T|(surface_glycoprotein:A1501T(N501Y)) T23070G|(surfac…	2	0
[truncated: 198,523+ more rows]
