# Supplementary material for: Detecting SARS-CoV-2 cryptic lineages using publicly available whole genome wastewater sequencing data
Source: PLoS Pathog. 2025 Jun 9;21(6):e1012850. doi: 10.1371/journal.ppat.1012850 (PMC12176291; doi:10.1371/journal.ppat.1012850)
Supplement: S2 Data — (XLSX) [file ppat.1012850.s005.xlsx]

## Sheet: SRA_meta
SSR ID	BioProject ID	BioSample ID	Sequencing Agency	Date Tested	Location	Population
ERR10054997	PRJEB55313	SAMEA110622138	University of Liverpool	2022-01-05	United Kingdom,
SRR26339440	PRJNA957477	SAMN37752714	verily_ww	2023-09-13	USA: Maryland,	90000
SRR20046849	PRJNA757447	SAMN29594947	FDA	2022-06-14	USA: Alabama,	125030
SRR26798977	PRJNA938474	SAMN38220180	Oregon State University	2022-11-09	USA: Oregon,	300000
SRR25652871	PRJNA957477	SAMN36998021	verily_ww	2023-06-14	USA: California,	130000
ERR10551001	PRJEB57192	SAMEA112140304	university of exeter	2022-03-19	United Kingdom,
SRR25413035	PRJNA748354	SAMN36701963	University of Missouri	2023-06-27	USA: Missouri, USA: Missouri,	Not Collected
SRR20822978	PRJNA839090	SAMN30133156	Biobot Analytics	2022-07-17/2022-07-18	USA: Rhode Island,	120000
SRR26772686	PRJNA896605	SAMN38192843	US CDC NWSS	2023-03-07	USA: New York,	24461
ERR10062128	PRJEB55313	SAMEA110636127	University of Liverpool	2022-01-13	United Kingdom,
SRR26549036	PRJNA907019	SAMN38019912	WA_GT	2023-10-19	USA: Washington,	35550
ERR9853496	PRJEB53227	SAMEA110141045	national institute of biology	2021-11-03	Slovenia, 46, 15,
SRR21613570	PRJNA881396	SAMN30903080	University of California Berkeley	2021-08-21	USA: California,	208505
SRR15240959	PRJNA748354	SAMN26199209	University of Missouri	2021-07-06	USA: Missouri, USA: Missouri,	10114
ERR10067233	PRJEB55313	SAMEA110599894	University of Liverpool	2021-10-08	United Kingdom,
SRR25711543	PRJNA839090	SAMN37094848	Biobot Analytics	2023-08-08/2023-08-09	USA: Vermont,	8500
ERR10066891	PRJEB55313	SAMEA110606825	University of Liverpool	2021-11-19	United Kingdom,
SRR26774323	PRJNA896605	SAMN38193839	US CDC NWSS	2023-01-18	USA: New York,	21516
SRR23194935	PRJNA812604	SAMN32878299	UPHL_ID	2022-11-22	USA: Utah,	35840
SRR26892723	PRJNA957477	SAMN38335402	verily_ww	2023-10-30	USA: California,	130000
SRR15709966	PRJNA746354	SAMN20445224	Biobot Analytics	2021-07-06/2021-07-07	USA: Texas,	63000
SRR24063153	PRJNA896645	SAMN34068122	US CDC NWSS	2023-03-05	USA: Ohio,	12000
SRR24746261	PRJNA812604	SAMN35150385	UPHL_ID	2023-05-02	USA: Utah,	24970
SRR15529239	PRJNA746354	SAMN20841686	Biobot Analytics	2021-07-27/2021-07-28	USA: Pennsylvania,	124000
SRR23243003	PRJNA907019	SAMN32932083	WA_GT	2023-01-18	USA: Washington,	295855
SRR22292299	PRJNA839090	SAMN31720061	Biobot Analytics	2022-10-29/2022-10-30	USA: California,	85000
SRR26779182	PRJNA896605	SAMN38186954	US CDC NWSS	2023-10-18	USA: New York,	6076
SRR23038280	PRJNA839090	SAMN32663765	Biobot Analytics	2022-12-25/2022-12-26	USA: Pennsylvania,	22000
SRR25186123	PRJNA850375	SAMN35821419	CDPHE-COVID	2023-05-23	USA: Colorado, Teller, county,	7143
ERR9813471	PRJEB53325	SAMEA14508141	University of Liverpool	2020-11-17	United Kingdom,
SRR21204115	PRJNA873764	SAMN30500951	Northwestern University	2021-01-10	USA: Illinois,	NA
SRR21469031	PRJNA862960	SAMN30717923	Biobot Analytics	2022-08-22/2022-08-23	USA: Pennsylvania,	25000
SRR26302327	PRJNA748354	SAMN37704684	University of Missouri	2023-09-27	USA: Missouri, USA: Missouri,	Not Collected
ERR10064746	PRJEB55313	SAMEA110633117	University of Liverpool	2022-02-23	United Kingdom,
ERR10550588	PRJEB57192	SAMEA112139898	university of exeter	2022-03-12	United Kingdom,
SRR26774048	PRJNA896605	SAMN38189504	US CDC NWSS	2023-07-06	USA: New York,	6369
SRR16641351	PRJNA771693	SAMN22666590	TGen North	2021-01-18	USA: Illinois,	missing
ERR8777501	PRJEB48985	SAMEA13165928	CEMM RESEARCH CENTER FOR MOLECULAR MEDICINE OF THE AUSTRIAN ACADEMY OF SCIENCES	2021-08-10	Austria, 48.731466126, 16.3915263230001,
SRR26425094	PRJNA957477	SAMN37875645	verily_ww	2023-10-04	USA: Texas,	140000
SRR26773000	PRJNA896605	SAMN38194021	US CDC NWSS	2023-01-09	USA: New York,	155096
SRR18889426	PRJNA765612	SAMN27739239	University of Nevada Reno	2022-03-25	USA: Nevada,	300000
ERR12654407	PRJEB44932	SAMEA115182197	swiss pathogen surveillance platform (spsp)	2023-07-26	Switzerland, SZ,
SRR21010744	PRJNA839090	SAMN30246855	Biobot Analytics	2022-07-24/2022-07-25	USA: Hawaii,	10000
ERR12653944	PRJEB44932	SAMEA115182066	swiss pathogen surveillance platform (spsp)	2023-07-25	Switzerland, BE,
SRR18583084	PRJNA715712	SAMN27252802	The New School	2022-02-23	USA: New York, USA: Ney York,	Not Collected
SRR23345282	PRJNA931732	SAMN33098973	CSIR-National Chemical Laboratory, Pune	2022-04-08	India: Pune,	NA
SRR19451941	PRJNA812604	SAMN28702828	UPHL_ID	2022-03-08	USA: Utah,	1322
SRR19607287	PRJNA729801	SAMN28950174	University of California: Irvine	2020-12-22	USA: California,
SRR23920407	PRJNA886720	SAMN33831216	CLT	2023-01-20	USA: North Carolina,	135821
ERR10062152	PRJEB55313	SAMEA110610201	University of Liverpool	2022-01-25	United Kingdom,
SRR22911408	PRJNA847239	SAMN32478908	ASU_WBE	2022-03-28	USA: Arizona, Maricopa, Tempe,	missing
SRR23366035	PRJNA850375	SAMN33194463	CDPHE-COVID	2022-08-01	USA: Colorado, Las Animas, county,	14286
ERR10069767	PRJEB55313	SAMEA110629664	University of Liverpool	2021-12-29	United Kingdom,
SRR23077985	PRJNA748354	SAMN32727823	University of Missouri	2022-12-02	USA: Missouri, USA: Missouri,	10500
SRR15202293	PRJNA746354	SAMN20331343	Biobot Analytics	2021-06-28	USA: Arkansas,	25000
ERR10058664	PRJEB55313	SAMEA110597494	University of Liverpool	2021-12-11	United Kingdom,
SRR23309639	PRJNA839090	SAMN33006665	Biobot Analytics	2023-01-16/2023-01-17	USA: New Jersey,	145000
SRR24097257	PRJNA862960	SAMN34100127	Biobot Analytics	2023-03-26/2023-03-27	USA: Pennsylvania,	124000
SRR17454134	PRJNA748354	SAMN26199306	University of Missouri	2021-11-24	USA: Missouri, USA: Missouri,	4895
SRR26799113	PRJNA938474	SAMN38220475	Oregon State University	2022-09-28	USA: Oregon,	300000
SRR18543398	PRJNA819090	SAMN27107977	The Scripps Research Institute	2021-06-18 00:00:00+00:00	USA: California, UCSD Campus,	NA
ERR10071722	PRJEB55313	SAMEA110626706	University of Liverpool	2021-10-31	United Kingdom,
ERR10054084	PRJEB55313	SAMEA110618033	University of Liverpool	2021-11-30	United Kingdom,
SRR15505158	PRJNA741211	SAMN20813850	Yale School of Public Health	2021-01-21	USA: Connecticut, New Haven,	200000
SRR22242239	PRJNA801677	SAMN31657854	Biobot Analytics	2022-03-29/2022-03-30	USA: Kansas,	42235
SRR21554568	PRJNA839090	SAMN30837890	Biobot Analytics	2022-08-28/2022-08-29	USA: California,	40000
SRR15706797	PRJNA746354	SAMN21209561	Biobot Analytics	2021-08-09/2021-08-10	USA: Illinois,	5000
SRR23309601	PRJNA839090	SAMN33006882	Biobot Analytics	2022-11-21/2022-11-22	USA: Arkansas,	14000
SRR17866127	PRJNA801677	SAMN25600760	Biobot Analytics	2021-12-06/2021-12-07	USA: South Carolina,	100000
ERR12650801	PRJEB44932	SAMEA115181733	swiss pathogen surveillance platform (spsp)	2023-09-06	Switzerland, ZH,
SRR24054954	PRJNA896645	SAMN34058139	US CDC NWSS	2022-07-31	USA: Ohio,	12246
SRR23077897	PRJNA748354	SAMN32727814	University of Missouri	2022-11-15	USA: Missouri, USA: Missouri,	123180
SRR22260366	PRJNA801677	SAMN31660941	Biobot Analytics	2022-08-09/2022-08-10	USA: US Virgin Islands,	25000
ERR7427443	PRJEB48985	SAMEA10803125	CEMM RESEARCH CENTER FOR MOLECULAR MEDICINE OF THE AUSTRIAN ACADEMY OF SCIENCES	2021-06-15	Austria, 47.59301849, 16.11053755,
ERR10070717	PRJEB55313	SAMEA110630501	University of Liverpool	2021-11-28	United Kingdom,
SRR25592995	PRJNA1004046	SAMN36920885	The University of Hong Kong	2022-02-23	Hong Kong,	74000
SRR25343189	PRJNA839090	SAMN36618027	Biobot Analytics	2023-07-09/2023-07-10	USA: Arizona,	50000
SRR19688128	PRJNA769667	SAMN29151252	FDA_NJDOH	2022-06-02	USA: New Jersey,	27000
SRR22879029	PRJNA850375	SAMN32378899	CDPHE-COVID	2022-02-07	USA: Colorado, El Paso, county,	102204
ERR10057045	PRJEB55313	SAMEA110611314	University of Liverpool	2021-10-12	United Kingdom,
SRR26778832	PRJNA896605	SAMN38189006	US CDC NWSS	2023-07-27	USA: New York,	19679
SRR25892901	PRJNA889839	SAMN37260843	Wisconsin State Laboratory of Hygiene	2023-08-22	USA: Wisconsin,	<
SRR23989820	PRJNA896645	SAMN33948950	US CDC NWSS	2022-02-13	USA: Ohio,	300
ERR9808559	PRJEB53222	SAMEA14497033	University of Liverpool
SRR24234262	PRJNA896645	SAMN34271901	US CDC NWSS	2023-04-02	USA: Ohio,	13169
ERR10054474	PRJEB55313	SAMEA110638628	University of Liverpool	2021-11-23	United Kingdom,
SRR23905425	PRJNA748354	SAMN33812704	University of Missouri	2023-01-09	USA: Missouri, USA: Missouri,	Not Collected
ERR10064083	PRJEB55313	SAMEA110608238	University of Liverpool	2022-01-12	United Kingdom,
SRR21037138	PRJNA748354	SAMN30303105	University of Missouri	2022-08-02	USA: Missouri, USA: Missouri,	15000
SRR24323938	PRJNA850375	SAMN34371205	CDPHE-COVID	2023-03-07	USA: Colorado, Ouray, county,	1386
SRR16038233	PRJNA746354	SAMN21418247	Biobot Analytics	2021-08-15/2021-08-16	USA: Minnesota,	5000
SRR24057281	PRJNA896645	SAMN34061743	US CDC NWSS	2023-02-12	USA: Ohio,	12000
ERR10062402	PRJEB55313	SAMEA110610807	University of Liverpool	2022-02-22	United Kingdom,
ERR10054506	PRJEB55313	SAMEA110638699	University of Liverpool	2022-01-04	United Kingdom,
SRR25365155	PRJNA762029	SAMN36652397	MA_WWS	2022-05-03/2022-05-05	USA: Massachusetts,	94000
SRR22879017	PRJNA850375	SAMN32378449	CDPHE-COVID	2022-02-22	USA: Colorado, Garfield, county,	16714
SRR24010458	PRJNA839090	SAMN33975437	Biobot Analytics	2023-03-20/2023-03-21	USA: Maine,	21000
SRR24063026	PRJNA896645	SAMN34067997	US CDC NWSS	2023-03-06	USA: Ohio,	36000
SRR21937779	PRJNA850375	SAMN31274545	CDPHE-COVID	2022-04-25	USA: Colorado, Denver Arapahoe, county,	247443
ERR10071105	PRJEB55313	SAMEA110622903	University of Liverpool	2022-01-16	United Kingdom,
SRR25629689	PRJNA839090	SAMN36978389	Biobot Analytics	2023-07-31/2023-08-01	USA: Vermont,	22000
SRR19461441	PRJNA812604	SAMN28788954	UPHL_ID	2022-04-05	USA: Utah,	35840
SRR24899571	PRJNA839090	SAMN35715922	Biobot Analytics	2023-05-29/2023-05-30	USA: Hawaii,	300000
SRR26774340	PRJNA896605	SAMN38193952	US CDC NWSS	2023-01-11	USA: New York,	611349
SRR24335631	PRJNA896645	SAMN34418751	US CDC NWSS	2023-04-09	USA: Ohio,	313158
SRR24054730	PRJNA896645	SAMN34058381	US CDC NWSS	2022-08-07	USA: Ohio,	13000
SRR23214678	PRJNA839090	SAMN32899016	Biobot Analytics	2023-01-08/2023-01-09	USA: Florida,	463672
SRR17213739	PRJNA788395	SAMN23969868	McGill University	2021-03-21	Canada:Quebec,Montreal,	10013698
SRR26150717	PRJNA850375	SAMN37513609	CDPHE-COVID	2023-08-30	USA: Colorado, Las Animas, county,	14286
ERR10050110	PRJEB55313	SAMEA110630131	University of Liverpool	2021-12-03	United Kingdom,
SRR21112081	PRJNA839090	SAMN30378963	Biobot Analytics	2022-08-01/2022-08-02	USA: North Carolina,	16000
SRR17214001	PRJNA788395	SAMN23969488	McGill University	2021-05-05	Canada:Quebec,Laval,	420000
SRR24981801	PRJNA938474	SAMN35812673	Oregon State University	2023-06-02	USA: Oregon,	9975
SRR26778269	PRJNA896605	SAMN38187453	US CDC NWSS	2023-09-27	USA: New York,	6734
SRR23366178	PRJNA850375	SAMN33194269	CDPHE-COVID	2022-08-08	USA: Colorado, Garfield, county,	16714
ERR7565799	PRJEB48206	SAMEA11458681	ERASMUS MC, UNIVERISTY MEDICAL CENTER	2021-05-12	Netherlands, Rotterdam, Heemraadsplein,
SRR26779038	PRJNA896605	SAMN38193506	US CDC NWSS	2023-02-01	USA: New York,	4918
SRR22236225	PRJNA801677	SAMN31659376	Biobot Analytics	2022-05-24/2022-05-25	USA: Arkansas,	135769
SRR23365999	PRJNA850375	SAMN33194566	CDPHE-COVID	2022-08-18	USA: Colorado, Larimer, county,	26621
SRR20326037	PRJNA839090	SAMN29844912	Biobot Analytics	2022-07-04/2022-07-05	USA: Nevada,	984000
ERR10070090	PRJEB55313	SAMEA110599070	University of Liverpool	2021-10-17	United Kingdom,
SRR24037821	PRJNA896645	SAMN34032261	US CDC NWSS	2022-05-22	USA: Ohio,	6700
SRR24128111	PRJNA839090	SAMN34137550	Biobot Analytics	2023-03-28/2023-03-29	USA: Wisconsin,	360000
SRR20730577	PRJNA812604	SAMN30079509	UPHL_ID	2021-10-28	USA: Utah,	208850
SRR18128200	PRJNA748354	SAMN26209965	University of Missouri	2022-01-11	USA: Missouri, USA: Missouri,	35300
ERR10052973	PRJEB55313	SAMEA110608530	University of Liverpool	2021-11-27	United Kingdom,
SRR24323854	PRJNA850375	SAMN34371516	CDPHE-COVID	2023-02-21	USA: Colorado, Teller, county,	7143
SRR18230282	PRJNA801677	SAMN26437118	Biobot Analytics	2022-01-10/2022-01-11	USA: Kentucky,	100000
SRR25711521	PRJNA839090	SAMN37094813	Biobot Analytics	2023-08-08/2023-08-09	USA: California,	12232
SRR22401701	PRJNA839090	SAMN31856274	Biobot Analytics	2022-11-07/2022-11-08	USA: Washington,	120000
SRR26786071	PRJNA850375	SAMN38181960	CDPHE-COVID	2023-10-09	USA: Colorado, El Paso, county,	102204
ERR9812737	PRJEB53325	SAMEA14508368	University of Liverpool	2020-12-08	United Kingdom,
SRR22909311	PRJNA839090	SAMN31856636	Biobot Analytics	2022-10-27	USA: Georgia,	325000
SRR22911151	PRJNA847239	SAMN32478822	ASU_WBE	2022-02-28	USA: Washington, King, Des Moines,	missing
ERR10054831	PRJEB55313	SAMEA110638303	University of Liverpool	2021-10-14	United Kingdom,
SRR25071032	PRJNA839090	SAMN36071537	Biobot Analytics	2023-06-19/2023-06-20	USA: Vermont,	15000
SRR23050838	PRJNA922726	SAMN32677096	National Institute for Public Health and the Environment	2022-09-16	Netherlands,	67890
ERR10066792	PRJEB55313	SAMEA110604498	University of Liverpool	2021-11-12	United Kingdom,
ERR5922203	PRJEB44932	SAMEA8745785	Swiss Institute of Bioinformatics, Switzerland	2021-02-06	Switzerland, 46.5202, 6.5929, VD - Lausanne - STEP Vidy,
ERR10059989	PRJEB55313	SAMEA110609691	University of Liverpool	2022-03-09	United Kingdom,
ERR10070965	PRJEB55313	SAMEA110605296	University of Liverpool	2021-11-05	United Kingdom,
ERR10052354	PRJEB55313	SAMEA110621935	University of Liverpool	2021-10-06	United Kingdom,
SRR25305283	PRJNA839090	SAMN36502985	Biobot Analytics	2023-07-04/2023-07-05	USA: Maine,	3000
ERR7428126	PRJEB48985	SAMEA10803809	CEMM RESEARCH CENTER FOR MOLECULAR MEDICINE OF THE AUSTRIAN ACADEMY OF SCIENCES	2021-08-31	Austria, 47.26366607, 11.44658639,
ERR5019679	PRJEB42191	SAMEA7742329	BANGOR UNIVERSITY	2020-03-30	United Kingdom, North Wales,
SRR24056891	PRJNA896645	SAMN34061054	US CDC NWSS	2022-11-27	USA: Ohio,	54500
SRR24190728	PRJNA842493	SAMN34223589	Disease Prevention and Control	2023-04-10	USA: Texas, Houston,	70900
ERR11723864	PRJEB64355	SAMEA114072698	University of Liverpool	2022	United Kingdom,
SRR19607177	PRJNA729801	SAMN28950120	University of California: Irvine	2020-06-18	USA: California,
SRR26773538	PRJNA896605	SAMN38192430	US CDC NWSS	2023-03-22	USA: New York,	56967
ERR12330890	PRJEB61810	SAMEA114705192	Uppsala University	2023-03-07	Sweden, 59.31, 18.11, Henriksdals reningsverk Stockholm Vatten Och Avfall,
ERR9862661	PRJEB44932	SAMEA110150180	Swiss Institute of Bioinformatics, Switzerland	2021-04-02	Switzerland, 47.4902, 9.5673, SG - Altenrhein - ARA Altenrhein,
ERR10053709	PRJEB55313	SAMEA110614219	University of Liverpool	2021-11-16	United Kingdom,
SRR24355879	PRJNA889839	SAMN34441676	Wisconsin State Laboratory of Hygiene	2023-04-04	USA: Wisconsin,	<
ERR10051411	PRJEB55313	SAMEA110605539	University of Liverpool	2022-02-27	United Kingdom,
SRR25365218	PRJNA762029	SAMN36652578	MA_WWS	2022-07-27/2022-07-28	USA: Massachusetts,	13000
ERR10057248	PRJEB55313	SAMEA110612545	University of Liverpool	2021-12-01	United Kingdom,
ERR11281019	PRJEB60156	SAMEA113373716	Swedish University of Agricultural Sciences	2022-10-10	Sweden, 63.80482, 20.2922, √ñrebro,
SRR18208284	PRJNA757447	SAMN26368121	FDA	2022-02-15	USA: Mississippi,	36969
SRR26775883	PRJNA896605	SAMN38190551	US CDC NWSS	2023-05-31	USA: New York,	53437
SRR23364335	PRJNA839090	SAMN33191915	Biobot Analytics	2023-01-24	USA: Puerto Rico,	328816
SRR25548487	PRJNA896645	SAMN36871096	US CDC NWSS	2023-06-25	USA: Ohio,	14000
SRR23051403	PRJNA757447	SAMN28789428	FDA	2022-04-13	USA: Maryland,	29758
SRR23038486	PRJNA839090	SAMN32663662	Biobot Analytics	2022-12-26/2022-12-27	USA: Minnesota,	150000
SRR23509980	PRJNA850375	SAMN33338506	CDPHE-COVID	2022-09-19	USA: Colorado, Pitkin, county,	5500
SRR20822335	PRJNA865728	SAMN30124419	National Center for Toxicological Research	2021-04-06	USA: Arkansas,	135769
ERR7427361	PRJEB48985	SAMEA10803043	CEMM RESEARCH CENTER FOR MOLECULAR MEDICINE OF THE AUSTRIAN ACADEMY OF SCIENCES	2021-05-27	Austria, 46.7399691, 14.38532704,
SRR22064340	PRJNA886720	SAMN31484169	CLT	2022-08-23	USA: North Carolina,	173000
SRR15507921	PRJNA735936	SAMN20845552	University of Louisville	2021-06-28	USA: Kentucky,	139251
SRR24190765	PRJNA842493	SAMN34223498	Disease Prevention and Control	2023-03-20	USA: Texas, Houston,	12892
SRR23590776	PRJNA850375	SAMN33417109	CDPHE-COVID	2022-10-20	USA: Colorado, Larimer Weld, county,	7946
SRR23934690	PRJNA889839	SAMN33847167	Wisconsin State Laboratory of Hygiene	2023-03-06	USA: Wisconsin,	<
ERR10068727	PRJEB55313	SAMEA110625386	University of Liverpool	2021-11-05	United Kingdom,
ERR10066818	PRJEB55313	SAMEA110605271	University of Liverpool	2022-01-14	United Kingdom,
ERR7426908	PRJEB48985	SAMEA10802589	CEMM RESEARCH CENTER FOR MOLECULAR MEDICINE OF THE AUSTRIAN ACADEMY OF SCIENCES	2021-04-11	Austria, 48.66148501, 15.66691613,
SRR24233983	PRJNA862960	SAMN34271762	Biobot Analytics	2023-04-09/2023-04-10	USA: Pennsylvania,	13500
ERR10067774	PRJEB55313	SAMEA110622899	University of Liverpool	2021-12-03	United Kingdom,
SRR23311154	PRJNA896161	SAMN33011478	HARRISLAB	2022-12-14	USA: North Carolina,	550000
SRR22341115	PRJNA850375	SAMN31777294	CDPHE-COVID	2021-08-12	USA: Colorado, Larimer, county,	17997
SRR22909314	PRJNA839090	SAMN31856628	Biobot Analytics	2022-10-27/2022-10-28	USA: Connecticut,	112000
SRR25813480	PRJNA886720	SAMN37200273	CLT	2023-05-05	USA: North Carolina,	173000
SRR24234041	PRJNA839090	SAMN34271700	Biobot Analytics	2023-04-09/2023-04-10	USA: Massachusetts,	55000
SRR25690418	PRJNA812604	SAMN37051025	UPHL_ID	2023-08-01	USA: Utah,	21443
SRR23934678	PRJNA889839	SAMN33847105	Wisconsin State Laboratory of Hygiene	2023-02-07	USA: Wisconsin,	<
SRR23275750	PRJNA889839	SAMN32963281	Wisconsin State Laboratory of Hygiene	2022-11-14	USA: Wisconsin,	<
ERR9785749	PRJEB48206	SAMEA14456807	ERASMUS MC, UNIVERISTY MEDICAL CENTER	2020-11-27	Netherlands, Rotterdam, Katendrecht,
SRR26099304	PRJNA839090	SAMN37442172	Biobot Analytics	2023-09-05/2023-09-06	USA: Washington,	288000
SRR15128794	PRJNA746354	SAMN20204713	Biobot Analytics	2021-06-22/2021-06-23	USA: New York,	NA
SRR22043623	PRJNA839090	SAMN31440868	Biobot Analytics	2022-10-10/2022-10-11	USA: California,	91765
SRR23588263	PRJNA839090	SAMN33416410	Biobot Analytics	2023-02-06/2023-02-07	USA: Oregon,	25780
SRR22793373	PRJNA812604	SAMN32287461	UPHL_ID	2022-09-20	USA: Utah,	228700
SRR24215591	PRJNA812604	SAMN34249937	UPHL_ID	2023-03-16	USA: Utah,	208850
ERR10062300	PRJEB55313	SAMEA110610577	University of Liverpool	2022-02-22	United Kingdom,
SRR20751124	PRJNA812604	SAMN30104194	UPHL_ID	2022-06-02	USA: Utah,	6790
SRR15647043	PRJNA746354	SAMN21013778	Biobot Analytics	2021-08-02/2021-08-03	USA: Oklahoma,	40017
SRR24049290	PRJNA839090	SAMN34051983	Biobot Analytics	2023-03-15/2023-03-16	USA: Oklahoma,	25000
SRR23510159	PRJNA850375	SAMN33338286	CDPHE-COVID	2022-10-10	USA: Colorado, Routt, county,	43741
SRR20680070	PRJNA839090	SAMN30004525	Biobot Analytics	2022-07-10/2022-07-11	USA: Hawaii,	10000
SRR26776520	PRJNA896605	SAMN38190104	US CDC NWSS	2023-06-15	USA: New York,	207430
ERR10062861	PRJEB55313	SAMEA110593772	University of Liverpool	2022-02-15	United Kingdom,
SRR25790769	PRJNA886720	SAMN37196176	CLT	2023-06-13	USA: North Carolina,	178000
SRR19625329	PRJNA812604	SAMN28977979	UPHL_ID	2022-05-12	USA: Utah,	17312
SRR18128344	PRJNA748354	SAMN26209974	University of Missouri	2022-01-17	USA: Missouri, USA: Missouri,	199
SRR17888165	PRJNA771693	SAMN25656087	TGen North	2020-07-23	USA: Arizona,	missing
SRR20681885	PRJNA735936	SAMN30006306	University of Louisville	2022-07-04	USA: Kentucky,	31269
ERR10063666	PRJEB55313	SAMEA110596841	University of Liverpool	2022-02-09	United Kingdom,
SRR22720149	PRJNA839090	SAMN32206611	Biobot Analytics	2022-11-30/2022-12-01	USA: Vermont,	31000
SRR26799209	PRJNA938474	SAMN38220542	Oregon State University	2022-10-06	USA: Oregon,	10400
SRR25690431	PRJNA812604	SAMN37051013	UPHL_ID	2023-07-27	USA: Utah,	21872
SRR25645466	PRJNA907019	SAMN36994251	WA_GT	2023-08-04	USA: Washington,	120000
SRR24808121	PRJNA850375	SAMN35572006	CDPHE-COVID	2023-03-24	USA: Colorado, Delta, county,	6857
ERR10052767	PRJEB55313	SAMEA110596885	University of Liverpool	2021-10-14	United Kingdom,
SRR23386289	PRJNA842493	SAMN33185557	Disease Prevention and Control	2022-09-05	USA: Texas, Houston,	551150
SRR26785973	PRJNA850375	SAMN38181775	CDPHE-COVID	2023-09-28	USA: Colorado, El Paso, county,	34286
SRR23906082	PRJNA850375	SAMN33817419	CDPHE-COVID	2023-01-03	USA: Colorado, Larimer, county,	17997
ERR10062350	PRJEB55313	SAMEA110615132	University of Liverpool	2022-02-26	United Kingdom,
SRR17213741	PRJNA788395	SAMN23969867	McGill University	2021-03-20	Canada:Quebec,Montreal,	10013698
SRR26078405	PRJNA748354	SAMN37419957	University of Missouri	2023-09-06	USA: Missouri, USA: Missouri,	Not Collected
SRR24866413	PRJNA839090	SAMN35663434	Biobot Analytics	2023-05-27/2023-05-28	USA: California,	150000
SRR26127616	PRJNA839090	SAMN37481002	Biobot Analytics	2023-09-10/2023-09-11	USA: Arkansas,	32043
SRR22303914	PRJNA812604	SAMN31744816	UPHL_ID	2022-09-15	USA: Utah,	32451
SRR26549432	PRJNA896645	SAMN38020333	US CDC NWSS	2023-09-24	USA: Ohio,	17000
SRR19039017	PRJNA748354	SAMN28016982	University of Missouri	2022-03-28	USA: Missouri, USA: Missouri,	123180
SRR23906193	PRJNA850375	SAMN33817475	CDPHE-COVID	2022-12-15	USA: Colorado, Larimer, county,	23194
ERR9812992	PRJEB53325	SAMEA14508597	University of Liverpool	2021-01-27	United Kingdom,
SRR22973754	PRJNA839090	SAMN32575446	Biobot Analytics	2022-12-18/2022-12-19	USA: Arkansas,	32043
SRR21812923	PRJNA748354	SAMN31157580	University of Missouri	2022-09-13	USA: Missouri, USA: Missouri,	12000
SRR19475838	PRJNA839090	SAMN28788461	Biobot Analytics	2022-05-16/2022-05-17	USA: Pennsylvania,	10000
ERR10060738	PRJEB55313	SAMEA110621357	University of Liverpool	2022-02-12	United Kingdom,
SRR24838029	PRJNA850375	SAMN35628150	CDPHE-COVID	2023-04-19	USA: Colorado, Douglas, county,	60571
SRR24112945	PRJNA896161	SAMN34123925	HARRISLAB	2023-02-15	USA: North Carolina,	7776
SRR24190549	PRJNA842493	SAMN34223606	Disease Prevention and Control	2023-04-10	USA: Texas, Houston,	20608
SRR21613711	PRJNA881396	SAMN30903099	University of California Berkeley	2021-08-09	USA: California,	100154
SRR18583150	PRJNA715712	SAMN27252827	The New School	2022-01-18	USA: New York, USA: Ney York,	Not Collected
ERR5019774	PRJEB42191	SAMEA7742424	BANGOR UNIVERSITY	2020-04-06	United Kingdom, Northwest England,
ERR9862646	PRJEB44932	SAMEA110150165	Swiss Institute of Bioinformatics, Switzerland	2021-03-18	Switzerland, 47.4902, 9.5673, SG - Altenrhein - ARA Altenrhein,
SRR22324320	PRJNA748354	SAMN31772108	University of Missouri	2022-08-30	USA: Missouri, USA: Missouri,	Not Collected
SRR24054341	PRJNA896645	SAMN34057902	US CDC NWSS	2022-07-24	USA: Ohio,	195577
SRR17453825	PRJNA748354	SAMN26199261	University of Missouri	2021-11-08	USA: Missouri, USA: Missouri,	151966
SRR23056054	PRJNA916712	SAMN32674220	Tata Institute for Genetics and Society	2022-01-28	India:Bengaluru,Horamavu Agara,	200000
SRR19654410	PRJNA839090	SAMN29043870	Biobot Analytics	2022-05-30/2022-05-31	USA: Connecticut,	112000
SRR25299965	PRJNA957477	SAMN36468881	verily_ww	2023-01-07	USA: California,	250000
SRR15294307	PRJNA748354	SAMN26199222	University of Missouri	2021-06-28	USA: Missouri, USA: Missouri,	76759
SRR17066053	PRJNA767800	SAMN23491433	CFSAN	2021-09-20	USA: Alabama,	250000
SRR25651185	PRJNA957477	SAMN36998569	verily_ww	2023-07-18	USA: California,	740000
SRR22490040	PRJNA907019	SAMN31976404	WA_GT	2022-11-17	USA: Washington,	2323
SRR26778109	PRJNA896605	SAMN38188852	US CDC NWSS	2023-08-02	USA: New York,	3288
ERR10554258	PRJEB57192	SAMEA112141164	university of exeter	2021-06-10	United Kingdom,
SRR23214579	PRJNA839090	SAMN32899181	Biobot Analytics	2023-01-09/2023-01-10	USA: Florida,	100000
SRR17815511	PRJNA801677	SAMN25374412	Biobot Analytics	2021-11-28/2021-11-29	USA: Massachusetts,	300000
SRR26774674	PRJNA896605	SAMN38187302	US CDC NWSS	2023-10-03	USA: New York,	4908
SRR24529461	PRJNA896645	SAMN35065175	US CDC NWSS	2021-12-19	USA: Ohio,	10000
SRR23753011	PRJNA839090	SAMN33685183	Biobot Analytics	2023-02-26/2023-02-27	USA: Florida,	96136
ERR9861624	PRJEB44932	SAMEA110149144	Swiss Institute of Bioinformatics, Switzerland	2021-09-11	Switzerland, 46.9174, 7.24057, BE - Laupen - ARA Sensetal,
SRR20822801	PRJNA839090	SAMN30133058	Biobot Analytics	2022-07-17/2022-07-18	USA: Massachusetts,	55000
SRR18115712	PRJNA801677	SAMN26200011	Biobot Analytics	2022-01-04/2022-01-05	USA: Pennsylvania,	200000
SRR25650160	PRJNA957477	SAMN36997190	verily_ww	2023-01-11	USA: California,	131000
ERR10050886	PRJEB55313	SAMEA110623045	University of Liverpool	2021-10-08	United Kingdom,
SRR23364561	PRJNA839090	SAMN33192066	Biobot Analytics	2023-01-25/2023-01-26	USA: Massachusetts,	3000
ERR8610629	PRJEB48985	SAMEA13010421	CEMM RESEARCH CENTER FOR MOLECULAR MEDICINE OF THE AUSTRIAN ACADEMY OF SCIENCES	2021-11-09	Austria, 48.2590632380001, 16.6530406200001,
SRR22259750	PRJNA801677	SAMN31661252	Biobot Analytics	2022-09-05/2022-09-06	USA: Virginia,	53508
ERR10049658	PRJEB55313	SAMEA110607902	University of Liverpool	2021-11-26	United Kingdom,
SRR21194416	PRJNA839090	SAMN30486595	Biobot Analytics	2022-08-10/2022-08-11	USA: Massachusetts,	3000
SRR19512744	PRJNA812604	SAMN28814900	UPHL_ID	2022-04-14	USA: Utah,	94484
ERR10551310	PRJEB57192	SAMEA112140603	university of exeter	2022-03-26	United Kingdom,
SRR19334634	PRJNA761415	SAMN27307868	fda_oh	2022-02-01	USA: Ohio,	6500
SRR23899233	PRJNA839090	SAMN32663728	Biobot Analytics	2022-12-26/2022-12-27	USA: Washington,	120000
SRR22236359	PRJNA801677	SAMN31659457	Biobot Analytics	2022-05-30/2022-05-31	USA: Connecticut,	100000
SRR24808355	PRJNA850375	SAMN35572136	CDPHE-COVID	2023-03-21	USA: Colorado, Jackson, county,	1536
SRR23702920	PRJNA941107	SAMN33590096	National Institute for Communicable Diseases (NICD)	2021-07-05	South Africa: CENTRAL WASTEWATER TREATMENT WORKS, ETHEKWINI, Kwa-Zulu Natal,	NA
ERR10055955	PRJEB55313	SAMEA110615933	University of Liverpool	2021-12-04	United Kingdom,
SRR25665888	PRJNA896645	SAMN37032908	US CDC NWSS	2023-07-23	USA: Ohio,	44680
SRR19701926	PRJNA812604	SAMN29152739	UPHL_ID	2021-11-30	USA: Utah,	228700
SRR21075828	PRJNA860755	SAMN29921131	The Aga Khan University	2021-08-11	Pakistan: Karachi,	NA
SRR25690462	PRJNA812604	SAMN37051108	UPHL_ID	2023-08-08	USA: Utah,	228700
SRR21883295	PRJNA839090	SAMN31260739	Biobot Analytics	2022-09-27	USA: Vermont,	7500
SRR22474806	PRJNA839090	SAMN31951979	Biobot Analytics	2022-11-14/2022-11-15	USA: Georgia,	65000
SRR22236538	PRJNA801677	SAMN31659598	Biobot Analytics	2022-06-07/2022-06-08	USA: Massachusetts,	30430
ERR10057666	PRJEB55313	SAMEA110595435	University of Liverpool	2021-10-26	United Kingdom,
SRR20822328	PRJNA865728	SAMN30124452	National Center for Toxicological Research	2021-04-06	USA: Arkansas,	10285
ERR9812729	PRJEB53325	SAMEA14509183	University of Liverpool	2021-02-27	United Kingdom,
SRR15505117	PRJNA741211	SAMN20813888	Yale School of Public Health	2021-04-07	USA: Connecticut, New Haven,	200000
SRR22720224	PRJNA839090	SAMN32206392	Biobot Analytics	2022-11-27/2022-11-28	USA: Minnesota,	1950000
SRR25429930	PRJNA812604	SAMN36716018	UPHL_ID	2023-06-29	USA: Utah,	112901
SRR25886285	PRJNA938474	SAMN37214581	Oregon State University	2023-08-17	USA: Oregon,	26298
SRR19636164	PRJNA812604	SAMN28987084	UPHL_ID	2022-02-15	USA: Utah,	84981
SRR26162976	PRJNA839090	SAMN37529337	Biobot Analytics	2023-09-11/2023-09-12	USA: Iowa,	5201
ERR11967205	PRJEB65603	SAMEA114317293	statens serum institut	2023-08-10	Denmark, 55.71936, 11.72608,
SRR26120655	PRJNA938474	SAMN37456338	Oregon State University	2023-08-22	USA: Oregon,	45600
SRR26030312	PRJNA839090	SAMN37350594	Biobot Analytics	2023-08-28	USA: Alabama,	3000
SRR23064274	PRJNA916913	SAMN32287913	University of Nevada, Reno	2022-03	USA: Nevada, Reno,	318000
SRR24834769	PRJNA839090	SAMN35638406	Biobot Analytics	2023-05-23/2023-05-24	USA: Wisconsin,	360000
SRR21356860	PRJNA839090	SAMN30603184	Biobot Analytics	2022-08-16/2022-08-17	USA: Tennessee,	45000
SRR26078119	PRJNA748354	SAMN37419949	University of Missouri	2023-08-22	USA: Missouri, USA: Missouri,	41153
ERR9812946	PRJEB53325	SAMEA14509180	University of Liverpool	2021-05-05	United Kingdom,
SRR23510397	PRJNA850375	SAMN33338051	CDPHE-COVID	2022-09-01	USA: Colorado, Teller, county,	6379
SRR26778901	PRJNA896605	SAMN38189267	US CDC NWSS	2023-07-18	USA: New York,	17983
ERR11967243	PRJEB65603	SAMEA114317331	statens serum institut	2023-08-10	Denmark, 55.41593, 11.34173,
ERR10050135	PRJEB55313	SAMEA110606913	University of Liverpool	2021-10-01	United Kingdom,
ERR10059877	PRJEB55313	SAMEA110609198	University of Liverpool	2022-02-19	United Kingdom,
SRR23365949	PRJNA850375	SAMN33194155	CDPHE-COVID	2022-07-18	USA: Colorado, Adams, county,	54561
ERR8777773	PRJEB48985	SAMEA13166200	CEMM RESEARCH CENTER FOR MOLECULAR MEDICINE OF THE AUSTRIAN ACADEMY OF SCIENCES	2022-01-23	Austria, 48.030798057, 16.8261463280001,
ERR10072037	PRJEB55313	SAMEA110628494	University of Liverpool	2021-11-07	United Kingdom,
SRR17853689	PRJNA735936	SAMN25563566	University of Louisville	2021-09-27	USA: Kentucky,	295910
ERR12330941	PRJEB61810	SAMEA114705244	Uppsala University	2023-05-16	Sweden, 59.35, 17.97, Bromma reningsverk Stockholm Vatten Och Avfall,
SRR22236725	PRJNA801677	SAMN31659688	Biobot Analytics	2022-06-13/2022-06-14	USA: Arizona,	10000
SRR24481835	PRJNA839090	SAMN35008403	Biobot Analytics	2023-04-24/2023-04-25	USA: Maryland,	91000
SRR20208033	PRJNA839090	SAMN29716693	Biobot Analytics	2022-06-28	USA: New Mexico,	13179
SRR15882478	PRJNA746354	SAMN21418275	Biobot Analytics	2021-08-18/2021-08-19	USA: Massachusetts,	23000
SRR17454110	PRJNA748354	SAMN26199256	University of Missouri	2021-10-19	USA: Missouri, USA: Missouri,	10559
SRR24509672	PRJNA839090	SAMN35043502	Biobot Analytics	2023-05-02	USA: Texas,	9079
SRR26777225	PRJNA896605	SAMN38193782	US CDC NWSS	2023-01-19	USA: New York,	5162
ERR8777853	PRJEB48985	SAMEA13166280	CEMM RESEARCH CENTER FOR MOLECULAR MEDICINE OF THE AUSTRIAN ACADEMY OF SCIENCES	2022-01-13	Austria, 47.365555633, 9.66305543600004,
ERR10070454	PRJEB55313	SAMEA110621254	University of Liverpool	2021-12-10	United Kingdom,
SRR22237186	PRJNA801677	SAMN31659928	Biobot Analytics	2022-07-03/2022-07-04	USA: Idaho,	108529
SRR23386147	PRJNA842493	SAMN33186117	Disease Prevention and Control	2022-12-26	USA: Texas, Houston,	20161
SRR23614870	PRJNA839090	SAMN33438740	Biobot Analytics	2023-02-11/2023-02-12	USA: California,	150000
ERR10056135	PRJEB55313	SAMEA110634742	University of Liverpool	2021-11-20	United Kingdom,
SRR22242240	PRJNA801677	SAMN31657853	Biobot Analytics	2022-03-29/2022-03-30	USA: Pennsylvania,	13000
SRR24808454	PRJNA850375	SAMN35572479	CDPHE-COVID	2023-03-30	USA: Colorado, Summit, county,	35643
SRR25300244	PRJNA957477	SAMN36468854	verily_ww	2022-11-28	USA: California,	1480000
SRR24837927	PRJNA850375	SAMN35627848	CDPHE-COVID	2023-05-01	USA: Colorado, Adams, county,	21429
SRR15294583	PRJNA748354	SAMN26199220	University of Missouri	2021-03-02	USA: Missouri, USA: Missouri,	12790
SRR21836309	PRJNA887942	SAMN31204535	MLW	2021-09-28	Malawi: Blantyre_10,	800000
SRR23043983	PRJNA850375	SAMN32669580	CDPHE-COVID	2022-04-04	USA: Colorado, Weld, county,	83319
SRR25657418	PRJNA839090	SAMN37007779	Biobot Analytics	2023-08-06/2023-08-07	USA: New York,	596326
SRR23309366	PRJNA839090	SAMN33006795	Biobot Analytics	2023-01-18/2023-01-19	USA: Colorado,	7300
SRR24190499	PRJNA842493	SAMN34223537	Disease Prevention and Control	2023-03-27	USA: Texas, Houston,	109410
SRR24993817	PRJNA862960	SAMN35841403	Biobot Analytics	2023-06-11/2023-06-12	USA: Pennsylvania,	30000
SRR21966380	PRJNA886720	SAMN31364480	CLT	2022-08-16	USA: North Carolina,	135821
SRR21473680	PRJNA839090	SAMN30718434	Biobot Analytics	2022-08-22	USA: New Mexico,	650000
SRR21937893	PRJNA850375	SAMN31274630	CDPHE-COVID	2022-05-05	USA: Colorado, Larimer, county,	23194
ERR10070503	PRJEB55313	SAMEA110630725	University of Liverpool	2021-12-05	United Kingdom,
SRR21356702	PRJNA839090	SAMN30603178	Biobot Analytics	2022-08-16/2022-08-17	USA: California,	43173
SRR26779029	PRJNA896605	SAMN38193497	US CDC NWSS	2023-02-01	USA: New York,	79699
SRR26327102	PRJNA938474	SAMN37724452	Oregon State University	2023-09-13	USA: Oregon,	27748
SRR18680491	PRJNA824537	SAMN27407371	Canadian Research Institute for Food Safety	2021-12-09	Canada: Toronto,	NA
SRR21907479	PRJNA889839	SAMN31271628	Wisconsin State Laboratory of Hygiene	2022-08-30	USA: Wisconsin,	<
SRR26150758	PRJNA850375	SAMN37513572	CDPHE-COVID	2023-08-10	USA: Colorado, Broomfield, county,	53356
ERR9813633	PRJEB53325	SAMEA14509021	University of Liverpool	2021-04-07	United Kingdom,
SRR15384072	PRJNA746354	SAMN20584354	Biobot Analytics	2021-07-13/2021-07-14	USA: Illinois,	65000
SRR23931204	PRJNA886720	SAMN33845111	CLT	2023-02-03	USA: North Carolina,	89616
SRR19659509	PRJNA622837	SAMN29048180	Broad_GCID	2021-02-11	USA: Colorado, Mesa,	10000
ERR10057936	PRJEB55313	SAMEA110616597	University of Liverpool	2021-12-16	United Kingdom,
SRR15647129	PRJNA746354	SAMN21013700	Biobot Analytics	2021-08-03/2021-08-04	USA: Wisconsin,	360000
SRR26777000	PRJNA896605	SAMN38192790	US CDC NWSS	2023-03-08	USA: New York,	1537
SRR24981564	PRJNA938474	SAMN35811362	Oregon State University	2023-05-17	USA: Oregon,	8925
SRR22260240	PRJNA801677	SAMN31661306	Biobot Analytics	2022-09-11/2022-09-12	USA: Washington,	85940
SRR23214567	PRJNA839090	SAMN32899243	Biobot Analytics	2023-01-09/2023-01-10	USA: Georgia,	197191
SRR25300200	PRJNA957477	SAMN36468815	verily_ww	2022-10-15	USA: California,	250000
SRR22910770	PRJNA839090	SAMN32474813	Biobot Analytics	2022-12-05/2022-12-06	USA: Florida,	180000
SRR15240744	PRJNA748354	SAMN26199203	University of Missouri	2021-05-25	USA: Missouri, USA: Missouri,	7936
SRR20966808	PRJNA812604	SAMN30198524	UPHL_ID	2022-07-12	USA: Utah,	1322
SRR25690433	PRJNA812604	SAMN37051011	UPHL_ID	2023-07-27	USA: Utah,	6790
ERR10064250	PRJEB55313	SAMEA110611609	University of Liverpool	2022-02-09	United Kingdom,
SRR27667391	PRJNA1067101	SAMN39514815	Symbiosis School of Biological Scineces, Symbiosis International (Deemed University)	2022-06-24	India: Rahatni, new DP road, Pune, Maharashtra,	NA
ERR5019798	PRJEB42191	SAMEA7742448	BANGOR UNIVERSITY	2020-04-20	United Kingdom, Northwest England,
ERR10049298	PRJEB55313	SAMEA110625224	University of Liverpool	2022-01-28	United Kingdom,
SRR25665869	PRJNA896645	SAMN37032869	US CDC NWSS	2023-07-30	USA: Ohio,	54500
SRR22236428	PRJNA801677	SAMN31659310	Biobot Analytics	2022-05-22/2022-05-23	USA: Tennessee,	400000
SRR26150523	PRJNA850375	SAMN37513804	CDPHE-COVID	2023-08-23	USA: Colorado, Mesa, county,	89286
SRR18464207	PRJNA801677	SAMN26927527	Biobot Analytics	2022-01-31/2022-02-01	USA: Kentucky,	90000
SRR26773592	PRJNA896605	SAMN38192580	US CDC NWSS	2023-03-15	USA: New York,	523765
ERR10062700	PRJEB55313	SAMEA110611523	University of Liverpool	2022-03-03	United Kingdom,
SRR26778421	PRJNA896605	SAMN38187468	US CDC NWSS	2023-09-26	USA: New York,	1984
SRR25429922	PRJNA812604	SAMN36716025	UPHL_ID	2023-06-29	USA: Utah,	84981
SRR17853576	PRJNA735936	SAMN25563606	University of Louisville	2021-10-11	USA: Kentucky,	31269
SRR19512802	PRJNA812604	SAMN28814928	UPHL_ID	2022-04-19	USA: Utah,	1322
SRR23588268	PRJNA839090	SAMN33416459	Biobot Analytics	2023-02-09	USA: Pennsylvania,	55000
ERR10070376	PRJEB55313	SAMEA110625849	University of Liverpool	2021-10-22	United Kingdom,
SRR23056021	PRJNA916712	SAMN32674158	Tata Institute for Genetics and Society	2022-01-07	India:Bengaluru,Kempambudhi_1,	10000
ERR10069728	PRJEB55313	SAMEA110621120	University of Liverpool	2021-10-03	United Kingdom,
SRR19350191	PRJNA748354	SAMN28590596	University of Missouri	2022-04-26	USA: Missouri, USA: Missouri,	35300
SRR15384028	PRJNA746354	SAMN20584423	Biobot Analytics	2021-07-07/2021-07-08	USA: Minnesota,	5000
SRR16775955	PRJNA748354	SAMN26199355	University of Missouri	2021-08-24	USA: Missouri, USA: Missouri,	490000
SRR26776457	PRJNA896605	SAMN38189813	US CDC NWSS	2023-06-27	USA: New York,	431141
ERR12651055	PRJEB44932	SAMEA115181504	swiss pathogen surveillance platform (spsp)	2023-09-15	Switzerland, SO,
SRR23904621	PRJNA946141	SAMN33812298	University of Miami	2022-01-12	USA: Florida,	1069
SRR15435134	PRJNA746354	SAMN20749431	Biobot Analytics	2021-07-18/2021-07-19	USA: Nevada,	650000
SRR19845486	PRJNA801677	SAMN29332876	Biobot Analytics	2022-03-20/2022-03-21	USA: Colorado,	300000
SRR24335140	PRJNA839090	SAMN34418164	Biobot Analytics	2023-04-17	USA: Washington,	7125
SRR19845375	PRJNA801677	SAMN29332950	Biobot Analytics	2022-03-22/2022-03-23	USA: Kansas,	70000
SRR20751080	PRJNA812604	SAMN30104263	UPHL_ID	2022-06-14	USA: Utah,	21872
ERR10070333	PRJEB55313	SAMEA110606873	University of Liverpool	2021-11-28	United Kingdom,
SRR21883169	PRJNA839090	SAMN31260952	Biobot Analytics	2022-08-28/2022-08-29	USA: Texas,	230000
SRR22911168	PRJNA847239	SAMN32478808	ASU_WBE	2022-02-14	USA: Arizona, Maricopa, Mesa,	missing
SRR20737585	PRJNA812604	SAMN30086815	UPHL_ID	2022-05-17	USA: Utah,	8530
SRR21473700	PRJNA839090	SAMN30718541	Biobot Analytics	2022-08-21/2022-08-22	USA: New York,	90474
ERR10055344	PRJEB55313	SAMEA110638323	University of Liverpool	2021-12-04	United Kingdom,
SRR24010178	PRJNA839090	SAMN33291686	Biobot Analytics	2023-01-29/2023-01-30	USA: Maryland,	3000
SRR23590824	PRJNA850375	SAMN33416958	CDPHE-COVID	2022-11-10	USA: Colorado, Weld, county,	83319
SRR24310573	PRJNA938474	SAMN34378794	Oregon State University	2023-03-28	USA: Oregon, Sunriver,	1393
SRR24156429	PRJNA839090	SAMN34168615	Biobot Analytics	2023-04-02/2023-04-03	USA: New York,	728123
SRR22710071	PRJNA850375	SAMN32130818	CDPHE-COVID	2022-01-12	USA: Colorado, San Miguel, county,	15000
SRR19622313	PRJNA801677	SAMN28966344	Biobot Analytics	2022-03-06	USA: Massachusetts,	200000
SRR26776876	PRJNA896605	SAMN38191789	US CDC NWSS	2023-04-20	USA: New York,	5162
SRR21356712	PRJNA839090	SAMN30602953	Biobot Analytics	2022-08-14/2022-08-15	USA: North Carolina,	3500
SRR21613682	PRJNA881396	SAMN30903029	University of California Berkeley	2022-01-18	USA: California,	325000
ERR9861552	PRJEB44932	SAMEA110149072	Swiss Institute of Bioinformatics, Switzerland	2021-09-27	Switzerland, 47.4902, 9.5673, SG - Altenrhein - ARA Altenrhein,
ERR10064673	PRJEB55313	SAMEA110609493	University of Liverpool	2022-02-08	United Kingdom,
SRR22673359	PRJNA847979	SAMN28968600	Shanghai General Hospital	2021-08-16	USA: New York,	Not Collected
SRR23753028	PRJNA839090	SAMN33685390	Biobot Analytics	2023-02-27/2023-02-28	USA: Florida,	197000
ERR8610760	PRJEB48985	SAMEA13010552	CEMM RESEARCH CENTER FOR MOLECULAR MEDICINE OF THE AUSTRIAN ACADEMY OF SCIENCES	2021-11-29	Austria, 47.263666067, 11.446586391,
SRR17887936	PRJNA771693	SAMN25656183	TGen North	2020-06-05	USA: Arizona,	missing
SRR22236309	PRJNA801677	SAMN31659651	Biobot Analytics	2022-06-12/2022-06-13	USA: Massachusetts,	260000
SRR25413004	PRJNA748354	SAMN36701963	University of Missouri	2023-06-27	USA: Missouri, USA: Missouri,	15906
SRR22048112	PRJNA867408	SAMN31456426	University of Missouri	2022-09-01	USA: Wisconsin, USA: Wisconsin,	Not Collected
SRR25070778	PRJNA946141	SAMN36071601	University of Miami	2020-11-04	USA: Florida, USA: Florida,	1409
ERR10069515	PRJEB55313	SAMEA110612047	University of Liverpool	2021-11-06	United Kingdom,
SRR23590448	PRJNA850375	SAMN33416805	CDPHE-COVID	2022-09-26	USA: Colorado, Larimer, county,	5818
SRR26799226	PRJNA938474	SAMN38220527	Oregon State University	2022-10-05	USA: Oregon,	2269
SRR21111180	PRJNA839090	SAMN30004372	Biobot Analytics	2022-07-10/2022-07-11	USA: New York,	758007
SRR26775555	PRJNA896605	SAMN38189298	US CDC NWSS	2023-07-17	USA: New York,	80922
SRR25040384	PRJNA889839	SAMN36001967	Wisconsin State Laboratory of Hygiene	2023-06-06	USA: Wisconsin,	<
SRR25260263	PRJNA850375	SAMN36429733	CDPHE-COVID	2023-05-30	USA: Colorado, Teller, county,	6379
SRR26774873	PRJNA896605	SAMN38191490	US CDC NWSS	2023-05-04	USA: New York,	5941
SRR23905854	PRJNA748354	SAMN33813506	University of Missouri	2023-03-01	USA: Missouri, USA: Missouri,	3282
SRR23001938	PRJNA812604	SAMN32619905	UPHL_ID	2022-11-15	USA: Utah,	94484
SRR23458638	PRJNA839090	SAMN33291805	Biobot Analytics	2023-01-29/2023-01-30	USA: Indiana,	130000
SRR22128788	PRJNA839090	SAMN31553082	Biobot Analytics	2022-10-16/2022-10-17	USA: Tennessee,	50000
SRR20679998	PRJNA839090	SAMN30004373	Biobot Analytics	2022-07-11/2022-07-12	USA: Iowa,	102000
SRR24673725	PRJNA748354	SAMN35218048	University of Missouri	2023-04-25	USA: Missouri, USA: Missouri,	490000
SRR15240533	PRJNA748354	SAMN26199222	University of Missouri	2021-06-28	USA: Missouri, USA: Missouri,	14477
SRR26777095	PRJNA896605	SAMN38193237	US CDC NWSS	2023-02-14	USA: New York,	22552
SRR25650323	PRJNA957477	SAMN36997283	verily_ww	2023-02-15	USA: California,	21059
ERR9862450	PRJEB44932	SAMEA110149969	Swiss Institute of Bioinformatics, Switzerland	2021-02-17	Switzerland, 46.5202, 6.5929, VD - Lausanne - STEP Vidy,
SRR23882206	PRJNA945486	SAMN33786454	the University of Queensland	2021-02-03	Australia:Queensland,	NA
SRR15241050	PRJNA748354	SAMN26199235	University of Missouri	2021-07-05	USA: Missouri, USA: Missouri,	11883
SRR25478925	PRJNA839090	SAMN36786554	Biobot Analytics	2023-07-17/2023-07-18	USA: Wisconsin,	360000
SRR15882627	PRJNA746354	SAMN21418133	Biobot Analytics	2021-08-18/2021-08-19	USA: Connecticut,	100000
ERR10062568	PRJEB55313	SAMEA110634992	University of Liverpool	2022-02-26	United Kingdom,
SRR24156325	PRJNA839090	SAMN34168565	Biobot Analytics	2023-04-03	USA: South Dakota,	13289
ERR9861329	PRJEB44932	SAMEA110148849	Swiss Institute of Bioinformatics, Switzerland	2021-11-09	Switzerland, 47.4007, 8.481, ZH - Z√ºrich - ARA Werdh√∂lzli,
SRR22554142	PRJNA839090	SAMN32076073	Biobot Analytics	2022-11-21/2022-11-22	USA: Maine,	8514
ERR9853489	PRJEB53227	SAMEA110141038	national institute of biology	2021-10-28	Slovenia, 46, 15,
ERR10057791	PRJEB55313	SAMEA110616159	University of Liverpool	2022-01-19	United Kingdom,
SRR25791113	PRJNA886720	SAMN37196165	CLT	2023-06-09	USA: North Carolina,	78141
ERR10065260	PRJEB55313	SAMEA110609903	University of Liverpool	2022-01-19	United Kingdom,
SRR17213661	PRJNA788395	SAMN23970120	McGill University	2021-04-23	Canada:Quebec,Quebec,	350000
SRR22577766	PRJNA907019	SAMN32115240	WA_GT	2022-12-01	USA: Washington,	35550
SRR26783552	PRJNA748354	SAMN38198475	University of Missouri	2023-10-31	USA: Missouri, USA: Missouri,	20000
SRR26339424	PRJNA957477	SAMN37752748	verily_ww	2023-09-13	USA: Hawaii,	390000
SRR19452001	PRJNA812604	SAMN28702765	UPHL_ID	2022-03-01	USA: Utah,	1322
SRR26078453	PRJNA748354	SAMN37419951	University of Missouri	2023-09-05	USA: Missouri, USA: Missouri,	12000
ERR12654436	PRJEB44932	SAMEA115182155	swiss pathogen surveillance platform (spsp)	2023-07-18	Switzerland, VD,
SRR24057805	PRJNA896645	SAMN34061019	US CDC NWSS	2023-01-17	USA: Ohio,	31430
SRR23904927	PRJNA946141	SAMN33812510	University of Miami	2021-08-10	USA: Florida,	1409
ERR9813526	PRJEB53325	SAMEA14509177	University of Liverpool	2021-05-05	United Kingdom,
SRR20011690	PRJNA839090	SAMN29548296	Biobot Analytics	2022-06-14/2022-06-16	USA: District of Columbia,	1600000
SRR15294603	PRJNA748354	SAMN26199227	University of Missouri	2021-04-13	USA: Missouri, USA: Missouri,	115895
ERR10054605	PRJEB55313	SAMEA110622985	University of Liverpool	2021-11-09	United Kingdom,
SRR18545507	PRJNA757447	SAMN27111565	FDA	2022-02-02	USA: Maryland,	29758
SRR23309525	PRJNA839090	SAMN33006631	Biobot Analytics	2023-01-15/2023-01-16	USA: Florida,	300000
SRR22303963	PRJNA812604	SAMN31744909	UPHL_ID	2022-10-18	USA: Utah,	515494
SRR25651392	PRJNA957477	SAMN36998484	verily_ww	2023-06-11	USA: California,	250000
SRR20822941	PRJNA839090	SAMN30133190	Biobot Analytics	2022-07-19/2022-07-20	USA: Connecticut,	75000
SRR21374477	PRJNA875025	SAMN30613636	University of Colorado, Boulder	2020-09-05	USA:Colorado,Boulder,
SRR26776674	PRJNA896605	SAMN38190669	US CDC NWSS	2023-05-29	USA: New York,	2327
SRR25948632	PRJNA850375	SAMN37317666	CDPHE-COVID	2023-07-27	USA: Colorado, Douglas, county,	14286
SRR25021170	PRJNA886720	SAMN35983156	CLT	2023-04-20	USA: North Carolina,	49384
SRR15291316	PRJNA746354	SAMN20445303	Biobot Analytics	2021-07-07/2021-07-08	USA: Kansas,	112076
ERR10553897	PRJEB57192	SAMEA112140897	university of exeter	2022-03-10	United Kingdom,
ERR10052150	PRJEB55313	SAMEA110602422	University of Liverpool	2022-02-18	United Kingdom,
SRR26127654	PRJNA839090	SAMN37481171	Biobot Analytics	2023-09-12	USA: New Mexico,	5852
SRR16038016	PRJNA746354	SAMN21418307	Biobot Analytics	2021-08-16/2021-08-17	USA: Nebraska,	600000
ERR10072080	PRJEB55313	SAMEA110621508	University of Liverpool	2022-02-13	United Kingdom,
SRR22043657	PRJNA839090	SAMN31440760	Biobot Analytics	2022-10-09/2022-10-10	USA: Florida,	59587
SRR17815512	PRJNA801677	SAMN25374411	Biobot Analytics	2021-11-14/2021-11-15	USA: Massachusetts,	300000
SRR23386423	PRJNA842493	SAMN33186029	Disease Prevention and Control	2022-12-12	USA: Texas, Houston,	33645
SRR25650079	PRJNA957477	SAMN36997159	verily_ww	2022-12-22	USA: California,	15372
SRR26786314	PRJNA850375	SAMN38181979	CDPHE-COVID	2023-09-07	USA: Colorado, Denver, county,	345454
SRR22323962	PRJNA748354	SAMN31772112	University of Missouri	2022-09-27	USA: Missouri, USA: Missouri,	900
ERR12654097	PRJEB44932	SAMEA115181961	swiss pathogen surveillance platform (spsp)	2023-08-07	Switzerland, NE,
SRR24335730	PRJNA896645	SAMN34418850	US CDC NWSS	2023-04-09	USA: Ohio,	47500
SRR15240442	PRJNA748354	SAMN26199210	University of Missouri	2021-06-21	USA: Missouri, USA: Missouri,	33540
SRR22430841	PRJNA850375	SAMN31891589	CDPHE-COVID	2021-11-08	USA: Colorado, Boulder, county,	17601
ERR10060733	PRJEB55313	SAMEA110621705	University of Liverpool	2022-02-12	United Kingdom,
SRR17867407	PRJNA766696	SAMN25601951	fda_az	2022-01-03	USA: Arizona, Yuma County,	11459
ERR10068077	PRJEB55313	SAMEA110630391	University of Liverpool	2021-11-14	United Kingdom,
SRR24335675	PRJNA896645	SAMN34418795	US CDC NWSS	2023-04-16	USA: Ohio,	8655
ERR11723859	PRJEB64355	SAMEA114072776	University of Liverpool	2022	United Kingdom,
ERR12397920	PRJEB44932	SAMEA115076949	swiss pathogen surveillance platform (spsp)	2021-12-25	Switzerland, TI,
SRR21959191	PRJNA839090	SAMN31352574	Biobot Analytics	2022-10-03	USA: California,	5000
ERR10050922	PRJEB55313	SAMEA110623347	University of Liverpool	2022-01-28	United Kingdom,
SRR24010349	PRJNA839090	SAMN33975460	Biobot Analytics	2023-03-19/2023-03-20	USA: New York,	198128
SRR23366253	PRJNA850375	SAMN33194213	CDPHE-COVID	2022-07-25	USA: Colorado, Adams, county,	21429
SRR26786231	PRJNA850375	SAMN38182011	CDPHE-COVID	2023-09-20	USA: Colorado, Elbert, county,	3571
SRR19908531	PRJNA757447	SAMN28853298	FDA	2022-05-11	USA: Maryland,	29758
ERR10062791	PRJEB55313	SAMEA110612469	University of Liverpool	2022-02-16	United Kingdom,
ERR10055579	PRJEB55313	SAMEA110638103	University of Liverpool	2021-10-13	United Kingdom,
SRR24727490	PRJNA839090	SAMN35348736	Biobot Analytics	2023-05-15/2023-05-16	USA: California,	215394
SRR24808215	PRJNA850375	SAMN35571994	CDPHE-COVID	2023-03-22	USA: Colorado, Mesa, county,	89286
SRR23702788	PRJNA941107	SAMN33590042	National Institute for Communicable Diseases (NICD)	2021-07-20	South Africa: Borcheds Quarry Wastewater, City of Cape Town MM, Western Cape,	NA
ERR12650755	PRJEB44932	SAMEA115181829	swiss pathogen surveillance platform (spsp)	2023-09-11	Switzerland, BE,
SRR25413002	PRJNA748354	SAMN36701937	University of Missouri	2023-07-11	USA: Missouri, USA: Missouri,	15906
ERR12397794	PRJEB44932	SAMEA115076823	swiss pathogen surveillance platform (spsp)	2021-12-21	Switzerland, GE,
SRR26773430	PRJNA896605	SAMN38191874	US CDC NWSS	2023-04-19	USA: New York,	6264
SRR26288134	PRJNA938474	SAMN37610597	Oregon State University	2023-02-13	USA: Oregon,	40000
SRR17866132	PRJNA801677	SAMN25600755	Biobot Analytics	2021-12-06/2021-12-07	USA: Massachusetts,	5000
ERR7566044	PRJEB48206	SAMEA11458927	ERASMUS MC, UNIVERISTY MEDICAL CENTER	2021-02-05	Netherlands, Rotterdam, Total Dokhaven,
SRR24808428	PRJNA850375	SAMN35571983	CDPHE-COVID	2023-03-30	USA: Colorado, Larimer, county,	9292
SRR24297379	PRJNA839090	SAMN34359519	Biobot Analytics	2023-04-10/2023-04-11	USA: Connecticut,	52265
SRR25826566	PRJNA839090	SAMN37212841	Biobot Analytics	2023-08-19/2023-08-20	USA: California,	150000
SRR26078317	PRJNA748354	SAMN37419970	University of Missouri	2023-08-31	USA: Missouri, USA: Missouri,	10500
ERR10057590	PRJEB55313	SAMEA110594175	University of Liverpool	2021-11-10	United Kingdom,
SRR23102985	PRJNA839090	SAMN32771206	Biobot Analytics	2023-01-03	USA: Texas,	1800
SRR24057310	PRJNA896645	SAMN34061195	US CDC NWSS	2022-11-27	USA: Ohio,	44680
SRR16828182	PRJNA771693	SAMN22937885	TGen North	2021-01-25	USA: South Carolina,	missing
SRR23363710	PRJNA842493	SAMN33192653	Disease Prevention and Control	2023-01-02	USA: Texas, Houston,	12892
SRR21188912	PRJNA850375	SAMN30438492	CDPHE-COVID	2021-05-03	USA: Colorado, Larimer county,	5818.11
ERR10053845	PRJEB55313	SAMEA110614826	University of Liverpool	2022-01-06	United Kingdom,
ERR10050802	PRJEB55313	SAMEA110607571	University of Liverpool	2021-11-26	United Kingdom,
SRR24571034	PRJNA938474	SAMN35027648	Oregon State University	2019-04-02	USA: Oregon, Durham,	220000
SRR16775767	PRJNA748354	SAMN26199363	University of Missouri	2021-07-12	USA: Missouri, USA: Missouri,	8082
SRR24687373	PRJNA850375	SAMN35305037	CDPHE-COVID	2023-02-08	USA: Colorado, Mesa, county,	89286
SRR25240921	PRJNA839090	SAMN36408524	Biobot Analytics	2023-06-26/2023-06-27	USA: Indiana,	17612
ERR9812716	PRJEB53325	SAMEA14509124	University of Liverpool	2021-04-26	United Kingdom,
ERR9861864	PRJEB44932	SAMEA110149384	Swiss Institute of Bioinformatics, Switzerland	2021-07-23	Switzerland, 47.4902, 9.5673, SG - Altenrhein - ARA Altenrhein,
SRR24886296	PRJNA812604	SAMN35687428	UPHL_ID	2023-05-30	USA: Utah,	515494
SRR22242242	PRJNA801677	SAMN31657851	Biobot Analytics	2022-03-29/2022-03-30	USA: Massachusetts,	30430
SRR26786235	PRJNA850375	SAMN38182007	CDPHE-COVID	2023-09-19	USA: Colorado, El Paso, county,	4779
SRR17853786	PRJNA735936	SAMN25563817	University of Louisville	2022-01-24	USA: Kentucky,	10739
SRR15647180	PRJNA746354	SAMN21013654	Biobot Analytics	2021-08-01/2021-08-03	USA: California,	43173
SRR18686190	PRJNA801677	SAMN27478941	Biobot Analytics	2022-02-13/2022-02-14	USA: Idaho,	100000
SRR23194828	PRJNA886720	SAMN32877943	CLT	2022-12-09	USA: North Carolina,	135821
ERR10067064	PRJEB55313	SAMEA110626304	University of Liverpool	2022-02-11	United Kingdom,
SRR24054847	PRJNA896645	SAMN34057812	US CDC NWSS	2022-09-06	USA: Ohio,	31430
ERR10070878	PRJEB55313	SAMEA110607523	University of Liverpool	2022-01-16	United Kingdom,
SRR16362177	PRJNA771693	SAMN22335417	TGen North	2021-01-25	USA: Ohio,	missing
ERR10064099	PRJEB55313	SAMEA110632607	University of Liverpool	2022-03-12	United Kingdom,
ERR10068454	PRJEB55313	SAMEA110628703	University of Liverpool	2021-11-05	United Kingdom,
SRR23056059	PRJNA916712	SAMN32674216	Tata Institute for Genetics and Society	2022-01-26	India:Bengaluru,Yele Mallappa Chetti Kere,	150000
SRR23588302	PRJNA839090	SAMN33416428	Biobot Analytics	2023-02-07/2023-02-08	USA: Nevada,	200000
SRR22324260	PRJNA748354	SAMN31772117	University of Missouri	2022-10-31	USA: Missouri, USA: Missouri,	8000
ERR10068433	PRJEB55313	SAMEA110604951	University of Liverpool	2022-02-04	United Kingdom,
SRR17839741	PRJNA757447	SAMN25554308	CFSAN	2022-01-18	USA: Maryland,	29758
ERR9861532	PRJEB44932	SAMEA110149052	Swiss Institute of Bioinformatics, Switzerland	2021-09-28	Switzerland, 46.0096, 8.9177, TI - Lugano - CDA Lugano,
ERR10064614	PRJEB55313	SAMEA110628217	University of Liverpool	2022-03-10	United Kingdom,
SRR25650797	PRJNA957477	SAMN36997164	verily_ww	2022-12-28	USA: California,	60000
ERR10554068	PRJEB57192	SAMEA112140797	university of exeter	2022-01-18	United Kingdom,
SRR24029846	PRJNA896645	SAMN33997287	US CDC NWSS	2022-04-24	USA: Ohio,	13572
SRR26288143	PRJNA938474	SAMN37610589	Oregon State University	2023-02-15	USA: Oregon,	10520
SRR22911463	PRJNA847239	SAMN32478865	ASU_WBE	2022-05-09	USA: Arizona, Maricopa, Tempe,	missing
SRR23363705	PRJNA842493	SAMN33192658	Disease Prevention and Control	2023-01-02	USA: Texas, Houston,	109410
SRR24900584	PRJNA896645	SAMN35717579	US CDC NWSS	2023-05-07	USA: Ohio,	372208
SRR23043846	PRJNA850375	SAMN32669314	CDPHE-COVID	2022-05-12	USA: Colorado, Weld, county,	83319
SRR26078020	PRJNA748354	SAMN37419951	University of Missouri	2023-09-05	USA: Missouri, USA: Missouri,	306647
SRR22394056	PRJNA774274	SAMN27386971	NJDA	2022-03-18	USA: New Jersey,	13500
SRR24029703	PRJNA896645	SAMN33997169	US CDC NWSS	2022-04-10	USA: Ohio,	313158
ERR10058191	PRJEB55313	SAMEA110617370	University of Liverpool	2021-11-25	United Kingdom,
SRR22720186	PRJNA839090	SAMN32206502	Biobot Analytics	2022-11-29/2022-11-30	USA: Wyoming,	20000
SRR26775165	PRJNA896605	SAMN38192535	US CDC NWSS	2023-03-19	USA: New York,	40301
SRR22242557	PRJNA801677	SAMN31658719	Biobot Analytics	2022-05-15/2022-05-16	USA: Pennsylvania,	28809
SRR23048293	PRJNA757447	SAMN28105669	FDA	2022-03-29	USA: Maryland,	29758
SRR26681908	PRJNA957477	SAMN38117692	verily_ww	2023-10-22	USA: Georgia,	294660
SRR23614985	PRJNA839090	SAMN33438834	Biobot Analytics	2023-02-12/2023-02-13	USA: Washington,	7125
SRR18686260	PRJNA801677	SAMN27478965	Biobot Analytics	2022-02-14/2022-02-15	USA: Virginia,	100000
SRR24834684	PRJNA839090	SAMN35638359	Biobot Analytics	2023-05-22/2023-05-23	USA: Rhode Island,	120000
ERR10069105	PRJEB55313	SAMEA110601240	University of Liverpool	2021-11-12	United Kingdom,
ERR10551059	PRJEB57192	SAMEA112140362	university of exeter	2022-03-19	United Kingdom,
ERR5019677	PRJEB42191	SAMEA7742327	BANGOR UNIVERSITY	2020-03-30	United Kingdom, Northwest England,
SRR18128306	PRJNA748354	SAMN26209962	University of Missouri	2021-12-28	USA: Missouri, USA: Missouri,	60000
SRR22043620	PRJNA839090	SAMN31440871	Biobot Analytics	2022-10-10/2022-10-11	USA: Texas,	120000
SRR25300193	PRJNA957477	SAMN36468818	verily_ww	2022-10-18	USA: California,	1480000
SRR24696475	PRJNA839090	SAMN35327186	Biobot Analytics	2023-05-03/2023-05-04	USA: Pennsylvania,	22000
SRR23905401	PRJNA748354	SAMN33812695	University of Missouri	2023-02-06	USA: Missouri, USA: Missouri,	9100
ERR10057234	PRJEB55313	SAMEA110593687	University of Liverpool	2021-10-05	United Kingdom,
SRR23635799	PRJNA839090	SAMN33463461	Biobot Analytics	2023-02-14/2023-02-15	USA: Arizona,	23000
SRR24054229	PRJNA896645	SAMN34058087	US CDC NWSS	2022-10-16	USA: Ohio,	42000
ERR10062709	PRJEB55313	SAMEA110593291	University of Liverpool	2022-02-01	United Kingdom,
SRR22306395	PRJNA812604	SAMN31746384	UPHL_ID	2022-10-13	USA: Utah,	102624
SRR23343301	PRJNA931732	SAMN33097223	CSIR-National Chemical Laboratory, Pune	2022-01-20	India: Pune,	NA
SRR22879174	PRJNA850375	SAMN32378465	CDPHE-COVID	2022-03-03	USA: Colorado, Broomfield, county,	53356
SRR17737157	PRJNA765612	SAMN25246613	University of Nevada Reno	2021-12-20	USA: Nevada,	300000
SRR19579796	PRJNA801677	SAMN28921052	Biobot Analytics	2022-02-22/2022-02-23	USA: New Jersey,	900000
SRR24638231	PRJNA839090	SAMN35154939	Biobot Analytics	2023-05-08/2023-05-09	USA: Massachusetts,	3000
SRR21730056	PRJNA839090	SAMN31045643	Biobot Analytics	2022-09-11/2022-09-12	USA: Kansas,	54985
SRR25833215	PRJNA896645	SAMN37213802	US CDC NWSS	2023-08-20	USA: Ohio,	524154
SRR23949993	PRJNA812604	SAMN33873551	UPHL_ID	2023-02-16	USA: Utah,	12451
ERR9861232	PRJEB44932	SAMEA110148763	Swiss Institute of Bioinformatics, Switzerland	2021-11-28	Switzerland, 46.9174, 7.24057, BE - Laupen - ARA Sensetal,
ERR10070617	PRJEB55313	SAMEA110631833	University of Liverpool	2021-11-14	United Kingdom,
ERR10052817	PRJEB55313	SAMEA110618770	University of Liverpool	2021-10-07	United Kingdom,
SRR25602193	PRJNA839090	SAMN36935628	Biobot Analytics	2023-07-26	USA: Puerto Rico,	193914
SRR23385929	PRJNA842493	SAMN33185711	Disease Prevention and Control	2022-10-10	USA: Texas, Houston,	1722
SRR24638290	PRJNA839090	SAMN35154911	Biobot Analytics	2023-05-08/2023-05-09	USA: Washington,	162100
ERR10067466	PRJEB55313	SAMEA110623894	University of Liverpool	2022-01-07	United Kingdom,
ERR12653238	PRJEB44932	SAMEA115182213	swiss pathogen surveillance platform (spsp)	2023-07-28	Switzerland, JU,
SRR24455741	PRJNA850375	SAMN34719444	CDPHE-COVID	2022-10-26	USA: Colorado, Mesa, county,	89286
SRR24455914	PRJNA850375	SAMN34719457	CDPHE-COVID	2022-11-03	USA: Colorado, La Plata, county,	23429
SRR21449821	PRJNA812604	SAMN30693505	UPHL_ID	2022-08-04	USA: Utah,	515494
ERR10063481	PRJEB55313	SAMEA110617404	University of Liverpool	2022-02-23	United Kingdom,
SRR20011760	PRJNA839090	SAMN29548159	Biobot Analytics	2022-06-12/2022-06-13	USA: North Carolina,	3500
SRR22237083	PRJNA801677	SAMN31659718	Biobot Analytics	2022-06-14/2022-06-15	USA: Kansas,	350000
SRR26149058	PRJNA938474	SAMN37497732	Oregon State University	2023-09-05	USA: Oregon,	9975
SRR23635761	PRJNA839090	SAMN33463496	Biobot Analytics	2023-02-16	USA: Arkansas,	28500
SRR25365272	PRJNA762029	SAMN36652418	MA_WWS	2022-05-16/2022-05-17	USA: Massachusetts,	1375228
SRR19332213	PRJNA765346	SAMN28561598	WA_GT	2022-05-13	USA: Washington,	120000
ERR10069733	PRJEB55313	SAMEA110597991	University of Liverpool	2021-11-21	United Kingdom,
SRR23905132	PRJNA946141	SAMN33812405	University of Miami	2022-01-12	USA: Florida,	414
SRR21194320	PRJNA839090	SAMN30486481	Biobot Analytics	2022-08-10/2022-08-11	USA: California,	100000
SRR22043687	PRJNA839090	SAMN31441045	Biobot Analytics	2022-10-11/2022-10-12	USA: New York,	192050
SRR20825471	PRJNA812604	SAMN30132353	UPHL_ID	2022-06-28	USA: Utah,	1322
ERR10061025	PRJEB55313	SAMEA110639131	University of Liverpool	2022-03-09	United Kingdom,
SRR25408586	PRJNA911448	SAMN32183704	Rice University	2022-08-15	USA: Texas, Houston,	missing
SRR25503576	PRJNA839090	SAMN36823453	Biobot Analytics	2023-07-24/2023-07-25	USA: California,	15000
ERR10054375	PRJEB55313	SAMEA110637268	University of Liverpool	2021-11-18	United Kingdom,
SRR25407701	PRJNA850375	SAMN36698196	CDPHE-COVID	2023-06-20	USA: Colorado, Denver, county,	345454
SRR24761624	PRJNA839090	SAMN35526910	Biobot Analytics	2023-05-17/2023-05-18	USA: Florida,	197000
SRR26363886	PRJNA874025	SAMN37792457	DCLS-NGS	2023-08-07	USA: Virginia,	300000
SRR21613706	PRJNA881396	SAMN30903104	University of California Berkeley	2021-10-20	USA: California,	774674
SRR26773562	PRJNA896605	SAMN38192486	US CDC NWSS	2023-03-21	USA: New York,	3317
SRR24638296	PRJNA839090	SAMN35154906	Biobot Analytics	2023-05-02/2023-05-03	USA: California,	15200
ERR10065533	PRJEB55313	SAMEA110594592	University of Liverpool	2022-01-15	United Kingdom,
SRR22702323	PRJNA911448	SAMN32183696	Rice University	2022-07	USA,	missing
SRR22430943	PRJNA850375	SAMN31891777	CDPHE-COVID	2021-10-07	USA: Colorado, El Paso, county,	102204
SRR24134054	PRJNA886720	SAMN34144508	CLT	2023-03-07	USA: North Carolina,	550000
SRR21907372	PRJNA889839	SAMN31271430	Wisconsin State Laboratory of Hygiene	2022-03-29	USA: Wisconsin,	>
SRR14758565	PRJNA735936	SAMN19604870	University of Louisville	2021-05-03	USA: Kentucky,
ERR10051041	PRJEB55313	SAMEA110626074	University of Liverpool	2022-01-07	United Kingdom,
SRR24834770	PRJNA839090	SAMN35638405	Biobot Analytics	2023-05-23/2023-05-24	USA: Alaska,	10000
ERR10071416	PRJEB55313	SAMEA110631201	University of Liverpool	2021-10-17	United Kingdom,
SRR27675739	PRJNA938474	SAMN39526395	Oregon State University	2022-06-30	USA: Oregon,	37725
ERR10063688	PRJEB55313	SAMEA110596649	University of Liverpool	2022-03-05	United Kingdom,
SRR26775194	PRJNA896605	SAMN38192564	US CDC NWSS	2023-03-16	USA: New York,	6729
SRR19663139	PRJNA812604	SAMN29094569	UPHL_ID	2022-01-27	USA: Utah,	92047
ERR9862437	PRJEB44932	SAMEA110149956	Swiss Institute of Bioinformatics, Switzerland	2021-04-25	Switzerland, 47.4007, 8.481, ZH - Z√ºrich - ARA Werdh√∂lzli,
SRR24162547	PRJNA812604	SAMN34174396	UPHL_ID	2023-04-04	USA: Utah,	92047
ERR10057960	PRJEB55313	SAMEA110595984	University of Liverpool	2021-11-09	United Kingdom,
SRR15647130	PRJNA746354	SAMN21013699	Biobot Analytics	2021-08-03/2021-08-04	USA: California,	78000
SRR25430595	PRJNA839090	SAMN36716406	Biobot Analytics	2023-07-16/2023-07-17	USA: New York,	244918
ERR10050597	PRJEB55313	SAMEA110627666	University of Liverpool	2022-02-11	United Kingdom,
ERR10063995	PRJEB55313	SAMEA110634078	University of Liverpool	2022-01-25	United Kingdom,
SRR26892689	PRJNA957477	SAMN38335366	verily_ww	2023-10-30	USA: California,	60000
SRR22401166	PRJNA839090	SAMN31856462	Biobot Analytics	2022-10-25/2022-10-26	USA: Kansas,	73829
SRR17853519	PRJNA735936	SAMN25563677	University of Louisville	2021-11-08	USA: Kentucky,	8071
SRR26775812	PRJNA896605	SAMN38190262	US CDC NWSS	2023-06-11	USA: New York,	23462
SRR20680167	PRJNA839090	SAMN30004438	Biobot Analytics	2022-07-11/2022-07-12	USA: Kansas,	90000
SRR18541133	PRJNA819090	SAMN27108157	The Scripps Research Institute	2021-08-22 00:00:00+00:00	USA: California, San Diego (Point Loma),	2300000
ERR10069470	PRJEB55313	SAMEA110621139	University of Liverpool	2021-12-17	United Kingdom,
SRR22720242	PRJNA839090	SAMN32206316	Biobot Analytics	2022-11-28	USA: Washington,	7125
SRR26779176	PRJNA896605	SAMN38194123	US CDC NWSS	2023-01-03	USA: New York,	1326
SRR25430564	PRJNA839090	SAMN36716358	Biobot Analytics	2023-07-17	USA: Texas,	30000
ERR12657988	PRJEB44932	SAMEA115289989	swiss pathogen surveillance platform (spsp)	2023-07-14	NE, Switzerland,
SRR22401209	PRJNA839090	SAMN31856518	Biobot Analytics	2022-10-26/2022-10-27	USA: Indiana,	45000
SRR26099327	PRJNA839090	SAMN37442099	Biobot Analytics	2023-09-06	USA: New Mexico,	650000
ERR10069801	PRJEB55313	SAMEA110624134	University of Liverpool	2021-12-09	United Kingdom,
ERR10064965	PRJEB55313	SAMEA110611327	University of Liverpool	2022-03-03	United Kingdom,
ERR10065159	PRJEB55313	SAMEA110612455	University of Liverpool	2022-03-03	United Kingdom,
SRR21010637	PRJNA839090	SAMN30246910	Biobot Analytics	2022-07-24/2022-07-25	USA: California,	59000
SRR26772611	PRJNA896605	SAMN38192356	US CDC NWSS	2023-03-27	USA: New York,	278775
SRR17517920	PRJNA767800	SAMN24777187	University of Nevada Reno	2021-10-25	Not Provided,	Not Provided
ERR10061807	PRJEB55313	SAMEA110634819	University of Liverpool	2022-01-08	United Kingdom,
SRR26786158	PRJNA850375	SAMN38181730	CDPHE-COVID	2023-09-25	USA: Colorado, Teller, county,	6379
ERR10554232	PRJEB57192	SAMEA112141138	university of exeter	2021-06-10	United Kingdom,
ERR10062875	PRJEB55313	SAMEA110612614	University of Liverpool	2022-02-17	United Kingdom,
ERR10058502	PRJEB55313	SAMEA110618634	University of Liverpool	2021-12-11	United Kingdom,
SRR26773841	PRJNA896605	SAMN38188663	US CDC NWSS	2023-08-09	USA: New York,	78683
ERR10058805	PRJEB55313	SAMEA110597788	University of Liverpool	2021-10-19	United Kingdom,
SRR26773545	PRJNA896605	SAMN38192437	US CDC NWSS	2023-03-22	USA: New York,	4115
ERR10065244	PRJEB55313	SAMEA110612756	University of Liverpool	2022-03-05	United Kingdom,
SRR23752944	PRJNA839090	SAMN33685415	Biobot Analytics	2023-02-26/2023-02-27	USA: New York,	848328
SRR21473810	PRJNA839090	SAMN30718652	Biobot Analytics	2022-08-22/2022-08-23	USA: Maine,	8500
SRR25407672	PRJNA850375	SAMN36697843	CDPHE-COVID	2023-07-06	USA: Colorado, Denver, county,	345454
SRR26798817	PRJNA938474	SAMN38220075	Oregon State University	2022-11-10	USA: Oregon,	1100
SRR23325269	PRJNA907019	SAMN33037584	WA_GT	2023-01-27	USA: Washington,	35812
SRR16776050	PRJNA748354	SAMN26199368	University of Missouri	2021-07-26	USA: Missouri, USA: Missouri,	1500
SRR23364559	PRJNA839090	SAMN33192068	Biobot Analytics	2023-01-23/2023-01-24	USA: Iowa,	5201
ERR9813613	PRJEB53325	SAMEA14508770	University of Liverpool	2021-01-22	United Kingdom,
SRR23293930	PRJNA850375	SAMN32980185	CDPHE-COVID	2022-06-16	USA: Colorado, La Plata, county,	1786
ERR10059425	PRJEB55313	SAMEA110612037	University of Liverpool	2021-12-14	United Kingdom,
ERR10066505	PRJEB55313	SAMEA110597921	University of Liverpool	2022-01-28	United Kingdom,
SRR20333143	PRJNA765346	SAMN29852899	WA_GT	2022-07-01	USA: Washington,	83000
ERR8610637	PRJEB48985	SAMEA13010429	CEMM RESEARCH CENTER FOR MOLECULAR MEDICINE OF THE AUSTRIAN ACADEMY OF SCIENCES	2021-11-21	Austria, 47.2537056370001, 16.278431228,
SRR20029237	PRJNA839090	SAMN29584915	Biobot Analytics	2022-06-20/2022-06-21	USA: Nevada,	246258
SRR25002284	PRJNA839090	SAMN35841930	Biobot Analytics	2023-06-12	USA: Arkansas,	5500
SRR22241783	PRJNA801677	SAMN31658366	Biobot Analytics	2022-04-24/2022-04-25	USA: Kentucky,	26400
SRR23366009	PRJNA850375	SAMN33194520	CDPHE-COVID	2022-08-25	USA: Colorado, Weld, county,	83319
SRR15240565	PRJNA748354	SAMN26199198	University of Missouri	2021-06-08	USA: Missouri, USA: Missouri,	15906
ERR9812919	PRJEB53325	SAMEA14508443	University of Liverpool	2020-12-17	United Kingdom,
SRR26798820	PRJNA938474	SAMN38220090	Oregon State University	2022-11-16	USA: Oregon,	27748
ERR7426399	PRJEB48985	SAMEA10801971	CEMM RESEARCH CENTER FOR MOLECULAR MEDICINE OF THE AUSTRIAN ACADEMY OF SCIENCES	2021-02-02	Austria, 47.85974424, 13.00252397,
ERR10049208	PRJEB55313	SAMEA110599732	University of Liverpool	2022-01-14	United Kingdom,
SRR25192421	PRJNA812604	SAMN36357467	UPHL_ID	2023-06-13	USA: Utah,	92047
SRR22879001	PRJNA850375	SAMN32378486	CDPHE-COVID	2022-02-28	USA: Colorado, Eagle, county,	19286
ERR10065859	PRJEB55313	SAMEA110631668	University of Liverpool	2021-10-29	United Kingdom,
SRR26786237	PRJNA850375	SAMN38182005	CDPHE-COVID	2023-09-18	USA: Colorado, Otero, county,	29643
SRR25186236	PRJNA850375	SAMN35821485	CDPHE-COVID	2023-05-16	USA: Colorado, Teller, county,	7143
SRR26393995	PRJNA874025	SAMN37831834	DCLS-NGS	2023-02-06	USA: Virginia,	350000
SRR24958422	PRJNA889839	SAMN35793887	Wisconsin State Laboratory of Hygiene	2023-05-31	USA: Wisconsin,	>
SRR25300203	PRJNA957477	SAMN36468813	verily_ww	2022-10-13	USA: California,	250000
SRR15240666	PRJNA748354	SAMN26199217	University of Missouri	2021-05-24	USA: Missouri, USA: Missouri,	Not Collected
SRR15882450	PRJNA746354	SAMN21418204	Biobot Analytics	2021-08-17/2021-08-18	USA: Ohio,	313158
ERR10069028	PRJEB55313	SAMEA110607692	University of Liverpool	2021-12-12	United Kingdom,
SRR25651056	PRJNA957477	SAMN36998411	verily_ww	2023-05-09	USA: California,	740000
ERR10065054	PRJEB55313	SAMEA110634195	University of Liverpool	2022-01-26	United Kingdom,
SRR23049672	PRJNA886720	SAMN32678625	CLT	2022-11-15	USA: North Carolina,	89616
SRR22043700	PRJNA839090	SAMN31440755	Biobot Analytics	2022-10-09/2022-10-10	USA: Minnesota,	1950000
SRR24837599	PRJNA907019	SAMN35643915	WA_GT	2023-05-19	USA: Washington,	120000
SRR16038054	PRJNA746354	SAMN21209625	Biobot Analytics	2021-08-11/2021-08-12	USA: Utah,	65000
SRR23590470	PRJNA850375	SAMN33416698	CDPHE-COVID	2022-11-28	USA: Colorado, Weld, county,	83319
SRR24057634	PRJNA896645	SAMN34060815	US CDC NWSS	2022-11-13	USA: Ohio,	24677
SRR26774481	PRJNA896605	SAMN38187270	US CDC NWSS	2023-10-03	USA: New York,	6280
SRR24837581	PRJNA907019	SAMN35643920	WA_GT	2023-05-18	USA: Washington,	117072
SRR17843586	PRJNA757447	SAMN25553854	CFSAN	2022-01-20	USA: Maryland,	29758
SRR25429862	PRJNA812604	SAMN36715939	UPHL_ID	2023-06-22	USA: Utah,	515494
ERR9862405	PRJEB44932	SAMEA110149924	Swiss Institute of Bioinformatics, Switzerland	2021-03-17	Switzerland, 47.4007, 8.481, ZH - Z√ºrich - ARA Werdh√∂lzli,
SRR21450435	PRJNA812604	SAMN30695249	UPHL_ID	2022-08-02	USA: Utah,	6790
ERR10060174	PRJEB55313	SAMEA110617024	University of Liverpool	2022-02-15	United Kingdom,
SRR25240955	PRJNA839090	SAMN36408677	Biobot Analytics	2023-06-19/2023-06-20	USA: Connecticut,	19500
SRR25299996	PRJNA957477	SAMN36468833	verily_ww	2022-11-05	USA: California,	250000
ERR10067732	PRJEB55313	SAMEA110629522	University of Liverpool	2021-12-29	United Kingdom,
SRR27067165	PRJNA1039783	SAMN38578404	pa_dohbol	2023-06-21	USA: Pennsylvania,	25000
SRR24301910	PRJNA850375	SAMN34368861	CDPHE-COVID	2023-01-30	USA: Colorado, Larimer, county,	23194
SRR27148554	PRJNA896605	SAMN38285049	US CDC NWSS	2023-10-12	USA: New York,	2854
ERR9861496	PRJEB44932	SAMEA110149016	Swiss Institute of Bioinformatics, Switzerland	2021-10-04	Switzerland, 46.0096, 8.9177, TI - Lugano - CDA Lugano,
ERR5922307	PRJEB44932	SAMEA8745865	Swiss Institute of Bioinformatics, Switzerland	2020-12-17	Switzerland, 47.4007, 8.481, ZH - Z√ºrich - ARA Werdh√∂lzli,
SRR22241880	PRJNA801677	SAMN31658002	Biobot Analytics	2022-04-05/2022-04-06	USA: Kansas,	66377
ERR7426728	PRJEB48985	SAMEA10802378	CEMM RESEARCH CENTER FOR MOLECULAR MEDICINE OF THE AUSTRIAN ACADEMY OF SCIENCES	2021-03-21	Liechtenstein, 47.216667, 9.5,
ERR10067679	PRJEB55313	SAMEA110603375	University of Liverpool	2021-10-03	United Kingdom,
SRR24093746	PRJNA896645	SAMN34099038	US CDC NWSS	2022-01-18	USA: Ohio,	45000
SRR24037673	PRJNA896645	SAMN34032220	US CDC NWSS	2022-06-05	USA: Ohio,	3300
SRR24128159	PRJNA839090	SAMN34137532	Biobot Analytics	2023-03-30	USA: Maine,	21000
ERR10063297	PRJEB55313	SAMEA110595774	University of Liverpool	2022-03-08	United Kingdom,
SRR23386103	PRJNA842493	SAMN33185363	Disease Prevention and Control	2022-08-01	USA: Texas, Houston,	20920
SRR27089277	PRJNA812604	SAMN38673239	UPHL_ID	2023-10-31	USA: Utah,	209645
SRR22260176	PRJNA801677	SAMN31661565	Biobot Analytics	2022-10-04/2022-10-05	USA: Virginia,	300000
SRR26775847	PRJNA896605	SAMN38190361	US CDC NWSS	2023-06-07	USA: New York,	38037
SRR22242044	PRJNA801677	SAMN31658458	Biobot Analytics	2022-04-29/2022-04-30	USA: Massachusetts,	1075656
SRR21204144	PRJNA873764	SAMN30501082	Northwestern University	2021-09-22	USA: Illinois,	NA
SRR22242276	PRJNA801677	SAMN31658317	Biobot Analytics	2022-04-24/2022-04-25	USA: Massachusetts,	1075656
SRR26249447	PRJNA889839	SAMN37637768	Wisconsin State Laboratory of Hygiene	2023-09-20	USA: Wisconsin,	<
SRR25641755	PRJNA886720	SAMN36991301	CLT	2023-05-12	USA: North Carolina,	67743
SRR24866419	PRJNA839090	SAMN35663429	Biobot Analytics	2023-05-29/2023-05-30	USA: Maryland,	22000
SRR26071817	PRJNA812604	SAMN37413570	UPHL_ID	2023-08-31	USA: Utah,	8530
SRR23904933	PRJNA946141	SAMN33812458	University of Miami	2022-05-18	USA: Florida,	643
SRR19845485	PRJNA801677	SAMN29332975	Biobot Analytics	2022-03-23/2022-03-24	USA: Massachusetts,	1000000
ERR9812695	PRJEB53325	SAMEA14509249	University of Liverpool	2021-03-01	United Kingdom,
SRR23037923	PRJNA839090	SAMN32206528	Biobot Analytics	2022-11-28/2022-11-29	USA: California,	494300
ERR10053407	PRJEB55313	SAMEA110608921	University of Liverpool	2021-12-04	United Kingdom,
SRR25593022	PRJNA1004046	SAMN36920917	The University of Hong Kong	2022-07-20	Hong Kong,	3.61667e+06
SRR18128123	PRJNA748354	SAMN26209962	University of Missouri	2021-12-28	USA: Missouri, USA: Missouri,	123180
SRR17815470	PRJNA801677	SAMN25374447	Biobot Analytics	2021-11-30/2021-12-01	USA: Virginia,	80000
SRR22911106	PRJNA847239	SAMN32478532	ASU_WBE	2021-12-06	USA: Arizona, Maricopa, Mesa,	missing
SRR17853773	PRJNA735936	SAMN25563828	University of Louisville	2022-01-24	USA: Kentucky,	11203
SRR20318508	PRJNA796340	SAMN29836569	Houston_WBE_SARS-CoV-2	2021-04-19	USA: Texas, Houston,	20758
SRR24482438	PRJNA812604	SAMN35012047	UPHL_ID	2023-04-18	USA: Utah,	36244
SRR22878739	PRJNA850375	SAMN32378698	CDPHE-COVID	2022-02-17	USA: Colorado, Broomfield, county,	53356
SRR22554054	PRJNA839090	SAMN32075949	Biobot Analytics	2022-11-20/2022-11-21	USA: Massachusetts,	12000
SRR26441336	PRJNA874025	SAMN37884816	DCLS-NGS	2023-02-26	USA: Virginia,	330000
ERR7426163	PRJEB48985	SAMEA10801734	CEMM RESEARCH CENTER FOR MOLECULAR MEDICINE OF THE AUSTRIAN ACADEMY OF SCIENCES	2020-10-18	Austria, 47.65417413, 13.122223,
ERR10057896	PRJEB55313	SAMEA110616433	University of Liverpool	2021-11-23	United Kingdom,
SRR24433153	PRJNA839090	SAMN34586315	Biobot Analytics	2023-04-23/2023-04-24	USA: Louisiana,	27000
SRR24029735	PRJNA896645	SAMN33997221	US CDC NWSS	2022-04-17	USA: Ohio,	7000
SRR23064240	PRJNA916913	SAMN32287945	University of Nevada, Reno	2022-09	USA: Nevada, Reno,	318000
SRR21194222	PRJNA839090	SAMN30486400	Biobot Analytics	2022-08-10/2022-08-11	USA: South Dakota,	13289
SRR23366519	PRJNA850375	SAMN33194069	CDPHE-COVID	2022-08-16	USA: Colorado, Summit, county,	18571
SRR25343315	PRJNA839090	SAMN36618089	Biobot Analytics	2023-07-10/2023-07-11	USA: South Carolina,	140280
ERR7427652	PRJEB48985	SAMEA10803334	CEMM RESEARCH CENTER FOR MOLECULAR MEDICINE OF THE AUSTRIAN ACADEMY OF SCIENCES	2021-07-07	Austria, 46.6103218, 13.49113691,
SRR23366332	PRJNA850375	SAMN33194092	CDPHE-COVID	2022-08-15	USA: Colorado, Routt, county,	43741
ERR9861284	PRJEB44932	SAMEA110148815	Swiss Institute of Bioinformatics, Switzerland	2021-11-16	Switzerland, 47.4007, 8.481, ZH - Z√ºrich - ARA Werdh√∂lzli,
SRR25652479	PRJNA957477	SAMN36997901	verily_ww	2023-05-08	USA: California,	73000
SRR24481862	PRJNA839090	SAMN35008504	Biobot Analytics	2023-04-25/2023-04-26	USA: New York,	848328
ERR10054169	PRJEB55313	SAMEA110611957	University of Liverpool	2021-11-24	United Kingdom,
SRR25585226	PRJNA839090	SAMN36911384	Biobot Analytics	2023-08-01	USA: Texas,	9079
SRR24837999	PRJNA850375	SAMN35627913	CDPHE-COVID	2023-04-20	USA: Colorado, Pitkin, county,	17571
SRR22128750	PRJNA839090	SAMN31553110	Biobot Analytics	2022-10-17	USA: Virginia,	9340
SRR26799263	PRJNA938474	SAMN38220641	Oregon State University	2022-09-14	USA: Oregon,	14206
SRR26777485	PRJNA896605	SAMN38192139	US CDC NWSS	2023-04-05	USA: New York,	3581
ERR10063790	PRJEB55313	SAMEA110619350	University of Liverpool	2022-02-08	United Kingdom,
ERR10057907	PRJEB55313	SAMEA110595712	University of Liverpool	2021-11-11	United Kingdom,
ERR10065715	PRJEB55313	SAMEA110623136	University of Liverpool	2022-02-22	United Kingdom,
ERR11967211	PRJEB65603	SAMEA114317299	statens serum institut	2023-08-08	Denmark, 56.1797, 10.17251,
ERR10048694	PRJEB55313	SAMEA110622847	University of Liverpool	2021-10-24	United Kingdom,
SRR24761621	PRJNA839090	SAMN35526913	Biobot Analytics	2023-05-17/2023-05-18	USA: Tennessee,	60500
SRR21473853	PRJNA839090	SAMN30718558	Biobot Analytics	2022-08-22/2022-08-23	USA: Virginia,	20000
SRR24057053	PRJNA896645	SAMN34061736	US CDC NWSS	2022-12-18	USA: Ohio,	12000
SRR25652866	PRJNA957477	SAMN36998041	verily_ww	2023-06-16	USA: California,	73000
SRR26776768	PRJNA896605	SAMN38191329	US CDC NWSS	2023-05-13	USA: New York,	26270
SRR23981998	PRJNA839090	SAMN33939677	Biobot Analytics	2023-03-15/2023-03-16	USA: Wyoming,	13036
ERR10055548	PRJEB55313	SAMEA110622767	University of Liverpool	2022-01-05	United Kingdom,
SRR24831757	PRJNA896161	SAMN35628492	HARRISLAB	2023-04-17	USA: North Carolina,	7776
ERR10070631	PRJEB55313	SAMEA110620490	University of Liverpool	2022-01-23	United Kingdom,
SRR26776835	PRJNA896605	SAMN38191620	US CDC NWSS	2023-04-30	USA: New York,	39352
SRR21111213	PRJNA839090	SAMN30004439	Biobot Analytics	2022-07-11/2022-07-12	USA: Virginia,	65000
ERR10063259	PRJEB55313	SAMEA110616260	University of Liverpool	2022-02-26	United Kingdom,
SRR17724336	PRJNA765612	SAMN25231041	University of Nevada Reno	2021-10-15	USA: Nevada,	300000
SRR23716895	PRJNA839090	SAMN32771528	Biobot Analytics	2022-12-26/2022-12-27	USA: Hawaii,	48519
SRR19845395	PRJNA801677	SAMN29332906	Biobot Analytics	2022-03-20/2022-03-21	USA: Indiana,	100000
SRR20679986	PRJNA839090	SAMN30004384	Biobot Analytics	2022-07-10/2022-07-11	USA: Washington,	896000
SRR23043727	PRJNA850375	SAMN32669164	CDPHE-COVID	2022-03-29	USA: Colorado, El Paso, county,	34286
SRR24687255	PRJNA850375	SAMN35304889	CDPHE-COVID	2023-01-11	USA: Colorado, Las Animas, county,	14286
SRR19896313	PRJNA853770	SAMN29402966	University of Georgia	2022-02-14	not applicable,	1000_U
SRR17867403	PRJNA766696	SAMN25601918	fda_az	2021-12-06	USA: Arizona, Yuma County,	8271
SRR22241890	PRJNA801677	SAMN31657918	Biobot Analytics	2022-04-04	USA: New Hampshire,	9500
SRR24834588	PRJNA839090	SAMN35638271	Biobot Analytics	2023-05-22/2023-05-23	USA: North Dakota,	67000
SRR24054608	PRJNA896645	SAMN34057746	US CDC NWSS	2022-09-18	USA: Ohio,	313158
SRR24215566	PRJNA812604	SAMN34250013	UPHL_ID	2023-03-23	USA: Utah,	6790
ERR10064110	PRJEB55313	SAMEA110608354	University of Liverpool	2022-01-15	United Kingdom,
SRR25192448	PRJNA812604	SAMN36357443	UPHL_ID	2023-06-13	USA: Utah,	29513
SRR26773154	PRJNA896605	SAMN38190599	US CDC NWSS	2023-05-30	USA: New York,	14475
SRR23753120	PRJNA839090	SAMN33685328	Biobot Analytics	2023-02-28	USA: Rhode Island,	11000
SRR17887970	PRJNA771693	SAMN25655967	TGen North	2020-11-10	USA: Arizona,	missing
ERR10053600	PRJEB55313	SAMEA110612065	University of Liverpool	2022-01-11	United Kingdom,
SRR25791204	PRJNA889839	SAMN37196273	Wisconsin State Laboratory of Hygiene	2023-08-14	USA: Wisconsin,	<
SRR23590544	PRJNA850375	SAMN33416747	CDPHE-COVID	2022-12-08	USA: Colorado, Denver, county,	709904
SRR22324280	PRJNA748354	SAMN31772129	University of Missouri	2022-10-02	USA: Missouri, USA: Missouri,	360000
SRR26077945	PRJNA748354	SAMN37419956	University of Missouri	2023-08-23	USA: Missouri, USA: Missouri,	9000
ERR10057997	PRJEB55313	SAMEA110616833	University of Liverpool	2021-11-18	United Kingdom,
SRR24764859	PRJNA774274	SAMN35529565	NJDA	2022-02-16	USA: New Jersey,	50000
ERR10054171	PRJEB55313	SAMEA110636859	University of Liverpool	2021-10-14	United Kingdom,
SRR19787339	PRJNA839090	SAMN29252418	Biobot Analytics	2022-06-05/2022-06-06	USA: Maine,	3000
SRR16037197	PRJNA746354	SAMN21584004	Biobot Analytics	2021-08-10/2021-08-11	USA: Illinois,	161000
ERR10063794	PRJEB55313	SAMEA110618900	University of Liverpool	2022-03-05	United Kingdom,
SRR19787359	PRJNA839090	SAMN29252429	Biobot Analytics	2022-06-05/2022-06-06	USA: North Carolina,	10000
SRR22911478	PRJNA847239	SAMN32478851	ASU_WBE	2022-02-28	USA: Washington, Walla Walla, Walla Walla,	missing
SRR25833270	PRJNA896645	SAMN37213857	US CDC NWSS	2023-08-20	USA: Ohio,	13169
SRR26936815	PRJNA938474	SAMN38393339	Oregon State University	2022-09-19	USA: Oregon,	58856
SRR27667302	PRJNA1067101	SAMN39514693	Symbiosis School of Biological Scineces, Symbiosis International (Deemed University)	2022-06-17	India: Harris Bridge, Dapodi, Pune, Maharashtra,	NA
SRR22312605	PRJNA850375	SAMN31756468	CDPHE-COVID	2021-08-02	USA: Colorado, Larimer, county,	66429
SRR22128802	PRJNA839090	SAMN31553195	Biobot Analytics	2022-10-17/2022-10-18	USA: Maine,	8514
SRR20696399	PRJNA765612	SAMN30027688	University of Nevada Reno	2022-07-15	USA: Nevada,	300000
ERR7426229	PRJEB48985	SAMEA10801800	CEMM RESEARCH CENTER FOR MOLECULAR MEDICINE OF THE AUSTRIAN ACADEMY OF SCIENCES	2020-12-07	Austria, 46.71209093, 14.08170529,
ERR9812889	PRJEB53325	SAMEA14508300	University of Liverpool	2020-11-05	United Kingdom,
SRR18543661	PRJNA801677	SAMN27108342	Biobot Analytics	2022-02-08/2022-02-09	USA: Pennsylvania,	70000
SRR25304863	PRJNA862960	SAMN36502855	Biobot Analytics	2023-07-04/2023-07-05	USA: Pennsylvania,	200000
SRR23386171	PRJNA842493	SAMN33186095	Disease Prevention and Control	2022-12-19	USA: Texas, Houston,	85129
ERR10070709	PRJEB55313	SAMEA110627354	University of Liverpool	2022-01-16	United Kingdom,
SRR19787330	PRJNA839090	SAMN29252507	Biobot Analytics	2022-06-06/2022-06-07	USA: Maine,	3000
ERR10070588	PRJEB55313	SAMEA110624767	University of Liverpool	2021-10-03	United Kingdom,
SRR23510442	PRJNA850375	SAMN33338342	CDPHE-COVID	2022-10-13	USA: Colorado, Summit, county,	14286
SRR19433248	PRJNA812604	SAMN28704007	UPHL_ID	2022-03-15	USA: Utah,	36244
ERR10050172	PRJEB55313	SAMEA110625307	University of Liverpool	2022-01-07	United Kingdom,
SRR22911054	PRJNA847239	SAMN32478651	ASU_WBE	2021-12-20	USA: Washington, Clallam, Sequim,	missing
SRR24886299	PRJNA812604	SAMN35687425	UPHL_ID	2023-05-30	USA: Utah,	21443
ERR10069157	PRJEB55313	SAMEA110605268	University of Liverpool	2022-02-18	United Kingdom,
SRR20326017	PRJNA839090	SAMN29845018	Biobot Analytics	2022-07-04/2022-07-05	USA: Washington,	789000
SRR24837889	PRJNA850375	SAMN35627990	CDPHE-COVID	2023-04-13	USA: Colorado, Las Animas, county,	14286
SRR24834618	PRJNA839090	SAMN35638319	Biobot Analytics	2023-05-22/2023-05-23	USA: North Carolina,	10000
SRR25304877	PRJNA862960	SAMN36502856	Biobot Analytics	2023-07-04/2023-07-05	USA: Pennsylvania,	25000
SRR22175155	PRJNA757447	SAMN31581316	FDA	2022-10-18	USA: Mississippi,	36969
SRR24529617	PRJNA896645	SAMN35065306	US CDC NWSS	2021-12-26	USA: Ohio,	47500
SRR26544081	PRJNA748354	SAMN38016038	University of Missouri	2023-10-17	USA: Missouri, USA: Missouri,	451367
SRR26774840	PRJNA896605	SAMN38188023	US CDC NWSS	2023-09-05	USA: New York,	6729
SRR26773887	PRJNA896605	SAMN38188805	US CDC NWSS	2023-08-03	USA: New York,	1704
SRR25404293	PRJNA839090	SAMN36696198	Biobot Analytics	2023-07-04/2023-07-05	USA: North Carolina,	20000
SRR22474863	PRJNA839090	SAMN31952155	Biobot Analytics	2022-11-15/2022-11-16	USA: Minnesota,	300000
SRR19512757	PRJNA812604	SAMN28814969	UPHL_ID	2022-04-21	USA: Utah,	102624
SRR16828138	PRJNA771693	SAMN22937889	TGen North	2021-01-18	USA: Georgia,	missing
SRR15505104	PRJNA741211	SAMN20813847	Yale School of Public Health	2021-01-15	USA: Connecticut, New Haven,	200000
ERR10057176	PRJEB55313	SAMEA110593111	University of Liverpool	2021-10-06	United Kingdom,
SRR15240964	PRJNA748354	SAMN26199211	University of Missouri	2021-05-11	USA: Missouri, USA: Missouri,	506
SRR23906101	PRJNA850375	SAMN33817337	CDPHE-COVID	2022-12-27	USA: Colorado, Pueblo, county,	96515
SRR15706825	PRJNA746354	SAMN21209536	Biobot Analytics	2021-08-09/2021-08-10	USA: Montana,	68015
ERR10554092	PRJEB57192	SAMEA112140821	university of exeter	2022-01-18	United Kingdom,
SRR25503651	PRJNA839090	SAMN36823410	Biobot Analytics	2023-07-24/2023-07-25	USA: Tennessee,	600000
SRR25652665	PRJNA957477	SAMN36998101	verily_ww	2023-07-06	USA: California,	58496
SRR24323728	PRJNA850375	SAMN34371170	CDPHE-COVID	2023-03-02	USA: Colorado, Douglas, county,	14286
SRR23037919	PRJNA839090	SAMN32206370	Biobot Analytics	2022-11-27/2022-11-28	USA: Washington,	288000
SRR25300231	PRJNA957477	SAMN36468609	verily_ww	2022-02-11	USA: California,	1480000
SRR20021246	PRJNA748354	SAMN29580113	University of Missouri	2022-06-01	USA: Missouri, USA: Missouri,	9000
SRR24594814	PRJNA839090	SAMN35118942	Biobot Analytics	2023-05-01/2023-05-02	USA: New Jersey,	1300000
ERR10052122	PRJEB55313	SAMEA110630096	University of Liverpool	2022-01-23	United Kingdom,
SRR22236261	PRJNA801677	SAMN31659770	Biobot Analytics	2022-06-20/2022-06-21	USA: South Carolina,	140280
SRR24049315	PRJNA839090	SAMN34051960	Biobot Analytics	2023-03-22/2023-03-23	USA: Iowa,	5201
SRR24509693	PRJNA839090	SAMN35043439	Biobot Analytics	2023-04-30/2023-05-01	USA: Washington,	288000
ERR10055925	PRJEB55313	SAMEA110615821	University of Liverpool	2021-11-25	United Kingdom,
ERR10065563	PRJEB55313	SAMEA110614346	University of Liverpool	2022-03-09	United Kingdom,
SRR22911496	PRJNA847239	SAMN32478395	ASU_WBE	2021-10-25	USA: New Mexico, San Juan, Farmington,	missing
SRR21966368	PRJNA886720	SAMN31364468	CLT	2022-08-15	USA: North Carolina,	8459
ERR7565961	PRJEB48206	SAMEA11458843	ERASMUS MC, UNIVERISTY MEDICAL CENTER	2020-10-30	Netherlands, Rotterdam, Pretorialaan,
SRR24746466	PRJNA812604	SAMN35438184	UPHL_ID	2023-05-09	USA: Utah,	209645
SRR25413242	PRJNA748354	SAMN36701960	University of Missouri	2023-07-03	USA: Missouri, USA: Missouri,	76759
SRR25791093	PRJNA886720	SAMN37196145	CLT	2023-06-15	USA: North Carolina,	14320
ERR10065008	PRJEB55313	SAMEA110611508	University of Liverpool	2022-02-09	United Kingdom,
SRR26776634	PRJNA896605	SAMN38190532	US CDC NWSS	2023-05-31	USA: New York,	44876
SRR23077678	PRJNA748354	SAMN32727813	University of Missouri	2022-12-27	USA: Missouri, USA: Missouri,	12000
SRR18230270	PRJNA801677	SAMN26437129	Biobot Analytics	2022-01-10/2022-01-11	USA: New York,	30000
SRR17214098	PRJNA788395	SAMN23969618	McGill University	2021-03-17	Canada:Quebec,Montreal,	1700000
SRR25826479	PRJNA839090	SAMN37212876	Biobot Analytics	2023-08-20/2023-08-21	USA: Florida,	96136
SRR23363309	PRJNA839090	SAMN31719836	Biobot Analytics	2022-10-19	USA: New Mexico,	5852
SRR20021101	PRJNA748354	SAMN29580107	University of Missouri	2022-05-24	USA: Missouri, USA: Missouri,	7500
SRR19625335	PRJNA812604	SAMN28977973	UPHL_ID	2022-05-12	USA: Utah,	94484
SRR24062995	PRJNA896645	SAMN34067861	US CDC NWSS	2023-03-05	USA: Ohio,	24677
ERR10055617	PRJEB55313	SAMEA110639319	University of Liverpool	2021-12-29	United Kingdom,
SRR22911363	PRJNA847239	SAMN32478948	ASU_WBE	2022-04-25	USA: Washington, Walla Walla, Walla Walla,	missing
SRR20326042	PRJNA839090	SAMN29845096	Biobot Analytics	2022-07-04	USA: Hawaii,	6000
SRR24795277	PRJNA762029	SAMN35557788	FDA	2022-01-07	USA: Massachusetts,	94000
SRR17213549	PRJNA788395	SAMN23969521	McGill University	2021-06-07	Canada:Quebec,Laval,	420000
ERR9813698	PRJEB53325	SAMEA14509328	University of Liverpool	2021-06-02	United Kingdom,
SRR23102922	PRJNA839090	SAMN32771312	Biobot Analytics	2023-01-02/2023-01-03	USA: New Jersey,	40000
SRR24455842	PRJNA850375	SAMN34719301	CDPHE-COVID	2023-01-09	USA: Colorado, Summit, county,	28571
ERR12650317	PRJEB44932	SAMEA115181989	swiss pathogen surveillance platform (spsp)	2023-08-20	Switzerland, SZ,
SRR23906485	PRJNA850375	SAMN33817235	CDPHE-COVID	2023-01-17	USA: Colorado, Larimer, county,	17997
SRR18573664	PRJNA748354	SAMN27184643	University of Missouri	2022-03-01	USA: Missouri, USA: Missouri,	24174
ERR10551214	PRJEB57192	SAMEA112140511	university of exeter	2022-03-24	United Kingdom,
SRR21613730	PRJNA881396	SAMN30903184	University of California Berkeley	2021-11-04	USA: California,	325000
SRR18583144	PRJNA715712	SAMN27252831	The New School	2021-10-26	USA: New York, USA: Ney York,	Not Collected
ERR10049842	PRJEB55313	SAMEA110604438	University of Liverpool	2021-10-08	United Kingdom,
ERR10069517	PRJEB55313	SAMEA110631621	University of Liverpool	2022-02-06	United Kingdom,
SRR22128928	PRJNA839090	SAMN31553182	Biobot Analytics	2022-10-16/2022-10-17	USA: Maryland,	45000
SRR24099646	PRJNA812604	SAMN34104550	UPHL_ID	2023-03-07	USA: Utah,	89507
SRR22910705	PRJNA839090	SAMN32474687	Biobot Analytics	2022-12-04/2022-12-05	USA: Oregon,	45600
SRR22911298	PRJNA847239	SAMN32478483	ASU_WBE	2021-09-13	USA: Washington, Clallam, Sequim,	missing
SRR23905876	PRJNA748354	SAMN33812695	University of Missouri	2023-02-06	USA: Missouri, USA: Missouri,	11883
SRR25300769	PRJNA957477	SAMN36469047	verily_ww	2022-12-19	USA: California,	1500000
ERR10062401	PRJEB55313	SAMEA110634931	University of Liverpool	2021-12-18	United Kingdom,
SRR16776335	PRJNA748354	SAMN26199361	University of Missouri	2021-08-03	USA: Missouri, USA: Missouri,	8250
SRR19588619	PRJNA839090	SAMN28924251	Biobot Analytics	2022-05-25	USA: Florida,	776150
SRR24509718	PRJNA839090	SAMN35043485	Biobot Analytics	2023-05-01/2023-05-02	USA: Louisiana,	65364
SRR17453809	PRJNA748354	SAMN26199270	University of Missouri	2021-09-08	USA: Missouri, USA: Missouri,	8000
SRR22292115	PRJNA839090	SAMN31719792	Biobot Analytics	2022-10-17/2022-10-18	USA: North Carolina,	26000
SRR25726404	PRJNA839090	SAMN37109250	Biobot Analytics	2023-08-14/2023-08-15	USA: Florida,	197000
SRR16776090	PRJNA748354	SAMN26199362	University of Missouri	2021-07-27	USA: Missouri, USA: Missouri,	10730
SRR16775914	PRJNA748354	SAMN26199361	University of Missouri	2021-08-03	USA: Missouri, USA: Missouri,	Not Collected
SRR24190646	PRJNA842493	SAMN34223462	Disease Prevention and Control	2023-03-13	USA: Texas, Houston,	124000
SRR25305224	PRJNA839090	SAMN36503039	Biobot Analytics	2023-07-05/2023-07-06	USA: Arkansas,	92000
SRR23590445	PRJNA850375	SAMN33416807	CDPHE-COVID	2022-10-04	USA: Colorado, El Paso, county,	9286
SRR24638233	PRJNA839090	SAMN35154938	Biobot Analytics	2023-05-09	USA: Rhode Island,	11000
ERR10052565	PRJEB55313	SAMEA110633553	University of Liverpool	2021-11-09	United Kingdom,
SRR25300149	PRJNA957477	SAMN36468623	verily_ww	2022-02-28	USA: California,	1480000
SRR15647092	PRJNA746354	SAMN21013733	Biobot Analytics	2021-08-04/2021-08-05	USA: Kansas,	112076
SRR26774163	PRJNA896605	SAMN38190039	US CDC NWSS	2023-06-20	USA: New York,	19679
SRR18539217	PRJNA819090	SAMN27104558	The Scripps Research Institute	2021-01-05 00:00:00+00:00	USA: California, UCSD Campus,	NA
SRR24323957	PRJNA850375	SAMN34371146	CDPHE-COVID	2023-02-23	USA: Colorado, Summit, county,	7857
ERR9785777	PRJEB48206	SAMEA14456835	ERASMUS MC, UNIVERISTY MEDICAL CENTER	2021-07-16	Netherlands, Rotterdam, Katendrecht,
SRR18583197	PRJNA715712	SAMN27252915	The New School	2021-11-08	USA: New York, USA: Ney York,	Not Collected
ERR10059237	PRJEB55313	SAMEA110633248	University of Liverpool	2021-12-02	United Kingdom,
SRR23343367	PRJNA931732	SAMN33097272	CSIR-National Chemical Laboratory, Pune	2022-01-24	India: Pune,	NA
SRR26796834	PRJNA938474	SAMN38218123	Oregon State University	2022-12-29	USA: Oregon,	9975
SRR21230078	PRJNA748354	SAMN30523531	University of Missouri	2022-08-15	USA: Missouri, USA: Missouri,	Not Collected
SRR16037225	PRJNA746354	SAMN21584050	Biobot Analytics	2021-08-08	USA: New York,	NA
ERR10049775	PRJEB55313	SAMEA110624206	University of Liverpool	2021-10-24	United Kingdom,
SRR22973439	PRJNA839090	SAMN32575678	Biobot Analytics	2022-12-15/2022-12-16	USA: Vermont,	3500
SRR24837992	PRJNA850375	SAMN35628074	CDPHE-COVID	2023-05-04	USA: Colorado, Boulder, county,	31429
SRR21194311	PRJNA839090	SAMN30486546	Biobot Analytics	2022-08-10/2022-08-11	USA: Virginia,	5000
SRR23904880	PRJNA946141	SAMN33811906	University of Miami	2022-02-09	USA: Florida,	1069
ERR10062411	PRJEB55313	SAMEA110592880	University of Liverpool	2022-01-18	United Kingdom,
SRR17214397	PRJNA788395	SAMN23969411	McGill University	2021-06-10	Canada:Quebec,Laval,	420000
SRR23905035	PRJNA946141	SAMN33812117	University of Miami	2021-12-21	USA: Florida,	829725
SRR23590539	PRJNA850375	SAMN33416752	CDPHE-COVID	2022-12-08	USA: Colorado, Larimer, county,	66429
SRR20020890	PRJNA748354	SAMN29580108	University of Missouri	2022-05-31	USA: Missouri, USA: Missouri,	14477
ERR7566216	PRJEB48206	SAMEA11459099	ERASMUS MC, UNIVERISTY MEDICAL CENTER	2021-04-14	Netherlands, Rotterdam, Wolphaertsbocht,
ERR10049174	PRJEB55313	SAMEA110598545	University of Liverpool	2021-11-26	United Kingdom,
ERR10068953	PRJEB55313	SAMEA110625074	University of Liverpool	2021-11-12	United Kingdom,
ERR10053538	PRJEB55313	SAMEA110594707	University of Liverpool	2021-12-21	United Kingdom,
SRR24099686	PRJNA812604	SAMN34104513	UPHL_ID	2023-03-02	USA: Utah,	1322
SRR23906435	PRJNA850375	SAMN33817410	CDPHE-COVID	2022-12-05	USA: Colorado, Gunnison, county,	30000
SRR23905262	PRJNA946141	SAMN33812003	University of Miami	2022-06-29	USA: Florida,	340
SRR23293802	PRJNA850375	SAMN32980043	CDPHE-COVID	2022-06-13	USA: Colorado, Eagle, county,	30714
SRR26077994	PRJNA748354	SAMN37419950	University of Missouri	2023-08-29	USA: Missouri, USA: Missouri,	33540
SRR24162565	PRJNA812604	SAMN34174317	UPHL_ID	2023-03-28	USA: Utah,	19936
ERR10054086	PRJEB55313	SAMEA110616464	University of Liverpool	2021-12-11	United Kingdom,
ERR10058799	PRJEB55313	SAMEA110619188	University of Liverpool	2021-11-24	United Kingdom,
SRR17568740	PRJNA796340	SAMN24849675	Houston_WBE_SARS-CoV-2	2021-03-15T00:00:00Z	USA: Texas, Houston,	16030
SRR22720110	PRJNA839090	SAMN32206419	Biobot Analytics	2022-11-28/2022-11-29	USA: Louisiana,	65364
SRR23103087	PRJNA839090	SAMN32771485	Biobot Analytics	2023-01-04/2023-01-05	USA: Texas,	500000
SRR25602222	PRJNA839090	SAMN36935671	Biobot Analytics	2023-07-26/2023-07-27	USA: North Carolina,	12000
ERR10061568	PRJEB55313	SAMEA110637553	University of Liverpool	2022-03-10	United Kingdom,
SRR15291240	PRJNA746354	SAMN20445199	Biobot Analytics	2021-07-06/2021-07-07	USA: California,	15000
SRR15202340	PRJNA746354	SAMN20331274	Biobot Analytics	2021-06-28	USA: US Virgin Islands,	25000
SRR23905134	PRJNA946141	SAMN33812403	University of Miami	2021-12-21	USA: Florida,	414
SRR23366130	PRJNA850375	SAMN33194454	CDPHE-COVID	2022-08-02	USA: Colorado, Ouray, county,	2152
SRR23038368	PRJNA839090	SAMN32663768	Biobot Analytics	2022-12-27/2022-12-28	USA: Arkansas,	10200
SRR17978141	PRJNA801677	SAMN25850117	Biobot Analytics	2021-12-15	USA: Maryland,	3000
SRR18230227	PRJNA801677	SAMN26437197	Biobot Analytics	2022-01-11/2022-01-12	USA: Massachusetts,	1000000
SRR24055001	PRJNA896645	SAMN34058446	US CDC NWSS	2022-08-14	USA: Ohio,	15284
ERR10063184	PRJEB55313	SAMEA110595332	University of Liverpool	2022-01-19	United Kingdom,
SRR26528112	PRJNA1031245	SAMN37987340	CLT	2023-04-10	USA: North Carolina,	not applicable
ERR12330957	PRJEB61810	SAMEA114705260	Uppsala University	2023-04-11	Sweden, 59.35, 17.97, Bromma reningsverk Stockholm Vatten Och Avfall,
SRR22306446	PRJNA812604	SAMN31746337	UPHL_ID	2022-10-11	USA: Utah,	64533
SRR24010407	PRJNA839090	SAMN33975408	Biobot Analytics	2023-01-30/2023-01-31	USA: Vermont,	3000
ERR10060369	PRJEB55313	SAMEA110637395	University of Liverpool	2022-01-18	United Kingdom,
SRR23366441	PRJNA850375	SAMN33194440	CDPHE-COVID	2022-08-01	USA: Colorado, Arapahoe, county,	25714
ERR10068302	PRJEB55313	SAMEA110605522	University of Liverpool	2021-11-28	United Kingdom,
SRR23752715	PRJNA839090	SAMN33603422	Biobot Analytics	2023-02-21/2023-02-22	USA: Nevada,	200000
SRR22878758	PRJNA850375	SAMN32378638	CDPHE-COVID	2022-01-27	USA: Colorado, Larimer, county,	9292
SRR26150513	PRJNA850375	SAMN37513813	CDPHE-COVID	2023-08-21	USA: Colorado, El Paso, county,	102204
SRR22710078	PRJNA850375	SAMN32131047	CDPHE-COVID	2021-12-27	USA: Colorado, Adams Arapahoe, county,	268004
SRR22910102	PRJNA839090	SAMN32474337	Biobot Analytics	2022-12-12	USA: Texas,	350
ERR10068123	PRJEB55313	SAMEA110631615	University of Liverpool	2021-10-15	United Kingdom,
SRR26030290	PRJNA839090	SAMN37350640	Biobot Analytics	2023-08-27/2023-08-28	USA: New York,	283428
ERR9850927	PRJEB53227	SAMEA110136523	national institute of biology	2021-08-17	Slovenia, 46, 15,
ERR10057415	PRJEB55313	SAMEA110613224	University of Liverpool	2021-11-30	United Kingdom,
SRR26681892	PRJNA957477	SAMN38117668	verily_ww	2023-10-23	USA: California,	NA
SRR25300822	PRJNA957477	SAMN36468988	verily_ww	2022-07-27	USA: California,	1500000
SRR25299756	PRJNA957477	SAMN36468740	verily_ww	2022-07-19	USA: California,	250000
SRR21959010	PRJNA839090	SAMN31352631	Biobot Analytics	2022-10-02/2022-10-03	USA: Arkansas,	27000
SRR23055935	PRJNA916712	SAMN32674181	Tata Institute for Genetics and Society	2022-01-17	India:Bengaluru,K ,	2480000
ERR9861602	PRJEB44932	SAMEA110149122	Swiss Institute of Bioinformatics, Switzerland	2021-09-10	Switzerland, 47.4007, 8.481, ZH - Z√ºrich - ARA Werdh√∂lzli,
SRR17853643	PRJNA735936	SAMN25563477	University of Louisville	2021-08-23	USA: Kentucky,	10739
SRR22241897	PRJNA801677	SAMN31657911	Biobot Analytics	2022-04-03/2022-04-04	USA: New Jersey,	250000
SRR15529231	PRJNA746354	SAMN20841436	Biobot Analytics	2021-07-22/2021-07-23	USA: Oklahoma,	442168
SRR23043977	PRJNA850375	SAMN32669585	CDPHE-COVID	2022-04-04	USA: Colorado, Pueblo, county,	96515
ERR8610915	PRJEB48985	SAMEA13010709	CEMM RESEARCH CENTER FOR MOLECULAR MEDICINE OF THE AUSTRIAN ACADEMY OF SCIENCES	2021-12-20	Austria, 47.3872744610001, 15.106462516,
SRR25651253	PRJNA957477	SAMN36998466	verily_ww	2023-06-01	USA: California,	750000
SRR22312752	PRJNA850375	SAMN31756495	CDPHE-COVID	2021-05-20	USA: Colorado, Broomfield, county,	53356
ERR7565797	PRJEB48206	SAMEA11458679	ERASMUS MC, UNIVERISTY MEDICAL CENTER	2021-05-12	Netherlands, Rotterdam, Pretorialaan-Zuidplein,
SRR26775410	PRJNA896605	SAMN38193416	US CDC NWSS	2023-02-06	USA: New York,	278775
SRR23386149	PRJNA842493	SAMN33186115	Disease Prevention and Control	2022-12-26	USA: Texas, Houston,	124000
SRR25641419	PRJNA886720	SAMN36990524	CLT	2023-06-22	USA: North Carolina,	14320
SRR15202375	PRJNA746354	SAMN20331380	Biobot Analytics	2021-06-29/2021-06-30	USA: New Hampshire,	9500
SRR22973636	PRJNA839090	SAMN32575622	Biobot Analytics	2022-12-19/2022-12-20	USA: Iowa,	102000
ERR9862582	PRJEB44932	SAMEA110150101	Swiss Institute of Bioinformatics, Switzerland	2021-04-16	Switzerland, 46.8707, 9.5293, GR - Chur - ARA Chur,
SRR21010610	PRJNA839090	SAMN30246798	Biobot Analytics	2022-07-25	USA: Arizona,	30000
ERR10054301	PRJEB55313	SAMEA110637401	University of Liverpool	2021-10-12	United Kingdom,
SRR20681737	PRJNA735936	SAMN30006291	University of Louisville	2022-06-20	USA: Kentucky,	31269
SRR22554188	PRJNA839090	SAMN32076031	Biobot Analytics	2022-11-20/2022-11-21	USA: Arkansas,	23812
SRR23458389	PRJNA839090	SAMN33291690	Biobot Analytics	2023-01-29/2023-01-30	USA: Alabama,	19000
ERR10058353	PRJEB55313	SAMEA110618325	University of Liverpool	2022-01-22	United Kingdom,
SRR25826582	PRJNA839090	SAMN37212979	Biobot Analytics	2023-08-20/2023-08-21	USA: Alabama,	11000
SRR26774417	PRJNA896605	SAMN38187014	US CDC NWSS	2023-10-15	USA: New York,	16168
SRR25826521	PRJNA839090	SAMN37212958	Biobot Analytics	2023-08-21/2023-08-22	USA: Maryland,	11000
SRR23510179	PRJNA850375	SAMN33338203	CDPHE-COVID	2022-08-18	USA: Colorado, Eagle, county,	19286
SRR21025972	PRJNA761415	SAMN28834124	OH_GT	2022-05-25	USA: Ohio,	4800
SRR23614957	PRJNA839090	SAMN33438859	Biobot Analytics	2023-02-13/2023-02-14	USA: Maryland,	22000
SRR24055028	PRJNA896645	SAMN34057713	US CDC NWSS	2022-10-30	USA: Ohio,	35000
ERR10065941	PRJEB55313	SAMEA110606644	University of Liverpool	2021-10-15	United Kingdom,
SRR21194700	PRJNA839090	SAMN30486186	Biobot Analytics	2022-08-08/2022-08-09	USA: Tennessee,	600000
SRR24808400	PRJNA850375	SAMN35571979	CDPHE-COVID	2023-03-30	USA: Colorado, Adams, county,	54561
SRR26772754	PRJNA896605	SAMN38193007	US CDC NWSS	2023-02-27	USA: New York,	2327
SRR14758716	PRJNA735936	SAMN19604819	University of Louisville	2021-04-13	USA: Kentucky,
SRR20698909	PRJNA762073	SAMN28667568	WSDA_GT	2022-05-13	USA: Washington,	14470
ERR10058985	PRJEB55313	SAMEA110633605	University of Liverpool	2022-01-22	United Kingdom,
SRR24156490	PRJNA839090	SAMN34168585	Biobot Analytics	2023-04-04	USA: Texas,	131391
SRR18128316	PRJNA748354	SAMN26209960	University of Missouri	2022-01-18	USA: Missouri, USA: Missouri,	16000
SRR26288084	PRJNA938474	SAMN37610542	Oregon State University	2023-09-12	USA: Oregon,	26273
SRR21473927	PRJNA839090	SAMN30718436	Biobot Analytics	2022-08-21/2022-08-22	USA: Washington,	789000
SRR24481794	PRJNA839090	SAMN35008540	Biobot Analytics	2023-04-05	USA: Puerto Rico,	328816
SRR24054966	PRJNA896645	SAMN34058151	US CDC NWSS	2022-08-15	USA: Ohio,	4800
SRR25300690	PRJNA957477	SAMN36468916	verily_ww	2022-02-05	USA: California,	1500000
SRR19701876	PRJNA812604	SAMN29152784	UPHL_ID	2021-12-02	USA: Utah,	12451
SRR26796861	PRJNA938474	SAMN38218206	Oregon State University	2022-12-20	USA: Oregon,	16555
SRR26777020	PRJNA896605	SAMN38192810	US CDC NWSS	2023-03-07	USA: New York,	3349
SRR23311158	PRJNA896161	SAMN33011462	HARRISLAB	2022-12-07	USA: North Carolina,	75886
SRR23458488	PRJNA839090	SAMN33291799	Biobot Analytics	2023-01-29/2023-01-30	USA: Texas,	900000
SRR19350107	PRJNA748354	SAMN28590599	University of Missouri	2022-05-11	USA: Missouri, USA: Missouri,	Not Collected
ERR10055803	PRJEB55313	SAMEA110617128	University of Liverpool	2021-12-09	United Kingdom,
SRR24481797	PRJNA839090	SAMN35008385	Biobot Analytics	2023-04-24/2023-04-25	USA: Oklahoma,	51000
SRR23293586	PRJNA850375	SAMN32980230	CDPHE-COVID	2022-06-27	USA: Colorado, Eagle, county,	19286
SRR25305118	PRJNA839090	SAMN36502950	Biobot Analytics	2023-07-04/2023-07-05	USA: Indiana,	315000
SRR24674261	PRJNA748354	SAMN35218057	University of Missouri	2023-03-15	USA: Missouri, USA: Missouri,	6000
SRR24355890	PRJNA889839	SAMN34441688	Wisconsin State Laboratory of Hygiene	2023-04-03	USA: Wisconsin,	<
SRR23293542	PRJNA850375	SAMN32980356	CDPHE-COVID	2022-06-16	USA: Colorado, Teller, county,	7143
SRR25650592	PRJNA957477	SAMN36997614	verily_ww	2023-06-29	USA: California,	60000
SRR24993820	PRJNA862960	SAMN35841400	Biobot Analytics	2023-06-11/2023-06-12	USA: Pennsylvania,	67000
SRR25407888	PRJNA850375	SAMN36697898	CDPHE-COVID	2023-06-05	USA: Colorado, Eagle, county,	19286
ERR10060456	PRJEB55313	SAMEA110637660	University of Liverpool	2022-01-27	United Kingdom,
SRR22554134	PRJNA839090	SAMN32076080	Biobot Analytics	2022-11-20/2022-11-21	USA: North Carolina,	20484
ERR9812774	PRJEB53325	SAMEA14508046	University of Liverpool	2020-11-03	United Kingdom,
ERR10065470	PRJEB55313	SAMEA110614902	University of Liverpool	2022-03-09	United Kingdom,
SRR21937879	PRJNA850375	SAMN31274640	CDPHE-COVID	2022-05-02	USA: Colorado, Adams, county,	21429
ERR10052096	PRJEB55313	SAMEA110602577	University of Liverpool	2021-10-15	United Kingdom,
SRR23930435	PRJNA839090	SAMN33843991	Biobot Analytics	2023-03-08/2023-03-09	USA: Iowa,	6357
SRR25690468	PRJNA812604	SAMN37051102	UPHL_ID	2023-08-08	USA: Utah,	5806
ERR10050774	PRJEB55313	SAMEA110629855	University of Liverpool	2021-10-17	United Kingdom,
SRR26776111	PRJNA896605	SAMN38187866	US CDC NWSS	2023-09-11	USA: New York,	487322
ERR11967209	PRJEB65603	SAMEA114317297	statens serum institut	2023-08-08	Denmark, 55.85957, 9.85318,
SRR15291338	PRJNA746354	SAMN20445204	Biobot Analytics	2021-07-06/2021-07-07	USA: California,	4000000
ERR10055741	PRJEB55313	SAMEA110614801	University of Liverpool	2021-10-19	United Kingdom,
SRR15706811	PRJNA746354	SAMN21209548	Biobot Analytics	2021-08-09/2021-08-10	USA: Minnesota,	1950000
SRR26775042	PRJNA896605	SAMN38192189	US CDC NWSS	2023-04-04	USA: New York,	6374
SRR25541752	PRJNA896161	SAMN36861438	HARRISLAB	2023-05-30	USA: North Carolina,	7776
SRR23043724	PRJNA850375	SAMN32669553	CDPHE-COVID	2022-03-31	USA: Colorado, Larimer Weld, county,	7946
SRR14758632	PRJNA735936	SAMN19604939	University of Louisville	2021-05-31	USA: Kentucky,
SRR21613645	PRJNA881396	SAMN30903134	University of California Berkeley	2021-12-15	USA: California,	168750
SRR25002317	PRJNA839090	SAMN35841873	Biobot Analytics	2023-06-11/2023-06-12	USA: Texas,	120000
SRR17888084	PRJNA771693	SAMN25656204	TGen North	2020-04-17	USA: Arizona,	missing
ERR10055832	PRJEB55313	SAMEA110635901	University of Liverpool	2021-10-13	United Kingdom,
SRR22237170	PRJNA801677	SAMN31659942	Biobot Analytics	2022-07-05	USA: South Carolina,	12000
SRR21613684	PRJNA881396	SAMN30903027	University of California Berkeley	2021-12-07	USA: California,	325000
SRR25813464	PRJNA886720	SAMN37200241	CLT	2023-05-15	USA: North Carolina,	13296
ERR7427454	PRJEB48985	SAMEA10803136	CEMM RESEARCH CENTER FOR MOLECULAR MEDICINE OF THE AUSTRIAN ACADEMY OF SCIENCES	2021-06-10	Austria, 48.18222231, 14.13749989,
ERR9861481	PRJEB44932	SAMEA110149001	Swiss Institute of Bioinformatics, Switzerland	2021-10-10	Switzerland, 47.4902, 9.5673, SG - Altenrhein - ARA Altenrhein,
SRR23214745	PRJNA839090	SAMN32899225	Biobot Analytics	2023-01-09	USA: New Mexico,	87505
ERR10049163	PRJEB55313	SAMEA110631476	University of Liverpool	2021-12-10	United Kingdom,
SRR23001994	PRJNA812604	SAMN32619854	UPHL_ID	2022-11-03	USA: Utah,	7460
ERR10051532	PRJEB55313	SAMEA110602532	University of Liverpool	2022-02-27	United Kingdom,
SRR18543692	PRJNA801677	SAMN27108313	Biobot Analytics	2022-02-08/2022-02-09	USA: Maryland,	50000
SRR22910682	PRJNA839090	SAMN32474842	Biobot Analytics	2022-12-05/2022-12-06	USA: Pennsylvania,	13000
SRR26786328	PRJNA850375	SAMN38181648	CDPHE-COVID	2023-09-27	USA: Colorado, San Miguel, county,	15000
SRR21554380	PRJNA839090	SAMN30837985	Biobot Analytics	2022-08-28/2022-08-29	USA: Connecticut,	75000
ERR12650323	PRJEB44932	SAMEA115181847	swiss pathogen surveillance platform (spsp)	2023-08-21	Switzerland, BE,
ERR11280874	PRJEB60156	SAMEA113373511	Swedish University of Agricultural Sciences	2022-02-21	Sweden, 63.80482, 20.2922, √ñrebro,
ERR12397783	PRJEB44932	SAMEA115076812	swiss pathogen surveillance platform (spsp)	2021-12-08	Switzerland, GE,
SRR24808602	PRJNA850375	SAMN35572021	CDPHE-COVID	2023-03-16	USA: Colorado, Jackson, county,	1536
ERR10550797	PRJEB57192	SAMEA112140104	university of exeter	2022-03-17	United Kingdom,
SRR21669127	PRJNA839090	SAMN30955204	Biobot Analytics	2022-09-04/2022-09-05	USA: Florida,	463672
ERR10063082	PRJEB55313	SAMEA110595131	University of Liverpool	2022-03-03	United Kingdom,
SRR25657460	PRJNA839090	SAMN37007741	Biobot Analytics	2023-08-07/2023-08-08	USA: California,	215394
ERR10058683	PRJEB55313	SAMEA110597308	University of Liverpool	2021-11-25	United Kingdom,
ERR10063229	PRJEB55313	SAMEA110595310	University of Liverpool	2022-01-27	United Kingdom,
SRR23293813	PRJNA850375	SAMN32980033	CDPHE-COVID	2022-06-15	USA: Colorado, Las Animas, county,	14286
SRR21837987	PRJNA850375	SAMN31095747	CDPHE-COVID	2021-03-18	USA: Colorado, El Paso county,	303855
SRR26777603	PRJNA896605	SAMN38189417	US CDC NWSS	2023-07-11	USA: New York,	833
SRR19654424	PRJNA839090	SAMN29043871	Biobot Analytics	2022-05-30/2022-05-31	USA: Michigan,	3000
SRR17213737	PRJNA788395	SAMN23969870	McGill University	2021-03-24	Canada:Quebec,Montreal,	10013698
SRR24040791	PRJNA896645	SAMN34035417	US CDC NWSS	2022-06-21	USA: Ohio,	195577
SRR24215633	PRJNA812604	SAMN34249952	UPHL_ID	2023-03-16	USA: Utah,	7460
ERR7427106	PRJEB48985	SAMEA10802788	CEMM RESEARCH CENTER FOR MOLECULAR MEDICINE OF THE AUSTRIAN ACADEMY OF SCIENCES	2021-04-28	Austria, 46.6103218, 13.49113691,
SRR24190758	PRJNA842493	SAMN34223504	Disease Prevention and Control	2023-03-20	USA: Texas, Houston,	293227
ERR10063267	PRJEB55313	SAMEA110595709	University of Liverpool	2022-02-01	United Kingdom,
SRR26773111	PRJNA896605	SAMN38190466	US CDC NWSS	2023-06-01	USA: New York,	3349
SRR20803418	PRJNA812604	SAMN30128109	UPHL_ID	2022-07-05	USA: Utah,	12510
SRR27840332	PRJNA765346	SAMN39735442	FDA	2022-05-20	USA: Washington,	120000
SRR22973587	PRJNA839090	SAMN32575692	Biobot Analytics	2022-12-19/2022-12-20	USA: Illinois,	240000
SRR24386037	PRJNA839090	SAMN34498496	Biobot Analytics	2023-04-17/2023-04-18	USA: Virginia,	65000
ERR7427470	PRJEB48985	SAMEA10803152	CEMM RESEARCH CENTER FOR MOLECULAR MEDICINE OF THE AUSTRIAN ACADEMY OF SCIENCES	2021-06-09	Austria, 46.60608342, 14.33369434,
SRR26798944	PRJNA938474	SAMN38220151	Oregon State University	2022-11-07	USA: Oregon,	9975
ERR10056248	PRJEB55313	SAMEA110635103	University of Liverpool	2021-11-18	United Kingdom,
ERR10554024	PRJEB57192	SAMEA112141024	university of exeter	2022-03-12	United Kingdom,
SRR24674030	PRJNA748354	SAMN35218046	University of Missouri	2023-03-28	USA: Missouri, USA: Missouri,	8250
SRR26269727	PRJNA812604	SAMN37664290	UPHL_ID	2023-09-21	USA: Utah,	35840
SRR26774842	PRJNA896605	SAMN38188025	US CDC NWSS	2023-09-05	USA: New York,	55215
SRR25652222	PRJNA957477	SAMN36997729	verily_ww	2023-03-08	USA: California,	44000
SRR26799079	PRJNA938474	SAMN38220366	Oregon State University	2022-09-19	USA: Oregon,	12000
SRR26665034	PRJNA812604	SAMN38089992	UPHL_ID	2023-10-26	USA: Utah,	208850
SRR24674288	PRJNA748354	SAMN35218034	University of Missouri	2023-04-18	USA: Missouri, USA: Missouri,	115895
SRR22909304	PRJNA839090	SAMN31951885	Biobot Analytics	2022-11-13/2022-11-14	USA: Kansas,	42235
SRR25886291	PRJNA938474	SAMN37214576	Oregon State University	2023-08-19	USA: Oregon,	11326
SRR23275722	PRJNA889839	SAMN32963328	Wisconsin State Laboratory of Hygiene	2022-12-11	USA: Wisconsin,	>
SRR24057180	PRJNA896645	SAMN34061302	US CDC NWSS	2022-11-21	USA: Ohio,	36000
SRR22292322	PRJNA839090	SAMN31719991	Biobot Analytics	2022-10-30/2022-10-31	USA: Florida,	920528
SRR26773041	PRJNA896605	SAMN38194094	US CDC NWSS	2023-01-04	USA: New York,	113
SRR23381803	PRJNA886720	SAMN33226718	CLT	2022-12-30	USA: North Carolina,	108105
SRR23214664	PRJNA839090	SAMN32899147	Biobot Analytics	2023-01-09/2023-01-10	USA: North Carolina,	16000
SRR21473774	PRJNA839090	SAMN30718477	Biobot Analytics	2022-08-22/2022-08-23	USA: Florida,	180000
SRR22241859	PRJNA801677	SAMN31658019	Biobot Analytics	2022-04-06/2022-04-07	USA: Maine,	19000
ERR10065804	PRJEB55313	SAMEA110594249	University of Liverpool	2022-02-26	United Kingdom,
SRR23930427	PRJNA839090	SAMN33843999	Biobot Analytics	2023-03-08/2023-03-09	USA: Vermont,	31000
ERR10066645	PRJEB55313	SAMEA110600327	University of Liverpool	2021-10-22	United Kingdom,
SRR26775495	PRJNA896605	SAMN38189014	US CDC NWSS	2023-07-27	USA: New York,	151
SRR16004559	PRJNA765031	SAMN21541185	Laboratoire national de sante	2020-11-26	Luxembourg: BEGGEN,	NA
SRR25826467	PRJNA839090	SAMN37212887	Biobot Analytics	2023-08-20/2023-08-21	USA: South Carolina,	30000
ERR10071693	PRJEB55313	SAMEA110599965	University of Liverpool	2022-02-13	United Kingdom,
ERR10069902	PRJEB55313	SAMEA110631303	University of Liverpool	2022-02-06	United Kingdom,
SRR26799126	PRJNA938474	SAMN38220463	Oregon State University	2022-10-10	USA: Oregon,	300000
SRR19637530	PRJNA801677	SAMN29011748	Biobot Analytics	2022-03-15/2022-03-16	USA: Maine,	3000
ERR10053825	PRJEB55313	SAMEA110594346	University of Liverpool	2021-11-25	United Kingdom,
SRR23043953	PRJNA850375	SAMN32669148	CDPHE-COVID	2022-03-28	USA: Colorado, Pitkin, county,	5500
ERR10061746	PRJEB55313	SAMEA110632197	University of Liverpool	2021-11-21	United Kingdom,
SRR23675811	PRJNA839090	SAMN33554691	Biobot Analytics	2023-02-20/2023-02-21	USA: Arkansas,	30377
SRR23363780	PRJNA842493	SAMN33192677	Disease Prevention and Control	2023-01-09	USA: Texas, Houston,	4170
SRR15240986	PRJNA748354	SAMN26199220	University of Missouri	2021-03-02	USA: Missouri, USA: Missouri,	151966
SRR21725956	PRJNA884675	SAMN31036816	Facultad de Ciencias, UdelaR	2021-07	Uruguay: Salto,	NA
SRR22401599	PRJNA839090	SAMN31856693	Biobot Analytics	2022-11-08/2022-11-09	USA: Hawaii,	32600
ERR10048730	PRJEB55313	SAMEA110607559	University of Liverpool	2021-12-03	United Kingdom,
SRR19127357	PRJNA765612	SAMN28118843	University of Nevada Reno	2022-04-24	USA: Nevada,	300000
SRR24687323	PRJNA850375	SAMN35304995	CDPHE-COVID	2023-02-09	USA: Colorado, Adams Arapahoe, county,	268004
ERR7427172	PRJEB48985	SAMEA10802854	CEMM RESEARCH CENTER FOR MOLECULAR MEDICINE OF THE AUSTRIAN ACADEMY OF SCIENCES	2021-05-16	Austria, 48.05282929, 15.63270518,
SRR23366252	PRJNA850375	SAMN33194214	CDPHE-COVID	2022-07-26	USA: Colorado, Teller, county,	7143
SRR23931186	PRJNA886720	SAMN33845093	CLT	2023-02-02	USA: North Carolina,	14320
SRR26777305	PRJNA896605	SAMN38191141	US CDC NWSS	2023-05-22	USA: New York,	55215
ERR10060069	PRJEB55313	SAMEA110620535	University of Liverpool	2022-01-29	United Kingdom,
ERR10067333	PRJEB55313	SAMEA110607126	University of Liverpool	2022-02-25	United Kingdom,
SRR23366110	PRJNA850375	SAMN33194027	CDPHE-COVID	2022-08-11	USA: Colorado, Gunnison, county,	30000
SRR26078092	PRJNA748354	SAMN37419954	University of Missouri	2023-08-21	USA: Missouri, USA: Missouri,	14477
ERR10065391	PRJEB55313	SAMEA110593454	University of Liverpool	2022-01-22	United Kingdom,
SRR24886045	PRJNA812604	SAMN35687275	UPHL_ID	2023-05-16	USA: Utah,	8530
SRR26773427	PRJNA896605	SAMN38191871	US CDC NWSS	2023-04-19	USA: New York,	4077
SRR15294304	PRJNA748354	SAMN26199210	University of Missouri	2021-06-21	USA: Missouri, USA: Missouri,	76759
SRR26668663	PRJNA748354	SAMN38102129	University of Missouri	2023-10-25	USA: Missouri, USA: Missouri,	9000
ERR10053080	PRJEB55313	SAMEA110609476	University of Liverpool	2021-10-26	United Kingdom,
SRR24093791	PRJNA896645	SAMN34099063	US CDC NWSS	2023-03-19	USA: Ohio,	524154
SRR22292331	PRJNA839090	SAMN31720058	Biobot Analytics	2022-10-31/2022-11-01	USA: Indiana,	45000
SRR26774694	PRJNA896605	SAMN38187418	US CDC NWSS	2023-09-27	USA: New York,	5789
SRR26208329	PRJNA896645	SAMN37587009	US CDC NWSS	2023-09-11	USA: Ohio,	4800
SRR20966799	PRJNA812604	SAMN30198559	UPHL_ID	2022-07-14	USA: Utah,	84981
SRR24128095	PRJNA839090	SAMN34137398	Biobot Analytics	2023-03-27/2023-03-28	USA: South Carolina,	45000
SRR23510214	PRJNA850375	SAMN33338107	CDPHE-COVID	2022-09-19	USA: Colorado, Teller, county,	6379
ERR8610814	PRJEB48985	SAMEA13010606	CEMM RESEARCH CENTER FOR MOLECULAR MEDICINE OF THE AUSTRIAN ACADEMY OF SCIENCES	2021-12-08	Austria, 48.172266623, 16.465265077,
ERR10056830	PRJEB55313	SAMEA110592640	University of Liverpool	2021-11-09	United Kingdom,
SRR17887915	PRJNA771693	SAMN25655961	TGen North	2020-10-27	USA: Arizona,	missing
SRR25657397	PRJNA839090	SAMN37007792	Biobot Analytics	2023-08-07/2023-08-08	USA: California,	494300
ERR9861336	PRJEB44932	SAMEA110148856	Swiss Institute of Bioinformatics, Switzerland	2021-11-09	Switzerland, 46.8707, 9.5293, GR - Chur - ARA Chur,
ERR10550549	PRJEB57192	SAMEA112139859	university of exeter	2022-03-10	United Kingdom,
SRR24900681	PRJNA896645	SAMN35717624	US CDC NWSS	2023-05-08	USA: Ohio,	4800
ERR10053136	PRJEB55313	SAMEA110592327	University of Liverpool	2021-11-27	United Kingdom,
SRR24673750	PRJNA748354	SAMN35218034	University of Missouri	2023-04-18	USA: Missouri, USA: Missouri,	24174
SRR17975893	PRJNA765612	SAMN25846557	University of Nevada Reno	2022-01-25	USA: Nevada,	300000
SRR25926312	PRJNA839090	SAMN37298734	Biobot Analytics	2023-08-28	USA: Puerto Rico,	328816
SRR15647038	PRJNA746354	SAMN21013782	Biobot Analytics	2021-08-02/2021-08-03	USA: Illinois,	131000
SRR21970125	PRJNA865728	SAMN31353248	National Center for Toxicological Research	2022-04-05	USA: Arkansas,	50000
ERR10551236	PRJEB57192	SAMEA112140533	university of exeter	2022-03-24	United Kingdom,
ERR10051851	PRJEB55313	SAMEA110627833	University of Liverpool	2021-12-10	United Kingdom,
SRR16828056	PRJNA771693	SAMN22937920	TGen North	2021-02-01	USA: Maryland,	missing
SRR25821059	PRJNA957477	SAMN37205641	verily_ww	2023-08-16	USA: California,	2200
ERR10049381	PRJEB55313	SAMEA110601694	University of Liverpool	2022-02-11	United Kingdom,
SRR25629630	PRJNA839090	SAMN36978367	Biobot Analytics	2023-07-31/2023-08-01	USA: Florida,	100000
ERR10553888	PRJEB57192	SAMEA112140888	university of exeter	2022-03-12	United Kingdom,
SRR24866437	PRJNA839090	SAMN35663412	Biobot Analytics	2023-05-30	USA: Texas,	9079
SRR22474865	PRJNA839090	SAMN31952153	Biobot Analytics	2022-11-13/2022-11-14	USA: New Jersey,	1500000
SRR24638329	PRJNA839090	SAMN35154878	Biobot Analytics	2023-05-08	USA: California,	13000
ERR10055375	PRJEB55313	SAMEA110638926	University of Liverpool	2022-01-04	United Kingdom,
SRR26892232	PRJNA850375	SAMN38334278	CDPHE-COVID	2023-10-26	USA: Colorado, Boulder, county,	31429
SRR24509649	PRJNA839090	SAMN35043379	Biobot Analytics	2023-04-30/2023-05-01	USA: Arizona,	50000
ERR10053649	PRJEB55313	SAMEA110607988	University of Liverpool	2021-11-25	United Kingdom,
ERR10054775	PRJEB55313	SAMEA110620589	University of Liverpool	2021-11-04	United Kingdom,
ERR10057827	PRJEB55313	SAMEA110595687	University of Liverpool	2021-11-27	United Kingdom,
SRR20681748	PRJNA735936	SAMN30006283	University of Louisville	2022-06-13	USA: Kentucky,	31269
SRR23863614	PRJNA839090	SAMN33758585	Biobot Analytics	2023-03-06/2023-03-07	USA: Illinois,	240000
SRR19665391	PRJNA812604	SAMN29111644	UPHL_ID	2021-12-09	USA: Utah,	24970
SRR26777138	PRJNA896605	SAMN38193312	US CDC NWSS	2023-02-09	USA: New York,	24041
ERR11724068	PRJEB64355	SAMEA114072705	University of Liverpool	2022	United Kingdom,
ERR10068856	PRJEB55313	SAMEA110602580	University of Liverpool	2021-10-10	United Kingdom,
SRR17213999	PRJNA788395	SAMN23969490	McGill University	2021-05-11	Canada:Quebec,Laval,	420000
SRR24057655	PRJNA896645	SAMN34060876	US CDC NWSS	2022-11-06	USA: Ohio,	24303
SRR23950354	PRJNA839090	SAMN33873784	Biobot Analytics	2023-03-12/2023-03-13	USA: Kansas,	54985
ERR10050974	PRJEB55313	SAMEA110604031	University of Liverpool	2021-11-19	United Kingdom,
SRR21554492	PRJNA839090	SAMN30837827	Biobot Analytics	2022-08-28/2022-08-29	USA: Indiana,	84000
SRR26774656	PRJNA896605	SAMN38187284	US CDC NWSS	2023-10-03	USA: New York,	6369
SRR25665962	PRJNA896645	SAMN37032946	US CDC NWSS	2023-07-23	USA: Ohio,	21000
SRR22118075	PRJNA896334	SAMN31542252	CSIR-National Chemical Laboratory, Pune	2021-12-13	India: Pune,	NA
ERR10068623	PRJEB55313	SAMEA110627551	University of Liverpool	2021-10-03	United Kingdom,
ERR10063547	PRJEB55313	SAMEA110617846	University of Liverpool	2022-02-24	United Kingdom,
SRR22401211	PRJNA839090	SAMN31856516	Biobot Analytics	2022-10-26/2022-10-27	USA: Washington,	20000
SRR25652356	PRJNA957477	SAMN36997918	verily_ww	2023-05-12	USA: California,	350000
SRR20325887	PRJNA839090	SAMN29844943	Biobot Analytics	2022-07-04/2022-07-05	USA: Indiana,	22500
SRR17453934	PRJNA748354	SAMN26199263	University of Missouri	2021-09-20	USA: Missouri, USA: Missouri,	1960
SRR16828178	PRJNA771693	SAMN22937978	TGen North	2021-01-18	USA: Missouri,	missing
ERR10052678	PRJEB55313	SAMEA110619530	University of Liverpool	2021-11-27	United Kingdom,
ERR10055468	PRJEB55313	SAMEA110639122	University of Liverpool	2021-10-26	United Kingdom,
ERR7427441	PRJEB48985	SAMEA10803123	CEMM RESEARCH CENTER FOR MOLECULAR MEDICINE OF THE AUSTRIAN ACADEMY OF SCIENCES	2021-06-15	Austria, 47.96897231, 16.24238878,
SRR23905240	PRJNA946141	SAMN33812061	University of Miami	2021-03-02	USA: Florida,	1280
SRR26078053	PRJNA748354	SAMN37419949	University of Missouri	2023-08-22	USA: Missouri, USA: Missouri,	490000
SRR21817440	PRJNA847239	SAMN31167917	ASU_WBE	2021-08-16	USA: Arizona, Maricopa, Guadalupe,	missing
SRR26777367	PRJNA896605	SAMN38191299	US CDC NWSS	2023-05-15	USA: New York,	27849
ERR10069884	PRJEB55313	SAMEA110624924	University of Liverpool	2022-01-09	United Kingdom,
ERR10052559	PRJEB55313	SAMEA110610864	University of Liverpool	2021-11-02	United Kingdom,
SRR26587371	PRJNA812604	SAMN38041939	UPHL_ID	2023-10-17	USA: Utah,	35840
SRR18819040	PRJNA827160	SAMN27605777	Berlin Institute for Medical Systems Biology	2021-03-04	Germany: Berlin WWTP 3,	1600000
SRR23905760	PRJNA748354	SAMN33813505	University of Missouri	2023-03-06	USA: Missouri, USA: Missouri,	2200
SRR26786199	PRJNA850375	SAMN38181681	CDPHE-COVID	2023-10-16	USA: Colorado, Douglas, county,	34786
ERR9812482	PRJEB53325	SAMEA14509105	University of Liverpool	2021-04-21	United Kingdom,
SRR20325973	PRJNA839090	SAMN29844916	Biobot Analytics	2022-07-04/2022-07-05	USA: Maine,	8500
SRR23366233	PRJNA850375	SAMN33194158	CDPHE-COVID	2022-07-18	USA: Colorado, Larimer, county,	66429
SRR23083782	PRJNA924011	SAMN32742944	Battelle Memorial Institute	2021-12-26	USA: Ohio,	46000
SRR19676621	PRJNA812604	SAMN29146438	UPHL_ID	2021-12-16	USA: Utah,	21872
SRR21194380	PRJNA839090	SAMN30486274	Biobot Analytics	2022-08-07/2022-08-08	USA: New York,	588772
ERR10065536	PRJEB55313	SAMEA110594545	University of Liverpool	2022-02-02	United Kingdom,
SRR24054324	PRJNA896645	SAMN34058502	US CDC NWSS	2022-10-23	USA: Ohio,	24536
ERR12115047	PRJEB65603	SAMEA114482445	statens serum institut	2023-09-28	Denmark, 56.14058, 10.20975,
ERR7427069	PRJEB48985	SAMEA10802751	CEMM RESEARCH CENTER FOR MOLECULAR MEDICINE OF THE AUSTRIAN ACADEMY OF SCIENCES	2021-05-03	Austria, 48.08843678, 15.14347231,
ERR7566031	PRJEB48206	SAMEA11458913	ERASMUS MC, UNIVERISTY MEDICAL CENTER	2021-01-29	Netherlands, Rotterdam, Heemraadsplein,
SRR26773116	PRJNA896605	SAMN38190471	US CDC NWSS	2023-06-01	USA: New York,	78444
SRR25429994	PRJNA812604	SAMN36716043	UPHL_ID	2023-07-06	USA: Utah,	208850
ERR10058283	PRJEB55313	SAMEA110617908	University of Liverpool	2022-01-04	United Kingdom,
ERR7427737	PRJEB48985	SAMEA10803420	CEMM RESEARCH CENTER FOR MOLECULAR MEDICINE OF THE AUSTRIAN ACADEMY OF SCIENCES	2021-07-18	Austria, 46.6103218, 13.49113691,
SRR22474698	PRJNA839090	SAMN31952051	Biobot Analytics	2022-11-14/2022-11-15	USA: Maryland,	11000
SRR22475063	PRJNA839090	SAMN31952186	Biobot Analytics	2022-11-14/2022-11-15	USA: Guam,	66000
SRR23386395	PRJNA842493	SAMN33186001	Disease Prevention and Control	2022-12-05	USA: Texas, Houston,	28742
SRR25756401	PRJNA889839	SAMN37144194	Wisconsin State Laboratory of Hygiene	2023-08-10	USA: Wisconsin,	>
ERR7426996	PRJEB48985	SAMEA10802678	CEMM RESEARCH CENTER FOR MOLECULAR MEDICINE OF THE AUSTRIAN ACADEMY OF SCIENCES	2021-04-15	Austria, 47.25370564, 16.27843123,
SRR24571009	PRJNA938474	SAMN35027671	Oregon State University	2019-03-26	USA: Oregon, Newport,	10400
SRR23904607	PRJNA946141	SAMN33812358	University of Miami	2022-05-04	USA: Florida,	1280
ERR10068001	PRJEB55313	SAMEA110627389	University of Liverpool	2021-10-10	United Kingdom,
SRR23458629	PRJNA839090	SAMN33291784	Biobot Analytics	2023-01-30/2023-01-31	USA: Virginia,	51470
SRR18128234	PRJNA748354	SAMN26209961	University of Missouri	2022-01-25	USA: Missouri, USA: Missouri,	43200
SRR23275788	PRJNA889839	SAMN32963171	Wisconsin State Laboratory of Hygiene	2022-10-06	USA: Wisconsin,	<
SRR23103104	PRJNA839090	SAMN32771394	Biobot Analytics	2023-01-03/2023-01-04	USA: Kansas,	40000
SRR20207871	PRJNA839090	SAMN29716663	Biobot Analytics	2022-06-28/2022-06-29	USA: Georgia,	197191
ERR10066728	PRJEB55313	SAMEA110630639	University of Liverpool	2022-01-28	United Kingdom,
SRR19524109	PRJNA812604	SAMN28842169	UPHL_ID	2022-04-26	USA: Utah,	8530
SRR25407745	PRJNA850375	SAMN36698091	CDPHE-COVID	2023-06-29	USA: Colorado, Chaffee, county,	19286
SRR22304056	PRJNA812604	SAMN31744933	UPHL_ID	2022-10-18	USA: Utah,	12451
SRR26377640	PRJNA874025	SAMN37804184	DCLS-NGS	2023-05-01	USA: Virginia,	220000
SRR24054926	PRJNA896645	SAMN34058111	US CDC NWSS	2022-07-31	USA: Ohio,	25000
SRR23934637	PRJNA889839	SAMN33847143	Wisconsin State Laboratory of Hygiene	2023-02-21	USA: Wisconsin,	<
SRR22577764	PRJNA907019	SAMN32115242	WA_GT	2022-12-02	USA: Washington,	225000
SRR21010762	PRJNA839090	SAMN30246733	Biobot Analytics	2022-07-24/2022-07-25	USA: Texas,	630000
SRR26030494	PRJNA839090	SAMN37350554	Biobot Analytics	2023-08-29	USA: Arkansas,	5000
ERR10551463	PRJEB57192	SAMEA112140756	university of exeter	2022-03-26	United Kingdom,
SRR23905616	PRJNA748354	SAMN33812690	University of Missouri	2023-01-23	USA: Missouri, USA: Missouri,	22818
SRR23905174	PRJNA946141	SAMN33812227	University of Miami	2021-05-11	USA: Florida,	421
SRR26666371	PRJNA812604	SAMN38093819	UPHL_ID	2023-09-28	USA: Utah,	253112
SRR23064246	PRJNA916913	SAMN32287939	University of Nevada, Reno	2022-08	USA: Nevada, Reno,	318000
SRR23458427	PRJNA839090	SAMN33291887	Biobot Analytics	2023-02-01/2023-02-02	USA: Iowa,	6357
ERR10054912	PRJEB55313	SAMEA110622031	University of Liverpool	2021-12-16	United Kingdom,
SRR20021090	PRJNA748354	SAMN29580103	University of Missouri	2022-05-17	USA: Missouri, USA: Missouri,	12000
SRR25650400	PRJNA957477	SAMN36997520	verily_ww	2023-05-25	USA: California,	215000
SRR23043817	PRJNA850375	SAMN32669361	CDPHE-COVID	2022-04-04	USA: Colorado, San Miguel, county,	15000
SRR15647162	PRJNA746354	SAMN21013670	Biobot Analytics	2021-08-03	USA: Nevada,	200000
SRR22909820	PRJNA839090	SAMN32474640	Biobot Analytics	2022-12-14/2022-12-15	USA: Maryland,	89000
SRR20021064	PRJNA748354	SAMN29580103	University of Missouri	2022-05-17	USA: Missouri, USA: Missouri,	123180
ERR10069024	PRJEB55313	SAMEA110631704	University of Liverpool	2022-02-25	United Kingdom,
SRR23904904	PRJNA946141	SAMN33812579	University of Miami	2021-12-28	USA: Florida,	340
SRR26783582	PRJNA748354	SAMN38198475	University of Missouri	2023-10-31	USA: Missouri, USA: Missouri,	451367
ERR10060880	PRJEB55313	SAMEA110638415	University of Liverpool	2022-02-12	United Kingdom,
SRR24938305	PRJNA839090	SAMN35751600	Biobot Analytics	2023-06-05/2023-06-06	USA: Alaska,	200000
ERR10052484	PRJEB55313	SAMEA110634062	University of Liverpool	2021-10-28	United Kingdom,
SRR22710140	PRJNA850375	SAMN32130841	CDPHE-COVID	2021-11-30	USA: Colorado, Larimer, county,	66429
ERR10054537	PRJEB55313	SAMEA110638797	University of Liverpool	2022-01-06	United Kingdom,
SRR22401624	PRJNA839090	SAMN31856670	Biobot Analytics	2022-11-07/2022-11-08	USA: Maryland,	89000
ERR10051592	PRJEB55313	SAMEA110599560	University of Liverpool	2022-02-11	United Kingdom,
SRR24674126	PRJNA748354	SAMN35218048	University of Missouri	2023-04-25	USA: Missouri, USA: Missouri,	43200
ERR10057784	PRJEB55313	SAMEA110616237	University of Liverpool	2021-10-27	United Kingdom,
ERR10058514	PRJEB55313	SAMEA110619018	University of Liverpool	2021-12-04	United Kingdom,
SRR27840511	PRJNA761415	SAMN39845090	FDA	2022-05-31	USA: Ohio,	6500
SRR23906438	PRJNA850375	SAMN33817407	CDPHE-COVID	2022-12-08	USA: Colorado, Eagle, county,	19286
SRR24594947	PRJNA839090	SAMN35119036	Biobot Analytics	2023-05-03/2023-05-04	USA: Maryland,	13000
SRR20717408	PRJNA812604	SAMN30057937	UPHL_ID	2021-10-05	USA: Utah,	94484
SRR23906417	PRJNA850375	SAMN33817491	CDPHE-COVID	2022-12-06	USA: Colorado, El Paso, county,	9286
SRR25652801	PRJNA957477	SAMN36998161	verily_ww	2023-07-31	USA: California,	130000
SRR16004574	PRJNA765031	SAMN21541291	Laboratoire national de sante	2020-11-22	Luxembourg: SCHIFFLANGE,	NA
SRR18128489	PRJNA748354	SAMN26209967	University of Missouri	2022-01-24	USA: Missouri, USA: Missouri,	Not Collected
ERR10051286	PRJEB55313	SAMEA110599667	University of Liverpool	2021-10-31	United Kingdom,
SRR23002001	PRJNA812604	SAMN32619847	UPHL_ID	2022-11-03	USA: Utah,	228700
SRR25974118	PRJNA812604	SAMN37328979	UPHL_ID	2023-08-17	USA: Utah,	6790
SRR25651096	PRJNA957477	SAMN36998187	verily_ww	2023-01-22	USA: California,	4000000
SRR22237177	PRJNA801677	SAMN31659936	Biobot Analytics	2022-07-04/2022-07-05	USA: North Carolina,	100517
SRR24323973	PRJNA850375	SAMN34371130	CDPHE-COVID	2023-03-02	USA: Colorado, Pueblo, county,	96515
SRR21937662	PRJNA850375	SAMN31274750	CDPHE-COVID	2022-04-28	USA: Colorado, Alamosa, county,	18364
SRR24808189	PRJNA850375	SAMN35572215	CDPHE-COVID	2023-03-09	USA: Colorado, Pitkin, county,	5714
SRR25757676	PRJNA896645	SAMN37146102	US CDC NWSS	2023-08-06	USA: Ohio,	645940
ERR10060706	PRJEB55313	SAMEA110621247	University of Liverpool	2022-02-17	United Kingdom,
SRR26799284	PRJNA938474	SAMN38220622	Oregon State University	2022-09-13	USA: Oregon,	34615
SRR24033483	PRJNA896645	SAMN34022440	US CDC NWSS	2022-05-08	USA: Ohio,	72000
SRR24900537	PRJNA896645	SAMN35717513	US CDC NWSS	2023-05-21	USA: Ohio,	654817
SRR24098706	PRJNA839090	SAMN33416503	Biobot Analytics	2023-02-06/2023-02-07	USA: California,	14276
SRR25429983	PRJNA812604	SAMN36716053	UPHL_ID	2023-07-06	USA: Utah,	112901
SRR26078004	PRJNA748354	SAMN37419950	University of Missouri	2023-08-29	USA: Missouri, USA: Missouri,	174537
ERR10060581	PRJEB55313	SAMEA110619924	University of Liverpool	2022-01-18	United Kingdom,
ERR10070311	PRJEB55313	SAMEA110602940	University of Liverpool	2022-02-25	United Kingdom,
ERR10054172	PRJEB55313	SAMEA110618208	University of Liverpool	2021-12-18	United Kingdom,
SRR15294248	PRJNA748354	SAMN26199320	University of Missouri	2021-03-23	USA: Missouri, USA: Missouri,	6000
SRR22720078	PRJNA839090	SAMN32206290	Biobot Analytics	2022-11-27/2022-11-28	USA: Florida,	50000
SRR24323909	PRJNA850375	SAMN34371293	CDPHE-COVID	2023-03-06	USA: Colorado, Eagle, county,	21071
SRR26288090	PRJNA938474	SAMN37610567	Oregon State University	2023-09-14	USA: Oregon,	26298
ERR10066842	PRJEB55313	SAMEA110621704	University of Liverpool	2021-10-01	United Kingdom,
SRR23077686	PRJNA748354	SAMN32727813	University of Missouri	2022-12-27	USA: Missouri, USA: Missouri,	13940
ERR10056208	PRJEB55313	SAMEA110613694	University of Liverpool	2021-11-23	United Kingdom,
ERR10052785	PRJEB55313	SAMEA110597349	University of Liverpool	2021-12-14	United Kingdom,
SRR19475831	PRJNA839090	SAMN28788425	Biobot Analytics	2022-05-15/2022-05-16	USA: Florida,	277823
SRR23624390	PRJNA896161	SAMN33451443	HARRISLAB	2022-08-17	USA: North Carolina,	30655
SRR24761635	PRJNA839090	SAMN35526900	Biobot Analytics	2023-05-17/2023-05-18	USA: Arkansas,	29000
ERR10058295	PRJEB55313	SAMEA110596641	University of Liverpool	2021-11-24	United Kingdom,
SRR19433217	PRJNA812604	SAMN28704035	UPHL_ID	2022-03-17	USA: Utah,	209645
ERR10059987	PRJEB55313	SAMEA110609784	University of Liverpool	2022-01-22	United Kingdom,
SRR25650530	PRJNA957477	SAMN36997299	verily_ww	2023-02-21	USA: California,	12000
ERR10055134	PRJEB55313	SAMEA110617615	University of Liverpool	2021-11-09	United Kingdom,
SRR23386519	PRJNA842493	SAMN33185740	Disease Prevention and Control	2022-10-10	USA: Texas, Houston,	3623
SRR21010603	PRJNA839090	SAMN30246804	Biobot Analytics	2022-07-25/2022-07-26	USA: Arizona,	150000
ERR7427827	PRJEB48985	SAMEA10803510	CEMM RESEARCH CENTER FOR MOLECULAR MEDICINE OF THE AUSTRIAN ACADEMY OF SCIENCES	2021-07-28	Austria, 47.36555563, 9.663055436,
SRR19637593	PRJNA801677	SAMN29011691	Biobot Analytics	2022-03-13/2022-03-14	USA: Indiana,	80000
SRR21450447	PRJNA812604	SAMN30695240	UPHL_ID	2022-07-28	USA: Utah,	32451
ERR10051471	PRJEB55313	SAMEA110604717	University of Liverpool	2022-01-14	United Kingdom,
SRR26665090	PRJNA812604	SAMN38089941	UPHL_ID	2023-10-19	USA: Utah,	8530
SRR26339493	PRJNA957477	SAMN37752737	verily_ww	2023-09-01	USA: California,	130000
SRR17453913	PRJNA748354	SAMN26199248	University of Missouri	2021-12-14	USA: Missouri, USA: Missouri,	149112
SRR25185980	PRJNA839090	SAMN36356608	Biobot Analytics	2023-06-26/2023-06-27	USA: California,	59000
ERR10071103	PRJEB55313	SAMEA110621896	University of Liverpool	2022-01-16	United Kingdom,
SRR19787430	PRJNA839090	SAMN29252467	Biobot Analytics	2022-06-06	USA: Oklahoma,	11500
SRR23590255	PRJNA850375	SAMN33416827	CDPHE-COVID	2022-10-11	USA: Colorado, Gunnison, county,	30000
ERR9861861	PRJEB44932	SAMEA110149381	Swiss Institute of Bioinformatics, Switzerland	2021-07-27	Switzerland, 46.8707, 9.5293, GR - Chur - ARA Chur,
SRR26776934	PRJNA896605	SAMN38191993	US CDC NWSS	2023-04-12	USA: New York,	36527
SRR25939613	PRJNA896645	SAMN37313231	US CDC NWSS	2023-08-27	USA: Ohio,	6700
SRR16776294	PRJNA748354	SAMN26199360	University of Missouri	2021-07-13	USA: Missouri, USA: Missouri,	306647
SRR23001985	PRJNA812604	SAMN32619862	UPHL_ID	2022-11-03	USA: Utah,	35840
ERR10058996	PRJEB55313	SAMEA110610798	University of Liverpool	2022-01-08	United Kingdom,
SRR24795273	PRJNA762029	SAMN35557782	FDA	2022-03-08	USA: Massachusetts,	94000
SRR23293389	PRJNA850375	SAMN32980077	CDPHE-COVID	2022-05-30	USA: Colorado, La Plata, county,	23429
SRR21112064	PRJNA839090	SAMN30379054	Biobot Analytics	2022-08-02/2022-08-03	USA: Pennsylvania,	6598
ERR10057732	PRJEB55313	SAMEA110593763	University of Liverpool	2021-12-02	United Kingdom,
SRR24323807	PRJNA850375	SAMN34371156	CDPHE-COVID	2023-02-23	USA: Colorado, Morgan, county,	12000
ERR10059046	PRJEB55313	SAMEA110633673	University of Liverpool	2022-01-22	United Kingdom,
SRR25300586	PRJNA957477	SAMN36469004	verily_ww	2022-09-02	USA: California,	1500000
SRR25343256	PRJNA839090	SAMN36617991	Biobot Analytics	2023-07-10	USA: Texas,	1800
SRR15709860	PRJNA746354	SAMN21209607	Biobot Analytics	2021-08-10/2021-08-11	USA: Texas,	138700
SRR16641380	PRJNA771693	SAMN22666583	TGen North	2021-01-25	USA: Florida,	missing
SRR20966802	PRJNA812604	SAMN30198556	UPHL_ID	2022-07-13	USA: Utah,	6790
SRR15294246	PRJNA748354	SAMN26199227	University of Missouri	2021-04-13	USA: Missouri, USA: Missouri,	10000
SRR25503730	PRJNA839090	SAMN36823380	Biobot Analytics	2023-07-24/2023-07-25	USA: Arizona,	347900
SRR21037353	PRJNA748354	SAMN30303102	University of Missouri	2022-06-28	USA: Missouri, USA: Missouri,	13940
SRR23702808	PRJNA941107	SAMN33590024	National Institute for Communicable Diseases (NICD)	2021-06-07	South Africa: Borcheds Quarry Wastewater, City of Cape Town MM, Western Cape,	NA
SRR22911414	PRJNA847239	SAMN32478884	ASU_WBE	2022-05-09	USA: Arizona, Maricopa, Tempe,	missing
SRR15882503	PRJNA746354	SAMN21418127	Biobot Analytics	2021-08-16	USA: US Virgin Islands,	25000
SRR21669042	PRJNA839090	SAMN30955117	Biobot Analytics	2022-09-05/2022-09-06	USA: Connecticut,	112000
SRR25788446	PRJNA839090	SAMN37195476	Biobot Analytics	missing	USA: California,	NA
SRR26078290	PRJNA748354	SAMN37419955	University of Missouri	2023-08-28	USA: Missouri, USA: Missouri,	76759
ERR7427246	PRJEB48985	SAMEA10802928	CEMM RESEARCH CENTER FOR MOLECULAR MEDICINE OF THE AUSTRIAN ACADEMY OF SCIENCES	2021-05-25	Austria, 47.96897231, 16.24238878,
SRR15240518	PRJNA748354	SAMN26199221	University of Missouri	2021-05-10	USA: Missouri, USA: Missouri,	5471
SRR15706698	PRJNA746354	SAMN21209649	Biobot Analytics	2021-08-11/2021-08-12	USA: Washington,	789000
SRR21937713	PRJNA850375	SAMN31274591	CDPHE-COVID	2022-04-25	USA: Colorado, Summit, county,	7857
SRR21554335	PRJNA839090	SAMN30837815	Biobot Analytics	2022-08-28/2022-08-29	USA: Kansas,	54985
SRR23905552	PRJNA748354	SAMN33813505	University of Missouri	2023-03-06	USA: Missouri, USA: Missouri,	434
SRR22720261	PRJNA839090	SAMN32206585	Biobot Analytics	2022-11-29/2022-11-30	USA: Texas,	510000
ERR10065586	PRJEB55313	SAMEA110614151	University of Liverpool	2022-02-03	United Kingdom,
SRR18543536	PRJNA819090	SAMN27107811	The Scripps Research Institute	2020-11-27 00:00:00+00:00	USA: California, UCSD Campus,	NA
ERR10068982	PRJEB55313	SAMEA110607326	University of Liverpool	2022-02-25	United Kingdom,
SRR21473726	PRJNA839090	SAMN30718375	Biobot Analytics	2022-08-21/2022-08-22	USA: New Hampshire,	25000
ERR10065653	PRJEB55313	SAMEA110614547	University of Liverpool	2022-02-23	United Kingdom,
SRR22064308	PRJNA886720	SAMN31484137	CLT	2022-08-19	USA: North Carolina,	58361
SRR23386027	PRJNA842493	SAMN33185566	Disease Prevention and Control	2022-09-05	USA: Texas, Houston,	28742
SRR14621199	PRJNA731975	SAMN19304112	University of British Columbia	2021-03-28	Canada: British Columbia, Metro Vancouver,
SRR26127777	PRJNA839090	SAMN37481061	Biobot Analytics	2023-09-10/2023-09-11	USA: California,	230000
ERR10052046	PRJEB55313	SAMEA110626828	University of Liverpool	2021-12-12	United Kingdom,
SRR26775467	PRJNA896605	SAMN38188895	US CDC NWSS	2023-08-01	USA: New York,	1296
SRR23702776	PRJNA941107	SAMN33590201	National Institute for Communicable Diseases (NICD)	2021-11-08	South Africa: Northern Wastewater, ETHEKWINI, Kwa-Zulu Natal,	NA
SRR20011702	PRJNA839090	SAMN29548186	Biobot Analytics	2022-06-13/2022-06-14	USA: North Carolina,	22940
SRR26775736	PRJNA896605	SAMN38189899	US CDC NWSS	2023-06-25	USA: New York,	30613
SRR22878999	PRJNA850375	SAMN32378488	CDPHE-COVID	2022-03-03	USA: Colorado, Pitkin, county,	5500
ERR10055212	PRJEB55313	SAMEA110638450	University of Liverpool	2021-10-20	United Kingdom,
SRR27148550	PRJNA896605	SAMN38285045	US CDC NWSS	2023-10-12	USA: New York,	5941
SRR26363868	PRJNA874025	SAMN37792482	DCLS-NGS	2023-08-07	USA: Virginia,	16563
SRR19845459	PRJNA801677	SAMN29332999	Biobot Analytics	2022-03-24/2022-03-25	USA: Massachusetts,	1000000
SRR24673985	PRJNA748354	SAMN35218052	University of Missouri	2023-04-26	USA: Missouri, USA: Missouri,	4895
SRR18573591	PRJNA748354	SAMN27184639	University of Missouri	2022-03-22	USA: Missouri, USA: Missouri,	123180
SRR16241837	PRJNA715712	SAMN22135529	The New School	2021-04-04	USA: New York, USA: New York,	Not Collected
SRR23262603	PRJNA896161	SAMN32950752	HARRISLAB	2022-11-16	USA: North Carolina,	30655
SRR15240913	PRJNA748354	SAMN26199207	University of Missouri	2021-06-16	USA: Missouri, USA: Missouri,	360000
SRR24057453	PRJNA896645	SAMN34061658	US CDC NWSS	2023-02-05	USA: Ohio,	47500
SRR23387138	PRJNA896161	SAMN33229388	HARRISLAB	2022-11-07	USA: North Carolina,	74331
SRR26150647	PRJNA850375	SAMN37513687	CDPHE-COVID	2023-07-27	USA: Colorado, Alamosa, county,	18364
SRR15902896	PRJNA763484	SAMN21439479	University of South Carolina	2020-09-13	USA: South Carolina, Columbia,	363714
ERR10050218	PRJEB55313	SAMEA110631281	University of Liverpool	2022-02-11	United Kingdom,
ERR10062115	PRJEB55313	SAMEA110614717	University of Liverpool	2021-12-16	United Kingdom,
SRR23904745	PRJNA946141	SAMN33812495	University of Miami	2021-02-23	USA: Florida,	1409
ERR10068950	PRJEB55313	SAMEA110623614	University of Liverpool	2022-02-04	United Kingdom,
SRR15240610	PRJNA748354	SAMN26199219	University of Missouri	2021-04-27	USA: Missouri, USA: Missouri,	115895
SRR22401269	PRJNA839090	SAMN31856363	Biobot Analytics	2022-10-27/2022-10-28	USA: South Carolina,	12000
SRR26099323	PRJNA839090	SAMN37442129	Biobot Analytics	2023-09-05/2023-09-06	USA: Nevada,	200000
SRR19622245	PRJNA801677	SAMN28966481	Biobot Analytics	2022-03-09/2022-03-10	USA: Wisconsin,	40000
SRR22554102	PRJNA839090	SAMN32076083	Biobot Analytics	2022-11-22	USA: Maine,	3000
ERR12076503	PRJEB65603	SAMEA114430951	statens serum institut	2023-09-05	Denmark, 55.71936, 11.72608,
SRR26774638	PRJNA896605	SAMN38187170	US CDC NWSS	2023-10-09	USA: New York,	31032
SRR24235209	PRJNA896161	SAMN34272558	HARRISLAB	2022-09-26	USA: North Carolina,	84189
SRR25299856	PRJNA957477	SAMN36468584	verily_ww	2022-01-14	USA: California,	1480000
SRR22955710	PRJNA896605	SAMN32539892	Syracuse University	2022-09-14	USA: New York,	4480
SRR26773134	PRJNA896605	SAMN38190579	US CDC NWSS	2023-05-31	USA: New York,	18085
SRR22401284	PRJNA839090	SAMN31856349	Biobot Analytics	2022-10-26/2022-10-27	USA: California,	215394
SRR21037493	PRJNA748354	SAMN30303116	University of Missouri	2022-07-27	USA: Missouri, USA: Missouri,	2100
SRR15202260	PRJNA746354	SAMN20331426	Biobot Analytics	2021-06-30/2021-07-01	USA: California,	208505
ERR10069947	PRJEB55313	SAMEA110599842	University of Liverpool	2021-12-17	United Kingdom,
ERR9861637	PRJEB44932	SAMEA110149157	Swiss Institute of Bioinformatics, Switzerland	2021-09-03	Switzerland, 47.4007, 8.481, ZH - Z√ºrich - ARA Werdh√∂lzli,
SRR15646951	PRJNA746354	SAMN21013860	Biobot Analytics	2021-08-04/2021-08-05	USA: Connecticut,	45000
SRR26772525	PRJNA896605	SAMN38192078	US CDC NWSS	2023-04-10	USA: New York,	6908
ERR8610649	PRJEB48985	SAMEA13010441	CEMM RESEARCH CENTER FOR MOLECULAR MEDICINE OF THE AUSTRIAN ACADEMY OF SCIENCES	2021-11-21	Austria, 47.9689723110001, 16.242388783,
SRR22128798	PRJNA839090	SAMN31553198	Biobot Analytics	2022-10-17/2022-10-18	USA: Rhode Island,	240000
SRR23905345	PRJNA748354	SAMN33812697	University of Missouri	2023-01-31	USA: Missouri, USA: Missouri,	43200
SRR22259742	PRJNA801677	SAMN31661260	Biobot Analytics	2022-09-05/2022-09-06	USA: Ohio,	365000
SRR26772984	PRJNA896605	SAMN38194005	US CDC NWSS	2023-01-10	USA: New York,	17983
SRR15240954	PRJNA748354	SAMN26199198	University of Missouri	2021-06-08	USA: Missouri, USA: Missouri,	43200
SRR21730093	PRJNA839090	SAMN31045744	Biobot Analytics	2022-09-12/2022-09-13	USA: Nebraska,	4793
ERR10052345	PRJEB55313	SAMEA110624493	University of Liverpool	2021-10-10	United Kingdom,
SRR23950013	PRJNA812604	SAMN33873515	UPHL_ID	2023-02-09	USA: Utah,	19936
SRR24727404	PRJNA839090	SAMN35348704	Biobot Analytics	2023-05-14/2023-05-15	USA: Hawaii,	49000
SRR25177215	PRJNA938474	SAMN36307835	Oregon State University	2023-06-07	USA: Oregon,	45600
SRR26799210	PRJNA938474	SAMN38220541	Oregon State University	2022-10-03	USA: Oregon,	9975
SRR25650761	PRJNA957477	SAMN36997378	verily_ww	2023-03-29	USA: California,	60000
SRR25002326	PRJNA839090	SAMN35842070	Biobot Analytics	2023-06-12/2023-06-13	USA: Indiana,	16000
ERR12397933	PRJEB44932	SAMEA115076962	swiss pathogen surveillance platform (spsp)	2022-01-07	Switzerland, TI,
ERR10050956	PRJEB55313	SAMEA110600611	University of Liverpool	2021-12-03	United Kingdom,
SRR24900603	PRJNA896645	SAMN35313179	US CDC NWSS	2023-05-01	USA: Ohio,	32000
SRR21669092	PRJNA839090	SAMN30955414	Biobot Analytics	2022-09-05/2022-09-06	USA: California,	13000
ERR10068536	PRJEB55313	SAMEA110604743	University of Liverpool	2022-01-16	United Kingdom,
SRR23905732	PRJNA748354	SAMN33812696	University of Missouri	2023-01-10	USA: Missouri, USA: Missouri,	12000
SRR25726370	PRJNA839090	SAMN37109153	Biobot Analytics	2023-08-14	USA: Texas,	350
ERR11280926	PRJEB60156	SAMEA113373589	Swedish University of Agricultural Sciences	2022-05-30	Sweden, 56.65946, 16.31231, Kalmar,
ERR10055713	PRJEB55313	SAMEA110618655	University of Liverpool	2021-11-11	United Kingdom,
SRR22179760	PRJNA886720	SAMN31592681	CLT	2022-09-12	USA: North Carolina,	120000
SRR22971807	PRJNA839090	SAMN31719759	Biobot Analytics	2022-10-16/2022-10-17	USA: New York,	90474
ERR10070020	PRJEB55313	SAMEA110632060	University of Liverpool	2021-12-05	United Kingdom,
ERR10053362	PRJEB55313	SAMEA110591865	University of Liverpool	2021-10-28	United Kingdom,
SRR25652867	PRJNA957477	SAMN36997694	verily_ww	2023-02-16	USA: California,	58496
SRR25650314	PRJNA957477	SAMN36997287	verily_ww	2023-02-14	USA: California,	12000
SRR15706663	PRJNA746354	SAMN21209681	Biobot Analytics	2021-08-08/2021-08-09	USA: Hawaii,	308531
SRR25650932	PRJNA957477	SAMN36997598	verily_ww	2023-06-26	USA: California,	60000
SRR26779201	PRJNA896605	SAMN38186973	US CDC NWSS	2023-10-17	USA: New York,	3272
SRR24746290	PRJNA812604	SAMN35150358	UPHL_ID	2023-04-27	USA: Utah,	208850
ERR10056860	PRJEB55313	SAMEA110610712	University of Liverpool	2021-11-04	United Kingdom,
SRR23275679	PRJNA889839	SAMN32963244	Wisconsin State Laboratory of Hygiene	2022-11-01	USA: Wisconsin,	<
SRR26030429	PRJNA839090	SAMN37350615	Biobot Analytics	2023-08-28/2023-08-29	USA: Pennsylvania,	10000
SRR26806521	PRJNA850375	SAMN38201899	CDPHE-COVID	2023-09-14	USA: Colorado, Teller, county,	6379
SRR22043808	PRJNA839090	SAMN31441015	Biobot Analytics	2022-10-12/2022-10-13	USA: Iowa,	8500
SRR21204194	PRJNA873764	SAMN30500992	Northwestern University	2021-08-29	USA: Illinois,	NA
SRR24455715	PRJNA850375	SAMN34719510	CDPHE-COVID	2023-01-12	USA: Colorado, Boulder, county,	17601
SRR16776321	PRJNA748354	SAMN26199360	University of Missouri	2021-07-13	USA: Missouri, USA: Missouri,	7500
SRR21465670	PRJNA812604	SAMN30715578	UPHL_ID	2022-08-18	USA: Utah,	6790
SRR24900725	PRJNA896645	SAMN35717595	US CDC NWSS	2023-05-14	USA: Ohio,	8655
SRR24029810	PRJNA896645	SAMN33997151	US CDC NWSS	2022-04-24	USA: Ohio,	13965
SRR25652838	PRJNA957477	SAMN36998081	verily_ww	2023-06-30	USA: California,	130000
ERR10053342	PRJEB55313	SAMEA110591951	University of Liverpool	2021-11-27	United Kingdom,
SRR21465683	PRJNA812604	SAMN30715622	UPHL_ID	2022-08-23	USA: Utah,	35840
ERR10064442	PRJEB55313	SAMEA110614120	University of Liverpool	2022-01-12	United Kingdom,
SRR24335707	PRJNA896645	SAMN34418827	US CDC NWSS	2023-04-16	USA: Ohio,	200666
ERR9862754	PRJEB44932	SAMEA110150273	Swiss Institute of Bioinformatics, Switzerland	2021-04-16	Switzerland, 46.9174, 7.24057, BE - Laupen - ARA Sensetal,
ERR10057628	PRJEB55313	SAMEA110595366	University of Liverpool	2021-10-27	United Kingdom,
SRR25365341	PRJNA762029	SAMN36652540	MA_WWS	2022-07-11/2022-07-12	USA: Massachusetts,	1375228
SRR25726410	PRJNA839090	SAMN37109245	Biobot Analytics	2023-08-15	USA: Iowa,	21000
ERR7426701	PRJEB48985	SAMEA10802319	CEMM RESEARCH CENTER FOR MOLECULAR MEDICINE OF THE AUSTRIAN ACADEMY OF SCIENCES	2021-03-10	Austria, 47.36555563, 9.663055436,
SRR15240952	PRJNA748354	SAMN26199229	University of Missouri	2021-04-20	USA: Missouri, USA: Missouri,	149112
SRR15009416	PRJNA735936	SAMN19974817	University of Louisville	2021-06-07	USA: Kentucky,	22437
SRR17853716	PRJNA735936	SAMN25563524	University of Louisville	2021-09-06	USA: Kentucky,	8071
ERR12651351	PRJEB44932	SAMEA115181222	swiss pathogen surveillance platform (spsp)	2023-09-20	Switzerland, VD,
ERR10551009	PRJEB57192	SAMEA112140312	university of exeter	2022-03-19	United Kingdom,
ERR12160906	PRJEB65603	SAMEA114541515	statens serum institut	2023-10-12	Denmark, 55.71936, 11.72608,
ERR10051257	PRJEB55313	SAMEA110604290	University of Liverpool	2021-12-03	United Kingdom,
SRR23044041	PRJNA850375	SAMN32669246	CDPHE-COVID	2022-04-18	USA: Colorado, Larimer, county,	5818
ERR7427455	PRJEB48985	SAMEA10803137	CEMM RESEARCH CENTER FOR MOLECULAR MEDICINE OF THE AUSTRIAN ACADEMY OF SCIENCES	2021-06-10	Austria, 48.06388898, 14.43277767,
SRR26779194	PRJNA896605	SAMN38186966	US CDC NWSS	2023-10-17	USA: New York,	6160
SRR26773947	PRJNA896605	SAMN38189116	US CDC NWSS	2023-07-24	USA: New York,	278775
ERR9813617	PRJEB53325	SAMEA14508631	University of Liverpool	2021-01-13	United Kingdom,
ERR10052518	PRJEB55313	SAMEA110611777	University of Liverpool	2021-10-02	United Kingdom,
SRR22292351	PRJNA839090	SAMN31719923	Biobot Analytics	2022-10-30/2022-10-31	USA: Tennessee,	52000
SRR25652703	PRJNA957477	SAMN36998039	verily_ww	2023-06-16	USA: California,	47000
SRR24148653	PRJNA896645	SAMN34157693	US CDC NWSS	2023-03-26	USA: Ohio,	21000
SRR20021206	PRJNA748354	SAMN29580110	University of Missouri	2022-06-07	USA: Missouri, USA: Missouri,	15000
SRR17867480	PRJNA766696	SAMN25601868	fda_az	2021-10-28	USA: Arizona, Yuma County,	500
ERR10058520	PRJEB55313	SAMEA110597094	University of Liverpool	2021-11-11	United Kingdom,
SRR19334616	PRJNA761415	SAMN27307869	fda_oh	2022-01-31	USA: Ohio,	4800
SRR25652306	PRJNA957477	SAMN36997995	verily_ww	2023-06-06	USA: California,	58496
SRR16037207	PRJNA746354	SAMN21584066	Biobot Analytics	2021-08-08/2021-08-09	USA: California,	774674
SRR22241953	PRJNA801677	SAMN31658641	Biobot Analytics	2022-05-10/2022-05-11	USA: Indiana,	60000
SRR23906158	PRJNA850375	SAMN33817112	CDPHE-COVID	2023-01-23	USA: Colorado, El Paso, county,	102204
SRR26774905	PRJNA896605	SAMN38191682	US CDC NWSS	2023-04-26	USA: New York,	3288
SRR26777573	PRJNA896605	SAMN38189259	US CDC NWSS	2023-07-18	USA: New York,	4918
SRR15291210	PRJNA746354	SAMN20445262	Biobot Analytics	2021-07-04/2021-07-05	USA: Florida,	103000
SRR23366313	PRJNA850375	SAMN33194095	CDPHE-COVID	2022-08-22	USA: Colorado, Boulder, county,	89383
ERR10069201	PRJEB55313	SAMEA110601317	University of Liverpool	2021-11-05	United Kingdom,
SRR23590851	PRJNA850375	SAMN33417064	CDPHE-COVID	2022-10-17	USA: Colorado, Garfield, county,	16714
SRR21037320	PRJNA748354	SAMN30303120	University of Missouri	2022-07-19	USA: Missouri, USA: Missouri,	6155
ERR10057333	PRJEB55313	SAMEA110611744	University of Liverpool	2021-12-15	United Kingdom,
SRR25407949	PRJNA850375	SAMN36697956	CDPHE-COVID	2023-06-12	USA: Colorado, Boulder, county,	31429
ERR11724011	PRJEB64355	SAMEA114072728	University of Liverpool	2022	United Kingdom,
ERR10053333	PRJEB55313	SAMEA110591967	University of Liverpool	2021-11-10	United Kingdom,
SRR26776740	PRJNA896605	SAMN38191301	US CDC NWSS	2023-05-15	USA: New York,	33358
SRR18583055	PRJNA715712	SAMN27252854	The New School	2021-06-28	USA: New York, USA: Ney York,	Not Collected
SRR24054664	PRJNA896645	SAMN34058155	US CDC NWSS	2022-07-20	USA: Ohio,	4800
SRR24093852	PRJNA896645	SAMN34099224	US CDC NWSS	2022-01-18	USA: Ohio,	24536
ERR10049786	PRJEB55313	SAMEA110628763	University of Liverpool	2021-12-03	United Kingdom,
ERR10054833	PRJEB55313	SAMEA110616655	University of Liverpool	2021-10-27	United Kingdom,
ERR8777547	PRJEB48985	SAMEA13165974	CEMM RESEARCH CENTER FOR MOLECULAR MEDICINE OF THE AUSTRIAN ACADEMY OF SCIENCES	2021-09-19	Austria, 46.7120909290001, 14.0817052940001,
SRR24297233	PRJNA839090	SAMN34359668	Biobot Analytics	2023-04-11/2023-04-12	USA: Maine,	3000
ERR9812832	PRJEB53325	SAMEA14508594	University of Liverpool	2021-01-16	United Kingdom,
SRR15706823	PRJNA746354	SAMN21209493	Biobot Analytics	2021-08-10/2021-08-11	USA: California,	15000
SRR24899588	PRJNA839090	SAMN35716041	Biobot Analytics	2023-06-01	USA: Rhode Island,	11000
ERR10054442	PRJEB55313	SAMEA110638638	University of Liverpool	2021-11-25	United Kingdom,
SRR25650930	PRJNA957477	SAMN36997193	verily_ww	2023-01-12	USA: California,	15372
SRR22475041	PRJNA839090	SAMN31952206	Biobot Analytics	2022-11-15/2022-11-16	USA: Connecticut,	120000
SRR24297347	PRJNA839090	SAMN34359713	Biobot Analytics	2023-04-12/2023-04-13	USA: Massachusetts,	42000
SRR17454299	PRJNA748354	SAMN26199252	University of Missouri	2021-11-23	USA: Missouri, USA: Missouri,	115895
SRR23386000	PRJNA842493	SAMN33185503	Disease Prevention and Control	2022-08-22	USA: Texas, Houston,	32485
SRR23904717	PRJNA946141	SAMN33812566	University of Miami	2021-07-20	USA: Florida,	340
ERR10060016	PRJEB55313	SAMEA110609956	University of Liverpool	2022-02-03	United Kingdom,
ERR10063906	PRJEB55313	SAMEA110597739	University of Liverpool	2022-02-12	United Kingdom,
ERR10057301	PRJEB55313	SAMEA110593876	University of Liverpool	2021-11-30	United Kingdom,
ERR10060589	PRJEB55313	SAMEA110637944	University of Liverpool	2022-01-13	United Kingdom,
SRR23981940	PRJNA839090	SAMN33939582	Biobot Analytics	2023-03-13/2023-03-14	USA: Louisiana,	262326
SRR23702899	PRJNA941107	SAMN33590115	National Institute for Communicable Diseases (NICD)	2021-07-27	South Africa: Hartebeesfontein Waterworks, Ekurhuleni, Gauteng,	NA
SRR18543585	PRJNA819090	SAMN27107883	The Scripps Research Institute	2021-04-16 00:00:00+00:00	USA: California, UCSD Campus,	NA
ERR12166987	PRJEB65603	SAMEA114558351	statens serum institut	2023-10-19	Denmark, 55.75831, 12.31886,
SRR25837866	PRJNA850375	SAMN37214322	CDPHE-COVID	2023-07-20	USA: Colorado, Arapahoe, county,	25714
SRR25002276	PRJNA839090	SAMN35841918	Biobot Analytics	2023-06-11/2023-06-12	USA: Kansas,	40000
SRR25300576	PRJNA957477	SAMN36469022	verily_ww	2022-10-14	USA: California,	1500000
SRR26778436	PRJNA896605	SAMN38187483	US CDC NWSS	2023-09-26	USA: New York,	833
SRR26425020	PRJNA957477	SAMN37875794	verily_ww	2023-09-20	USA: Nebraska,	240000
SRR19636190	PRJNA812604	SAMN28987060	UPHL_ID	2022-02-08	USA: Utah,	36244
ERR9830846	PRJEB53227	SAMEA110061802	national institute of biology	2021-04-08	Slovenia, 46, 15,
SRR20822934	PRJNA839090	SAMN30133196	Biobot Analytics	2022-07-19/2022-07-20	USA: Hawaii,	48519
ERR9861654	PRJEB44932	SAMEA110149174	Swiss Institute of Bioinformatics, Switzerland	2021-09-01	Switzerland, 46.9174, 7.24057, BE - Laupen - ARA Sensetal,
SRR23905208	PRJNA946141	SAMN33812137	University of Miami	2021-02-02	USA: Florida,	829725
SRR25493466	PRJNA812604	SAMN36808046	UPHL_ID	2023-07-11	USA: Utah,	208850
ERR10060612	PRJEB55313	SAMEA110638006	University of Liverpool	2022-02-08	United Kingdom,
ERR12068215	PRJEB65603	SAMEA114401884	statens serum institut	2023-08-22	Denmark, 55.71936, 11.72608,
SRR25240959	PRJNA839090	SAMN36408652	Biobot Analytics	2023-06-29	USA: Kentucky,	5000
SRR22910719	PRJNA839090	SAMN32475036	Biobot Analytics	2022-12-07/2022-12-08	USA: Arkansas,	28500
SRR25407651	PRJNA850375	SAMN36698132	CDPHE-COVID	2023-05-25	USA: Colorado, Weld, county,	13779
ERR10051249	PRJEB55313	SAMEA110601063	University of Liverpool	2022-02-27	United Kingdom,
ERR10061459	PRJEB55313	SAMEA110618408	University of Liverpool	2022-01-22	United Kingdom,
SRR18300807	PRJNA765346	SAMN26580656	WA_GT	2022-02-10	USA: Washington,	83000
SRR23510295	PRJNA850375	SAMN33338381	CDPHE-COVID	2022-08-31	USA: Colorado, San Miguel, county,	15000
SRR26681935	PRJNA957477	SAMN38117652	verily_ww	2023-10-25	USA: California,	9000
SRR23499371	PRJNA839090	SAMN33326527	Biobot Analytics	2023-02-06/2023-02-07	USA: Maine,	3000
SRR21613742	PRJNA881396	SAMN30903173	University of California Berkeley	2021-11-03	USA: California,	208505
SRR24727351	PRJNA839090	SAMN35348564	Biobot Analytics	2023-05-14/2023-05-15	USA: Florida,	50000
SRR26772815	PRJNA896605	SAMN38193165	US CDC NWSS	2023-02-19	USA: New York,	40301
SRR25478913	PRJNA839090	SAMN36786565	Biobot Analytics	2023-07-18/2023-07-19	USA: Indiana,	86000
SRR22242337	PRJNA801677	SAMN31658085	Biobot Analytics	2022-04-11/2022-04-12	USA: California,	220000
SRR19637560	PRJNA801677	SAMN29011785	Biobot Analytics	2022-03-15/2022-03-16	USA: Rhode Island,	100000
SRR26451305	PRJNA874025	SAMN37905024	DCLS-NGS	2023-05-22	USA: Virginia,	165901
SRR26621928	PRJNA957477	SAMN38053166	verily_ww	2023-10-14	USA: California,	1480000
SRR22583004	PRJNA886720	SAMN32119934	CLT	2022-10-10	USA: North Carolina,	15527
SRR26775057	PRJNA896605	SAMN38192204	US CDC NWSS	2023-04-03	USA: New York,	33358
SRR21669007	PRJNA839090	SAMN30955128	Biobot Analytics	2022-09-05/2022-09-06	USA: Nevada,	650000
SRR24834698	PRJNA839090	SAMN35638349	Biobot Analytics	2023-05-21/2023-05-22	USA: New York,	90474
ERR10069220	PRJEB55313	SAMEA110605143	University of Liverpool	2021-10-01	United Kingdom,
SRR23103003	PRJNA839090	SAMN32771366	Biobot Analytics	2023-01-02/2023-01-03	USA: California,	220000
SRR26774862	PRJNA896605	SAMN38191479	US CDC NWSS	2023-05-07	USA: New York,	16168
ERR10068151	PRJEB55313	SAMEA110631673	University of Liverpool	2021-10-15	United Kingdom,
SRR24469409	PRJNA812604	SAMN35002428	UPHL_ID	2023-04-11	USA: Utah,	209645
SRR24899568	PRJNA839090	SAMN35715880	Biobot Analytics	2023-05-29/2023-05-30	USA: Washington,	120000
SRR22236541	PRJNA801677	SAMN31659225	Biobot Analytics	2022-05-16/2022-05-17	USA: North Carolina,	100517
SRR26783557	PRJNA748354	SAMN38198475	University of Missouri	2023-10-31	USA: Missouri, USA: Missouri,	33540
SRR26773504	PRJNA896605	SAMN38192236	US CDC NWSS	2023-03-30	USA: New York,	1374
SRR26774677	PRJNA896605	SAMN38187305	US CDC NWSS	2023-10-03	USA: New York,	83961
SRR22578084	PRJNA886720	SAMN32115863	CLT	2022-10-12	USA: North Carolina,	8459
ERR10055472	PRJEB55313	SAMEA110622349	University of Liverpool	2021-11-10	United Kingdom,
SRR21204220	PRJNA873764	SAMN30501034	Northwestern University	2021-09-13	USA: Illinois,	NA
ERR10058177	PRJEB55313	SAMEA110596351	University of Liverpool	2021-10-26	United Kingdom,
ERR10064927	PRJEB55313	SAMEA110611219	University of Liverpool	2022-02-01	United Kingdom,
SRR23906320	PRJNA850375	SAMN33817122	CDPHE-COVID	2023-01-23	USA: Colorado, Larimer, county,	23194
SRR18186948	PRJNA771693	SAMN22938061	TGen North	2021-02-01	USA: Massachusetts,	missing
ERR10053118	PRJEB55313	SAMEA110591622	University of Liverpool	2021-11-17	United Kingdom,
ERR10063918	PRJEB55313	SAMEA110597687	University of Liverpool	2022-02-24	United Kingdom,
SRR23499240	PRJNA839090	SAMN33326450	Biobot Analytics	2023-02-06/2023-02-07	USA: Virginia,	5000
SRR25837944	PRJNA850375	SAMN37214382	CDPHE-COVID	2023-07-30	USA: Colorado, Larimer, county,	5818
SRR23906637	PRJNA850375	SAMN33817458	CDPHE-COVID	2022-12-27	USA: Colorado, Douglas, county,	60571
ERR10060720	PRJEB55313	SAMEA110620434	University of Liverpool	2022-03-09	United Kingdom,
SRR23905202	PRJNA946141	SAMN33812188	University of Miami	2022-03-16	USA: Florida,	829725
SRR21669273	PRJNA839090	SAMN30955357	Biobot Analytics	2022-09-07/2022-09-08	USA: Pennsylvania,	6598
ERR5019792	PRJEB42191	SAMEA7742442	BANGOR UNIVERSITY	2020-04-14	United Kingdom, Northwest England,
SRR18464219	PRJNA801677	SAMN26927633	Biobot Analytics	2022-01-31/2022-02-01	USA: California,	90000
ERR10048778	PRJEB55313	SAMEA110606106	University of Liverpool	2021-12-19	United Kingdom,
ERR10061403	PRJEB55313	SAMEA110637119	University of Liverpool	2022-01-11	United Kingdom,
ERR10069498	PRJEB55313	SAMEA110630801	University of Liverpool	2021-10-03	United Kingdom,
SRR21194545	PRJNA839090	SAMN30486158	Biobot Analytics	2022-08-08	USA: Arizona,	30000
SRR25690471	PRJNA812604	SAMN37051001	UPHL_ID	2023-07-27	USA: Utah,	89507
ERR10068005	PRJEB55313	SAMEA110602055	University of Liverpool	2021-12-03	United Kingdom,
SRR19663134	PRJNA812604	SAMN29094574	UPHL_ID	2022-01-27	USA: Utah,	36244
ERR10550632	PRJEB57192	SAMEA112139942	university of exeter	2022-03-10	United Kingdom,
SRR26778743	PRJNA896605	SAMN38188730	US CDC NWSS	2023-08-08	USA: New York,	6729
SRR26786021	PRJNA850375	SAMN38182092	CDPHE-COVID	2023-10-05	USA: Colorado, Pitkin, county,	5500
ERR10066048	PRJEB55313	SAMEA110627289	University of Liverpool	2021-10-01	United Kingdom,
SRR25177228	PRJNA938474	SAMN36307823	Oregon State University	2023-06-07	USA: Oregon,	8865
SRR17978178	PRJNA801677	SAMN25850083	Biobot Analytics	2021-12-13/2021-12-14	USA: Massachusetts,	300000
SRR22262918	PRJNA850375	SAMN31693953	CDPHE-COVID	2021-07-12	USA: Colorado, Larimer Weld, county,	7946
ERR10050919	PRJEB55313	SAMEA110599138	University of Liverpool	2021-11-05	United Kingdom,
ERR10057082	PRJEB55313	SAMEA110611507	University of Liverpool	2021-12-01	United Kingdom,
SRR21473699	PRJNA839090	SAMN30718542	Biobot Analytics	2022-08-22/2022-08-23	USA: Arkansas,	35000
ERR12397787	PRJEB44932	SAMEA115076816	swiss pathogen surveillance platform (spsp)	2021-12-14	Switzerland, GE,
SRR23905805	PRJNA748354	SAMN33812693	University of Missouri	2023-02-21	USA: Missouri, USA: Missouri,	174537
SRR27148433	PRJNA896605	SAMN38285024	US CDC NWSS	2023-10-17	USA: New York,	14742
ERR10052687	PRJEB55313	SAMEA110619644	University of Liverpool	2021-10-06	United Kingdom,
SRR22312713	PRJNA850375	SAMN31756595	CDPHE-COVID	2021-07-15	USA: Colorado, Boulder Weld, county,	75544
SRR24335659	PRJNA896645	SAMN34418779	US CDC NWSS	2023-04-16	USA: Ohio,	55000
SRR23366355	PRJNA850375	SAMN33194628	CDPHE-COVID	2022-08-04	USA: Colorado, Morgan, county,	12000
ERR9862364	PRJEB44932	SAMEA110149883	Swiss Institute of Bioinformatics, Switzerland	2021-04-27	Switzerland, 46.0096, 8.9177, TI - Lugano - CDA Lugano,
SRR26772567	PRJNA896605	SAMN38192248	US CDC NWSS	2023-03-30	USA: New York,	20616
SRR19663098	PRJNA812604	SAMN29094423	UPHL_ID	2021-12-14	USA: Utah,	12451
SRR22315630	PRJNA862960	SAMN31759928	Biobot Analytics	2022-10-31/2022-11-01	USA: Pennsylvania,	25000
SRR19654476	PRJNA839090	SAMN29043921	Biobot Analytics	2022-05-30/2022-05-31	USA: Maine,	3000
ERR10065305	PRJEB55313	SAMEA110593586	University of Liverpool	2022-02-09	United Kingdom,
ERR10070694	PRJEB55313	SAMEA110630997	University of Liverpool	2021-12-17	United Kingdom,
SRR23950324	PRJNA839090	SAMN33873680	Biobot Analytics	2023-03-13	USA: Texas,	350
ERR7426935	PRJEB48985	SAMEA10802616	CEMM RESEARCH CENTER FOR MOLECULAR MEDICINE OF THE AUSTRIAN ACADEMY OF SCIENCES	2021-04-11	Austria, 47.4296953, 15.27132738,
SRR17214190	PRJNA788395	SAMN23969792	McGill University	2021-04-23	Canada:Quebec,Montreal,	28310
ERR10052724	PRJEB55313	SAMEA110599980	University of Liverpool	2022-02-20	United Kingdom,
SRR18328694	PRJNA796340	SAMN24849761	Houston_WBE_SARS-CoV-2	2021-04-05T00:00:00Z	USA: Texas, Houston,	124000
SRR15529352	PRJNA746354	SAMN20841584	Biobot Analytics	2021-07-27/2021-07-28	USA: California,	31000
ERR10049892	PRJEB55313	SAMEA110605173	University of Liverpool	2022-01-28	United Kingdom,
SRR18539200	PRJNA819090	SAMN27104668	The Scripps Research Institute	2021-02-07 00:00:00+00:00	USA: California, UCSD Campus,	NA
SRR21907299	PRJNA889839	SAMN31271666	Wisconsin State Laboratory of Hygiene	2022-09-20	USA: Wisconsin,	>
SRR18071946	PRJNA801677	SAMN26083828	Biobot Analytics	2021-12-21	USA: Maryland,	3000
SRR17853497	PRJNA735936	SAMN25563697	University of Louisville	2021-11-15	USA: Kentucky,	349850
ERR7428060	PRJEB48985	SAMEA10803743	CEMM RESEARCH CENTER FOR MOLECULAR MEDICINE OF THE AUSTRIAN ACADEMY OF SCIENCES	2021-08-24	Austria, 47.26366607, 11.44658639,
SRR22554138	PRJNA839090	SAMN32076077	Biobot Analytics	2022-11-21	USA: Hawaii,	3000
SRR24063021	PRJNA896645	SAMN34067992	US CDC NWSS	2023-03-12	USA: Ohio,	23027
SRR23752767	PRJNA839090	SAMN33603400	Biobot Analytics	2023-02-21/2023-02-22	USA: New Jersey,	54000
SRR24981569	PRJNA938474	SAMN35811357	Oregon State University	2023-05-24	USA: Oregon,	220000
SRR17214193	PRJNA788395	SAMN23969861	McGill University	2021-04-15	Canada:Quebec,Montreal,	10013698
ERR9785745	PRJEB48206	SAMEA14456803	ERASMUS MC, UNIVERISTY MEDICAL CENTER	2020-11-18	Netherlands, Rotterdam, Pretorialaan,
ERR10063519	PRJEB55313	SAMEA110596145	University of Liverpool	2022-01-18	United Kingdom,
SRR26549474	PRJNA896645	SAMN38020375	US CDC NWSS	2023-09-24	USA: Ohio,	125247
SRR25240920	PRJNA839090	SAMN36408560	Biobot Analytics	2023-06-26/2023-06-27	USA: Maryland,	150000
SRR25651777	PRJNA957477	SAMN36998182	verily_ww	2023-01-11	USA: California,	4000000
SRR23293440	PRJNA850375	SAMN32980103	CDPHE-COVID	2022-05-19	USA: Colorado, Adams Arapahoe, county,	268004
SRR25343316	PRJNA839090	SAMN36617954	Biobot Analytics	2023-07-09/2023-07-10	USA: Massachusetts,	55000
SRR23044040	PRJNA850375	SAMN32669247	CDPHE-COVID	2022-04-18	USA: Colorado, Routt, county,	43741
SRR25299900	PRJNA957477	SAMN36468736	verily_ww	2022-07-14	USA: California,	250000
SRR21937748	PRJNA850375	SAMN31274717	CDPHE-COVID	2022-04-28	USA: Colorado, Boulder Weld, county,	75544
SRR18284262	PRJNA801677	SAMN26544595	Biobot Analytics	2022-01-18/2022-01-19	USA: Maryland,	50000
SRR22236465	PRJNA801677	SAMN31659990	Biobot Analytics	2022-07-04/2022-07-05	USA: Kentucky,	34400
SRR17453957	PRJNA748354	SAMN26199252	University of Missouri	2021-11-23	USA: Missouri, USA: Missouri,	66738
SRR22242034	PRJNA801677	SAMN31658467	Biobot Analytics	2022-05-01/2022-05-02	USA: Washington,	85940
SRR24033485	PRJNA896645	SAMN34022442	US CDC NWSS	2022-05-08	USA: Ohio,	31430
SRR24808348	PRJNA850375	SAMN35572122	CDPHE-COVID	2023-03-27	USA: Colorado, Teller, county,	6379
ERR10058226	PRJEB55313	SAMEA110617776	University of Liverpool	2021-11-20	United Kingdom,
ERR10062358	PRJEB55313	SAMEA110610827	University of Liverpool	2022-02-12	United Kingdom,
SRR16688541	PRJNA746354	SAMN21013775	Biobot Analytics	2021-07-28/2021-07-29	USA: Oklahoma,	107500
ERR10054769	PRJEB55313	SAMEA110637717	University of Liverpool	2021-11-16	United Kingdom,
ERR7566007	PRJEB48206	SAMEA11458889	ERASMUS MC, UNIVERISTY MEDICAL CENTER	2020-12-21	Netherlands, Rotterdam, Ommoord,
SRR21669108	PRJNA839090	SAMN30955249	Biobot Analytics	2022-09-05/2022-09-06	USA: South Dakota,	215000
SRR21837983	PRJNA850375	SAMN31095751	CDPHE-COVID	2021-03-18	USA: Colorado, Larimer county,	26621.4
SRR17866112	PRJNA801677	SAMN25600729	Biobot Analytics	2021-12-05/2021-12-06	USA: Massachusetts,	10000
SRR23293894	PRJNA850375	SAMN32980391	CDPHE-COVID	2022-06-06	USA: Colorado, Archuleta, county,	27857
SRR24837887	PRJNA850375	SAMN35627992	CDPHE-COVID	2023-04-19	USA: Colorado, San Miguel, county,	15000
SRR18270827	PRJNA765612	SAMN26523653	University of Nevada Reno	2022-02-14	USA: Nevada,	300000
ERR9813168	PRJEB53325	SAMEA14508343	University of Liverpool	2020-12-06	United Kingdom,
SRR25650474	PRJNA957477	SAMN36997406	verily_ww	2023-04-07	USA: California,	70000
ERR7566008	PRJEB48206	SAMEA11458890	ERASMUS MC, UNIVERISTY MEDICAL CENTER	2020-12-21	Netherlands, Rotterdam, Katendrecht,
SRR26786387	PRJNA850375	SAMN38181784	CDPHE-COVID	2023-09-21	USA: Colorado, Routt, county,	43741
SRR26774599	PRJNA896605	SAMN38187035	US CDC NWSS	2023-10-12	USA: New York,	3210
SRR21194580	PRJNA839090	SAMN30486549	Biobot Analytics	2022-08-09/2022-08-10	USA: Texas,	900000
SRR22260060	PRJNA801677	SAMN31660675	Biobot Analytics	2022-07-26	USA: Hawaii,	3000
SRR25240936	PRJNA839090	SAMN36408546	Biobot Analytics	2023-06-27	USA: Vermont,	7500
SRR25651718	PRJNA957477	SAMN36998348	verily_ww	2023-04-09	USA: California,	1480000
SRR25652420	PRJNA957477	SAMN36997781	verily_ww	2023-03-29	USA: California,	130000
SRR23366006	PRJNA850375	SAMN33194562	CDPHE-COVID	2022-08-18	USA: Colorado, Broomfield, county,	53356
SRR26030385	PRJNA839090	SAMN37350717	Biobot Analytics	2023-08-28/2023-08-29	USA: Florida,	100000
SRR25365199	PRJNA762029	SAMN36652448	MA_WWS	2022-05-25/2022-05-27	USA: Massachusetts,	94000
ERR10063245	PRJEB55313	SAMEA110615099	University of Liverpool	2022-03-02	United Kingdom,
SRR21037233	PRJNA748354	SAMN30303106	University of Missouri	2022-07-12	USA: Missouri, USA: Missouri,	12790
SRR26806501	PRJNA850375	SAMN38201825	CDPHE-COVID	2023-09-11	USA: Colorado, Teller, county,	6379
SRR23904704	PRJNA946141	SAMN33812587	University of Miami	2022-04-13	USA: Florida,	340
SRR26030478	PRJNA839090	SAMN37350658	Biobot Analytics	2023-08-28/2023-08-29	USA: Virginia,	51470
SRR26665077	PRJNA812604	SAMN38089953	UPHL_ID	2023-10-24	USA: Utah,	29513
SRR25926351	PRJNA839090	SAMN37298750	Biobot Analytics	2023-08-27/2023-08-28	USA: Texas,	20000
SRR26774728	PRJNA896605	SAMN38187548	US CDC NWSS	2023-09-25	USA: New York,	24461
SRR26055462	PRJNA957477	SAMN37385931	verily_ww	2023-08-29	USA: California,	740000
ERR10551367	PRJEB57192	SAMEA112140660	university of exeter	2022-03-26	United Kingdom,
SRR25886443	PRJNA980445	SAMN37251703	University of Venda	2021-08-02	South Africa: Tzaneen,Limpopo,	NA
SRR23950334	PRJNA839090	SAMN33873733	Biobot Analytics	2023-03-12/2023-03-13	USA: Kansas,	42235
SRR25493499	PRJNA812604	SAMN36808151	UPHL_ID	2023-07-20	USA: Utah,	5806
SRR22401232	PRJNA839090	SAMN31856472	Biobot Analytics	2022-10-25/2022-10-26	USA: Florida,	829725
SRR24010362	PRJNA839090	SAMN33975448	Biobot Analytics	2023-03-20/2023-03-21	USA: Arkansas,	35000
ERR10050889	PRJEB55313	SAMEA110606372	University of Liverpool	2021-12-10	United Kingdom,
SRR26783571	PRJNA748354	SAMN38198476	University of Missouri	2023-10-30	USA: Missouri, USA: Missouri,	14477
ERR7566154	PRJEB48206	SAMEA11459037	ERASMUS MC, UNIVERISTY MEDICAL CENTER	2021-03-22	Netherlands, Rotterdam, Bergschenhoek,
SRR26030307	PRJNA839090	SAMN37350599	Biobot Analytics	2023-08-28/2023-08-29	USA: North Carolina,	20484
SRR25023271	PRJNA839090	SAMN35984907	Biobot Analytics	2023-06-13/2023-06-14	USA: Arkansas,	32043
SRR25651736	PRJNA957477	SAMN36998340	verily_ww	2023-04-06	USA: California,	250000
SRR24335084	PRJNA839090	SAMN34418215	Biobot Analytics	2023-03-26/2023-03-27	USA: Connecticut,	22000
SRR22909286	PRJNA839090	SAMN31720116	Biobot Analytics	2022-10-31/2022-11-01	USA: Virginia,	65000
SRR25650256	PRJNA957477	SAMN36997394	verily_ww	2023-04-04	USA: California,	12000
SRR21473801	PRJNA839090	SAMN30718378	Biobot Analytics	2022-08-21/2022-08-22	USA: California,	160000
SRR26777911	PRJNA896605	SAMN38187950	US CDC NWSS	2023-09-06	USA: New York,	78683
SRR23905065	PRJNA946141	SAMN33812039	University of Miami	2021-11-16	USA: Florida,	829725
SRR24838167	PRJNA850375	SAMN35627811	CDPHE-COVID	2023-04-17	USA: Colorado, Eagle, county,	19286
SRR25948627	PRJNA850375	SAMN37317512	CDPHE-COVID	2023-07-24	USA: Colorado, Denver, county,	345454
SRR24808251	PRJNA850375	SAMN35571971	CDPHE-COVID	2023-03-30	USA: Colorado, Larimer, county,	92127
SRR26778342	PRJNA896605	SAMN38187101	US CDC NWSS	2023-10-10	USA: New York,	1440
ERR11723968	PRJEB64355	SAMEA114072828	University of Liverpool	2022	United Kingdom,
SRR22910079	PRJNA839090	SAMN32474395	Biobot Analytics	2022-12-11/2022-12-12	USA: Florida,	50000
ERR10051661	PRJEB55313	SAMEA110601961	University of Liverpool	2021-10-29	United Kingdom,
ERR9813577	PRJEB53325	SAMEA14508135	University of Liverpool	2020-11-17	United Kingdom,
SRR22878652	PRJNA850375	SAMN32378517	CDPHE-COVID	2022-03-10	USA: Colorado, Larimer, county,	23194
ERR10059037	PRJEB55313	SAMEA110633614	University of Liverpool	2022-02-01	United Kingdom,
ERR12331055	PRJEB61810	SAMEA114705359	Uppsala University	2023-04-25	Sweden, 59.63, 17.89, Arlanda Airport, Sigtuna, Stockholm,
ERR7565908	PRJEB48206	SAMEA11458790	ERASMUS MC, UNIVERISTY MEDICAL CENTER	2021-06-14	Netherlands, Rotterdam, Pretorialaan,
ERR10061189	PRJEB55313	SAMEA110636285	University of Liverpool	2022-01-18	United Kingdom,
ERR10062232	PRJEB55313	SAMEA110615508	University of Liverpool	2022-03-12	United Kingdom,
SRR24010427	PRJNA839090	SAMN33975355	Biobot Analytics	2023-03-19/2023-03-20	USA: Tennessee,	45000
SRR24029791	PRJNA896645	SAMN33997272	US CDC NWSS	2022-04-25	USA: Ohio,	20581
SRR25948558	PRJNA850375	SAMN37317575	CDPHE-COVID	2023-07-27	USA: Colorado, Boulder, county,	17601
SRR18543701	PRJNA801677	SAMN27108305	Biobot Analytics	2022-02-06/2022-02-07	USA: Iowa,	200000
SRR25652700	PRJNA957477	SAMN36998040	verily_ww	2023-06-16	USA: California,	350000
SRR23624386	PRJNA896161	SAMN33451439	HARRISLAB	2022-09-21	USA: North Carolina,	30655
SRR25413146	PRJNA748354	SAMN35218054	University of Missouri	2023-05-10	USA: Missouri, USA: Missouri,	41153
SRR26339464	PRJNA957477	SAMN37752760	verily_ww	2023-09-11	USA: Alabama,	225000
SRR21449839	PRJNA812604	SAMN30693444	UPHL_ID	2022-07-21	USA: Utah,	515494
SRR26775360	PRJNA896605	SAMN38193270	US CDC NWSS	2023-02-14	USA: New York,	31814
SRR19994975	PRJNA856091	SAMN29439539	Technical University of Darmstadt	2021-11-08	Germany,	NA
ERR11281029	PRJEB60156	SAMEA113373726	Swedish University of Agricultural Sciences	2022-08-29	Sweden, 63.80482, 20.2922, Ume√•,
ERR10063977	PRJEB55313	SAMEA110634079	University of Liverpool	2022-01-27	United Kingdom,
SRR25629655	PRJNA839090	SAMN36978344	Biobot Analytics	2023-08-02	USA: Missouri,	12500
SRR25652738	PRJNA957477	SAMN36998140	verily_ww	2023-07-19	USA: California,	58496
SRR21729966	PRJNA839090	SAMN31045598	Biobot Analytics	2022-09-11/2022-09-12	USA: Indiana,	86000
SRR24481871	PRJNA839090	SAMN35008496	Biobot Analytics	2023-04-25/2023-04-26	USA: New York,	684569
ERR7426376	PRJEB48985	SAMEA10801948	CEMM RESEARCH CENTER FOR MOLECULAR MEDICINE OF THE AUSTRIAN ACADEMY OF SCIENCES	2021-02-02	Austria, 47.40261939, 11.83536076,
SRR23588280	PRJNA839090	SAMN33416448	Biobot Analytics	2023-02-09	USA: Utah,	13000
SRR22236861	PRJNA801677	SAMN31659264	Biobot Analytics	2022-05-17/2022-05-18	USA: Kansas,	112076
SRR22236734	PRJNA801677	SAMN31659268	Biobot Analytics	2022-05-17/2022-05-18	USA: Kansas,	66377
SRR19625368	PRJNA812604	SAMN28977943	UPHL_ID	2022-05-10	USA: Utah,	89507
SRR20326033	PRJNA839090	SAMN29845104	Biobot Analytics	2022-07-06/2022-07-07	USA: Oregon,	25780
ERR11281122	PRJEB60156	SAMEA113373856	Swedish University of Agricultural Sciences	2022-12-19	Sweden, 60.674412, 17.188121, G√§vle,
SRR23325265	PRJNA907019	SAMN33037588	WA_GT	2023-01-26	USA: Washington,	117072
SRR15294210	PRJNA748354	SAMN26199220	University of Missouri	2021-03-02	USA: Missouri, USA: Missouri,	8250
SRR23675744	PRJNA839090	SAMN33554642	Biobot Analytics	2023-02-20/2023-02-21	USA: Washington,	37650
ERR10062144	PRJEB55313	SAMEA110614732	University of Liverpool	2022-01-26	United Kingdom,
SRR25650791	PRJNA957477	SAMN36997311	verily_ww	2023-03-02	USA: California,	1600000
SRR20803404	PRJNA812604	SAMN30128122	UPHL_ID	2022-07-07	USA: Utah,	208850
SRR21729842	PRJNA839090	SAMN31045660	Biobot Analytics	2022-09-11/2022-09-12	USA: Hawaii,	10000
SRR24386134	PRJNA839090	SAMN34498510	Biobot Analytics	2023-04-16/2023-04-17	USA: New York,	588772
SRR23590626	PRJNA850375	SAMN33417147	CDPHE-COVID	2022-10-13	USA: Colorado, Pitkin, county,	17571
ERR10049047	PRJEB55313	SAMEA110625031	University of Liverpool	2021-11-19	United Kingdom,
SRR21613650	PRJNA881396	SAMN30903129	University of California Berkeley	2021-12-21	USA: California,	40000
SRR20803454	PRJNA812604	SAMN30128076	UPHL_ID	2022-06-30	USA: Utah,	254971
SRR25760949	PRJNA938474	SAMN37125492	Oregon State University	2023-07-30	USA: Oregon,	662235
SRR23590836	PRJNA850375	SAMN33417098	CDPHE-COVID	2022-10-20	USA: Colorado, Weld, county,	83319
SRR23906220	PRJNA850375	SAMN33817053	CDPHE-COVID	2023-01-24	USA: Colorado, Ouray, county,	1386
ERR10372122	PRJEB53227	SAMEA111482340	national institute of biology	2022-09-27	Slovenia, 46, 15,
SRR15202360	PRJNA746354	SAMN20331393	Biobot Analytics	2021-06-29/2021-06-30	USA: Wyoming,	12000
SRR25300722	PRJNA957477	SAMN36468973	verily_ww	2022-06-20	USA: California,	1500000
SRR15383992	PRJNA746354	SAMN20584335	Biobot Analytics	2021-07-06/2021-07-07	USA: Massachusetts,	13000
SRR17853801	PRJNA735936	SAMN25563803	University of Louisville	2022-01-17	USA: Kentucky,	25073
SRR24674210	PRJNA748354	SAMN35218035	University of Missouri	2023-04-04	USA: Missouri, USA: Missouri,	8000
SRR24055025	PRJNA896645	SAMN34057630	US CDC NWSS	2022-10-23	USA: Ohio,	45000
ERR10070095	PRJEB55313	SAMEA110631174	University of Liverpool	2021-11-28	United Kingdom,
SRR25429954	PRJNA812604	SAMN36715980	UPHL_ID	2023-06-27	USA: Utah,	94005
SRR25650039	PRJNA957477	SAMN36997330	verily_ww	2023-03-09	USA: California,	230000
SRR24156393	PRJNA839090	SAMN34168648	Biobot Analytics	2023-04-03/2023-04-04	USA: Massachusetts,	3000
SRR26776289	PRJNA896605	SAMN38188631	US CDC NWSS	2023-08-10	USA: New York,	5145
ERR10061080	PRJEB55313	SAMEA110622752	University of Liverpool	2022-01-27	United Kingdom,
SRR24335089	PRJNA839090	SAMN34418211	Biobot Analytics	2023-04-16/2023-04-17	USA: Arkansas,	93949
SRR25407624	PRJNA850375	SAMN36698156	CDPHE-COVID	2023-05-31	USA: Colorado, Douglas, county,	60571
SRR26319984	PRJNA1025240	SAMN37717072	University of Missouri	2023-09-12	USA: Michigan, USA: Michigan,	Variable
SRR23614944	PRJNA839090	SAMN33438946	Biobot Analytics	2023-02-13/2023-02-14	USA: Maryland,	13000
ERR8610697	PRJEB48985	SAMEA13010489	CEMM RESEARCH CENTER FOR MOLECULAR MEDICINE OF THE AUSTRIAN ACADEMY OF SCIENCES	2021-11-28	Austria, 46.739969101, 14.385327035,
ERR7426243	PRJEB48985	SAMEA10801814	CEMM RESEARCH CENTER FOR MOLECULAR MEDICINE OF THE AUSTRIAN ACADEMY OF SCIENCES	2020-12-27	Austria, 47.2830804, 12.79125793,
ERR10060036	PRJEB55313	SAMEA110592494	University of Liverpool	2022-03-01	United Kingdom,
SRR23458482	PRJNA839090	SAMN33291668	Biobot Analytics	2023-01-29/2023-01-30	USA: Texas,	436000
SRR26095808	PRJNA889839	SAMN37442340	Wisconsin State Laboratory of Hygiene	2023-09-05	USA: Wisconsin,	<
SRR23906499	PRJNA850375	SAMN33817201	CDPHE-COVID	2023-01-05	USA: Colorado, Larimer, county,	9292
SRR22128940	PRJNA839090	SAMN31553171	Biobot Analytics	2022-10-16/2022-10-17	USA: Texas,	436000
SRR20681704	PRJNA735936	SAMN30006224	University of Louisville	2022-04-25	USA: Kentucky,	22437
ERR8777903	PRJEB48985	SAMEA13166330	CEMM RESEARCH CENTER FOR MOLECULAR MEDICINE OF THE AUSTRIAN ACADEMY OF SCIENCES	2022-01-30	Austria, 46.606083418, 14.333694339,
ERR12330907	PRJEB61810	SAMEA114705209	Uppsala University	2023-02-07	Sweden, 59.31, 18.11, Henriksdals reningsverk Stockholm Vatten Och Avfall,
SRR19423246	PRJNA757447	SAMN28789433	FDA	2022-05-11	USA: Maryland,	29758
SRR19787361	PRJNA839090	SAMN29252428	Biobot Analytics	2022-06-05/2022-06-06	USA: Washington,	288000
ERR10062023	PRJEB55313	SAMEA110615881	University of Liverpool	2022-03-03	United Kingdom,
SRR26776195	PRJNA896605	SAMN38188249	US CDC NWSS	2023-08-27	USA: New York,	30613
SRR25548520	PRJNA896645	SAMN36871110	US CDC NWSS	2023-06-25	USA: Ohio,	20000
SRR23275817	PRJNA889839	SAMN32963274	Wisconsin State Laboratory of Hygiene	2022-11-15	USA: Wisconsin,	<
SRR22910509	PRJNA839090	SAMN32474881	Biobot Analytics	2022-12-05/2022-12-06	USA: Massachusetts,	3000
SRR25070790	PRJNA946141	SAMN36071627	University of Miami	2022-09-06	USA: Florida, USA: Florida,	0
ERR10058274	PRJEB55313	SAMEA110596570	University of Liverpool	2021-11-30	United Kingdom,
SRR21356791	PRJNA839090	SAMN30603145	Biobot Analytics	2022-08-15/2022-08-16	USA: Maryland,	22000
SRR26798630	PRJNA938474	SAMN38219913	Oregon State University	2022-12-07	USA: Oregon,	21105
SRR23214552	PRJNA839090	SAMN32899256	Biobot Analytics	2023-01-09/2023-01-10	USA: Maryland,	13000
SRR25791158	PRJNA886720	SAMN37196248	CLT	2023-06-23	USA: North Carolina,	173000
SRR17888142	PRJNA771693	SAMN25656152	TGen North	2020-10-03	USA: Arizona,	missing
SRR22910155	PRJNA839090	SAMN32474480	Biobot Analytics	2022-12-12/2022-12-13	USA: North Carolina,	26000
SRR26776726	PRJNA896605	SAMN38191191	US CDC NWSS	2023-05-18	USA: New York,	16507
SRR24594837	PRJNA839090	SAMN35119006	Biobot Analytics	2023-05-02/2023-05-03	USA: Vermont,	3000
SRR21812969	PRJNA748354	SAMN31157580	University of Missouri	2022-09-13	USA: Missouri, USA: Missouri,	1500
ERR10054261	PRJEB55313	SAMEA110618532	University of Liverpool	2022-03-09	United Kingdom,
SRR22236823	PRJNA801677	SAMN31659825	Biobot Analytics	2022-06-26/2022-06-27	USA: Maine,	24000
ERR10067537	PRJEB55313	SAMEA110606315	University of Liverpool	2021-10-24	United Kingdom,
SRR23386487	PRJNA842493	SAMN33185827	Disease Prevention and Control	2022-10-31	USA: Texas, Houston,	2408
ERR10051395	PRJEB55313	SAMEA110602466	University of Liverpool	2021-10-01	United Kingdom,
ERR10049329	PRJEB55313	SAMEA110627869	University of Liverpool	2022-01-14	United Kingdom,
SRR25651137	PRJNA957477	SAMN36998249	verily_ww	2023-02-23	USA: California,	250000
ERR10070733	PRJEB55313	SAMEA110627107	University of Liverpool	2021-12-03	United Kingdom,
SRR23509975	PRJNA850375	SAMN33338511	CDPHE-COVID	2022-09-19	USA: Colorado, Adams, county,	21429
SRR23510024	PRJNA850375	SAMN33338467	CDPHE-COVID	2022-09-29	USA: Colorado, Adams, county,	21429
SRR23098824	PRJNA847239	SAMN32768677	ASU_WBE	2022-08-15	USA: Arizona, Maricopa, Tempe,	missing
SRR15294302	PRJNA748354	SAMN26199201	University of Missouri	2021-06-15	USA: Missouri, USA: Missouri,	76759
SRR25757757	PRJNA896645	SAMN37146163	US CDC NWSS	2023-08-06	USA: Ohio,	6000
SRR23102805	PRJNA839090	SAMN32771342	Biobot Analytics	2023-01-03	USA: Florida,	776150
SRR17866116	PRJNA801677	SAMN25600770	Biobot Analytics	2021-12-08/2021-12-09	USA: Massachusetts,	1000000
SRR25144727	PRJNA839090	SAMN36297652	Biobot Analytics	2023-06-20/2023-06-21	USA: Louisiana,	998000
ERR9874152	PRJEB53227	SAMEA110178817	national institute of biology	2022-01-11	Slovenia, 46, 15,
SRR17887882	PRJNA771693	SAMN25655964	TGen North	2020-10-29	USA: Arizona,	missing
SRR23194940	PRJNA812604	SAMN32878295	UPHL_ID	2022-11-22	USA: Utah,	92047
ERR7426684	PRJEB48985	SAMEA10802292	CEMM RESEARCH CENTER FOR MOLECULAR MEDICINE OF THE AUSTRIAN ACADEMY OF SCIENCES	2021-03-10	Austria, 46.57321371, 14.02400866,
SRR23675683	PRJNA839090	SAMN33554665	Biobot Analytics	2023-02-19/2023-02-20	USA: Louisiana,	10000
SRR21037433	PRJNA748354	SAMN30303105	University of Missouri	2022-08-02	USA: Missouri, USA: Missouri,	10730
ERR10071074	PRJEB55313	SAMEA110606147	University of Liverpool	2021-11-07	United Kingdom,
SRR16037773	PRJNA746354	SAMN21418351	Biobot Analytics	2021-08-17/2021-08-18	USA: Florida,	220000
SRR25022661	PRJNA839090	SAMN35984569	Biobot Analytics	2023-06-05/2023-06-06	USA: California,	91765
SRR22720268	PRJNA839090	SAMN32206579	Biobot Analytics	2022-11-29	USA: Puerto Rico,	328816
SRR15507983	PRJNA735936	SAMN20845549	University of Louisville	2021-06-28	USA: Kentucky,	11203
SRR22909282	PRJNA839090	SAMN31719950	Biobot Analytics	2022-10-30/2022-10-31	USA: Montana,	3000
ERR10065502	PRJEB55313	SAMEA110594581	University of Liverpool	2022-02-17	United Kingdom,
SRR23364498	PRJNA839090	SAMN33191766	Biobot Analytics	2023-01-22/2023-01-23	USA: Arkansas,	93949
ERR10051168	PRJEB55313	SAMEA110603369	University of Liverpool	2021-10-29	United Kingdom,
SRR22259657	PRJNA801677	SAMN31661512	Biobot Analytics	2022-10-02/2022-10-03	USA: Washington,	85940
SRR22910505	PRJNA839090	SAMN32474884	Biobot Analytics	2022-12-06	USA: Puerto Rico,	328816
SRR25690438	PRJNA812604	SAMN37051007	UPHL_ID	2023-07-27	USA: Utah,	112901
SRR25343392	PRJNA839090	SAMN36618045	Biobot Analytics	2023-07-10/2023-07-11	USA: South Carolina,	48000
SRR22578034	PRJNA886720	SAMN32115816	CLT	2022-09-30	USA: North Carolina,	41819
SRR23588312	PRJNA839090	SAMN33416419	Biobot Analytics	2023-02-06/2023-02-07	USA: Mississippi,	27662
SRR22554065	PRJNA839090	SAMN32075939	Biobot Analytics	2022-11-20/2022-11-21	USA: Kansas,	73829
ERR11724013	PRJEB64355	SAMEA114072574	University of Liverpool	2021	United Kingdom,
ERR10056371	PRJEB55313	SAMEA110617578	University of Liverpool	2021-10-14	United Kingdom,
SRR24837900	PRJNA850375	SAMN35627941	CDPHE-COVID	2023-04-27	USA: Colorado, Weld, county,	83319
SRR22910947	PRJNA847239	SAMN32478586	ASU_WBE	2021-11-08	USA: Washington, Walla Walla, Walla Walla,	missing
SRR14010114	PRJNA715712	SAMN18378791	The New School	2021-01-31	USA:New York, Brooklyn, B,
SRR17568732	PRJNA796340	SAMN24849682	Houston_WBE_SARS-CoV-2	2021-03-15T00:00:00Z	USA: Texas, Houston,	20161
DRR481834	PRJDB15905	SAMD00612310	SHIONOGI	missing: sample group	missing: sample group,
ERR10550892	PRJEB57192	SAMEA112140763	university of exeter	not provided
SRR26778967	PRJNA896605	SAMN38193339	US CDC NWSS	2023-02-08	USA: New York,	36227
SRR19995040	PRJNA856091	SAMN29439615	Technical University of Darmstadt	2022-03-08	Germany,	NA
SRR21292018	PRJNA757447	SAMN30557749	FDA	2022-08-16	USA: Mississippi,	36969
SRR26353623	PRJNA850375	SAMN37771328	CDPHE-COVID	2023-09-07	USA: Colorado, Larimer Weld, county,	7946
SRR26773078	PRJNA896605	SAMN38190401	US CDC NWSS	2023-06-06	USA: New York,	27494
ERR10056615	PRJEB55313	SAMEA110604061	University of Liverpool	2022-01-10	United Kingdom,
SRR22315971	PRJNA839090	SAMN31759972	Biobot Analytics	2022-10-31	USA: Tennessee,	300000
SRR24029751	PRJNA896645	SAMN33997132	US CDC NWSS	2022-04-17	USA: Ohio,	654817
SRR26778223	PRJNA896605	SAMN38187311	US CDC NWSS	2023-10-03	USA: New York,	17983
SRR26054373	PRJNA839090	SAMN37385344	Biobot Analytics	2023-09-04/2023-09-05	USA: Connecticut,	45878
SRR15646979	PRJNA746354	SAMN21013835	Biobot Analytics	2021-08-04/2021-08-05	USA: Massachusetts,	23000
ERR10056143	PRJEB55313	SAMEA110634713	University of Liverpool	2021-11-27	United Kingdom,
SRR19039012	PRJNA748354	SAMN28016984	University of Missouri	2022-04-16	USA: Missouri, USA: Missouri,	66738
SRR24629735	PRJNA938474	SAMN35133200	Oregon State University	2023-04-17	USA: Oregon, Durham,	220000
ERR12330950	PRJEB61810	SAMEA114705253	Uppsala University	2023-02-21	Sweden, 59.35, 17.97, Bromma reningsverk Stockholm Vatten Och Avfall,
SRR26162987	PRJNA839090	SAMN37529327	Biobot Analytics	2023-09-15	USA: Nebraska,	4800
SRR22879172	PRJNA850375	SAMN32378467	CDPHE-COVID	2022-03-03	USA: Colorado, El Paso, county,	303855
ERR10056969	PRJEB55313	SAMEA110610925	University of Liverpool	2021-11-20	United Kingdom,
SRR23098643	PRJNA847239	SAMN32768803	ASU_WBE	2022-08-01	USA: New Jersey, Hudson, Hoboken,	missing
SRR26775684	PRJNA896605	SAMN38189715	US CDC NWSS	2023-06-28	USA: New York,	3750
ERR7427356	PRJEB48985	SAMEA10803038	CEMM RESEARCH CENTER FOR MOLECULAR MEDICINE OF THE AUSTRIAN ACADEMY OF SCIENCES	2021-05-27	Austria, 46.71209093, 14.08170529,
SRR23906452	PRJNA850375	SAMN33817329	CDPHE-COVID	2022-12-27	USA: Colorado, Larimer, county,	17997
ERR10056673	PRJEB55313	SAMEA110608111	University of Liverpool	2021-10-07	United Kingdom,
SRR19625356	PRJNA812604	SAMN28977954	UPHL_ID	2022-05-10	USA: Utah,	8530
SRR24886271	PRJNA812604	SAMN35687451	UPHL_ID	2023-05-30	USA: Utah,	36244
SRR23905104	PRJNA946141	SAMN33811955	University of Miami	2022-01-19	USA: Florida,	417
SRR18573771	PRJNA748354	SAMN27184644	University of Missouri	2022-02-14	USA: Missouri, USA: Missouri,	151966
SRR19663199	PRJNA812604	SAMN29094544	UPHL_ID	2022-01-25	USA: Utah,	253112
SRR26776081	PRJNA896605	SAMN38193891	US CDC NWSS	2023-01-16	USA: New York,	78683
SRR26313732	PRJNA907019	SAMN37711592	WA_GT	2023-09-28	USA: Washington,	20000
SRR24767089	PRJNA977723	SAMN35532119	University of California, San Diego	2020-12-14	USA: California, San Diego,	NA
ERR10052140	PRJEB55313	SAMEA110625305	University of Liverpool	2022-02-25	United Kingdom,
SRR23752965	PRJNA839090	SAMN33685371	Biobot Analytics	2023-02-27/2023-02-28	USA: Florida,	100000
SRR15435144	PRJNA746354	SAMN20749423	Biobot Analytics	2021-07-20/2021-07-21	USA: Virginia,	23000
SRR20754661	PRJNA812604	SAMN30107384	UPHL_ID	2022-06-21	USA: Utah,	8530
SRR26775845	PRJNA896605	SAMN38190359	US CDC NWSS	2023-06-07	USA: New York,	6374
SRR26544057	PRJNA748354	SAMN38016039	University of Missouri	2023-10-16	USA: Missouri, USA: Missouri,	14477
SRR20011737	PRJNA839090	SAMN29548267	Biobot Analytics	2022-06-15/2022-06-16	USA: Washington,	37650
ERR9862467	PRJEB44932	SAMEA110149986	Swiss Institute of Bioinformatics, Switzerland	2021-03-06	Switzerland, 46.5202, 6.5929, VD - Lausanne - STEP Vidy,
SRR22720253	PRJNA839090	SAMN32206306	Biobot Analytics	2022-11-27/2022-11-28	USA: South Dakota,	13289
SRR25299580	PRJNA957477	SAMN36468589	verily_ww	2022-01-21	USA: California,	250000
SRR22306433	PRJNA812604	SAMN31746349	UPHL_ID	2022-10-11	USA: Utah,	112901
ERR9862551	PRJEB44932	SAMEA110150070	Swiss Institute of Bioinformatics, Switzerland	2021-03-09	Switzerland, 46.8707, 9.5293, GR - Chur - ARA Chur,
SRR21037145	PRJNA748354	SAMN30303107	University of Missouri	2022-07-05	USA: Missouri, USA: Missouri,	60000
SRR26777650	PRJNA896605	SAMN38189656	US CDC NWSS	2023-07-02	USA: New York,	26270
SRR20822879	PRJNA839090	SAMN30133063	Biobot Analytics	2022-07-17/2022-07-18	USA: Minnesota,	300000
SRR21959072	PRJNA839090	SAMN31352557	Biobot Analytics	2022-10-02/2022-10-03	USA: Indiana,	21600
SRR24156458	PRJNA839090	SAMN34168520	Biobot Analytics	2023-04-02/2023-04-03	USA: Kansas,	112076
SRR20011784	PRJNA839090	SAMN29548250	Biobot Analytics	2022-06-13/2022-06-14	USA: California,	494300
SRR22236460	PRJNA801677	SAMN31659995	Biobot Analytics	2022-07-11/2022-07-12	USA: Massachusetts,	3198
ERR10052729	PRJEB55313	SAMEA110619525	University of Liverpool	2022-01-04	United Kingdom,
SRR23375458	PRJNA886720	SAMN33214535	CLT	2023-01-06	USA: North Carolina,	3500
SRR17454019	PRJNA748354	SAMN26199262	University of Missouri	2021-11-15	USA: Missouri, USA: Missouri,	1530
SRR23752810	PRJNA839090	SAMN33603493	Biobot Analytics	2023-02-22/2023-02-23	USA: Louisiana,	40000
SRR15240547	PRJNA748354	SAMN26199226	University of Missouri	2021-05-12	USA: Missouri, USA: Missouri,	3979
SRR26774899	PRJNA896605	SAMN38191676	US CDC NWSS	2023-04-26	USA: New York,	12117
SRR23882173	PRJNA945486	SAMN33786475	the University of Queensland	2021-12-22	Australia:Queensland,	NA
SRR25972323	PRJNA907019	SAMN37328938	WA_GT	2023-08-24	USA: Washington,	16150
SRR22128931	PRJNA839090	SAMN31553179	Biobot Analytics	2022-10-16/2022-10-17	USA: Kansas,	112076
SRR22910680	PRJNA839090	SAMN32474844	Biobot Analytics	2022-12-05/2022-12-06	USA: New York,	588772
SRR27840344	PRJNA765346	SAMN39735455	FDA	2022-06-08	USA: Washington,	120000
SRR24056922	PRJNA896645	SAMN34061205	US CDC NWSS	2023-01-03	USA: Ohio,	44680
SRR24335207	PRJNA839090	SAMN34418252	Biobot Analytics	2023-04-16/2023-04-17	USA: Texas,	142000
SRR21554338	PRJNA839090	SAMN30838073	Biobot Analytics	2022-08-30/2022-08-31	USA: Hawaii,	59000
ERR10068573	PRJEB55313	SAMEA110605822	University of Liverpool	2022-01-14	United Kingdom,
SRR25650842	PRJNA957477	SAMN36997235	verily_ww	2023-01-30	USA: California,	131000
SRR26799380	PRJNA938474	SAMN38220644	Oregon State University	2022-08-23	USA: Oregon,	662235
ERR10050355	PRJEB55313	SAMEA110599874	University of Liverpool	2021-10-22	United Kingdom,
ERR10054696	PRJEB55313	SAMEA110637620	University of Liverpool	2021-11-02	United Kingdom,
SRR24705867	PRJNA907019	SAMN35329691	WA_GT	2023-05-11	USA: Washington,	117072
ERR9862571	PRJEB44932	SAMEA110150090	Swiss Institute of Bioinformatics, Switzerland	2021-03-29	Switzerland, 46.8707, 9.5293, GR - Chur - ARA Chur,
ERR7565829	PRJEB48206	SAMEA11458711	ERASMUS MC, UNIVERISTY MEDICAL CENTER	2021-05-21	Netherlands, Rotterdam, Everlo Waalhaven,
ERR10052426	PRJEB55313	SAMEA110597624	University of Liverpool	2021-11-09	United Kingdom,
SRR23386130	PRJNA842493	SAMN33186132	Disease Prevention and Control	2022-12-26	USA: Texas, Houston,	600
SRR25651383	PRJNA957477	SAMN36998488	verily_ww	2023-06-12	USA: California,	890000
ERR11723997	PRJEB64355	SAMEA114072636	University of Liverpool	2021	United Kingdom,
SRR24509680	PRJNA839090	SAMN35043494	Biobot Analytics	2023-04-30/2023-05-01	USA: New York,	244918
SRR23989792	PRJNA896645	SAMN33948942	US CDC NWSS	2022-02-27	USA: Ohio,	21000
SRR20822912	PRJNA839090	SAMN30133215	Biobot Analytics	2022-07-20/2022-07-21	USA: Indiana,	36000
SRR26786323	PRJNA850375	SAMN38181949	CDPHE-COVID	2023-10-09	USA: Colorado, Archuleta, county,	27857
SRR24746467	PRJNA812604	SAMN35438183	UPHL_ID	2023-05-09	USA: Utah,	92047
SRR25757781	PRJNA896645	SAMN37146227	US CDC NWSS	2023-08-13	USA: Ohio,	12000
SRR26269726	PRJNA812604	SAMN37664291	UPHL_ID	2023-09-21	USA: Utah,	36244
SRR24010449	PRJNA839090	SAMN33975445	Biobot Analytics	2023-03-19/2023-03-20	USA: Washington,	7125
SRR23055958	PRJNA916712	SAMN32674373	Tata Institute for Genetics and Society	2022-06-08	India:Bengaluru,Agaram,	350000
SRR25593024	PRJNA1004046	SAMN36920914	The University of Hong Kong	2022-07-20	Hong Kong,	28460.9
ERR8777810	PRJEB48985	SAMEA13166237	CEMM RESEARCH CENTER FOR MOLECULAR MEDICINE OF THE AUSTRIAN ACADEMY OF SCIENCES	2022-01-20	Austria, 48.7956005710001, 14.9573793870001,
SRR24054838	PRJNA896645	SAMN34057849	US CDC NWSS	2022-10-02	USA: Ohio,	54500
SRR24594831	PRJNA839090	SAMN35119065	Biobot Analytics	2023-05-03/2023-05-04	USA: California,	91765
ERR7427507	PRJEB48985	SAMEA10803189	CEMM RESEARCH CENTER FOR MOLECULAR MEDICINE OF THE AUSTRIAN ACADEMY OF SCIENCES	2021-06-20	Austria, 46.77958114, 13.51901161,
SRR24019901	PRJNA950421	SAMN33990243	Fiocruz	2021-02	Brazil: Rio de Janeiro,	1500
SRR27117324	PRJNA812604	SAMN38698629	UPHL_ID	2023-10-03	USA: Utah,	89507
SRR21112090	PRJNA839090	SAMN30378955	Biobot Analytics	2022-08-01/2022-08-02	USA: Texas,	89600
ERR10551270	PRJEB57192	SAMEA112140567	university of exeter	2022-03-24	United Kingdom,
SRR19663185	PRJNA812604	SAMN29094451	UPHL_ID	2022-01-13	USA: Utah,	84981
ERR10053441	PRJEB55313	SAMEA110609081	University of Liverpool	2021-11-02	United Kingdom,
SRR21019607	PRJNA867408	SAMN30273706	Wisconsin State Laboratory of Hygiene	2022-06-16	USA: Wisconsin,	<
SRR24323788	PRJNA850375	SAMN34371005	CDPHE-COVID	2023-03-07	USA: Colorado, El Paso, county,	10000
ERR9785760	PRJEB48206	SAMEA14456818	ERASMUS MC, UNIVERISTY MEDICAL CENTER	2021-01-11	Netherlands, Rotterdam, Katendrecht,
ERR12653517	PRJEB44932	SAMEA115181173	swiss pathogen surveillance platform (spsp)	2023-10-28	Switzerland, SO,
SRR21813027	PRJNA748354	SAMN31157588	University of Missouri	2022-08-23	USA: Missouri, USA: Missouri,	Not Collected
SRR24029785	PRJNA896645	SAMN33997266	US CDC NWSS	2022-04-11	USA: Ohio,	226729
SRR16362188	PRJNA771693	SAMN22335506	TGen North	2021-01-18	USA: Rhode Island,	missing
SRR23363315	PRJNA839090	SAMN31719795	Biobot Analytics	2022-10-18/2022-10-19	USA: California,	6500
ERR12651512	PRJEB44932	SAMEA115181091	swiss pathogen surveillance platform (spsp)	2023-10-01	Switzerland, LU,
SRR22292022	PRJNA839090	SAMN31719871	Biobot Analytics	2022-10-11/2022-10-12	USA: Florida,	76800
ERR10069546	PRJEB55313	SAMEA110606887	University of Liverpool	2021-10-03	United Kingdom,
SRR25650070	PRJNA957477	SAMN36997289	verily_ww	2023-02-14	USA: California,	2200
SRR23043935	PRJNA850375	SAMN32669428	CDPHE-COVID	2022-04-07	USA: Colorado, Larimer, county,	23194
SRR22955720	PRJNA896605	SAMN32539883	Syracuse University	2022-09-14	USA: New York,	56967
SRR26773948	PRJNA896605	SAMN38189117	US CDC NWSS	2023-07-24	USA: New York,	7741
SRR20825417	PRJNA812604	SAMN30132402	UPHL_ID	2022-07-12	USA: Utah,	35840
SRR24529569	PRJNA896645	SAMN35065298	US CDC NWSS	2021-12-26	USA: Ohio,	13000
SRR25650061	PRJNA957477	SAMN36997293	verily_ww	2023-02-20	USA: California,	21059
ERR9813221	PRJEB53325	SAMEA14508737	University of Liverpool	2021-01-14	United Kingdom,
SRR22474811	PRJNA839090	SAMN31951975	Biobot Analytics	2022-11-14/2022-11-15	USA: California,	13000
ERR10054409	PRJEB55313	SAMEA110619705	University of Liverpool	2021-12-01	United Kingdom,
SRR23615002	PRJNA839090	SAMN33438818	Biobot Analytics	2023-02-14	USA: New Mexico,	5852
ERR12654473	PRJEB44932	SAMEA115289955	swiss pathogen surveillance platform (spsp)	2023-07-16	BE, Switzerland,
ERR10070895	PRJEB55313	SAMEA110601568	University of Liverpool	2021-12-29	United Kingdom,
SRR24673900	PRJNA748354	SAMN35218036	University of Missouri	2023-05-02	USA: Missouri, USA: Missouri,	Not Collected
SRR25650311	PRJNA957477	SAMN36997315	verily_ww	2023-02-28	USA: California,	1600000
SRR25650847	PRJNA957477	SAMN36997233	verily_ww	2023-01-27	USA: California,	21059
SRR24834603	PRJNA839090	SAMN35638412	Biobot Analytics	2023-05-24	USA: Alabama,	3000
SRR24727447	PRJNA839090	SAMN35348614	Biobot Analytics	2023-05-14/2023-05-15	USA: Oklahoma,	11500
SRR20021179	PRJNA748354	SAMN29580109	University of Missouri	2022-06-21	USA: Missouri, USA: Missouri,	60000
SRR24301917	PRJNA850375	SAMN34368855	CDPHE-COVID	2023-01-30	USA: Colorado, Weld, county,	83319
SRR20680059	PRJNA839090	SAMN30004561	Biobot Analytics	2022-07-06	USA: Hawaii,	3000
SRR26776355	PRJNA896605	SAMN38189295	US CDC NWSS	2023-07-17	USA: New York,	26950
[truncated: 133,673 more rows]
[truncated: 8 more columns]
