# Supplementary material for: Detecting SARS-CoV-2 cryptic lineages using publicly available whole genome wastewater sequencing data
Source: PLoS Pathog. 2025 Jun 9;21(6):e1012850. doi: 10.1371/journal.ppat.1012850 (PMC12176291; doi:10.1371/journal.ppat.1012850)
Supplement: S3 Data — This data highlights the count and abundance of each polymorphism in each sample and its sum in the positive, negative, and across all samples. To comply with submission guidelines, many low-abundance polymorphisms were excluded from the analysis. A comprehensive report is available upon request from the corresponding author. (XLSX) [file ppat.1012850.s006.xlsx]

## Sheet: CA-1
			SRR26424955		SRR26424950		SRR26425053		SRR26424952		SRR26425084		SRR26424954		SRR26425042		SRR26424994		SRR26424995		SRR26425108		SRR26424883		SRR26425064		SRR26425024							Key
			('2023-09-10', '4000000')		('2023-09-12', '4000000')		('2023-09-19', '4000000')		('2023-09-12', '230000')		('2023-09-12', '58496')		('2023-09-12', '740000')		('2023-09-11', '130000')		('2023-09-19', '1500000')		('2023-09-19', '1500000')		('2023-09-11', '131000')		('2023-09-19', '740000')		('2023-09-19', '230000')		('2023-09-19', '131000')								Cryptic Sewershed
Position	Flagged	Sequences	Count	Abundance	Count	Abundance	Count	Abundance	Count	Abundance	Count	Abundance	Count	Abundance	Count	Abundance	Count	Abundance	Count	Abundance	Count	Abundance	Count	Abundance	Count	Abundance	Count	Abundance	Total samples	Positives Sum	Negatives Sum	Total Sum			Non-Cryptic Sewershed
36		C36G					4	1																					1	1	0	1
40		C40-40del					4	0.444																					1	0.444	0	0.444
41		T41A																									4	0.023	1	0	0.023	0.023
43		T43C					5	0.556													3	1					3	0.017	3	0.556	1.017	1.573
44		C44T																									174	0.983	1	0	0.983	0.983
45		45-insertAT					4	0.444																					1	0.444	0	0.444
46		A46-46del					4	0.364																					1	0.364	0	0.364
47		T47A																			2	0.133							1	0	0.133	0.133
60		T60A	66	0.002	13	0.001	126	0.002	6	0.001	34	0.002	11	0.001	26	0.002	51	0.002	50	0.002	138	0.002	14	0.001	13	0.001	118	0.002	13	0.005	0.016	0.021
81		A81T															6125	0.213											1	0	0.213	0.213
92		C92G	82	0.002	13	0.001	143	0.002	12	0.002	29	0.002	14	0.002	22	0.002	44	0.002	52	0.002	161	0.002	27	0.003	17	0.002	151	0.002	13	0.005	0.021	0.026
95		T95C									4333	0.251																	1	0	0.251	0.251
98		C98G	119	0.003	27	0.003	218	0.003	24	0.004	39	0.002	22	0.003	36	0.003	68	0.002	82	0.003	260	0.003	22	0.002	27	0.003	201	0.003	13	0.009	0.028	0.037
110		C110G	133	0.003	14	0.002	187	0.002	19	0.003	64	0.004	23	0.003	39	0.003	53	0.002	78	0.003	243	0.003	23	0.002	12	0.001	246	0.003	13	0.007	0.027	0.034
115		T115G	61	0.001	14	0.002	113	0.001	9	0.002	28	0.002	11	0.001	18	0.001	46	0.002	55	0.002	111	0.001	14	0.001	15	0.002	116	0.002	13	0.004	0.016	0.02
117		C117G	87	0.002	23	0.003	152	0.002	14	0.002	36	0.002	16	0.002	13	0.001	53	0.002	74	0.003	176	0.002	17	0.002	20	0.002	148	0.002	13	0.007	0.02	0.027
132		A132T	66	0.002	15	0.002	153	0.002	15	0.003	30	0.002	9	0.001	20	0.002	50	0.002	51	0.002	167	0.002	16	0.002	10	0.001	125	0.002	13	0.006	0.019	0.025
133		T133C																			1653	0.021							1	0	0.021	0.021
136		A136C	101	0.002	18	0.002	158	0.002	10	0.002	38	0.002	18	0.002	29	0.002	65	0.002	67	0.002	211	0.003	17	0.002	13	0.001	158	0.002	13	0.006	0.02	0.026
138		A138T	80	0.002	9	0.001	164	0.002	13	0.002	38	0.002	12	0.001	26	0.002	40	0.001	49	0.002	175	0.002	19	0.002	17	0.002	145	0.002	13	0.005	0.018	0.023
151		C151G	80	0.002	14	0.001	155	0.002	12	0.002	39	0.002	14	0.002	20	0.002	57	0.002	41	0.001	165	0.002	13	0.001	14	0.001	136	0.002	13	0.005	0.017	0.022
153		T153G	116	0.003	21	0.002	209	0.003	23	0.004	60	0.003	21	0.002	46	0.004	99	0.003	78	0.003	247	0.003	45	0.004	37	0.004	206	0.003	13	0.008	0.033	0.041
155		G155T	60	0.001	25	0.003	101	0.001	13	0.002			15	0.002	20	0.002	45	0.001	43	0.001	119	0.001	11	0.001	14	0.001	106	0.001	12	0.005	0.012	0.017
155		G155C	91	0.002	11	0.001	146	0.002	14	0.002	42	0.002	23	0.003	30	0.002	71	0.002	63	0.002	219	0.003	22	0.002	10	0.001	168	0.002	13	0.005	0.021	0.026
157		C157G	59	0.001	11	0.001	135	0.002	9	0.001	33	0.002	17	0.002	24	0.002	38	0.001	57	0.002	172	0.002	19	0.002	17	0.002	128	0.002	13	0.004	0.018	0.022
158		A158T	74	0.002	18	0.002	117	0.001	13	0.002	30	0.002			22	0.002	73	0.002	57	0.002	172	0.002	18	0.002			141	0.002	11	0.005	0.016	0.021
159		G159C	116	0.003	16	0.002	213	0.003	21	0.003	48	0.003	25	0.003	33	0.003	82	0.003	93	0.003	292	0.004	34	0.003	22	0.002	266	0.003	13	0.008	0.03	0.038
160		G160C	85	0.002	19	0.002	116	0.001	9	0.001	43	0.002	13	0.002	22	0.002	62	0.002	40	0.001	180	0.002	20	0.002	15	0.002	151	0.002	13	0.005	0.018	0.023
162		C162A			19	0.002	133	0.002	13	0.002	26	0.001			26	0.002	40	0.001	43	0.001	119	0.001	22	0.002	18	0.002	109	0.001	11	0.004	0.013	0.017
164		C164G	96	0.002	21	0.002	221	0.003	14	0.002	37	0.002	17	0.002	40	0.003	77	0.003	68	0.002	231	0.003	12	0.001	17	0.002	221	0.003	13	0.007	0.023	0.03
165		G165C	85	0.002	16	0.002	155	0.002	13	0.002	38	0.002	15	0.002	20	0.002	56	0.002	61	0.002	224	0.003	24	0.002	15	0.002	177	0.002	13	0.006	0.021	0.027
166		A166T	76	0.002	28	0.003	152	0.002	7	0.001	27	0.001			27	0.002	61	0.002	64	0.002	219	0.003	19	0.002	13	0.001	177	0.002	12	0.007	0.016	0.023
167		G167C	77	0.002	15	0.002	133	0.002	10	0.002	24	0.001	16	0.002	22	0.002	57	0.002	56	0.002	181	0.002	18	0.002	16	0.002	111	0.001	13	0.006	0.018	0.024
167		G167T	75	0.002	23	0.002	169	0.002	8	0.001	42	0.002	16	0.002	27	0.002	58	0.002	75	0.002	169	0.002	27	0.003	20	0.002	149	0.002	13	0.006	0.02	0.026
168		T168A	78	0.002	11	0.001	128	0.002	7	0.001	33	0.002	14	0.002			50	0.002	57	0.002	205	0.002	16	0.002	19	0.002	105	0.001	12	0.005	0.016	0.021
169		A169T	73	0.002	18	0.002	135	0.002	8	0.001	36	0.002	16	0.002	28	0.002	56	0.002	56	0.002	139	0.002	26	0.003			142	0.002	12	0.006	0.018	0.024
171		C171A					101	0.001	12	0.002	19	0.001	10	0.001	28	0.002	41	0.001	34	0.001	123	0.001	22	0.002	14	0.001	84	0.001	11	0.001	0.013	0.014
171		C171G	120	0.003	32	0.003	205	0.002	19	0.003	51	0.003	15	0.002	36	0.003	70	0.002	86	0.003	241	0.003	27	0.003	15	0.002	230	0.003	13	0.008	0.027	0.035
172		T172A	74	0.002	12	0.001	95	0.001	7	0.001	25	0.001	16	0.002	20	0.002	45	0.001	44	0.001	114	0.001	12	0.001	12	0.001	107	0.001	13	0.004	0.012	0.016
172		T172G	71	0.002	14	0.001	115	0.001	15	0.002	22	0.001	14	0.002	17	0.001	50	0.002	62	0.002	186	0.002	23	0.002	21	0.002	150	0.002	13	0.004	0.018	0.022
173		C173G	121	0.003	23	0.002	243	0.003	18	0.003	62	0.003	35	0.004	38	0.003	104	0.003	120	0.004	336	0.004	36	0.004	31	0.003	265	0.003	13	0.008	0.034	0.042
174		G174C	61	0.001	15	0.002	88	0.001	14	0.002			10	0.001	17	0.001	49	0.002	38	0.001	107	0.001			13	0.001	95	0.001	11	0.004	0.01	0.014
174		G174T	90	0.002	19	0.002	172	0.002	24	0.004	3059	0.169	17	0.002	25	0.002	70	0.002	81	0.003	209	0.003	28	0.003	22	0.002	155	0.002	13	0.006	0.192	0.198
175		T175A	109	0.002	21	0.002	178	0.002	29	0.005	44	0.002	16	0.002	31	0.002	75	0.002	88	0.003	229	0.003	33	0.003	15	0.002	192	0.002	13	0.006	0.026	0.032
176		C176G	94	0.002	16	0.002	147	0.002	9	0.001	33	0.002	18	0.002	30	0.002	78	0.003	60	0.002	218	0.003	25	0.002	14	0.001	166	0.002	13	0.006	0.02	0.026
176		C176A	91	0.002	23	0.002	199	0.002	14	0.002	38	0.002	15	0.002	35	0.003	59	0.002	73	0.002	206	0.002	21	0.002	19	0.002	183	0.002	13	0.006	0.021	0.027
177		T177A	58	0.001			98	0.001	10	0.002	26	0.001	11	0.001	20	0.002	47	0.002	49	0.002	136	0.002	12	0.001	18	0.002	112	0.001	12	0.002	0.016	0.018
178		A178G															5704	0.188											1	0	0.188	0.188
179		T179A	158	0.004	38	0.004	279	0.003	21	0.003	82	0.005	26	0.003	49	0.004	88	0.003	90	0.003	390	0.005	38	0.004	43	0.004	287	0.004	13	0.011	0.038	0.049
180		C180A	62	0.001	14	0.001	111	0.001	10	0.002	30	0.002	11	0.001	28	0.002	61	0.002	64	0.002	120	0.001	18	0.002	10	0.001	116	0.001	13	0.003	0.016	0.019
180		C180G	105	0.002	28	0.003	221	0.003	14	0.002	49	0.003	21	0.002	50	0.004	78	0.003	88	0.003	259	0.003	30	0.003	31	0.003	213	0.003	13	0.008	0.029	0.037
181		T181A	74	0.002	18	0.002	140	0.002	13	0.002	36	0.002	16	0.002	21	0.002	56	0.002	61	0.002	196	0.002	28	0.003	26	0.003	143	0.002	13	0.006	0.022	0.028
182		T182A	103	0.002	24	0.003	165	0.002	18	0.003	47	0.003	22	0.003	40	0.003	95	0.003	90	0.003	289	0.003	25	0.002	20	0.002	228	0.003	13	0.007	0.028	0.035
183		C183G	121	0.003	17	0.002	256	0.003	19	0.003	37	0.002	21	0.002	57	0.004	95	0.003	95	0.003	264	0.003	36	0.004	16	0.002	239	0.003	13	0.008	0.029	0.037
184		T184G	118	0.003	25	0.003	192	0.002	18	0.003	45	0.002	21	0.002	36	0.003	94	0.003	92	0.003	324	0.004	27	0.003	22	0.002	232	0.003	13	0.008	0.028	0.036
185		G185C	139	0.003	28	0.003	233	0.003	21	0.003	74	0.004	29	0.003	57	0.004	95	0.003	103	0.003	330	0.004	47	0.005	19	0.002	295	0.004	13	0.009	0.035	0.044
186		C186G	105	0.002	16	0.002	212	0.003	16	0.003	39	0.002	27	0.003	41	0.003	84	0.003	83	0.003	271	0.003	29	0.003	22	0.002	246	0.003	13	0.007	0.028	0.035
186		C186T	3266	0.073																									1	0.073	0	0.073
187		A187T	62	0.001	17	0.002	110	0.001	15	0.002	21	0.001	9	0.001	29	0.002	39	0.001	47	0.002	144	0.002			12	0.001	125	0.002	12	0.004	0.014	0.018
188		G188C	61	0.001	20	0.002	116	0.001	9	0.001	33	0.002	12	0.001	23	0.002	39	0.001	40	0.001	146	0.002	13	0.001	19	0.002	108	0.001	13	0.004	0.014	0.018
189		G189C	162	0.004	39	0.004	244	0.003	27	0.004	65	0.004	32	0.004	52	0.004	127	0.004	127	0.004	356	0.004	50	0.005	21	0.002	308	0.004	13	0.011	0.039	0.05
190		C190G	152	0.003	31	0.003	225	0.003	26	0.004	61	0.003	25	0.003	31	0.002	106	0.003	89	0.003	314	0.004	29	0.003	23	0.002	246	0.003	13	0.009	0.03	0.039
191		T191A	52	0.001	17	0.002	120	0.001	13	0.002	23	0.001	11	0.001	18	0.001	45	0.001	51	0.002	145	0.002	13	0.001	15	0.002	126	0.002	13	0.004	0.015	0.019
192		G192C	123	0.003	24	0.003	219	0.003	22	0.004	74	0.004	18	0.002	43	0.003	83	0.003	104	0.003	258	0.003	35	0.003	32	0.003	243	0.003	13	0.009	0.031	0.04
193		C193G	155	0.003	28	0.003	290	0.003	30	0.005	46	0.003	17	0.002	54	0.004	93	0.003	110	0.004	358	0.004	38	0.004	34	0.004	273	0.003	13	0.009	0.036	0.045
194		T194A	98	0.002	31	0.003	214	0.003	18	0.003	59	0.003	19	0.002	30	0.002	78	0.003	89	0.003	241	0.003	23	0.002	18	0.002	263	0.003	13	0.008	0.026	0.034
195		T195A	58	0.001	15	0.002	114	0.001			20	0.001	14	0.002	22	0.002	44	0.001	52	0.002	122	0.001	22	0.002	15	0.002	114	0.001	12	0.004	0.014	0.018
196		A196T	56	0.001	10	0.001	109	0.001	14	0.002	23	0.001	9	0.001	14	0.001	39	0.001	32	0.001	110	0.001	20	0.002			99	0.001	12	0.003	0.011	0.014
197		C197G	154	0.003	30	0.003	289	0.003	21	0.003	59	0.003	29	0.003	48	0.004	96	0.003	122	0.004	325	0.004	37	0.004	34	0.004	271	0.003	13	0.009	0.035	0.044
199		G199T	48	0.001	12	0.001			7	0.001					20	0.002	44	0.001	567	0.019	104	0.001	20	0.002	13	0.001			9	0.002	0.027	0.029
202		T202G	69	0.002	11	0.001	132	0.002	7	0.001	20	0.001	9	0.001	26	0.002	54	0.002	62	0.002	143	0.002	15	0.001	12	0.001	148	0.002	13	0.005	0.015	0.02
203		C203G	109	0.002	26	0.003	217	0.003	23	0.004	47	0.003	21	0.002	38	0.003	107	0.004	84	0.003	260	0.003	41	0.004	17	0.002	230	0.003	13	0.008	0.031	0.039
203		C203T																	1888	0.062									1	0	0.062	0.062
204		G204A																									4239	0.053	1	0	0.053	0.053
205		T205G	88	0.002	13	0.001	180	0.002	9	0.001	25	0.001	15	0.002	41	0.003	68	0.002	73	0.002	163	0.002	30	0.003	24	0.002	162	0.002	13	0.005	0.02	0.025
206		C206G	102	0.002	16	0.002	187	0.002	26	0.004	52	0.003	21	0.002	42	0.003	91	0.003	72	0.002	233	0.003	38	0.004	22	0.002	212	0.003	13	0.006	0.029	0.035
207		C207G	150	0.003	33	0.003	242	0.003	26	0.004	42	0.002	19	0.002	47	0.004	99	0.003	111	0.004	301	0.004	32	0.003	19	0.002	263	0.003	13	0.009	0.031	0.04
208		G208T	52	0.001	16	0.002	104	0.001	12	0.002	24	0.001	9	0.001	19	0.001	35	0.001	35	0.001	103	0.001	14	0.001	10	0.001	87	0.001	13	0.004	0.011	0.015
208		G208C	58	0.001	15	0.002	120	0.001	11	0.002			11	0.001	16	0.001	60	0.002	45	0.001	147	0.002	17	0.002			126	0.002	11	0.004	0.013	0.017
210	Delta	G210T	100	0.002	29	0.003	198	0.002	22	0.004	47	0.003	23	0.003	43	0.003	92	0.003	88	0.003	247	0.003	32	0.003	21	0.002	221	0.003	13	0.007	0.03	0.037
213		G213T	59	0.001	14	0.001	133	0.002	15	0.002	26	0.001	17	0.002	21	0.002	58	0.002	51	0.002	137	0.002	13	0.001	15	0.002	163	0.002	13	0.004	0.018	0.022
213		G213C	111	0.002	23	0.002	219	0.003	16	0.003	48	0.003	20	0.002	37	0.003	80	0.003	84	0.003	244	0.003	28	0.003	16	0.002	229	0.003	13	0.007	0.028	0.035
214		C214G	56	0.001	15	0.002	102	0.001	14	0.002			14	0.002			35	0.001	41	0.001	139	0.002	16	0.002	10	0.001	115	0.001	11	0.004	0.012	0.016
216		G216C	70	0.002	22	0.002	160	0.002	18	0.003	42	0.002	22	0.003	31	0.002	53	0.002	79	0.003	190	0.002	27	0.003	25	0.003	185	0.002	13	0.006	0.025	0.031
216		G216T	3780	0.085			1844	0.022					9	0.001															3	0.107	0.001	0.108
217		C217G	57	0.001	17	0.002	138	0.002	8	0.001	31	0.002	42	0.005	17	0.001	49	0.002	50	0.002	152	0.002	17	0.002	16	0.002	120	0.002	13	0.005	0.021	0.026
218		C218T					1561	0.019																					1	0.019	0	0.019
219		G219T			22	0.002	86	0.001	9	0.001					24	0.002	41	0.001	52	0.002	110	0.001	100	0.01			87	0.001	9	0.003	0.018	0.021
219		G219C	79	0.002	17	0.002	132	0.002	17	0.003	37	0.002	16	0.002	28	0.002	54	0.002	55	0.002	181	0.002	18	0.002	16	0.002	159	0.002	13	0.006	0.021	0.027
221		T221A	73	0.002	20	0.002	160	0.002	15	0.002	34	0.002	20	0.002	35	0.003	61	0.002	70	0.002	189	0.002	16	0.002	24	0.002	161	0.002	13	0.006	0.021	0.027
222		C222A	82	0.002	26	0.003	158	0.002	18	0.003	43	0.002	21	0.002	27	0.002	78	0.003	73	0.002	189	0.002	31	0.003	21	0.002	204	0.003	13	0.007	0.024	0.031
224		T224A	73	0.002	16	0.002	140	0.002	12	0.002	26	0.001	19	0.002	22	0.002	43	0.001	50	0.002	163	0.002	15	0.001	18	0.002	156	0.002	13	0.006	0.017	0.023
227		G227C	178	0.004	52	0.006	341	0.004	32	0.005	81	0.004	39	0.005	73	0.006	158	0.005	143	0.005	443	0.005	55	0.005	49	0.005	402	0.005	13	0.014	0.05	0.064
228		C228G	57	0.001	15	0.002	123	0.001	7	0.001	28	0.002	11	0.001	25	0.002	48	0.002	39	0.001	158	0.002	16	0.002	12	0.001	117	0.001	13	0.004	0.015	0.019
230		C230A	52	0.001	13	0.001	111	0.001	11	0.002			11	0.001	18	0.001	38	0.001	46	0.002	134	0.002	22	0.002	10	0.001	148	0.002	12	0.003	0.014	0.017
230		C230G	70	0.002	10	0.001	117	0.001	10	0.002	36	0.002	9	0.001	24	0.002	51	0.002	42	0.001	175	0.002	17	0.002	10	0.001	117	0.001	13	0.004	0.016	0.02
231		A231C	84	0.002	11	0.001	165	0.002	15	0.002	27	0.001	13	0.002	35	0.003	65	0.002	60	0.002	173	0.002	17	0.002	20	0.002	100	0.001	13	0.005	0.019	0.024
232		T232A	167	0.004	47	0.005	345	0.004	29	0.005	72	0.004	32	0.004	64	0.005	151	0.005	131	0.004	378	0.005	40	0.004	45	0.005	302	0.004	13	0.013	0.045	0.058
233		C233A	66	0.001	15	0.002	115	0.001	16	0.003	24	0.001	17	0.002	22	0.002	44	0.001	48	0.002	130	0.002	17	0.002	15	0.002	164	0.002	13	0.004	0.019	0.023
233		C233G	112	0.003	29	0.003	245	0.003	16	0.003	35	0.002	19	0.002	47	0.004	106	0.003	95	0.003	270	0.003	27	0.003	23	0.002	237	0.003	13	0.009	0.028	0.037
234		T234G	83	0.002	19	0.002	174	0.002	24	0.004	46	0.003	19	0.002	26	0.002	59	0.002	70	0.002	204	0.002	20	0.002	27	0.003	168	0.002	13	0.006	0.024	0.03
235		A235C	47	0.001	11	0.001	124	0.001	7	0.001	32	0.002			22	0.002	45	0.001	54	0.002	153	0.002	14	0.001			111	0.001	11	0.003	0.012	0.015
235		A235T	57	0.001	14	0.001	117	0.001	16	0.003	23	0.001			20	0.002	43	0.001	57	0.002	131	0.002	13	0.001	13	0.001	119	0.002	12	0.003	0.015	0.018
237		G237T	62	0.001	11	0.001			8	0.001	23	0.001	10	0.001	22	0.002	40	0.001	35	0.001	93	0.001	16	0.002	13	0.001	88	0.001	12	0.002	0.012	0.014
239		T239G	54	0.001	13	0.001	112	0.001	12	0.002	27	0.001			16	0.001	34	0.001	49	0.002	102	0.001			20	0.002	113	0.001	11	0.003	0.011	0.014
241	Delta	C241T	44678	0.998	9426	0.999	79451	0.952	6130	0.998	18123	0.998	8504	0.999	12937	0.998	30343	0.998	30302	0.998	82839	0.998	10152	0.999	9659	0.998	79202	0.998	13	2.949	9.982	12.931
242		G242T	120	0.003	25	0.003	220	0.003	17	0.003	42	0.002	22	0.003	47	0.004	94	0.003	80	0.003	214	0.003	30	0.003	33	0.003	219	0.003	13	0.009	0.03	0.039
244		C244A	59	0.001			103	0.001	8	0.001	26	0.001	9	0.001	18	0.001	46	0.002	40	0.001	124	0.001	12	0.001	14	0.001	135	0.002	12	0.002	0.012	0.014
244		C244G	92	0.002	26	0.003	185	0.002	21	0.003	42	0.002	20	0.002	39	0.003	88	0.003	93	0.003	224	0.003	33	0.003	19	0.002	211	0.003	13	0.007	0.027	0.034
245		C245G	102	0.002	25	0.003	182	0.002	24	0.004	47	0.003	19	0.002	38	0.003	82	0.003	85	0.003	231	0.003	34	0.003	30	0.003	179	0.002	13	0.007	0.029	0.036
247		G247T																					8586	0.845					1	0	0.845	0.845
248		G248T	100	0.002	14	0.001	140	0.002	15	0.002	39	0.002	14	0.002	28	0.002	62	0.002	57	0.002	170	0.002	29	0.003	20	0.002	141	0.002	13	0.005	0.021	0.026
250		G250T	122	0.003	28	0.003	228	0.003	26	0.004	60	0.003	24	0.003	39	0.003	105	0.003	88	0.003	236	0.003	24	0.002	29	0.003	239	0.003	13	0.009	0.03	0.039
252		G252T	97	0.002	24	0.003	159	0.002	22	0.004	46	0.003	24	0.003	27	0.002	60	0.002	68	0.002	204	0.002	16	0.002	18	0.002	197	0.002	13	0.007	0.024	0.031
252		G252C	45	0.001	13	0.001					26	0.001	12	0.001					40	0.001	91	0.001					2920	0.037	7	0.002	0.041	0.043
254		C254A	74	0.002	18	0.002	151	0.002	10	0.002	35	0.002	22	0.003	29	0.002	59	0.002	59	0.002	161	0.002	13	0.001	15	0.002	177	0.002	13	0.006	0.02	0.026
256		G256C	160	0.004	34	0.004	260	0.003	19	0.003	59	0.003	36	0.004	50	0.004	104	0.003	93	0.003	266	0.003	24	0.002	26	0.003	260	0.003	13	0.011	0.031	0.042
260		G260C	105	0.002	25	0.003	213	0.003	13	0.002	42	0.002	29	0.003	31	0.002	92	0.003	78	0.003	267	0.003	33	0.003	18	0.002	196	0.002	13	0.008	0.025	0.033
261		G261T	50	0.001			105	0.001	8	0.001	32	0.002	9	0.001	19	0.001	60	0.002	60	0.002	113	0.001	21	0.002	13	0.001	108	0.001	12	0.002	0.014	0.016
263		A263T	88	0.002	13	0.001	147	0.002	17	0.003	36	0.002	18	0.002	23	0.002	56	0.002	61	0.002	165	0.002	24	0.002	17	0.002	165	0.002	13	0.005	0.021	0.026
265		G265T	52	0.001	13	0.001	96	0.001			28	0.002	11	0.001	23	0.002	45	0.001	49	0.002	110	0.001	19	0.002	12	0.001	123	0.002	12	0.003	0.014	0.017
265		G265C	106	0.002	19	0.002	154	0.002	13	0.002	35	0.002	25	0.003	40	0.003	65	0.002	62	0.002	182	0.002	15	0.001	19	0.002	169	0.002	13	0.006	0.021	0.027
266		A266T|(ORF1ab_polyprotein:A1T(M1L))|(ORF1a_polyprotein:A1T(M1L))	90	0.002	18	0.002	170	0.002	12	0.002	41	0.002	23	0.003	27	0.002	74	0.002	62	0.002	207	0.002	21	0.002	23	0.002	161	0.002	13	0.006	0.021	0.027
268		G268T|(ORF1ab_polyprotein:G3T(M1I))|(ORF1a_polyprotein:G3T(M1I))	109	0.002	26	0.003	215	0.003	13	0.002	38	0.002	25	0.003	33	0.003	97	0.003	77	0.003	228	0.003	37	0.004	32	0.003	223	0.003	13	0.008	0.029	0.037
271		G271C|(ORF1ab_polyprotein:G6C(E2D))|(ORF1a_polyprotein:G6C(E2D))	53	0.001	11	0.001	107	0.001			20	0.001	12	0.001	29	0.002	36	0.001	44	0.001	115	0.001	14	0.001	16	0.002	117	0.001	12	0.003	0.011	0.014
273		G273C|(ORF1ab_polyprotein:G8C(S3T))|(ORF1a_polyprotein:G8C(S3T))	107	0.002	17	0.002	193	0.002	11	0.002	39	0.002	16	0.002	36	0.003	75	0.002	74	0.002	209	0.003	26	0.003	18	0.002	184	0.002	13	0.006	0.023	0.029
274		C274G|(ORF1ab_polyprotein:C9G(S3R))|(ORF1a_polyprotein:C9G(S3R))	80	0.002	15	0.002	198	0.002	15	0.002	28	0.002	18	0.002	31	0.002	48	0.002	53	0.002	154	0.002	23	0.002	22	0.002	190	0.002	13	0.006	0.02	0.026
275		C275G|(ORF1ab_polyprotein:C10G(L4V))|(ORF1a_polyprotein:C10G(L4V))	75	0.002	11	0.001	118	0.001	11	0.002	34	0.002	13	0.002	26	0.002	53	0.002	37	0.001	138	0.002	17	0.002	22	0.002	124	0.002	13	0.004	0.019	0.023
278		G278T|(ORF1ab_polyprotein:G13T(V5F))|(ORF1a_polyprotein:G13T(V5F))	54	0.001	14	0.001	104	0.001	8	0.001	19	0.001	9	0.001	20	0.002	36	0.001	48	0.002	132	0.002	14	0.001	19	0.002	109	0.001	13	0.003	0.014	0.017
280		C280G|(ORF1ab_polyprotein:C15G(V5V))|(ORF1a_polyprotein:C15G(V5V))	57	0.001	12	0.001	106	0.001	17	0.003	26	0.001	9	0.001	22	0.002	58	0.002	39	0.001	128	0.002	19	0.002	14	0.001	105	0.001	13	0.003	0.016	0.019
282		C282G|(ORF1ab_polyprotein:C17G(P6R))|(ORF1a_polyprotein:C17G(P6R))	79	0.002			100	0.001	11	0.002	22	0.001			21	0.002	47	0.002	53	0.002	145	0.002			22	0.002	119	0.001	10	0.003	0.014	0.017
283		T283A|(ORF1ab_polyprotein:T18A(P6P))|(ORF1a_polyprotein:T18A(P6P))	63	0.001	12	0.001	127	0.002	10	0.002	27	0.001	14	0.002	24	0.002	41	0.001	41	0.001	115	0.001	11	0.001	13	0.001	147	0.002	13	0.004	0.014	0.018
284		G284T|(ORF1ab_polyprotein:G19T(G7C))|(ORF1a_polyprotein:G19T(G7C))	94	0.002	23	0.002	169	0.002	15	0.002	29	0.002	18	0.002	30	0.002	66	0.002	48	0.002	156	0.002	17	0.002	17	0.002	178	0.002	13	0.006	0.02	0.026
285		G285T|(ORF1ab_polyprotein:G20T(G7V))|(ORF1a_polyprotein:G20T(G7V))	60	0.001	13	0.001	112	0.001	13	0.002	33	0.002	11	0.001	16	0.001	49	0.002	51	0.002	106	0.001	14	0.001	11	0.001	119	0.001	13	0.003	0.014	0.017
289		C289A|(ORF1ab_polyprotein:C24A(F8L))|(ORF1a_polyprotein:C24A(F8L))	78	0.002	12	0.001	149	0.002	11	0.002	23	0.001	14	0.002	31	0.002	61	0.002	63	0.002	132	0.002	19	0.002	15	0.002	155	0.002	13	0.005	0.019	0.024
289		C289G|(ORF1ab_polyprotein:C24G(F8L))|(ORF1a_polyprotein:C24G(F8L))	94	0.002	18	0.002	182	0.002	18	0.003	38	0.002	23	0.003	29	0.002	74	0.002	63	0.002	173	0.002	20	0.002	18	0.002	197	0.002	13	0.006	0.022	0.028
291		A291C|(ORF1ab_polyprotein:A26C(N9T))|(ORF1a_polyprotein:A26C(N9T))	65	0.001	10	0.001	108	0.001			29	0.002	10	0.001	20	0.002	49	0.002	58	0.002	135	0.002	19	0.002			131	0.002	11	0.003	0.015	0.018
292		C292A|(ORF1ab_polyprotein:C27A(N9K))|(ORF1a_polyprotein:C27A(N9K))	144	0.003	29	0.003	249	0.003	25	0.004	54	0.003	24	0.003	43	0.003	107	0.004	101	0.003	241	0.003	36	0.004	27	0.003	279	0.004	13	0.009	0.034	0.043
293		G293C|(ORF1ab_polyprotein:G28C(E10Q))|(ORF1a_polyprotein:G28C(E10Q))	101	0.002	20	0.002	159	0.002	10	0.002	35	0.002	15	0.002	34	0.003	87	0.003	83	0.003	204	0.002	33	0.003	12	0.001	189	0.002	13	0.006	0.023	0.029
295		G295C|(ORF1ab_polyprotein:G30C(E10D))|(ORF1a_polyprotein:G30C(E10D))	57	0.001	12	0.001	107	0.001	9	0.001	29	0.002	10	0.001	14	0.001	35	0.001	35	0.001	124	0.001	15	0.001	12	0.001	123	0.002	13	0.003	0.012	0.015
300		C300A|(ORF1ab_polyprotein:C35A(T12K))|(ORF1a_polyprotein:C35A(T12K))	186	0.004	38	0.004	315	0.004	17	0.003	78	0.004	41	0.005	58	0.004	136	0.004	131	0.004	348	0.004	36	0.004	41	0.004	382	0.005	13	0.012	0.041	0.053
302		302-insertC|(ORF1ab_polyprotein:37insertC(13fs))|(ORF1a_polyprotein:37insertC(13fs))	60	0.001	16	0.002	121	0.001	10	0.002	27	0.001	17	0.002	15	0.001	52	0.002	46	0.002	111	0.001	23	0.002	17	0.002	134	0.002	13	0.004	0.017	0.021
305		G305C|(ORF1ab_polyprotein:G40C(V14L))|(ORF1a_polyprotein:G40C(V14L))	104	0.002	31	0.003	240	0.003	18	0.003	59	0.003	24	0.003	47	0.004	86	0.003	86	0.003	275	0.003	28	0.003	24	0.002	207	0.003	13	0.008	0.03	0.038
306		T306A|(ORF1ab_polyprotein:T41A(V14D))|(ORF1a_polyprotein:T41A(V14D))	81	0.002	12	0.001	171	0.002	11	0.002	31	0.002	20	0.002	32	0.002	73	0.002	58	0.002	180	0.002	19	0.002	22	0.002	146	0.002	13	0.005	0.02	0.025
309		A309C|(ORF1ab_polyprotein:A44C(Q15P))|(ORF1a_polyprotein:A44C(Q15P))	49	0.001			122	0.001	12	0.002	40	0.002	17	0.002	24	0.002	43	0.001	42	0.001	156	0.002	15	0.001			114	0.001	11	0.002	0.014	0.016
310		A310C|(ORF1ab_polyprotein:A45C(Q15H))|(ORF1a_polyprotein:A45C(Q15H))	88	0.002	22	0.002	204	0.002	11	0.002	50	0.003	27	0.003	58	0.004	97	0.003	97	0.003	1267	0.015	29	0.003	28	0.003	261	0.003	13	0.006	0.042	0.048
312		T312A|(ORF1ab_polyprotein:T47A(L16H))|(ORF1a_polyprotein:T47A(L16H))	58	0.001			91	0.001			28	0.002	14	0.002	15	0.001	38	0.001	37	0.001	129	0.002	14	0.001	15	0.002	99	0.001	11	0.002	0.013	0.015
313		C313T|(ORF1ab_polyprotein:C48T(L16L))|(ORF1a_polyprotein:C48T(L16L))					1708	0.02																					1	0.02	0	0.02
313		C313G|(ORF1ab_polyprotein:C48G(L16L))|(ORF1a_polyprotein:C48G(L16L))	93	0.002			139	0.002	13	0.002	47	0.003	18	0.002	30	0.002	59	0.002	74	0.002	185	0.002	30	0.003	19	0.002	151	0.002	12	0.004	0.022	0.026
314		A314C|(ORF1ab_polyprotein:A49C(S17R))|(ORF1a_polyprotein:A49C(S17R))	156	0.003	30	0.003	253	0.003	19	0.003	67	0.004	26	0.003	43	0.003	100	0.003	82	0.003	343	0.004	35	0.003	37	0.004	215	0.003	13	0.009	0.033	0.042
315		G315C|(ORF1ab_polyprotein:G50C(S17T))|(ORF1a_polyprotein:G50C(S17T))	74	0.002	16	0.002	111	0.001	7	0.001	31	0.002	16	0.002	32	0.002	50	0.002	58	0.002	138	0.002	24	0.002	15	0.002	127	0.002	13	0.005	0.019	0.024
316		T316G|(ORF1ab_polyprotein:T51G(S17R))|(ORF1a_polyprotein:T51G(S17R))	66	0.001	19	0.002	139	0.002	8	0.001	25	0.001	12	0.001	25	0.002	50	0.002	41	0.001	170	0.002	22	0.002	12	0.001	151	0.002	13	0.005	0.015	0.02
320		C320G|(ORF1ab_polyprotein:C55G(P19A))|(ORF1a_polyprotein:C55G(P19A))	153	0.003	39	0.004	285	0.003	20	0.003	59	0.003	22	0.003	55	0.004	94	0.003	80	0.003	277	0.003	41	0.004	29	0.003	228	0.003	13	0.01	0.032	0.042
321		C321G|(ORF1ab_polyprotein:C56G(P19R))|(ORF1a_polyprotein:C56G(P19R))	72	0.002	15	0.002	107	0.001	11	0.002	19	0.001	9	0.001	18	0.001	52	0.002	46	0.002	138	0.002	12	0.001	14	0.001	123	0.002	13	0.005	0.015	0.02
324		T324G|(ORF1ab_polyprotein:T59G(V20G))|(ORF1a_polyprotein:T59G(V20G))	67	0.001			127	0.002			24	0.001	9	0.001	23	0.002	55	0.002	44	0.001	144	0.002	14	0.001	16	0.002	108	0.001	11	0.003	0.013	0.016
325		T325G|(ORF1ab_polyprotein:T60G(V20V))|(ORF1a_polyprotein:T60G(V20V))	72	0.002	20	0.002	123	0.001	10	0.002	26	0.001	13	0.002	24	0.002	46	0.002	60	0.002	138	0.002	14	0.001	11	0.001	161	0.002	13	0.005	0.017	0.022
328		A328T|(ORF1ab_polyprotein:A63T(L21F))|(ORF1a_polyprotein:A63T(L21F))	93	0.002	22	0.002	149	0.002	14	0.002	42	0.002	18	0.002	38	0.003	71	0.002	63	0.002	218	0.003	23	0.002	23	0.002	181	0.002	13	0.006	0.022	0.028
329		C329G|(ORF1ab_polyprotein:C64G(Q22E))|(ORF1a_polyprotein:C64G(Q22E))	70	0.002	18	0.002	158	0.002	18	0.003	33	0.002	13	0.002	30	0.002	61	0.002	64	0.002	176	0.002	23	0.002	15	0.002	153	0.002	13	0.006	0.021	0.027
330		A330T|(ORF1ab_polyprotein:A65T(Q22L))|(ORF1a_polyprotein:A65T(Q22L))	64	0.001	12	0.001	116	0.001	10	0.002	21	0.001			15	0.001	34	0.001	42	0.001	154	0.002	12	0.001	11	0.001	143	0.002	12	0.003	0.012	0.015
331		G331C|(ORF1ab_polyprotein:G66C(Q22H))|(ORF1a_polyprotein:G66C(Q22H))	81	0.002	12	0.001	117	0.001	9	0.001	29	0.002	9	0.001	35	0.003	54	0.002	45	0.001	159	0.002	17	0.002			126	0.002	12	0.004	0.016	0.02
335		C335G|(ORF1ab_polyprotein:C70G(R24G))|(ORF1a_polyprotein:C70G(R24G))	63	0.001	10	0.001	104	0.001	7	0.001			10	0.001	20	0.002	51	0.002	48	0.002	135	0.002	17	0.002	16	0.002	125	0.002	12	0.003	0.016	0.019
335		C335A|(ORF1ab_polyprotein:C70A(R24S))|(ORF1a_polyprotein:C70A(R24S))					1733	0.021															11	0.001					2	0.021	0.001	0.022
337		C337G|(ORF1ab_polyprotein:C72G(R24R))|(ORF1a_polyprotein:C72G(R24R))	160	0.004	18	0.002	233	0.003	20	0.003	47	0.003	28	0.003	54	0.004	105	0.003	116	0.004	305	0.004	30	0.003	33	0.003	267	0.003	13	0.009	0.033	0.042
337		C337T|(ORF1ab_polyprotein:C72T(R24R))|(ORF1a_polyprotein:C72T(R24R))																									6676	0.084	1	0	0.084	0.084
340		C340G|(ORF1ab_polyprotein:C75G(D25E))|(ORF1a_polyprotein:C75G(D25E))	64	0.001	10	0.001	91	0.001	11	0.002	22	0.001	15	0.002			54	0.002	48	0.002	122	0.001			11	0.001	111	0.001	11	0.003	0.012	0.015
341		G341C|(ORF1ab_polyprotein:G76C(V26L))|(ORF1a_polyprotein:G76C(V26L))	117	0.003	25	0.003	208	0.002	14	0.002	43	0.002	20	0.002	48	0.004	75	0.002	88	0.003	235	0.003	31	0.003	27	0.003	221	0.003	13	0.008	0.027	0.035
344		C344G|(ORF1ab_polyprotein:C79G(L27V))|(ORF1a_polyprotein:C79G(L27V))	229	0.005	55	0.006	349	0.004	25	0.004	94	0.005	51	0.006	71	0.005	124	0.004	188	0.006	480	0.006	57	0.006	47	0.005	479	0.006	13	0.015	0.053	0.068
346		C346T|(ORF1ab_polyprotein:C81T(L27L))|(ORF1a_polyprotein:C81T(L27L))																			8761	0.106							1	0	0.106	0.106
351		G351A|(ORF1ab_polyprotein:G86A(R29H))|(ORF1a_polyprotein:G86A(R29H))	2331	0.055																									1	0.055	0	0.055
370		G370C|(ORF1ab_polyprotein:G105C(V35V))|(ORF1a_polyprotein:G105C(V35V))																									5921	0.078	1	0	0.078	0.078
376		G376T|(ORF1ab_polyprotein:G111T(E37D))|(ORF1a_polyprotein:G111T(E37D))																									3502	0.046	1	0	0.046	0.046
377		G377C|(ORF1ab_polyprotein:G112C(V38L))|(ORF1a_polyprotein:G112C(V38L))																									1979	0.026	1	0	0.026	0.026
378	RATG13	T378C|(ORF1ab_polyprotein:T113C(V38A))|(ORF1a_polyprotein:T113C(V38A))					3686	0.046																					1	0.046	0	0.046
380		T380C|(ORF1ab_polyprotein:T115C(L39L))|(ORF1a_polyprotein:T115C(L39L))	80	0.002			136	0.002	16	0.003	22	0.001	14	0.002	18	0.001	62	0.002	55	0.002	165	0.002	14	0.001	16	0.002	127	0.002	12	0.004	0.018	0.022
381		T381C|(ORF1ab_polyprotein:T116C(L39S))|(ORF1a_polyprotein:T116C(L39S))															1702	0.059											1	0	0.059	0.059
397		A397C|(ORF1ab_polyprotein:A132C(Q44H))|(ORF1a_polyprotein:A132C(Q44H))	80	0.002	15	0.002	98	0.001	7	0.001	25	0.001	9	0.001	13	0.001	34	0.001	45	0.002	106	0.001	28	0.003			132	0.002	12	0.005	0.013	0.018
397		A397T|(ORF1ab_polyprotein:A132T(Q44H))|(ORF1a_polyprotein:A132T(Q44H))	113	0.003	29	0.003	208	0.002	14	0.002	62	0.004	27	0.003	40	0.003	86	0.003	82	0.003	234	0.003	30	0.003	18	0.002	223	0.003	13	0.008	0.029	0.037
400		T400A|(ORF1ab_polyprotein:T135A(H45Q))|(ORF1a_polyprotein:T135A(H45Q))	120	0.003	34	0.004	183	0.002	16	0.003	53	0.003	22	0.003	34	0.003	86	0.003	78	0.003	197	0.002	34	0.003	24	0.003	234	0.003	13	0.009	0.029	0.038
405		A405G|(ORF1ab_polyprotein:A140G(K47R))|(ORF1a_polyprotein:A140G(K47R))	42555	0.999	9065	0.999	87734	0.959	5799	0.999	17315	0.999	8168	0.999	12304	0.999	29013	0.999	29052	0.999	78993	0.999	9739	0.999	9387	0.999	75686	0.999	13	2.957	9.99	12.947
411		G411C|(ORF1ab_polyprotein:G146C(G49A))|(ORF1a_polyprotein:G146C(G49A))	61	0.001			110	0.001	12	0.002	21	0.001	10	0.001	17	0.001	46	0.002	52	0.002	113	0.001	13	0.001	14	0.001	106	0.001	12	0.002	0.013	0.015
412		C412T|(ORF1ab_polyprotein:C147T(G49G))|(ORF1a_polyprotein:C147T(G49G))																			1521	0.019							1	0	0.019	0.019
441		G441C|(ORF1ab_polyprotein:G176C(G59A))|(ORF1a_polyprotein:G176C(G59A))	57	0.001	11	0.001	98	0.001	7	0.001							33	0.001	53	0.002	117	0.001	17	0.002	16	0.002	120	0.002	10	0.003	0.011	0.014
448		G448C|(ORF1ab_polyprotein:G183C(L61F))|(ORF1a_polyprotein:G183C(L61F))					4	0.004									2	0.007			3	0.007	2	0.018			2	0.004	5	0.004	0.036	0.04
463		G463C|(ORF1ab_polyprotein:G198C(Q66H))|(ORF1a_polyprotein:G198C(Q66H))					2	0.002													2	0.005					5	0.01	3	0.002	0.015	0.017
466		C466G|(ORF1ab_polyprotein:C201G(P67P))|(ORF1a_polyprotein:C201G(P67P))					4	0.004									2	0.007			4	0.01							3	0.004	0.017	0.021
483		G483A|(ORF1ab_polyprotein:G218A(R73H))|(ORF1a_polyprotein:G218A(R73H))																									44	0.086	1	0	0.086	0.086
486		C486T|(ORF1ab_polyprotein:C221T(S74L))|(ORF1a_polyprotein:C221T(S74L))																					9	0.08					1	0	0.08	0.08
488		G488T|(ORF1ab_polyprotein:G223T(D75Y))|(ORF1a_polyprotein:G223T(D75Y))															75	0.277											1	0	0.277	0.277
495		G495C|(ORF1ab_polyprotein:G230C(R77P))|(ORF1a_polyprotein:G230C(R77P))																					2	0.018					1	0	0.018	0.018
500		G500C|(ORF1ab_polyprotein:G235C(A79P))|(ORF1a_polyprotein:G235C(A79P))					3	0.003											3	0.009	2	0.005	2	0.018			3	0.006	5	0.003	0.038	0.041
507		A507C|(ORF1ab_polyprotein:A242C(H81P))|(ORF1a_polyprotein:A242C(H81P))					2	0.002									3	0.011									3	0.006	3	0.002	0.017	0.019
510		GTCATGTTATGGTT510-523del|(ORF1ab_polyprotein:245-258del(82fs))|(ORF1a_polyprotein:245-258del(82fs))																									13	0.025	1	0	0.025	0.025
510		GTCATGTTATGGT510-522del|(ORF1ab_polyprotein:245-257del(82fs))|(ORF1a_polyprotein:245-257del(82fs))																									14	0.027	1	0	0.027	0.027
510		GTCATGTT510-517del|(ORF1ab_polyprotein:245-252del(82fs))|(ORF1a_polyprotein:245-252del(82fs))																									22	0.043	1	0	0.043	0.043
510		G510A|(ORF1ab_polyprotein:G245A(G82D))|(ORF1a_polyprotein:G245A(G82D))																			22	0.052							1	0	0.052	0.052
515		GTTATG515-520del|(ORF1ab_polyprotein:250-255del(VM84-85del))|(ORF1a_polyprotein:250-255del(VM84-85del))																									15	0.029	1	0	0.029	0.029
515		G515T|(ORF1ab_polyprotein:G250T(V84F))|(ORF1a_polyprotein:G250T(V84F))	8	0.052																									1	0.052	0	0.052
518		A518-518del|(ORF1ab_polyprotein:253-253del(85fs))|(ORF1a_polyprotein:253-253del(85fs))																			6	0.014							1	0	0.014	0.014
519		TGGTTG519-524del|(ORF1ab_polyprotein:ATGGTTGAG253-261AAGdel(MVE85-87Kdel))|(ORF1a_polyprotein:ATGGTTGAG253-261AAGdel(MVE85-87Kdel))																			9	0.021							1	0	0.021	0.021
519		TGGTT519-523del|(ORF1ab_polyprotein:254-258del(85fs))|(ORF1a_polyprotein:254-258del(85fs))																									22	0.043	1	0	0.043	0.043
523		T523A|(ORF1ab_polyprotein:T258A(V86V))|(ORF1a_polyprotein:T258A(V86V))					69	0.075													3	0.007							2	0.075	0.007	0.082
526		G526C|(ORF1ab_polyprotein:G261C(E87D))|(ORF1a_polyprotein:G261C(E87D))																									7	0.014	1	0	0.014	0.014
527		C527T|(ORF1ab_polyprotein:C262T(L88L))|(ORF1a_polyprotein:C262T(L88L))			7	0.061																							1	0.061	0	0.061
529		G529T|(ORF1ab_polyprotein:G264T(L88L))|(ORF1a_polyprotein:G264T(L88L))	11	0.071			2	0.002																					2	0.073	0	0.073
530		G530T|(ORF1ab_polyprotein:G265T(V89L))|(ORF1a_polyprotein:G265T(V89L))													73	1													1	0	1	1
532		A532T|(ORF1ab_polyprotein:A267T(V89V))|(ORF1a_polyprotein:A267T(V89V))	2	0.013			38	0.041																					2	0.054	0	0.054
533		G533T|(ORF1ab_polyprotein:G268T(A90S))|(ORF1a_polyprotein:G268T(A90S))					2	0.002															30	0.265					2	0.002	0.265	0.267
539		C539T|(ORF1ab_polyprotein:C274T(L92F))|(ORF1a_polyprotein:C274T(L92F))	6	0.039			2	0.002																					2	0.041	0	0.041
544		A544G|(ORF1ab_polyprotein:A279G(E93E))|(ORF1a_polyprotein:A279G(E93E))																	36	0.11									1	0	0.11	0.11
564		GTG564-566del|(ORF1ab_polyprotein:AGTGGT298-303AGTdel(SG100-101Sdel))|(ORF1a_polyprotein:AGTGGT298-303AGTdel(SG100-101Sdel))																	36	0.11									1	0	0.11	0.11
569		G569A|(ORF1ab_polyprotein:G304A(E102K))|(ORF1a_polyprotein:G304A(E102K))	2	0.013			37	0.04																					2	0.053	0	0.053
573		C573T|(ORF1ab_polyprotein:C308T(T103I))|(ORF1a_polyprotein:C308T(T103I))																	56	0.171									1	0	0.171	0.171
583		C583T|(ORF1ab_polyprotein:C318T(V106V))|(ORF1a_polyprotein:C318T(V106V))																					30	0.265					1	0	0.265	0.265
588		T588C|(ORF1ab_polyprotein:T323C(V108A))|(ORF1a_polyprotein:T323C(V108A))													73	1													1	0	1	1
591		C591G|(ORF1ab_polyprotein:C326G(P109R))|(ORF1a_polyprotein:C326G(P109R))															2	0.007			3	0.007					3	0.006	3	0	0.02	0.02
606	RATG13	T606C|(ORF1ab_polyprotein:T341C(I114T))|(ORF1a_polyprotein:T341C(I114T))					17	0.018																					1	0.018	0	0.018
618		A618G|(ORF1ab_polyprotein:A353G(Y118C))|(ORF1a_polyprotein:A353G(Y118C))																									47	0.092	1	0	0.092	0.092
635		C635G|(ORF1ab_polyprotein:C370G(R124G))|(ORF1a_polyprotein:C370G(R124G))					4	0.004															2	0.018					2	0.004	0.018	0.022
636		G636T|(ORF1ab_polyprotein:G371T(R124L))|(ORF1a_polyprotein:G371T(R124L))							4	0.667																			1	0	0.667	0.667
638		A638T|(ORF1ab_polyprotein:A373T(K125*))|(ORF1a_polyprotein:A373T(K125*))							5	0.065																			1	0	0.065	0.065
662		G662-662del|(ORF1ab_polyprotein:397-397del(133fs))|(ORF1a_polyprotein:397-397del(133fs))																			706	0.01					4097	0.037	2	0	0.047	0.047
663		G663T|(ORF1ab_polyprotein:G398T(G133V))|(ORF1a_polyprotein:G398T(G133V))					1948	0.018																					1	0.018	0	0.018
670		T670G|(ORF1ab_polyprotein:T405G(S135R))|(ORF1a_polyprotein:T405G(S135R))	59578	0.881	19283	0.998	106012	0.963	189023	0.998	64408	0.997	68	1	52504	0.998	54001	0.998	67458	0.998	73032	0.998	111343	0.998	93223	0.998	109105	0.998	13	2.842	9.981	12.823
675		G675T|(ORF1ab_polyprotein:G410T(G137V))|(ORF1a_polyprotein:G410T(G137V))																									1944	0.018	1	0	0.018	0.018
679	RATG13	C679T|(ORF1ab_polyprotein:C414T(A138A))|(ORF1a_polyprotein:C414T(A138A))			2445	0.127																							1	0.127	0	0.127
683		C683T|(ORF1ab_polyprotein:C418T(L140L))|(ORF1a_polyprotein:C418T(L140L))	4697	0.069			1749	0.016																					2	0.085	0	0.085
686		AAGTCATTT686-694del|(ORF1ab_polyprotein:421-429del(KSF141-143del))|(ORF1a_polyprotein:421-429del(KSF141-143del))					139	0.001																			1950	0.018	2	0.001	0.018	0.019
689		T689G|(ORF1ab_polyprotein:T424G(S142A))|(ORF1a_polyprotein:T424G(S142A))	114	0.002	29	0.002	155	0.001	269	0.001	129	0.002			70	0.001	101	0.002	116	0.002	98	0.001	147	0.001	139	0.001	132	0.001	12	0.005	0.012	0.017
689		T689A|(ORF1ab_polyprotein:T424A(S142T))|(ORF1a_polyprotein:T424A(S142T))	169	0.002	47	0.002	268	0.002	514	0.003	219	0.003			149	0.003	135	0.002	209	0.003	179	0.002	298	0.003	248	0.003	284	0.003	12	0.006	0.025	0.031
692		T692-692del|(ORF1ab_polyprotein:427-427del(143fs))|(ORF1a_polyprotein:427-427del(143fs))																	13075	0.193									1	0	0.193	0.193
706		C706G|(ORF1ab_polyprotein:C441G(D147E))|(ORF1a_polyprotein:C441G(D147E))	104	0.002	31	0.002	180	0.002	300	0.002	113	0.002			91	0.002	109	0.002	101	0.001	124	0.002	197	0.002	152	0.002	163	0.001	12	0.006	0.016	0.022
728		G728T|(ORF1ab_polyprotein:G463T(E155*))|(ORF1a_polyprotein:G463T(E155*))																			1816	0.025							1	0	0.025	0.025
731		G731T|(ORF1ab_polyprotein:G466T(D156Y))|(ORF1a_polyprotein:G466T(D156Y))																									3771	0.034	1	0	0.034	0.034
739		AG739-740del|(ORF1ab_polyprotein:474-475del(158fs))|(ORF1a_polyprotein:474-475del(158fs))																			1584	0.022							1	0	0.022	0.022
740		G740A|(ORF1ab_polyprotein:G475A(E159K))|(ORF1a_polyprotein:G475A(E159K))					1714	0.016																					1	0.016	0	0.016
745		C745T|(ORF1ab_polyprotein:C480T(N160N))|(ORF1a_polyprotein:C480T(N160N))	94	0.001	27	0.001	157	0.001	325	0.002	94	0.001			90	0.002	82	0.002	90	0.001	112	0.002	163	0.001	152	0.002	153	0.001	12	0.003	0.014	0.017
745		C745G|(ORF1ab_polyprotein:C480G(N160K))|(ORF1a_polyprotein:C480G(N160K))	155	0.002	41	0.002	169	0.002	390	0.002	109	0.002			104	0.002	113	0.002	100	0.001	153	0.002	337	0.003	208	0.002	212	0.002	12	0.006	0.018	0.024
747		GG747-748del|(ORF1ab_polyprotein:482-483del(161fs))|(ORF1a_polyprotein:482-483del(161fs))									4235	0.064																	1	0	0.064	0.064
754		T754A|(ORF1ab_polyprotein:T489A(T163T))|(ORF1a_polyprotein:T489A(T163T))					2064	0.018																					1	0.018	0	0.018
757		A757C|(ORF1ab_polyprotein:A492C(K164N))|(ORF1a_polyprotein:A492C(K164N))	101	0.001	33	0.002	173	0.002	222	0.001	87	0.001			68	0.001	64	0.001	88	0.001	98	0.001	178	0.002	132	0.001	145	0.001	12	0.005	0.01	0.015
761		A761G|(ORF1ab_polyprotein:A496G(S166G))|(ORF1a_polyprotein:A496G(S166G))					1989	0.018																					1	0.018	0	0.018
762		G762C|(ORF1ab_polyprotein:G497C(S166T))|(ORF1a_polyprotein:G497C(S166T))	126	0.002	48	0.002	243	0.002	353	0.002	144	0.002			141	0.003	103	0.002	154	0.002	186	0.002	316	0.003	197	0.002	243	0.002	12	0.006	0.02	0.026
763		C763G|(ORF1ab_polyprotein:C498G(S166R))|(ORF1a_polyprotein:C498G(S166R))	112	0.002	35	0.002	175	0.002	374	0.002	110	0.002			87	0.002	100	0.002	126	0.002	157	0.002	274	0.002	153	0.002	192	0.002	12	0.006	0.018	0.024
764		A764G|(ORF1ab_polyprotein:A499G(S167G))|(ORF1a_polyprotein:A499G(S167G))					2068	0.018																					1	0.018	0	0.018
770		G770A|(ORF1ab_polyprotein:G505A(V169I))|(ORF1a_polyprotein:G505A(V169I))									8117	0.121																	1	0	0.121	0.121
776		C776G|(ORF1ab_polyprotein:C511G(R171G))|(ORF1a_polyprotein:C511G(R171G))	91	0.001	33	0.002	130	0.001	270	0.001	101	0.002			87	0.002	87	0.002	98	0.001	103	0.001	209	0.002	114	0.001	154	0.001	12	0.004	0.013	0.017
784		C784G|(ORF1ab_polyprotein:C519G(L173L))|(ORF1a_polyprotein:C519G(L173L))	145	0.002	32	0.002	208	0.002	354	0.002	115	0.002			100	0.002	105	0.002	156	0.002	151	0.002	208	0.002	186	0.002	206	0.002	12	0.006	0.018	0.024
786		T786C|(ORF1ab_polyprotein:ATG520-522ACT(M174T))|(ORF1a_polyprotein:ATG520-522ACT(M174T))																					2133	0.018					1	0	0.018	0.018
787		G787T|(ORF1ab_polyprotein:ATG520-522ACT(M174T))|(ORF1a_polyprotein:ATG520-522ACT(M174T))																					2133	0.018					1	0	0.018	0.018
788		C788G|(ORF1ab_polyprotein:C523G(R175G))|(ORF1a_polyprotein:C523G(R175G))	114	0.002	50	0.003	169	0.001	329	0.002	111	0.002			91	0.002	84	0.002	129	0.002	129	0.002	234	0.002	158	0.002	184	0.002	12	0.006	0.018	0.024
793		G793T|(ORF1ab_polyprotein:G528T(E176D))|(ORF1a_polyprotein:G528T(E176D))					2014	0.018																					1	0.018	0	0.018
794		C794G|(ORF1ab_polyprotein:C529G(L177V))|(ORF1a_polyprotein:C529G(L177V))	126	0.002	35	0.002	165	0.001	320	0.002	98	0.001			90	0.002	75	0.001	127	0.002	142	0.002	231	0.002	171	0.002	169	0.001	12	0.005	0.015	0.02
799		C799G|(ORF1ab_polyprotein:C534G(N178K))|(ORF1a_polyprotein:C534G(N178K))	115	0.002	41	0.002	208	0.002	261	0.001	120	0.002			106	0.002	93	0.002	111	0.002	123	0.002	148	0.001	156	0.002	174	0.002	12	0.006	0.016	0.022
799	RATG13	C799T|(ORF1ab_polyprotein:C534T(N178N))|(ORF1a_polyprotein:C534T(N178N))	3525	0.05																									1	0.05	0	0.05
800		GGA800-802del|(ORF1ab_polyprotein:535-537del(G179del))|(ORF1a_polyprotein:535-537del(G179del))																									4447	0.039	1	0	0.039	0.039
801		GA801-802del|(ORF1ab_polyprotein:536-537del(179fs))|(ORF1a_polyprotein:536-537del(179fs))																									3698	0.033	1	0	0.033	0.033
803		G803-803del|(ORF1ab_polyprotein:538-538del(180fs))|(ORF1a_polyprotein:538-538del(180fs))																					30390	0.261					1	0	0.261	0.261
805	RATG13	G805A|(ORF1ab_polyprotein:G540A(G180G))|(ORF1a_polyprotein:G540A(G180G))																									4315	0.038	1	0	0.038	0.038
815		C815G|(ORF1ab_polyprotein:C550G(R184G))|(ORF1a_polyprotein:C550G(R184G))					1857	0.016															117	0.001					2	0.016	0.001	0.017
823		C823T|(ORF1ab_polyprotein:C558T(V186V))|(ORF1a_polyprotein:C558T(V186V))					1952	0.017																					1	0.017	0	0.017
826		T826C|(ORF1ab_polyprotein:T561C(D187D))|(ORF1a_polyprotein:T561C(D187D))					2071	0.018											13656	0.195							3717	0.033	3	0.018	0.228	0.246
834		T834G|(ORF1ab_polyprotein:T569G(F190C))|(ORF1a_polyprotein:T569G(F190C))			2562	0.128																							1	0.128	0	0.128
836		TG836-837del|(ORF1ab_polyprotein:571-572del(191fs))|(ORF1a_polyprotein:571-572del(191fs))																			1337	0.018							1	0	0.018	0.018
839		G839T|(ORF1ab_polyprotein:G574T(G192C))|(ORF1a_polyprotein:G574T(G192C))																									4303	0.038	1	0	0.038	0.038
845		G845-845del|(ORF1ab_polyprotein:580-580del(194fs))|(ORF1a_polyprotein:580-580del(194fs))																									3883	0.034	1	0	0.034	0.034
847		T847C|(ORF1ab_polyprotein:T582C(D194D))|(ORF1a_polyprotein:T582C(D194D))					2143	0.019																					1	0.019	0	0.019
849		G849T|(ORF1ab_polyprotein:G584T(G195V))|(ORF1a_polyprotein:G584T(G195V))																					30746	0.264					1	0	0.264	0.264
856		T856G|(ORF1ab_polyprotein:T591G(P197P))|(ORF1a_polyprotein:T591G(P197P))					2047	0.018																					1	0.018	0	0.018
859		T859A|(ORF1ab_polyprotein:T594A(L198L))|(ORF1a_polyprotein:T594A(L198L))			2527	0.127																							1	0.127	0	0.127
862		G862T|(ORF1ab_polyprotein:G597T(E199D))|(ORF1a_polyprotein:G597T(E199D))			1012	0.051																							1	0.051	0	0.051
864		G864C|(ORF1ab_polyprotein:G599C(C200S))|(ORF1a_polyprotein:G599C(C200S))	87	0.001	28	0.001	130	0.001	257	0.001	99	0.001			84	0.002	78	0.001	89	0.001	112	0.001	160	0.001	122	0.001	174	0.002	12	0.003	0.011	0.014
865		C865G|(ORF1ab_polyprotein:C600G(C200W))|(ORF1a_polyprotein:C600G(C200W))	142	0.002	31	0.002	185	0.002	333	0.002	151	0.002			99	0.002	108	0.002	153	0.002	171	0.002	288	0.002	181	0.002	216	0.002	12	0.006	0.018	0.024
875		C875T|(ORF1ab_polyprotein:C610T(L204F))|(ORF1a_polyprotein:C610T(L204F))					1824	0.016																					1	0.016	0	0.016
877		T877A|(ORF1ab_polyprotein:T612A(L204L))|(ORF1a_polyprotein:T612A(L204L))	120	0.002	40	0.002	169	0.001	271	0.001	91	0.001			98	0.002	97	0.002	112	0.002	115	0.002	231	0.002	136	0.001	144	0.001	12	0.005	0.014	0.019
877		T877C|(ORF1ab_polyprotein:T612C(L204L))|(ORF1a_polyprotein:T612C(L204L))																									4327	0.038	1	0	0.038	0.038
878		C878T|(ORF1ab_polyprotein:C613T(L205L))|(ORF1a_polyprotein:C613T(L205L))					1815	0.016																					1	0.016	0	0.016
882		CA882-883del|(ORF1ab_polyprotein:617-618del(206fs))|(ORF1a_polyprotein:617-618del(206fs))																									3681	0.033	1	0	0.033	0.033
885		G885A|(ORF1ab_polyprotein:G620A(R207H))|(ORF1a_polyprotein:G620A(R207H))									1624	0.024																	1	0	0.024	0.024
885		G885T|(ORF1ab_polyprotein:G620T(R207L))|(ORF1a_polyprotein:G620T(R207L))																									4346	0.038	1	0	0.038	0.038
889		T889A|(ORF1ab_polyprotein:T624A(A208A))|(ORF1a_polyprotein:T624A(A208A))	128	0.002	21	0.001	182	0.002	317	0.002	110	0.002			97	0.002	79	0.001	144	0.002	151	0.002	203	0.002	145	0.001	158	0.001	12	0.005	0.015	0.02
890		G890C|(ORF1ab_polyprotein:G625C(G209R))|(ORF1a_polyprotein:G625C(G209R))	143	0.002	39	0.002	230	0.002	387	0.002	161	0.002			105	0.002	104	0.002	176	0.003	185	0.002	275	0.002	211	0.002	214	0.002	12	0.006	0.019	0.025
896		G896C|(ORF1ab_polyprotein:G631C(A211P))|(ORF1a_polyprotein:G631C(A211P))	102	0.001	31	0.002	142	0.001	282	0.001	112	0.002			81	0.001	70	0.001	111	0.002	131	0.002	224	0.002	161	0.002	160	0.001	12	0.004	0.014	0.018
898		T898-898del|(ORF1ab_polyprotein:633-633del(211fs))|(ORF1a_polyprotein:633-633del(211fs))																									3660	0.032	1	0	0.032	0.032
899		T899C|(ORF1ab_polyprotein:T634C(S212P))|(ORF1a_polyprotein:T634C(S212P))																									3707	0.033	1	0	0.033	0.033
900		C900T|(ORF1ab_polyprotein:C635T(S212L))|(ORF1a_polyprotein:C635T(S212L))	4914	0.07	2447	0.123																							2	0.193	0	0.193
903		G903C|(ORF1ab_polyprotein:G638C(C213S))|(ORF1a_polyprotein:G638C(C213S))	105	0.001	29	0.001	197	0.002	274	0.001	113	0.002			104	0.002	98	0.002	117	0.002	120	0.002	222	0.002	160	0.002	187	0.002	12	0.004	0.017	0.021
904		C904G|(ORF1ab_polyprotein:C639G(C213W))|(ORF1a_polyprotein:C639G(C213W))	87	0.001	20	0.001	121	0.001	289	0.001	93	0.001			73	0.001	89	0.002	124	0.002	115	0.002	161	0.001	105	0.001	139	0.001	12	0.003	0.012	0.015
907		T907G|(ORF1ab_polyprotein:T642G(T214T))|(ORF1a_polyprotein:T642G(T214T))					1843	0.016																					1	0.016	0	0.016
916		A916C|(ORF1ab_polyprotein:A651C(E217D))|(ORF1a_polyprotein:A651C(E217D))	96	0.001	31	0.002	158	0.001	252	0.001	102	0.002			92	0.002	73	0.001	93	0.001	124	0.002	188	0.002	161	0.002	172	0.002	12	0.004	0.015	0.019
917		C917T|(ORF1ab_polyprotein:C652T(Q218*))|(ORF1a_polyprotein:C652T(Q218*))			2628	0.132																							1	0.132	0	0.132
922		G922C|(ORF1ab_polyprotein:G657C(L219L))|(ORF1a_polyprotein:G657C(L219L))	118	0.002	29	0.001	217	0.002	383	0.002	163	0.002			110	0.002	124	0.002	156	0.002	186	0.002	219	0.002	210	0.002	244	0.002	12	0.005	0.018	0.023
922		G922T|(ORF1ab_polyprotein:G657T(L219L))|(ORF1a_polyprotein:G657T(L219L))																					30669	0.264					1	0	0.264	0.264
931		T931C|(ORF1ab_polyprotein:T666C(I222I))|(ORF1a_polyprotein:T666C(I222I))																					2145	0.018					1	0	0.018	0.018
940	RATG13	G940A|(ORF1ab_polyprotein:G675A(K225K))|(ORF1a_polyprotein:G675A(K225K))					1849	0.017																					1	0.017	0	0.017
952		C952T|(ORF1ab_polyprotein:C687T(Y229Y))|(ORF1a_polyprotein:C687T(Y229Y))															14104	0.263							46453	0.499			2	0	0.762	0.762
970		G970C|(ORF1ab_polyprotein:G705C(E235D))|(ORF1a_polyprotein:G705C(E235D))	197	0.003	59	0.003	346	0.003	344	0.002	180	0.003			118	0.002	151	0.003	202	0.003	215	0.003	280	0.003	287	0.003	330	0.003	12	0.009	0.025	0.034
973		TG973-974del|(ORF1ab_polyprotein:708-709del(236fs))|(ORF1a_polyprotein:708-709del(236fs))																					29462	0.264			1101	0.01	2	0	0.274	0.274
975		A975-975del|(ORF1ab_polyprotein:710-710del(237fs))|(ORF1a_polyprotein:710-710del(237fs))	109	0.001	107	0.003					164	0.002	8	0.011			112	0.002											5	0.004	0.015	0.019
980		G980C|(ORF1ab_polyprotein:G715C(A239P))|(ORF1a_polyprotein:G715C(A239P))	174	0.002	62	0.001	276	0.002	558	0.003	191	0.002			147	0.003	132	0.002	177	0.002	193	0.002	308	0.003	240	0.003	282	0.003	12	0.005	0.023	0.028
984		G984C|(ORF1ab_polyprotein:G719C(W240S))|(ORF1a_polyprotein:G719C(W240S))									6998	0.09																	1	0	0.09	0.09
988		C988T|(ORF1ab_polyprotein:C723T(Y241Y))|(ORF1a_polyprotein:C723T(Y241Y))					1936	0.017																					1	0.017	0	0.017
997		T997C|(ORF1ab_polyprotein:T732C(R244R))|(ORF1a_polyprotein:T732C(R244R))	111	0.001	45	0.001	172	0.002	307	0.002	110	0.001			81	0.002	92	0.002	92	0.001	125	0.001	167	0.001	142	0.002	161	0.001	12	0.004	0.013	0.017
1008		G1008T|(ORF1ab_polyprotein:G743T(S248I))|(ORF1a_polyprotein:G743T(S248I))							188111	0.997																			1	0	0.997	0.997
1048		G1048C|(ORF1ab_polyprotein:G783C(K261N))|(ORF1a_polyprotein:G783C(K261N))							6	0.333																			1	0	0.333	0.333
1058		A1058T|(ORF1ab_polyprotein:A793T(T265S))|(ORF1a_polyprotein:A793T(T265S))	29	0.002	26	0.001					22	0.002	2	0.003			9	0.001	11	0.003	15	0.001					5	0.002	8	0.003	0.012	0.015
1065		A1065C|(ORF1ab_polyprotein:A800C(N267T))|(ORF1a_polyprotein:A800C(N267T))	46	0.003	44	0.002	6	0.002			30	0.002			2	0.003	14	0.002	17	0.004	36	0.003					10	0.003	9	0.007	0.017	0.024
1067		G1067A|(ORF1ab_polyprotein:G802A(G268R))|(ORF1a_polyprotein:G802A(G268R))			2099	0.088	32	0.011																					2	0.099	0	0.099
1076		C1076G|(ORF1ab_polyprotein:C811G(P271A))|(ORF1a_polyprotein:C811G(P271A))					4	0.001					3	0.004	2	0.002							7	0.01					4	0.001	0.016	0.017
1077		C1077G|(ORF1ab_polyprotein:C812G(P271R))|(ORF1a_polyprotein:C812G(P271R))	22	0.001	33	0.001					22	0.002			2	0.002	14	0.002	14	0.003	20	0.001	2	0.003					8	0.002	0.013	0.015
1078		A1078G|(ORF1ab_polyprotein:A813G(P271P))|(ORF1a_polyprotein:A813G(P271P))																			322	0.023							1	0	0.023	0.023
1079		A1079T|(ORF1ab_polyprotein:A814T(N272Y))|(ORF1a_polyprotein:A814T(N272Y))	19	0.001			3	0.001			22	0.002	3	0.004	2	0.002	13	0.002	7	0.002	24	0.002	4	0.006			6	0.002	10	0.002	0.022	0.024
1085		G1085T|(ORF1ab_polyprotein:G820T(V274L))|(ORF1a_polyprotein:G820T(V274L))	32	0.002	33	0.001	8	0.003			23	0.002	4	0.005							20	0.001	2	0.003			7	0.002	8	0.006	0.013	0.019
1093		C1093A|(ORF1ab_polyprotein:C828A(P276P))|(ORF1a_polyprotein:C828A(P276P))											2	0.002					7	0.002			4	0.006	2	0.004			4	0	0.014	0.014
1104		T1104A|(ORF1ab_polyprotein:T839A(I280K))|(ORF1a_polyprotein:T839A(I280K))	21	0.001			4	0.001									10	0.001			17	0.001	3	0.004	4	0.009			6	0.002	0.015	0.017
1114		T1114A|(ORF1ab_polyprotein:T849A(T283T))|(ORF1a_polyprotein:T849A(T283T))	47	0.003	65	0.003	8	0.003			37	0.003	3	0.004	4	0.005	23	0.003	18	0.004	37	0.003	5	0.007	3	0.007	10	0.003	12	0.009	0.039	0.048
1115		A1115C|(ORF1ab_polyprotein:A850C(I284L))|(ORF1a_polyprotein:A850C(I284L))					6	0.002			15	0.001			2	0.002	11	0.001	10	0.002	17	0.001	2	0.003			7	0.002	8	0.002	0.012	0.014
1116		T1116G|(ORF1ab_polyprotein:T851G(I284S))|(ORF1a_polyprotein:T851G(I284S))											3	0.004	2	0.002	13	0.002	10	0.002	17	0.001	2	0.003					6	0	0.014	0.014
1116		T1116A|(ORF1ab_polyprotein:T851A(I284N))|(ORF1a_polyprotein:T851A(I284N))	29	0.002											5	0.006			13	0.003	25	0.002			4	0.009			5	0.002	0.02	0.022
1122		C1122G|(ORF1ab_polyprotein:C857G(P286R))|(ORF1a_polyprotein:C857G(P286R))	26	0.001			4	0.001									10	0.001	5	0.001	22	0.002	3	0.004	2	0.004			7	0.002	0.012	0.014
1123		A1123G|(ORF1ab_polyprotein:A858G(P286P))|(ORF1a_polyprotein:A858G(P286P))																									74	0.021	1	0	0.021	0.021
1124		AGG1124-1126del|(ORF1ab_polyprotein:859-861del(R287del))|(ORF1a_polyprotein:859-861del(R287del))					46	0.016																					1	0.016	0	0.016
1125		G1125T|(ORF1ab_polyprotein:G860T(R287M))|(ORF1a_polyprotein:G860T(R287M))					41	0.014																					1	0.014	0	0.014
1126		G1126T|(ORF1ab_polyprotein:G861T(R287S))|(ORF1a_polyprotein:G861T(R287S))																									72	0.021	1	0	0.021	0.021
1135		G1135T|(ORF1ab_polyprotein:G870T(K290N))|(ORF1a_polyprotein:G870T(K290N))					5	0.002			18	0.001													8	0.017			3	0.002	0.018	0.02
1143		T1143G|(ORF1ab_polyprotein:T878G(L293R))|(ORF1a_polyprotein:T878G(L293R))					4	0.001					2	0.002	5	0.006	10	0.001	9	0.002	14	0.001	7	0.01			6	0.002	8	0.001	0.024	0.025
1148		G1148-1148del|(ORF1ab_polyprotein:883-883del(295fs))|(ORF1a_polyprotein:883-883del(295fs))	1519	0.081																									1	0.081	0	0.081
1148		G1148T|(ORF1ab_polyprotein:G883T(G295C))|(ORF1a_polyprotein:G883T(G295C))					3	0.001																	444	0.967			2	0.001	0.967	0.968
1150		C1150G|(ORF1ab_polyprotein:C885G(G295G))|(ORF1a_polyprotein:C885G(G295G))	30	0.002	27	0.001	3	0.001			19	0.001					12	0.001	7	0.002	24	0.002	3	0.004					8	0.004	0.01	0.014
1166		C1166T|(ORF1ab_polyprotein:C901T(R301*))|(ORF1a_polyprotein:C901T(R301*))					55	0.019																					1	0.019	0	0.019
1172		G1172-1172del|(ORF1ab_polyprotein:907-907del(303fs))|(ORF1a_polyprotein:907-907del(303fs))			346	0.014																							1	0.014	0	0.014
1173		T1173C|(ORF1ab_polyprotein:T908C(V303A))|(ORF1a_polyprotein:T908C(V303A))					42	0.015																					1	0.015	0	0.015
1177		T1177C|(ORF1ab_polyprotein:T912C(Y304Y))|(ORF1a_polyprotein:T912C(Y304Y))					74	0.026																					1	0.026	0	0.026
1181		G1181T|(ORF1ab_polyprotein:G916T(V306F))|(ORF1a_polyprotein:G916T(V306F))											465	0.551															1	0	0.551	0.551
1190		C1190T|(ORF1ab_polyprotein:C925T(P309S))|(ORF1a_polyprotein:C925T(P309S))					42	0.015																					1	0.015	0	0.015
1190		CC1190-1191del|(ORF1ab_polyprotein:925-926del(309fs))|(ORF1a_polyprotein:925-926del(309fs))																					302	0.449					1	0	0.449	0.449
1195		TG1195-1196del|(ORF1ab_polyprotein:930-931del(310fs))|(ORF1a_polyprotein:930-931del(310fs))					59	0.02																					1	0.02	0	0.02
1212		G1212C|(ORF1ab_polyprotein:G947C(C316S))|(ORF1a_polyprotein:G947C(C316S))	33	0.002	41	0.002	4	0.001			22	0.002					12	0.001	5	0.001	23	0.002	4	0.006	4	0.009			9	0.005	0.021	0.026
1212		G1212T|(ORF1ab_polyprotein:G947T(C316F))|(ORF1a_polyprotein:G947T(C316F))											465	0.552															1	0	0.552	0.552
1227		T1227G|(ORF1ab_polyprotein:T962G(M321R))|(ORF1a_polyprotein:T962G(M321R))	19	0.001	37	0.001	3	0.001			16	0.001			3	0.004	10	0.001					5	0.007					7	0.003	0.013	0.016
1233		G1233T|(ORF1ab_polyprotein:G968T(C323F))|(ORF1a_polyprotein:G968T(C323F))																			240	0.017	2	0.003					2	0	0.02	0.02
1233		G1233-1233del|(ORF1ab_polyprotein:968-968del(323fs))|(ORF1a_polyprotein:968-968del(323fs))																					300	0.446					1	0	0.446	0.446
1235		G1235-1235del|(ORF1ab_polyprotein:970-970del(324fs))|(ORF1a_polyprotein:970-970del(324fs))																					302	0.449					1	0	0.449	0.449
1238		C1238T|(ORF1ab_polyprotein:C973T(H325Y))|(ORF1a_polyprotein:C973T(H325Y))															1309	0.162											1	0	0.162	0.162
1248		A1248-1248del|(ORF1ab_polyprotein:983-983del(328fs))|(ORF1a_polyprotein:983-983del(328fs))													398	0.464													1	0	0.464	0.464
1252		T1252C|(ORF1ab_polyprotein:T987C(T329T))|(ORF1a_polyprotein:T987C(T329T))					50	0.017																					1	0.017	0	0.017
1264		G1264-1264del|(ORF1ab_polyprotein:999-999del(333fs))|(ORF1a_polyprotein:999-999del(333fs))					58	0.02																					1	0.02	0	0.02
1269		A1269G|(ORF1ab_polyprotein:A1004G(D335G))|(ORF1a_polyprotein:A1004G(D335G))															1280	0.159											1	0	0.159	0.159
1288	RATG13	C1288T|(ORF1ab_polyprotein:C1023T(C341C))|(ORF1a_polyprotein:C1023T(C341C))																			309	0.023							1	0	0.023	0.023
1303		T1303C|(ORF1ab_polyprotein:T1038C(T346T))|(ORF1a_polyprotein:T1038C(T346T))	26	0.001	41	0.002					29	0.002					12	0.002	13	0.003	23	0.002					9	0.002	7	0.003	0.011	0.014
1305		A1305-1305del|(ORF1ab_polyprotein:GAG1039-1041GTinsert(E347fsinsert))|(ORF1a_polyprotein:GAG1039-1041GTinsert(E347fsinsert))													385	0.464													1	0	0.464	0.464
1306		G1306T|(ORF1ab_polyprotein:GAG1039-1041GTinsert(E347fsinsert))|(ORF1a_polyprotein:GAG1039-1041GTinsert(E347fsinsert))													385	0.464													1	0	0.464	0.464
1320		A1320C|(ORF1ab_polyprotein:A1055C(E352A))|(ORF1a_polyprotein:A1055C(E352A))	21	0.001	37	0.002					23	0.002	4	0.005	2	0.002	14	0.002			22	0.002					222	0.048	8	0.003	0.061	0.064
1325		G1325C|(ORF1ab_polyprotein:G1060C(A354P))|(ORF1a_polyprotein:G1060C(A354P))	31	0.002	39	0.002					24	0.002			3	0.004	17	0.002	10	0.002	23	0.002					5	0.001	8	0.004	0.013	0.017
1360		T1360A|(ORF1ab_polyprotein:T1095A(V365V))|(ORF1a_polyprotein:T1095A(V365V))	21	0.001	39	0.002	8	0.002			27	0.002			3	0.004	13	0.002	10	0.002			5	0.007			5	0.001	9	0.005	0.018	0.023
1362		T1362-1362del|(ORF1ab_polyprotein:1097-1097del(366fs))|(ORF1a_polyprotein:1097-1097del(366fs))	59	0.003	65	0.003	9	0.002			46	0.003	4	0.005			38	0.005	16	0.003	43	0.003			3	0.004	18	0.004	10	0.008	0.027	0.035
1375		T1375C|(ORF1ab_polyprotein:T1110C(C370C))|(ORF1a_polyprotein:T1110C(C370C))																					52	0.481					1	0	0.481	0.481
1378		A1378C|(ORF1ab_polyprotein:A1113C(P371P))|(ORF1a_polyprotein:A1113C(P371P))	2	0.003																	4	0.012					5	0.005	3	0.003	0.017	0.02
1379		G1379C|(ORF1ab_polyprotein:G1114C(A372P))|(ORF1a_polyprotein:G1114C(A372P))	2	0.003			3	0.003													2	0.006					8	0.007	4	0.006	0.013	0.019
1381		A1381G|(ORF1ab_polyprotein:A1116G(A372A))|(ORF1a_polyprotein:A1116G(A372A))																									33	0.031	1	0	0.031	0.031
1397		G1397C|(ORF1ab_polyprotein:G1132C(V378L))|(ORF1a_polyprotein:G1132C(V378L))	3	0.005															2	0.004	2	0.006					8	0.007	4	0.005	0.017	0.022
1400		G1400C|(ORF1ab_polyprotein:G1135C(G379R))|(ORF1a_polyprotein:G1135C(G379R))					5	0.004											2	0.004	3	0.009			2	0.007	2	0.002	5	0.004	0.022	0.026
1400		G1400T|(ORF1ab_polyprotein:G1135T(G379*))|(ORF1a_polyprotein:G1135T(G379*))					2	0.002									16	0.132									4	0.004	3	0.002	0.136	0.138
1406		G1406C|(ORF1ab_polyprotein:G1141C(E381Q))|(ORF1a_polyprotein:G1141C(E381Q))			6	0.074															3	0.009							2	0.074	0.009	0.083
1408		G1408C|(ORF1ab_polyprotein:G1143C(E381D))|(ORF1a_polyprotein:G1143C(E381D))	2	0.003			7	0.006											2	0.004	4	0.011					5	0.004	5	0.009	0.019	0.028
1409		C1409G|(ORF1ab_polyprotein:C1144G(H382D))|(ORF1a_polyprotein:C1144G(H382D))	3	0.005			3	0.003											3	0.007									3	0.008	0.007	0.015
1412		A1412T|(ORF1ab_polyprotein:A1147T(S383C))|(ORF1a_polyprotein:A1147T(S383C))	2	0.003			5	0.004											3	0.007							3	0.003	4	0.007	0.01	0.017
1427		C1427T|(ORF1ab_polyprotein:C1162T(H388Y))|(ORF1a_polyprotein:C1162T(H388Y))					27	0.024																					1	0.024	0	0.024
1433		G1433C|(ORF1ab_polyprotein:G1168C(E390Q))|(ORF1a_polyprotein:G1168C(E390Q))	4	0.007			2	0.002																	2	0.007	2	0.002	4	0.009	0.009	0.018
1436		T1436A|(ORF1ab_polyprotein:T1171A(S391T))|(ORF1a_polyprotein:T1171A(S391T))	2	0.003			3	0.003											2	0.004	2	0.006					5	0.004	5	0.006	0.014	0.02
1437		C1437T|(ORF1ab_polyprotein:C1172T(S391F))|(ORF1a_polyprotein:C1172T(S391F))					26	0.023																					1	0.023	0	0.023
1452		T1452A|(ORF1ab_polyprotein:T1187A(I396N))|(ORF1a_polyprotein:T1187A(I396N))	3	0.005			4	0.003			2	0.005							2	0.004							2	0.002	5	0.008	0.011	0.019
1455		T1455G|(ORF1ab_polyprotein:T1190G(L397R))|(ORF1a_polyprotein:T1190G(L397R))					5	0.004											3	0.007	2	0.006							3	0.004	0.013	0.017
1457		C1457T|(ORF1ab_polyprotein:C1192T(R398C))|(ORF1a_polyprotein:C1192T(R398C))									30	0.075															36	0.032	2	0	0.107	0.107
1458		G1458-1458del|(ORF1ab_polyprotein:1193-1193del(398fs))|(ORF1a_polyprotein:1193-1193del(398fs))					2	0.002																			28	0.025	2	0.002	0.025	0.027
1470		G1470T|(ORF1ab_polyprotein:G1205T(R402L))|(ORF1a_polyprotein:G1205T(R402L))											14	0.778															1	0	0.778	0.778
1479		C1479T|(ORF1ab_polyprotein:C1214T(A405V))|(ORF1a_polyprotein:C1214T(A405V))																							224	0.778			1	0	0.778	0.778
1482		T1482C|(ORF1ab_polyprotein:T1217C(F406S))|(ORF1a_polyprotein:T1217C(F406S))																	105	0.235									1	0	0.235	0.235
1484		G1484-1484del|(ORF1ab_polyprotein:1219-1219del(407fs))|(ORF1a_polyprotein:1219-1219del(407fs))																									19	0.017	1	0	0.017	0.017
1487		G1487T|(ORF1ab_polyprotein:G1222T(G408C))|(ORF1a_polyprotein:G1222T(G408C))																			6	0.017					2	0.002	2	0	0.019	0.019
1487		G1487A|(ORF1ab_polyprotein:G1222A(G408S))|(ORF1a_polyprotein:G1222A(G408S))															3	0.025											1	0	0.025	0.025
1504		T1504C|(ORF1ab_polyprotein:T1239C(Y413Y))|(ORF1a_polyprotein:T1239C(Y413Y))	24	0.04			13	0.011																					2	0.051	0	0.051
1516	RATG13	T1516C|(ORF1ab_polyprotein:T1251C(H417H))|(ORF1a_polyprotein:T1251C(H417H))																									28	0.025	1	0	0.025	0.025
1522		G1522C|(ORF1ab_polyprotein:G1257C(K419N))|(ORF1a_polyprotein:G1257C(K419N))					3	0.003											2	0.004	2	0.006					3	0.003	4	0.003	0.013	0.016
1523		T1523C|(ORF1ab_polyprotein:T1258C(C420R))|(ORF1a_polyprotein:T1258C(C420R))																			6	0.017							1	0	0.017	0.017
1526		G1526T|(ORF1ab_polyprotein:G1261T(A421S))|(ORF1a_polyprotein:G1261T(A421S))	2	0.003			2	0.002											3	0.007							5	0.004	4	0.005	0.011	0.016
1535		G1535T|(ORF1ab_polyprotein:G1270T(V424F))|(ORF1a_polyprotein:G1270T(V424F))																					61	0.535					1	0	0.535	0.535
1545		C1545T|(ORF1ab_polyprotein:C1280T(A427V))|(ORF1a_polyprotein:C1280T(A427V))	33	0.055			3	0.003																					2	0.058	0	0.058
1545		C1545G|(ORF1ab_polyprotein:C1280G(A427G))|(ORF1a_polyprotein:C1280G(A427G))	6	0.01			8	0.007									2	0.017	7	0.016	5	0.014					6	0.005	6	0.017	0.052	0.069
1549		C1549T|(ORF1ab_polyprotein:C1284T(S428S))|(ORF1a_polyprotein:C1284T(S428S))	31	0.051	7	0.086	46	0.04			170	0.425															12	0.011	5	0.177	0.436	0.613
1555		C1555A|(ORF1ab_polyprotein:C1290A(N430K))|(ORF1a_polyprotein:C1290A(N430K))	2	0.003			3	0.003											2	0.004							4	0.004	4	0.006	0.008	0.014
1557		T1557A|(ORF1ab_polyprotein:T1292A(I431K))|(ORF1a_polyprotein:T1292A(I431K))																			4	0.011					3	0.003	2	0	0.014	0.014
1566		A1566G|(ORF1ab_polyprotein:A1301G(N434S))|(ORF1a_polyprotein:A1301G(N434S))					21	0.018													2	0.006							2	0.018	0.006	0.024
1569		A1569T|(ORF1ab_polyprotein:A1304T(H435L))|(ORF1a_polyprotein:A1304T(H435L))																									34	0.03	1	0	0.03	0.03
1572		C1572G|(ORF1ab_polyprotein:C1307G(T436R))|(ORF1a_polyprotein:C1307G(T436R))																			2	0.006			2	0.007	2	0.002	3	0	0.015	0.015
1573		A1573C|(ORF1ab_polyprotein:A1308C(T436T))|(ORF1a_polyprotein:A1308C(T436T))					2	0.002													3	0.009					3	0.003	3	0.002	0.012	0.014
1574		G1574C|(ORF1ab_polyprotein:G1309C(G437R))|(ORF1a_polyprotein:G1309C(G437R))	2	0.003			5	0.004			2	0.005							3	0.007	3	0.008					7	0.006	6	0.007	0.026	0.033
1581		T1581-1581del|(ORF1ab_polyprotein:1316-1316del(439fs))|(ORF1a_polyprotein:1316-1316del(439fs))					70	0.004	266	0.005			108	0.005	100	0.006	73	0.002	138	0.003			57	0.004	172	0.005	84	0.004	9	0.004	0.034	0.038
1583		G1583-1583del|(ORF1ab_polyprotein:1318-1318del(440fs))|(ORF1a_polyprotein:1318-1318del(440fs))					51	0.003	325	0.006			68	0.003	52	0.003	87	0.002	89	0.002			62	0.005	114	0.003	55	0.002	9	0.003	0.026	0.029
1585		A1585T|(ORF1ab_polyprotein:A1320T(G440G))|(ORF1a_polyprotein:A1320T(G440G))	191	0.002	162	0.001	29	0.002	83	0.002	156	0.002	53	0.002	29	0.002	84	0.002	86	0.002	105	0.002	26	0.002	64	0.002	42	0.002	13	0.005	0.02	0.025
1587		A1587T|(ORF1ab_polyprotein:A1322T(E441V))|(ORF1a_polyprotein:A1322T(E441V))	528	0.006	579	0.005	91	0.005	233	0.004	525	0.007	109	0.005	85	0.005	231	0.005	330	0.006	294	0.006	84	0.006	156	0.005	125	0.006	13	0.016	0.055	0.071
1598		G1598T|(ORF1ab_polyprotein:G1333T(G445C))|(ORF1a_polyprotein:G1333T(G445C))					707	0.039																			413	0.019	2	0.039	0.019	0.058
1598		G1598A|(ORF1ab_polyprotein:G1333A(G445S))|(ORF1a_polyprotein:G1333A(G445S))																							6590	0.194			1	0	0.194	0.194
1623		T1623C|(ORF1ab_polyprotein:T1358C(I453T))|(ORF1a_polyprotein:T1358C(I453T))							54198	0.998																			1	0	0.998	0.998
1625		C1625G|(ORF1ab_polyprotein:C1360G(L454V))|(ORF1a_polyprotein:C1360G(L454V))	229	0.002	250	0.002	39	0.002	121	0.002	167	0.002	45	0.002	25	0.002	93	0.002	124	0.002	125	0.003	29	0.002	59	0.002	36	0.002	13	0.006	0.021	0.027
1629		1629-insertA|(ORF1ab_polyprotein:1364insertA(455fs))|(ORF1a_polyprotein:1364insertA(455fs))					29	0.002											7133	0.132							46	0.002	3	0.002	0.134	0.136
1636		G1636-1636del|(ORF1ab_polyprotein:1371-1371del(457fs))|(ORF1a_polyprotein:1371-1371del(457fs))																					4755	0.358					1	0	0.358	0.358
1642		C1642G|(ORF1ab_polyprotein:C1377G(V459V))|(ORF1a_polyprotein:C1377G(V459V))	198	0.002	195	0.002	33	0.002	98	0.002	124	0.002	43	0.002	34	0.002	76	0.002	86	0.002	86	0.002	27	0.002	57	0.002	34	0.002	13	0.006	0.02	0.026
1644		A1644C|(ORF1ab_polyprotein:A1379C(N460T))|(ORF1a_polyprotein:A1379C(N460T))	145	0.002	142	0.001	28	0.002	84	0.002	123	0.002	26	0.001	22	0.001	68	0.002	66	0.001	65	0.001	16	0.001	35	0.001	30	0.001	13	0.005	0.013	0.018
1646		A1646T|(ORF1ab_polyprotein:A1381T(I461F))|(ORF1a_polyprotein:A1381T(I461F))	192	0.002	235	0.002	24	0.001	134	0.002	171	0.002			31	0.002	57	0.001	115	0.002	92	0.002	23	0.002	50	0.001	51	0.002	12	0.005	0.016	0.021
1651		T1651-1651del|(ORF1ab_polyprotein:1386-1386del(462fs))|(ORF1a_polyprotein:1386-1386del(462fs))					286	0.016																					1	0.016	0	0.016
1652		A1652T|(ORF1ab_polyprotein:A1387T(I463F))|(ORF1a_polyprotein:A1387T(I463F))	161	0.002	169	0.001	24	0.001	87	0.002	140	0.002	35	0.002	23	0.001	74	0.002	109	0.002	87	0.002	38	0.003	66	0.002	26	0.001	13	0.004	0.019	0.023
1654		TG1654-1655del|(ORF1ab_polyprotein:1389-1390del(463fs))|(ORF1a_polyprotein:1389-1390del(463fs))																									367	0.017	1	0	0.017	0.017
1655		G1655A|(ORF1ab_polyprotein:G1390A(V464I))|(ORF1a_polyprotein:G1390A(V464I))					212	0.012																			35	0.002	2	0.012	0.002	0.014
1659		G1659T|(ORF1ab_polyprotein:G1394T(G465V))|(ORF1a_polyprotein:G1394T(G465V))					264	0.015																					1	0.015	0	0.015
1659		G1659C|(ORF1ab_polyprotein:G1394C(G465A))|(ORF1a_polyprotein:G1394C(G465A))																									765	0.035	1	0	0.035	0.035
1672		T1672C|(ORF1ab_polyprotein:T1407C(L469L))|(ORF1a_polyprotein:T1407C(L469L))					434	0.024																					1	0.024	0	0.024
1681		G1681T|(ORF1ab_polyprotein:G1416T(E472D))|(ORF1a_polyprotein:G1416T(E472D))																	7327	0.131									1	0	0.131	0.131
1684		C1684T|(ORF1ab_polyprotein:C1419T(I473I))|(ORF1a_polyprotein:C1419T(I473I))	7906	0.081	5951	0.05	846	0.045					5798	0.254							2109	0.041							5	0.176	0.295	0.471
1685		G1685C|(ORF1ab_polyprotein:G1420C(A474P))|(ORF1a_polyprotein:G1420C(A474P))	213	0.002	210	0.002	35	0.002	132	0.002	232	0.003	62	0.003	55	0.003	87	0.002	132	0.002	129	0.003	34	0.002	79	0.002	61	0.003	13	0.006	0.025	0.031
1688		ATT1688-1690del|(ORF1ab_polyprotein:1423-1425del(I475del))|(ORF1a_polyprotein:1423-1425del(I475del))											5805	0.254															1	0	0.254	0.254
1691		A1691T|(ORF1ab_polyprotein:A1426T(I476F))|(ORF1a_polyprotein:A1426T(I476F))	153	0.002	150	0.001	21	0.001	63	0.001	108	0.001	36	0.002	27	0.002	64	0.001	81	0.001	83	0.002	24	0.002			31	0.001	12	0.004	0.013	0.017
1692		T1692-1692del|(ORF1ab_polyprotein:1427-1427del(476fs))|(ORF1a_polyprotein:1427-1427del(476fs))					261	0.014																					1	0.014	0	0.014
1697		G1697C|(ORF1ab_polyprotein:G1432C(A478P))|(ORF1a_polyprotein:G1432C(A478P))	163	0.002	149	0.001	25	0.001	118	0.002	131	0.002	34	0.001	24	0.001	60	0.001	81	0.001	88	0.002	34	0.002	54	0.002	30	0.001	13	0.004	0.015	0.019
1701		C1701G|(ORF1ab_polyprotein:C1436G(S479C))|(ORF1a_polyprotein:C1436G(S479C))	137	0.001	159	0.001	28	0.002	98	0.002	120	0.002	44	0.002	25	0.002	57	0.001	80	0.001	80	0.002	21	0.002	39	0.001	27	0.001	13	0.004	0.016	0.02
1702		T1702C|(ORF1ab_polyprotein:T1437C(S479S))|(ORF1a_polyprotein:T1437C(S479S))	4446	0.046													95	0.002											2	0.046	0.002	0.048
1722		C1722G|(ORF1ab_polyprotein:C1457G(A486G))|(ORF1a_polyprotein:C1457G(A486G))	182	0.002	166	0.001	27	0.002	93	0.002	142	0.002	57	0.002	27	0.002	94	0.002	114	0.002	101	0.002	29	0.002	51	0.001	27	0.001	13	0.005	0.018	0.023
1738		G1738T|(ORF1ab_polyprotein:G1473T(V491V))|(ORF1a_polyprotein:G1473T(V491V))																									359	0.017	1	0	0.017	0.017
1738		G1738A|(ORF1ab_polyprotein:G1473A(V491V))|(ORF1a_polyprotein:G1473A(V491V))																			900	0.018							1	0	0.018	0.018
1739		A1739C|(ORF1ab_polyprotein:A1474C(K492Q))|(ORF1a_polyprotein:A1474C(K492Q))																									445	0.02	1	0	0.02	0.02
1740		A1740C|(ORF1ab_polyprotein:A1475C(K492T))|(ORF1a_polyprotein:A1475C(K492T))	147	0.002	148	0.001	18	0.001	84	0.001	117	0.001			18	0.001	71	0.002	90	0.002	84	0.002	22	0.002	41	0.001	29	0.001	12	0.004	0.013	0.017
1742		G1742T|(ORF1ab_polyprotein:G1477T(G493C))|(ORF1a_polyprotein:G1477T(G493C))											5897	0.258															1	0	0.258	0.258
1781		TG1781-1782del|(ORF1ab_polyprotein:1516-1517del(506fs))|(ORF1a_polyprotein:1516-1517del(506fs))																									433	0.02	1	0	0.02	0.02
1782		G1782T|(ORF1ab_polyprotein:G1517T(C506F))|(ORF1a_polyprotein:G1517T(C506F))																							5525	0.157			1	0	0.157	0.157
1784		G1784-1784del|(ORF1ab_polyprotein:1519-1519del(507fs))|(ORF1a_polyprotein:1519-1519del(507fs))																									377	0.017	1	0	0.017	0.017
1789		TT1789-1790del|(ORF1ab_polyprotein:1524-1525del(508fs))|(ORF1a_polyprotein:1524-1525del(508fs))																							5724	0.163			1	0	0.163	0.163
1805		GG1805-1806del|(ORF1ab_polyprotein:1540-1541del(514fs))|(ORF1a_polyprotein:1540-1541del(514fs))											5529	0.242															1	0	0.242	0.242
1811		G1811T|(ORF1ab_polyprotein:G1546T(A516S))|(ORF1a_polyprotein:G1546T(A516S))																			100	0.002					395	0.018	2	0	0.02	0.02
1811		G1811C|(ORF1ab_polyprotein:G1546C(A516P))|(ORF1a_polyprotein:G1546C(A516P))					18	0.001					36	0.002													432	0.02	3	0.001	0.022	0.023
1814		AA1814-1815del|(ORF1ab_polyprotein:1549-1550del(517fs))|(ORF1a_polyprotein:1549-1550del(517fs))	2452	0.025																									1	0.025	0	0.025
1820		G1820A|(ORF1ab_polyprotein:G1555A(G519S))|(ORF1a_polyprotein:G1555A(G519S))	5445	0.056			658	0.037			127	0.002							7149	0.128									4	0.093	0.13	0.223
1824		C1824G|(ORF1ab_polyprotein:C1559G(A520G))|(ORF1a_polyprotein:C1559G(A520G))	121	0.001	151	0.001	18	0.001	80	0.001	94	0.001	38	0.002	31	0.002	58	0.001	83	0.001	75	0.001	18	0.001	49	0.001	33	0.002	13	0.003	0.013	0.016
1832		A1832T|(ORF1ab_polyprotein:A1567T(I523F))|(ORF1a_polyprotein:A1567T(I523F))	146	0.001	165	0.001	25	0.001	121	0.002	145	0.002	44	0.002	20	0.001	69	0.002	92	0.002	86	0.002	25	0.002	43	0.001	42	0.002	13	0.003	0.018	0.021
1836		G1836T|(ORF1ab_polyprotein:G1571T(G524V))|(ORF1a_polyprotein:G1571T(G524V))													8805	0.536													1	0	0.536	0.536
1841		C1841T|(ORF1ab_polyprotein:C1576T(Q526*))|(ORF1a_polyprotein:C1576T(Q526*))			4002	0.033																							1	0.033	0	0.033
1853	RATG13	C1853T|(ORF1ab_polyprotein:C1588T(L530L))|(ORF1a_polyprotein:C1588T(L530L))																									760	0.034	1	0	0.034	0.034
1855		G1855C|(ORF1ab_polyprotein:G1590C(L530L))|(ORF1a_polyprotein:G1590C(L530L))	160	0.002	183	0.002	32	0.002	125	0.002	151	0.002	34	0.001	20	0.001	67	0.001	90	0.002	82	0.002	24	0.002	51	0.001	31	0.001	13	0.006	0.015	0.021
1855		G1855T|(ORF1ab_polyprotein:G1590T(L530L))|(ORF1a_polyprotein:G1590T(L530L))											5857	0.255															1	0	0.255	0.255
1863		T1863-1863del|(ORF1ab_polyprotein:1598-1598del(533fs))|(ORF1a_polyprotein:1598-1598del(533fs))											5841	0.255															1	0	0.255	0.255
1869		C1869G|(ORF1ab_polyprotein:C1604G(A535G))|(ORF1a_polyprotein:C1604G(A535G))	169	0.002	221	0.002	26	0.001	103	0.002	149	0.002	44	0.002	35	0.002	73	0.002	86	0.002	90	0.002	28	0.002	58	0.002	40	0.002	13	0.005	0.02	0.025
1871		TT1871-1872del|(ORF1ab_polyprotein:1606-1607del(536fs))|(ORF1a_polyprotein:1606-1607del(536fs))																			724	0.014							1	0	0.014	0.014
1874		G1874C|(ORF1ab_polyprotein:G1609C(A537P))|(ORF1a_polyprotein:G1609C(A537P))																			749	0.015							1	0	0.015	0.015
1878		C1878T|(ORF1ab_polyprotein:C1613T(S538L))|(ORF1a_polyprotein:C1613T(S538L))					259	0.015																					1	0.015	0	0.015
1884		C1884T|(ORF1ab_polyprotein:C1619T(A540V))|(ORF1a_polyprotein:C1619T(A540V))			3859	0.032																							1	0.032	0	0.032
1885		T1885C|(ORF1ab_polyprotein:T1620C(A540A))|(ORF1a_polyprotein:T1620C(A540A))													7320	0.462													1	0	0.462	0.462
1886		G1886T|(ORF1ab_polyprotein:G1621T(A541S))|(ORF1a_polyprotein:G1621T(A541S))																							5584	0.104			1	0	0.104	0.104
1889		C1889T|(ORF1ab_polyprotein:C1624T(R542C))|(ORF1a_polyprotein:C1624T(R542C))					649	0.013													863	0.014					505	0.01	3	0.013	0.024	0.037
1889		CG1889-1890del|(ORF1ab_polyprotein:1624-1625del(542fs))|(ORF1a_polyprotein:1624-1625del(542fs))									14782	0.174																	1	0	0.174	0.174
1901		TC1901-1902del|(ORF1ab_polyprotein:1636-1637del(546fs))|(ORF1a_polyprotein:1636-1637del(546fs))											5736	0.099															1	0	0.099	0.099
1908		T1908A|(ORF1ab_polyprotein:T1643A(F548Y))|(ORF1a_polyprotein:T1643A(F548Y))	193	0.002	195	0.002					150	0.002			24	0.002	86	0.001	141	0.002	119	0.002	41	0.001	60	0.001	56	0.001	10	0.004	0.012	0.016
1909		C1909T|(ORF1ab_polyprotein:C1644T(F548F))|(ORF1a_polyprotein:C1644T(F548F))	2379	0.022																									1	0.022	0	0.022
1912		C1912T|(ORF1ab_polyprotein:C1647T(S549S))|(ORF1a_polyprotein:C1647T(S549S))															3097	0.048											1	0	0.048	0.048
1922		G1922C|(ORF1ab_polyprotein:G1657C(E553Q))|(ORF1a_polyprotein:G1657C(E553Q))	210	0.002	254	0.002	65	0.001	216	0.001	144	0.002	74	0.001	26	0.002	96	0.001	133	0.002	101	0.002	54	0.002	79	0.001	76	0.001	13	0.005	0.015	0.02
1936		T1936G|(ORF1ab_polyprotein:T1671G(N557K))|(ORF1a_polyprotein:T1671G(N557K))																			1114	0.017							1	0	0.017	0.017
1939	RATG13	T1939C|(ORF1ab_polyprotein:T1674C(S558S))|(ORF1a_polyprotein:T1674C(S558S))																			1689	0.026			2355	0.042			2	0	0.068	0.068
1973		C1973T|(ORF1ab_polyprotein:C1708T(L570L))|(ORF1a_polyprotein:C1708T(L570L))			710	0.152															493	0.03					1010	0.028	3	0.152	0.058	0.21
1988		C1988G|(ORF1ab_polyprotein:C1723G(Q575E))|(ORF1a_polyprotein:C1723G(Q575E))	38	0.002	8	0.002	45	0.001	170	0.001	20	0.002	52	0.001			49	0.002	24	0.002	27	0.002	44	0.002	37	0.002	57	0.002	12	0.005	0.016	0.021
1997		C1997T|(ORF1ab_polyprotein:C1732T(L578L))|(ORF1a_polyprotein:C1732T(L578L))																			258	0.015							1	0	0.015	0.015
1997		C1997G|(ORF1ab_polyprotein:C1732G(L578V))|(ORF1a_polyprotein:C1732G(L578V))	29	0.001	8	0.002	47	0.001	184	0.002	14	0.001	45	0.001			26	0.001	23	0.001	21	0.001	41	0.002	38	0.002	55	0.001	12	0.004	0.012	0.016
2003		C2003G|(ORF1ab_polyprotein:C1738G(L580V))|(ORF1a_polyprotein:C1738G(L580V))	25	0.001	14	0.003	49	0.002	172	0.001	12	0.001	46	0.001			27	0.001	27	0.002	28	0.002	32	0.001	27	0.001	53	0.001	12	0.006	0.011	0.017
2003		C2003T|(ORF1ab_polyprotein:C1738T(L580F))|(ORF1a_polyprotein:C1738T(L580F))					759	0.024																					1	0.024	0	0.024
2005		C2005G|(ORF1ab_polyprotein:C1740G(L580L))|(ORF1a_polyprotein:C1740G(L580L))	45	0.002	12	0.002	61	0.002	229	0.002	27	0.002	92	0.002			50	0.002	31	0.002	33	0.002	53	0.002	38	0.002	76	0.002	12	0.006	0.018	0.024
2007		T2007G|(ORF1ab_polyprotein:T1742G(I581S))|(ORF1a_polyprotein:T1742G(I581S))	45	0.002	8	0.002	69	0.002	231	0.002	26	0.002	63	0.002			53	0.002	31	0.002	31	0.002	52	0.002	26	0.001	66	0.002	12	0.006	0.017	0.023
2013		C2013G|(ORF1ab_polyprotein:C1748G(A583G))|(ORF1a_polyprotein:C1748G(A583G))	47	0.002	5	0.001	56	0.002	210	0.002	15	0.001	72	0.002			39	0.002	33	0.002	20	0.001	44	0.002	45	0.002	68	0.002	12	0.005	0.016	0.021
2026		A2026G|(ORF1ab_polyprotein:A1761G(T587T))|(ORF1a_polyprotein:A1761G(T587T))					804	0.025																					1	0.025	0	0.025
2030		G2030T|(ORF1ab_polyprotein:G1765T(D589Y))|(ORF1a_polyprotein:G1765T(D589Y))	1633	0.083															18	0.001									2	0.083	0.001	0.084
2035		G2035T|(ORF1ab_polyprotein:G1770T(L590F))|(ORF1a_polyprotein:G1770T(L590F))					1028	0.032																					1	0.032	0	0.032
2041		T2041A|(ORF1ab_polyprotein:T1776A(T592T))|(ORF1a_polyprotein:T1776A(T592T))	37	0.002	5	0.001	53	0.002	177	0.001	11	0.001	55	0.001			31	0.001	22	0.001	29	0.002	35	0.002	31	0.001	53	0.001	12	0.005	0.011	0.016
2046		A2046C|(ORF1ab_polyprotein:A1781C(N594T))|(ORF1a_polyprotein:A1781C(N594T))	25	0.001	12	0.002	56	0.002	205	0.002	18	0.002	59	0.001			28	0.001	27	0.002	34	0.002	44	0.002	29	0.001	56	0.002	12	0.005	0.015	0.02
2047		T2047A|(ORF1ab_polyprotein:T1782A(N594K))|(ORF1a_polyprotein:T1782A(N594K))	49	0.003	10	0.002	67	0.002	225	0.002	28	0.003	74	0.002			39	0.002	30	0.002	27	0.002	49	0.002	44	0.002	68	0.002	12	0.007	0.019	0.026
2053		TG2053-2054del|(ORF1ab_polyprotein:1788-1789del(596fs))|(ORF1a_polyprotein:1788-1789del(596fs))			853	0.175																							1	0.175	0	0.175
2059		G2059C|(ORF1ab_polyprotein:G1794C(M598I))|(ORF1a_polyprotein:G1794C(M598I))	33	0.002	7	0.001	44	0.001	197	0.002	22	0.002	62	0.001			31	0.001	26	0.002	35	0.002	39	0.002	36	0.002	52	0.001	12	0.004	0.015	0.019
2066		A2066G|(ORF1ab_polyprotein:A1801G(I601V))|(ORF1a_polyprotein:A1801G(I601V))	1481	0.076			658	0.021																					2	0.097	0	0.097
2075		G2075A|(ORF1ab_polyprotein:G1810A(G604S))|(ORF1a_polyprotein:G1810A(G604S))					1691	0.053									5039	0.219											2	0.053	0.219	0.272
2088		T2088C|(ORF1ab_polyprotein:T1823C(L608S))|(ORF1a_polyprotein:T1823C(L608S))																									909	0.024	1	0	0.024	0.024
2091		C2091T|(ORF1ab_polyprotein:C1826T(T609I))|(ORF1a_polyprotein:C1826T(T609I))	1481	0.076																									1	0.076	0	0.076
2106		C2106T|(ORF1ab_polyprotein:C1841T(T614I))|(ORF1a_polyprotein:C1841T(T614I))									3124	0.289									533	0.031							2	0	0.32	0.32
2110	RATG13	C2110T|(ORF1ab_polyprotein:C1845T(N615N))|(ORF1a_polyprotein:C1845T(N615N))																			2245	0.132							1	0	0.132	0.132
2112		T2112A|(ORF1ab_polyprotein:T1847A(I616N))|(ORF1a_polyprotein:T1847A(I616N))	26	0.001	5	0.001	42	0.001	171	0.001	13	0.001	42	0.001			28	0.001	23	0.001	27	0.002	40	0.002	25	0.001	59	0.002	12	0.003	0.012	0.015
2121		C2121G|(ORF1ab_polyprotein:C1856G(T619S))|(ORF1a_polyprotein:C1856G(T619S))	24	0.001	12	0.002	37	0.001	180	0.002	12	0.001	49	0.001			35	0.002	24	0.002			48	0.002	39	0.002	40	0.001	11	0.004	0.013	0.017
2128		T2128C|(ORF1ab_polyprotein:T1863C(Y621Y))|(ORF1a_polyprotein:T1863C(Y621Y))	1699	0.087	210	0.043	1634	0.051													489	0.029	21973	0.997			2565	0.069	6	0.181	1.095	1.276
2130		2130-insertA|(ORF1ab_polyprotein:1865insertA(622fs))|(ORF1a_polyprotein:1865insertA(622fs))	1477	0.075																									1	0.075	0	0.075
2140		A2140C|(ORF1ab_polyprotein:A1875C(K625N))|(ORF1a_polyprotein:A1875C(K625N))	31	0.002	7	0.001	38	0.001	213	0.002	15	0.001	58	0.001			35	0.002	16	0.001	26	0.002	48	0.002	30	0.001	56	0.002	12	0.004	0.014	0.018
2146	RATG13	C2146T|(ORF1ab_polyprotein:C1881T(V627V))|(ORF1a_polyprotein:C1881T(V627V))																			505	0.03							1	0	0.03	0.03
2147		C2147G|(ORF1ab_polyprotein:C1882G(L628V))|(ORF1a_polyprotein:C1882G(L628V))	40	0.002	6	0.001	61	0.002	296	0.002	16	0.001	68	0.002			49	0.002	33	0.002	26	0.002	48	0.002	47	0.002	72	0.002	12	0.005	0.017	0.022
2149		T2149A|(ORF1ab_polyprotein:T1884A(L628L))|(ORF1a_polyprotein:T1884A(L628L))					906	0.028																					1	0.028	0	0.028
2152		T2152G|(ORF1ab_polyprotein:T1887G(D629E))|(ORF1a_polyprotein:T1887G(D629E))	36	0.002			40	0.001	210	0.002	11	0.001	54	0.001			30	0.001	30	0.002	22	0.001	43	0.002	37	0.002	56	0.002	11	0.003	0.014	0.017
2156		C2156G|(ORF1ab_polyprotein:C1891G(L631V))|(ORF1a_polyprotein:C1891G(L631V))	25	0.001	7	0.001	59	0.002	225	0.002	18	0.002	58	0.001			37	0.002	23	0.001	26	0.002	44	0.002	51	0.002	52	0.001	12	0.004	0.015	0.019
2156		C2156T|(ORF1ab_polyprotein:C1891T(L631F))|(ORF1a_polyprotein:C1891T(L631F))					867	0.027																					1	0.027	0	0.027
2159		G2159-2159del|(ORF1ab_polyprotein:1894-1894del(632fs))|(ORF1a_polyprotein:1894-1894del(632fs))									3908	0.361																	1	0	0.361	0.361
2161		A2161C|(ORF1ab_polyprotein:A1896C(E632D))|(ORF1a_polyprotein:A1896C(E632D))	41	0.002	57	0.012	66	0.002	323	0.003	17	0.002	86	0.002			42	0.002	29	0.002	32	0.002	69	0.003	52	0.002	74	0.002	12	0.016	0.02	0.036
2163		A2163T|(ORF1ab_polyprotein:A1898T(E633V))|(ORF1a_polyprotein:A1898T(E633V))	46	0.002	13	0.003	86	0.003	410	0.003	26	0.002	117	0.003			53	0.002	42	0.003	39	0.002	65	0.003	62	0.003	95	0.003	12	0.008	0.024	0.032
2165		A2165T|(ORF1ab_polyprotein:A1900T(K634*))|(ORF1a_polyprotein:A1900T(K634*))	54	0.003	14	0.003	106	0.003	464	0.004	21	0.002	107	0.003			76	0.003	46	0.003	49	0.003	78	0.004	72	0.003	113	0.003	12	0.009	0.028	0.037
2171		A2171G|(ORF1ab_polyprotein:A1906G(K636E))|(ORF1a_polyprotein:A1906G(K636E))					887	0.028																					1	0.028	0	0.028
2172		A2172C|(ORF1ab_polyprotein:A1907C(K636T))|(ORF1a_polyprotein:A1907C(K636T))	30	0.002			52	0.002	192	0.002	14	0.001	60	0.001			34	0.001	17	0.001	26	0.002	34	0.002	30	0.001	70	0.002	11	0.004	0.013	0.017
2178		G2178C|(ORF1ab_polyprotein:G1913C(G638A))|(ORF1a_polyprotein:G1913C(G638A))	32	0.002	11	0.002	55	0.002			14	0.001	73	0.002			27	0.001	21	0.001	22	0.001	36	0.002	46	0.002	42	0.001	11	0.006	0.011	0.017
2180		G2180T|(ORF1ab_polyprotein:G1915T(V639L))|(ORF1a_polyprotein:G1915T(V639L))							111622	0.997											537	0.032							2	0	1.029	1.029
2194		A2194C|(ORF1ab_polyprotein:A1929C(R643S))|(ORF1a_polyprotein:A1929C(R643S))					981	0.032																					1	0.032	0	0.032
2217		T2217C|(ORF1ab_polyprotein:T1952C(F651S))|(ORF1a_polyprotein:T1952C(F651S))	35	0.002	5	0.001	52	0.002	190	0.002	24	0.002	78	0.002			24	0.001	20	0.001	26	0.002	36	0.002	33	0.001	60	0.002	12	0.005	0.015	0.02
2218		T2218A|(ORF1ab_polyprotein:T1953A(F651L))|(ORF1a_polyprotein:T1953A(F651L))	58	0.003	14	0.003	89	0.003	338	0.003	37	0.004	118	0.003			66	0.003	49	0.003	55	0.003	50	0.002	56	0.003	117	0.003	12	0.009	0.027	0.036
2220		T2220A|(ORF1ab_polyprotein:T1955A(I652N))|(ORF1a_polyprotein:T1955A(I652N))	65	0.003	11	0.002	98	0.003	394	0.004	33	0.003	144	0.004			63	0.003	42	0.003	44	0.003	74	0.004	76	0.003	118	0.003	12	0.008	0.03	0.038
2227	RATG13	C2227T|(ORF1ab_polyprotein:C1962T(T654T))|(ORF1a_polyprotein:C1962T(T654T))	1467	0.078																									1	0.078	0	0.078
2230		T2230C|(ORF1ab_polyprotein:T1965C(C655C))|(ORF1a_polyprotein:T1965C(C655C))																			436	0.014							1	0	0.014	0.014
2232		C2232T|(ORF1ab_polyprotein:C1967T(A656V))|(ORF1a_polyprotein:C1967T(A656V))					698	0.017																					1	0.017	0	0.017
2242		T2242A|(ORF1ab_polyprotein:T1977A(I659I))|(ORF1a_polyprotein:T1977A(I659I))	34	0.001							28	0.001															1501	0.033	3	0.001	0.034	0.035
2246		G2246A|(ORF1ab_polyprotein:G1981A(G661S))|(ORF1a_polyprotein:G1981A(G661S))	1606	0.055																									1	0.055	0	0.055
2247		G2247T|(ORF1ab_polyprotein:G1982T(G661V))|(ORF1a_polyprotein:G1982T(G661V))																					20988	0.999					1	0	0.999	0.999
2255		A2255T|(ORF1ab_polyprotein:A1990T(I664F))|(ORF1a_polyprotein:A1990T(I664F))	1605	0.055																									1	0.055	0	0.055
2260		CAC2260-2262del|(ORF1ab_polyprotein:GTCACC1993-1998GTCdel(VT665-666Vdel))|(ORF1a_polyprotein:GTCACC1993-1998GTCdel(VT665-666Vdel))															4114	0.089											1	0	0.089	0.089
2285		A2285G|(ORF1ab_polyprotein:A2020G(S674G))|(ORF1a_polyprotein:A2020G(S674G))							4	0.069																			1	0	0.069	0.069
2287		T2287C|(ORF1ab_polyprotein:T2022C(S674S))|(ORF1a_polyprotein:T2022C(S674S))															5307	0.218											1	0	0.218	0.218
2289		T2289-2289del|(ORF1ab_polyprotein:2024-2024del(675fs))|(ORF1a_polyprotein:2024-2024del(675fs))							2	0.5																			1	0	0.5	0.5
2297		T2297G|(ORF1ab_polyprotein:T2032G(F678V))|(ORF1a_polyprotein:T2032G(F678V))	11	0.001	17	0.002	19	0.002			30	0.002	25	0.002			39	0.002	43	0.002	21	0.001			18	0.002	20	0.002	10	0.005	0.013	0.018
2334		C2334G|(ORF1ab_polyprotein:C2069G(A690G))|(ORF1a_polyprotein:C2069G(A690G))	32	0.003	28	0.002	27	0.002			24	0.001	29	0.002			54	0.002	53	0.002	37	0.002			31	0.003	16	0.002	10	0.007	0.014	0.021
2334		C2334T|(ORF1ab_polyprotein:C2069T(A690V))|(ORF1a_polyprotein:C2069T(A690V))	3921	0.36	3695	0.328	3528	0.325			16680	0.997					10962	0.435	9255	0.33	5504	0.355					5111	0.521	8	1.013	2.638	3.651
2338		C2338G|(ORF1ab_polyprotein:C2073G(D691E))|(ORF1a_polyprotein:C2073G(D691E))	18	0.002	26	0.002	23	0.002			35	0.002	21	0.001			50	0.002	60	0.002	31	0.002			35	0.003	17	0.002	10	0.006	0.014	0.02
2340		C2340G|(ORF1ab_polyprotein:C2075G(S692C))|(ORF1a_polyprotein:C2075G(S692C))	27	0.002	21	0.002	23	0.002			27	0.002					38	0.002	42	0.001	39	0.003			32	0.003	11	0.001	9	0.006	0.012	0.018
2340		C2340T|(ORF1ab_polyprotein:C2075T(S692F))|(ORF1a_polyprotein:C2075T(S692F))																	9637	0.344									1	0	0.344	0.344
2341		T2341A|(ORF1ab_polyprotein:T2076A(S692S))|(ORF1a_polyprotein:T2076A(S692S))	14	0.001	19	0.002	14	0.001			24	0.001	17	0.001			46	0.002			29	0.002			21	0.002	15	0.002	9	0.004	0.01	0.014
2341	RATG13	T2341C|(ORF1ab_polyprotein:T2076C(S692S))|(ORF1a_polyprotein:T2076C(S692S))											15457	0.993															1	0	0.993	0.993
2344		C2344G|(ORF1ab_polyprotein:C2079G(I693M))|(ORF1a_polyprotein:C2079G(I693M))	30	0.003	24	0.002	31	0.003			39	0.002	28	0.002			69	0.003	67	0.002	48	0.003			28	0.003	19	0.002	10	0.008	0.017	0.025
2348		A2348T|(ORF1ab_polyprotein:A2083T(I695F))|(ORF1a_polyprotein:A2083T(I695F))	22	0.002	28	0.002	20	0.002			29	0.002	24	0.002			42	0.002	53	0.002	30	0.002			29	0.003	19	0.002	10	0.006	0.015	0.021
2351		G2351C|(ORF1ab_polyprotein:G2086C(G696R))|(ORF1a_polyprotein:G2086C(G696R))	14	0.001									17	0.001													346	0.035	3	0.001	0.036	0.037
2351		G2351T|(ORF1ab_polyprotein:G2086T(G696C))|(ORF1a_polyprotein:G2086T(G696C))																			18	0.001					661	0.067	2	0	0.068	0.068
2353		T2353C|(ORF1ab_polyprotein:T2088C(G696G))|(ORF1a_polyprotein:T2088C(G696G))					260	0.024																					1	0.024	0	0.024
2355		G2355C|(ORF1ab_polyprotein:G2090C(G697A))|(ORF1a_polyprotein:G2090C(G697A))	31	0.003	22	0.002	17	0.002			36	0.002	28	0.002			47	0.002	62	0.002	30	0.002			22	0.002	15	0.002	10	0.007	0.014	0.021
2357		G2357C|(ORF1ab_polyprotein:G2092C(A698P))|(ORF1a_polyprotein:G2092C(A698P))	17	0.002	24	0.002	27	0.002			32	0.002	24	0.002			42	0.002	52	0.002	28	0.002			28	0.003	22	0.002	10	0.006	0.015	0.021
2361		A2361G|(ORF1ab_polyprotein:A2096G(K699R))|(ORF1a_polyprotein:A2096G(K699R))																			2387	0.153							1	0	0.153	0.153
2371		C2371G|(ORF1ab_polyprotein:C2106G(A702A))|(ORF1a_polyprotein:C2106G(A702A))	16	0.001	23	0.002	15	0.001			21	0.001	36	0.002			50	0.002	57	0.002	26	0.002			20	0.002			9	0.004	0.011	0.015
2381		G2381T|(ORF1ab_polyprotein:G2116T(G706C))|(ORF1a_polyprotein:G2116T(G706C))	12	0.001	15	0.001	14	0.001			25	0.001	23	0.001			30	0.001	32	0.001	380	0.024			12	0.001			9	0.003	0.029	0.032
2398		G2398C|(ORF1ab_polyprotein:G2133C(T711T))|(ORF1a_polyprotein:G2133C(T711T))	20	0.002			19	0.002			26	0.002	29	0.002			46	0.002	42	0.001	32	0.002			11	0.001	16	0.002	9	0.004	0.012	0.016
2418		G2418-2418del|(ORF1ab_polyprotein:2153-2153del(718fs))|(ORF1a_polyprotein:2153-2153del(718fs))																			367	0.024							1	0	0.024	0.024
2424		G2424T|(ORF1ab_polyprotein:G2159T(C720F))|(ORF1a_polyprotein:G2159T(C720F))																			408	0.026							1	0	0.026	0.026
2440		AG2440-2441del|(ORF1ab_polyprotein:2175-2176del(725fs))|(ORF1a_polyprotein:2175-2176del(725fs))																									191	0.019	1	0	0.019	0.019
2447		G2447C|(ORF1ab_polyprotein:G2182C(G728R))|(ORF1a_polyprotein:G2182C(G728R))	24	0.002	29	0.003	31	0.003			34	0.002	34	0.002			48	0.002	63	0.002	34	0.002			24	0.002	20	0.002	10	0.008	0.014	0.022
2447		G2447T|(ORF1ab_polyprotein:G2182T(G728C))|(ORF1a_polyprotein:G2182T(G728C))					330	0.03													388	0.025							2	0.03	0.025	0.055
2456		ATG2456-2458del|(ORF1ab_polyprotein:2191-2193del(M731del))|(ORF1a_polyprotein:2191-2193del(M731del))																									426	0.043	1	0	0.043	0.043
2457		T2457-2457del|(ORF1ab_polyprotein:ATG2191-2193ACinsert(M731fsinsert))|(ORF1a_polyprotein:ATG2191-2193ACinsert(M731fsinsert))																									633	0.064	1	0	0.064	0.064
2458		G2458C|(ORF1ab_polyprotein:G2193C(M731I))|(ORF1a_polyprotein:G2193C(M731I))	20	0.002	19	0.002	16	0.001			33	0.002	17	0.001			31	0.001	43	0.002	29	0.002			17	0.002	13	0.001	10	0.005	0.011	0.016
2458		G2458C|(ORF1ab_polyprotein:ATG2191-2193ACinsert(M731fsinsert))|(ORF1a_polyprotein:ATG2191-2193ACinsert(M731fsinsert))																									633	0.064	1	0	0.064	0.064
2468		G2468C|(ORF1ab_polyprotein:G2203C(A735P))|(ORF1a_polyprotein:G2203C(A735P))	17	0.002	15	0.001	17	0.002			32	0.002	38	0.002			55	0.002	53	0.002	35	0.002			27	0.003	25	0.003	10	0.005	0.016	0.021
2470	RATG13	C2470T|(ORF1ab_polyprotein:C2205T(A735A))|(ORF1a_polyprotein:C2205T(A735A))					257	0.024																					1	0.024	0	0.024
2482		T2482A|(ORF1ab_polyprotein:T2217A(I739I))|(ORF1a_polyprotein:T2217A(I739I))	18	0.002	19	0.002	25	0.002			43	0.003	38	0.002			55	0.002	56	0.002	35	0.002			25	0.002	25	0.003	10	0.006	0.016	0.022
2506		T2506A|(ORF1ab_polyprotein:T2241A(L747L))|(ORF1a_polyprotein:T2241A(L747L))	14	0.001	13	0.001	18	0.002			30	0.002	38	0.002			28	0.001	46	0.002	37	0.002			13	0.001	20	0.002	10	0.004	0.012	0.016
2509	RATG13	C2509T|(ORF1ab_polyprotein:C2244T(P748P))|(ORF1a_polyprotein:C2244T(P748P))					29	0.003																			651	0.065	2	0.003	0.065	0.068
2513		G2513C|(ORF1ab_polyprotein:G2248C(E750Q))|(ORF1a_polyprotein:G2248C(E750Q))	25	0.002	20	0.002	25	0.002			34	0.002	33	0.002			52	0.002	55	0.002	45	0.003			11	0.001	19	0.002	10	0.006	0.014	0.02
2515		A2515T|(ORF1ab_polyprotein:A2250T(E750D))|(ORF1a_polyprotein:A2250T(E750D))	13	0.001	12	0.001	17	0.002			21	0.001	26	0.002			31	0.001	44	0.002	26	0.002			21	0.002	12	0.001	10	0.004	0.011	0.015
2516		G2516C|(ORF1ab_polyprotein:G2251C(V751L))|(ORF1a_polyprotein:G2251C(V751L))	24	0.002	17	0.002	15	0.001			19	0.001	22	0.001			47	0.002	41	0.001	31	0.002			15	0.001	12	0.001	10	0.005	0.009	0.014
2518		G2518A|(ORF1ab_polyprotein:G2253A(V751V))|(ORF1a_polyprotein:G2253A(V751V))									5063	0.301																	1	0	0.301	0.301
2522		A2522C|(ORF1ab_polyprotein:A2257C(T753P))|(ORF1a_polyprotein:A2257C(T753P))	16	0.001	28	0.002	13	0.001			28	0.002	31	0.002			38	0.002	57	0.002	34	0.002			23	0.002			9	0.004	0.012	0.016
2523		C2523T|(ORF1ab_polyprotein:C2258T(T753I))|(ORF1a_polyprotein:C2258T(T753I))					284	0.026																					1	0.026	0	0.026
2529		A2529-2529del|(ORF1ab_polyprotein:2264-2264del(755fs))|(ORF1a_polyprotein:2264-2264del(755fs))					154	0.014																					1	0.014	0	0.014
2539		G2539-2539del|(ORF1ab_polyprotein:2274-2274del(758fs))|(ORF1a_polyprotein:2274-2274del(758fs))																					2	0.016					1	0	0.016	0.016
2539		G2539A|(ORF1ab_polyprotein:G2274A(L758L))|(ORF1a_polyprotein:G2274A(L758L))			2121	0.097																							1	0.097	0	0.097
2563		AGA2563-2565del|(ORF1ab_polyprotein:TTAGAA2296-2301TTAdel(LE766-767Ldel))|(ORF1a_polyprotein:TTAGAA2296-2301TTAdel(LE766-767Ldel))					43	0.003							12	0.022							2	0.016			36	0.002	4	0.003	0.04	0.043
2564		G2564C|(ORF1ab_polyprotein:G2299C(E767Q))|(ORF1a_polyprotein:G2299C(E767Q))					43	0.003							10	0.019							3	0.024			30	0.002	4	0.003	0.045	0.048
2572		T2572C|(ORF1ab_polyprotein:T2307C(P769P))|(ORF1a_polyprotein:T2307C(P769P))					379	0.029																					1	0.029	0	0.029
2575		T2575C|(ORF1ab_polyprotein:T2310C(T770T))|(ORF1a_polyprotein:T2310C(T770T))																					59	0.476					1	0	0.476	0.476
2578		T2578A|(ORF1ab_polyprotein:T2313A(S771R))|(ORF1a_polyprotein:T2313A(S771R))																					2	0.016					1	0	0.016	0.016
2583		C2583T|(ORF1ab_polyprotein:C2318T(A773V))|(ORF1a_polyprotein:C2318T(A773V))													121	0.226					318	0.006							2	0	0.232	0.232
2584		T2584A|(ORF1ab_polyprotein:T2319A(A773A))|(ORF1a_polyprotein:T2319A(A773A))	62	0.002	35	0.002	17	0.001			68	0.002	27	0.002	2	0.004	33	0.001	44	0.002	102	0.002			14	0.001	15	0.001	11	0.005	0.015	0.02
2591		G2591C|(ORF1ab_polyprotein:G2326C(A776P))|(ORF1a_polyprotein:G2326C(A776P))	59	0.002	30	0.001	16	0.001			73	0.002	31	0.002			50	0.002	52	0.002	87	0.002			15	0.001	20	0.001	10	0.004	0.012	0.016
2592		C2592A|(ORF1ab_polyprotein:C2327A(A776D))|(ORF1a_polyprotein:C2327A(A776D))	771	0.022			25	0.002																					2	0.024	0	0.024
2614		T2614C|(ORF1ab_polyprotein:T2349C(V783V))|(ORF1a_polyprotein:T2349C(V783V))																			922	0.018							1	0	0.018	0.018
2617		T2617A|(ORF1ab_polyprotein:T2352A(C784*))|(ORF1a_polyprotein:T2352A(C784*))																					2	0.016					1	0	0.016	0.016
2622		A2622C|(ORF1ab_polyprotein:A2357C(N786T))|(ORF1a_polyprotein:A2357C(N786T))													2	0.004							2	0.016					2	0	0.02	0.02
2633		T2633C|(ORF1ab_polyprotein:T2368C(L790L))|(ORF1a_polyprotein:T2368C(L790L))	2675	0.109																									1	0.109	0	0.109
2644	RATG13	C2644T|(ORF1ab_polyprotein:C2379T(I793I))|(ORF1a_polyprotein:C2379T(I793I))					42	0.017													1976	0.05							2	0.017	0.05	0.067
2653		A2653G|(ORF1ab_polyprotein:A2388G(T796T))|(ORF1a_polyprotein:A2388G(T796T))																									337	0.066	1	0	0.066	0.066
2656		A2656C|(ORF1ab_polyprotein:A2391C(E797D))|(ORF1a_polyprotein:A2391C(E797D))					83	0.033																					1	0.033	0	0.033
2658		A2658T|(ORF1ab_polyprotein:A2393T(K798M))|(ORF1a_polyprotein:A2393T(K798M))																							2	0.018			1	0	0.018	0.018
2666		G2666C|(ORF1ab_polyprotein:G2401C(A801P))|(ORF1a_polyprotein:G2401C(A801P))	46	0.002	15	0.001	5	0.002			34	0.002			2	0.004	6	0.001	5	0.003	76	0.002					7	0.001	9	0.005	0.013	0.018
2667		C2667G|(ORF1ab_polyprotein:C2402G(A801G))|(ORF1a_polyprotein:C2402G(A801G))	40	0.002	14	0.001	4	0.002			33	0.002							7	0.004	64	0.002					9	0.002	7	0.005	0.01	0.015
2670		TT2670-2671del|(ORF1ab_polyprotein:2405-2406del(802fs))|(ORF1a_polyprotein:2405-2406del(802fs))			2886	0.252																							1	0.252	0	0.252
2672		G2672T|(ORF1ab_polyprotein:G2407T(A803S))|(ORF1a_polyprotein:G2407T(A803S))															5	0.001			971	0.025							2	0	0.026	0.026
2672		G2672C|(ORF1ab_polyprotein:G2407C(A803P))|(ORF1a_polyprotein:G2407C(A803P))	54	0.002	2890	0.252	3	0.001			27	0.001					6	0.001	2	0.001	84	0.002					11	0.002	8	0.255	0.007	0.262
2681		A2681T|(ORF1ab_polyprotein:A2416T(M806L))|(ORF1a_polyprotein:A2416T(M806L))	39	0.002	15	0.001	4	0.002			34	0.002					7	0.002	3	0.002	55	0.001					10	0.002	8	0.005	0.009	0.014
2686		G2686C|(ORF1ab_polyprotein:G2421C(M807I))|(ORF1a_polyprotein:G2421C(M807I))	70	0.003	34	0.003	6	0.002			59	0.003					15	0.003	8	0.004	119	0.003					20	0.004	8	0.008	0.017	0.025
2687		G2687C|(ORF1ab_polyprotein:G2422C(V808L))|(ORF1a_polyprotein:G2422C(V808L))	50	0.002	14	0.001	5	0.002			30	0.001					16	0.003	5	0.003	73	0.002					8	0.002	8	0.005	0.011	0.016
2698		T2698A|(ORF1ab_polyprotein:T2433A(N811K))|(ORF1a_polyprotein:T2433A(N811K))	73	0.003	16	0.001	6	0.002			52	0.003					11	0.002	6	0.003	98	0.002					13	0.003	8	0.006	0.013	0.019
2710	RATG13	C2710T|(ORF1ab_polyprotein:C2445T(L815L))|(ORF1a_polyprotein:C2445T(L815L))																									228	0.045	1	0	0.045	0.045
2711		A2711C|(ORF1ab_polyprotein:A2446C(K816Q))|(ORF1a_polyprotein:A2446C(K816Q))	60	0.002	32	0.003					49	0.002					14	0.003	6	0.003	121	0.003					6	0.001	7	0.005	0.012	0.017
2712		A2712C|(ORF1ab_polyprotein:A2447C(K816T))|(ORF1a_polyprotein:A2447C(K816T))	50	0.002	30	0.003	9	0.004			49	0.002					16	0.003	4	0.002	93	0.002					11	0.002	8	0.009	0.011	0.02
2713		A2713C|(ORF1ab_polyprotein:A2448C(K816N))|(ORF1a_polyprotein:A2448C(K816N))	81	0.003	31	0.003	8	0.003			58	0.003					12	0.003	8	0.004	109	0.003					19	0.004	8	0.009	0.017	0.026
2715		GC2715-2716del|(ORF1ab_polyprotein:2450-2451del(817fs))|(ORF1a_polyprotein:2450-2451del(817fs))													223	0.402													1	0	0.402	0.402
2716		C2716G|(ORF1ab_polyprotein:C2451G(G817G))|(ORF1a_polyprotein:C2451G(G817G))	61	0.002	21	0.002					51	0.002					10	0.002	6	0.003	100	0.003					7	0.001	7	0.004	0.011	0.015
2716		C2716-2716del|(ORF1ab_polyprotein:2451-2451del(817fs))|(ORF1a_polyprotein:2451-2451del(817fs))													126	0.227													1	0	0.227	0.227
2720		G2720C|(ORF1ab_polyprotein:G2455C(A819P))|(ORF1a_polyprotein:G2455C(A819P))	56	0.002	22	0.002	4	0.002			26	0.001					9	0.002	6	0.003	87	0.002					6	0.001	8	0.006	0.009	0.015
2730		A2730C|(ORF1ab_polyprotein:A2465C(K822T))|(ORF1a_polyprotein:A2465C(K822T))	41	0.002	13	0.001	4	0.002			34	0.002					9	0.002	3	0.002	58	0.001					11	0.002	8	0.005	0.009	0.014
2731		G2731C|(ORF1ab_polyprotein:G2466C(K822N))|(ORF1a_polyprotein:G2466C(K822N))	45	0.002	18	0.002	4	0.002			29	0.001					8	0.002	5	0.003	72	0.002					6	0.001	8	0.006	0.009	0.015
2731		G2731-2731del|(ORF1ab_polyprotein:2466-2466del(822fs))|(ORF1a_polyprotein:2466-2466del(822fs))																									121	0.024	1	0	0.024	0.024
2731	RATG13	G2731A|(ORF1ab_polyprotein:G2466A(K822K))|(ORF1a_polyprotein:G2466A(K822K))																									133	0.026	1	0	0.026	0.026
2732		G2732T|(ORF1ab_polyprotein:G2467T(V823F))|(ORF1a_polyprotein:G2467T(V823F))					4	0.002																			232	0.046	2	0.002	0.046	0.048
2735		A2735T|(ORF1ab_polyprotein:A2470T(T824S))|(ORF1a_polyprotein:A2470T(T824S))	56	0.002	17	0.001					40	0.002					9	0.002	6	0.003	87	0.002					11	0.002	7	0.003	0.011	0.014
2736		C2736G|(ORF1ab_polyprotein:C2471G(T824S))|(ORF1a_polyprotein:C2471G(T824S))	51	0.002	21	0.002	4	0.002			37	0.002					6	0.001	3	0.002	70	0.002					9	0.002	8	0.006	0.009	0.015
2749		C2749T|(ORF1ab_polyprotein:C2484T(D828D))|(ORF1a_polyprotein:C2484T(D828D))					39	0.015																					1	0.015	0	0.015
2755		G2755A|(ORF1ab_polyprotein:G2490A(V830V))|(ORF1a_polyprotein:G2490A(V830V))					65	0.026																					1	0.026	0	0.026
2758	RATG13	A2758T|(ORF1ab_polyprotein:A2493T(I831I))|(ORF1a_polyprotein:A2493T(I831I))	66	0.003	25	0.002	3	0.001			43	0.002			2	0.004	5	0.001	2	0.001	76	0.002					13	0.003	9	0.006	0.013	0.019
2761		A2761T|(ORF1ab_polyprotein:A2496T(E832D))|(ORF1a_polyprotein:A2496T(E832D))					212	0.084																					1	0.084	0	0.084
2765		C2765G|(ORF1ab_polyprotein:C2500G(Q834E))|(ORF1a_polyprotein:C2500G(Q834E))	53	0.002	21	0.002					27	0.001					5	0.001	7	0.004	82	0.002					10	0.002	7	0.004	0.01	0.014
2766		A2766-2766del|(ORF1ab_polyprotein:2501-2501del(834fs))|(ORF1a_polyprotein:2501-2501del(834fs))																									136	0.027	1	0	0.027	0.027
2768		G2768C|(ORF1ab_polyprotein:G2503C(G835R))|(ORF1a_polyprotein:G2503C(G835R))	34	0.001							23	0.001					6	0.001	3	0.002	51	0.001					136	0.027	6	0.001	0.032	0.033
2782		G2782C|(ORF1ab_polyprotein:G2517C(V839V))|(ORF1a_polyprotein:G2517C(V839V))																			918	0.023							1	0	0.023	0.023
2782		G2782T|(ORF1ab_polyprotein:G2517T(V839V))|(ORF1a_polyprotein:G2517T(V839V))					46	0.018													854	0.022							2	0.018	0.022	0.04
2786		A2786G|(ORF1ab_polyprotein:A2521G(I841V))|(ORF1a_polyprotein:A2521G(I841V))					79	0.031																					1	0.031	0	0.031
2788		C2788A|(ORF1ab_polyprotein:C2523A(I841I))|(ORF1a_polyprotein:C2523A(I841I))	2809	0.109																									1	0.109	0	0.109
2790		C2790T|(ORF1ab_polyprotein:ACT2524-2526ATN(T842?))|(ORF1a_polyprotein:ACT2524-2526ATN(T842?))	91	0.004	54	0.005	10	0.004			61	0.003					23	0.005	9	0.005	138	0.003					11	0.002	8	0.013	0.018	0.031
2790		C2790T|(ORF1ab_polyprotein:ACT2524-2526NTT(T842?))|(ORF1a_polyprotein:ACT2524-2526NTT(T842?))	198	0.008	77	0.007	12	0.005			132	0.006			3	0.005	34	0.007	15	0.008	302	0.008					26	0.005	9	0.02	0.039	0.059
2790		C2790T|(ORF1ab_polyprotein:C2525T(T842I))|(ORF1a_polyprotein:C2525T(T842I))	25371	0.984	11284	0.984	2279	0.903			20447	0.987			544	0.993	4585	0.983	1937	0.983	38855	0.984	125	1	107	0.982	5010	0.987	11	2.871	7.899	10.77
2808		G2808C|(ORF1ab_polyprotein:G2543C(R848T))|(ORF1a_polyprotein:G2543C(R848T))	45	0.002	24	0.002					34	0.002					10	0.002	3	0.002	85	0.002					15	0.003	7	0.004	0.011	0.015
2808		G2808A|(ORF1ab_polyprotein:G2543A(R848K))|(ORF1a_polyprotein:G2543A(R848K))																									80	0.016	1	0	0.016	0.016
2808		G2808-2808del|(ORF1ab_polyprotein:2543-2543del(848fs))|(ORF1a_polyprotein:2543-2543del(848fs))																									125	0.025	1	0	0.025	0.025
2815		T2815A|(ORF1ab_polyprotein:T2550A(D850E))|(ORF1a_polyprotein:T2550A(D850E))	43	0.002	18	0.002	5	0.002			25	0.001					9	0.002	3	0.002	68	0.002					8	0.002	8	0.006	0.009	0.015
2819		G2819C|(ORF1ab_polyprotein:G2554C(V852L))|(ORF1a_polyprotein:G2554C(V852L))	61	0.002	19	0.002					38	0.002					7	0.001	5	0.003	88	0.002					15	0.003	7	0.004	0.011	0.015
2822		C2822T|(ORF1ab_polyprotein:C2557T(L853F))|(ORF1a_polyprotein:C2557T(L853F))					58	0.023																					1	0.023	0	0.023
2830		G2830T|(ORF1ab_polyprotein:G2565T(E855D))|(ORF1a_polyprotein:G2565T(E855D))									5176	0.25							2	0.001									2	0	0.251	0.251
2835		G2835C|(ORF1ab_polyprotein:G2570C(C857S))|(ORF1a_polyprotein:G2570C(C857S))	113	0.005	42	0.004	6	0.002			90	0.005			2	0.004	15	0.003	9	0.005	162	0.004					22	0.005	9	0.011	0.026	0.037
2836		C2836T|(ORF1ab_polyprotein:C2571T(C857C))|(ORF1a_polyprotein:C2571T(C857C))	763	0.031			22	0.009																					2	0.04	0	0.04
2839		T2839C|(ORF1ab_polyprotein:T2574C(S858S))|(ORF1a_polyprotein:T2574C(S858S))					61	0.025																					1	0.025	0	0.025
2861		A2861C|(ORF1ab_polyprotein:A2596C(T866P))|(ORF1a_polyprotein:A2596C(T866P))					32	0.002					10	0.006			27	0.002	21	0.004							34	0.002	5	0.002	0.014	0.016
2861		A2861T|(ORF1ab_polyprotein:A2596T(T866S))|(ORF1a_polyprotein:A2596T(T866S))					56	0.004			36	0.002	11	0.006			38	0.003	40	0.007	62	0.001					75	0.004	7	0.004	0.023	0.027
2864		G2864C|(ORF1ab_polyprotein:G2599C(E867Q))|(ORF1a_polyprotein:G2599C(E867Q))	38	0.001	44	0.004	190	0.014			93	0.004	35	0.02			234	0.021	82	0.015	200	0.005					254	0.015	9	0.019	0.08	0.099
2865		A2865T|(ORF1ab_polyprotein:A2600T(E867V))|(ORF1a_polyprotein:A2600T(E867V))					75	0.006			44	0.002	15	0.009			69	0.006	50	0.009	88	0.002					94	0.006	7	0.006	0.034	0.04
2866		AGT2866-2868del|(ORF1ab_polyprotein:GAAGTA2599-2604GAAdel(EV867-868Edel))|(ORF1a_polyprotein:GAAGTA2599-2604GAAdel(EV867-868Edel))																			850	0.019							1	0	0.019	0.019
2867		G2867C|(ORF1ab_polyprotein:G2602C(V868L))|(ORF1a_polyprotein:G2602C(V868L))	82	0.003	47	0.004	400	0.03			191	0.008	66	0.038			447	0.041	181	0.034	385	0.009					466	0.027	9	0.037	0.157	0.194
2872		T2872A|(ORF1ab_polyprotein:T2607A(N869K))|(ORF1a_polyprotein:T2607A(N869K))					37	0.003			30	0.001	4	0.002			50	0.005	14	0.003	48	0.001					51	0.003	7	0.003	0.015	0.018
2873		G2873T|(ORF1ab_polyprotein:G2608T(E870*))|(ORF1a_polyprotein:G2608T(E870*))					70	0.005			34	0.002	6	0.003			97	0.009	45	0.008	91	0.002					86	0.005	7	0.005	0.029	0.034
2873		G2873C|(ORF1ab_polyprotein:G2608C(E870Q))|(ORF1a_polyprotein:G2608C(E870Q))	34	0.001	27	0.002	191	0.015			98	0.004	31	0.018			185	0.017	81	0.015	162	0.004					237	0.014	9	0.018	0.072	0.09
2876		T2876A|(ORF1ab_polyprotein:T2611A(F871I))|(ORF1a_polyprotein:T2611A(F871I))					42	0.003			30	0.001	6	0.003			50	0.005	22	0.004	60	0.001					89	0.005	7	0.003	0.019	0.022
2877		T2877A|(ORF1ab_polyprotein:T2612A(F871Y))|(ORF1a_polyprotein:T2612A(F871Y))	44	0.002	42	0.003	286	0.022			131	0.006	54	0.031			304	0.028	133	0.025	263	0.006					347	0.02	9	0.027	0.116	0.143
2878		C2878A|(ORF1ab_polyprotein:C2613A(F871L))|(ORF1a_polyprotein:C2613A(F871L))			13	0.001	85	0.006			44	0.002	11	0.006			114	0.01	64	0.012	100	0.002					111	0.006	8	0.007	0.038	0.045
2879		G2879C|(ORF1ab_polyprotein:G2614C(A872P))|(ORF1a_polyprotein:G2614C(A872P))					44	0.003					5	0.003			39	0.004	20	0.004							68	0.004	5	0.003	0.015	0.018
2881	RATG13	C2881T|(ORF1ab_polyprotein:C2616T(A872A))|(ORF1a_polyprotein:C2616T(A872A))																			803	0.018							1	0	0.018	0.018
2891		G2891A|(ORF1ab_polyprotein:G2626A(A876T))|(ORF1a_polyprotein:G2626A(A876T))					272	0.021																					1	0.021	0	0.021
2891		G2891T|(ORF1ab_polyprotein:G2626T(A876S))|(ORF1a_polyprotein:G2626T(A876S))																									572	0.033	1	0	0.033	0.033
2892		C2892G|(ORF1ab_polyprotein:C2627G(A876G))|(ORF1a_polyprotein:C2627G(A876G))					27	0.002			25	0.001	7	0.004			27	0.002	15	0.003	49	0.001					43	0.003	7	0.002	0.014	0.016
2895		A2895T|(ORF1ab_polyprotein:A2630T(D877V))|(ORF1a_polyprotein:A2630T(D877V))			24	0.002	114	0.009			58	0.003	19	0.011			105	0.01	60	0.011	100	0.002					138	0.008	8	0.011	0.045	0.056
2898		C2898G|(ORF1ab_polyprotein:C2633G(A878G))|(ORF1a_polyprotein:C2633G(A878G))					60	0.005			31	0.001	9	0.005			49	0.004	24	0.004	59	0.001					93	0.005	7	0.005	0.02	0.025
2899		T2899C|(ORF1ab_polyprotein:T2634C(A878A))|(ORF1a_polyprotein:T2634C(A878A))					212	0.016																					1	0.016	0	0.016
2900		G2900A|(ORF1ab_polyprotein:G2635A(V879I))|(ORF1a_polyprotein:G2635A(V879I))	760	0.029			21	0.002																					2	0.031	0	0.031
2905		A2905T|(ORF1ab_polyprotein:A2640T(I880I))|(ORF1a_polyprotein:A2640T(I880I))			13	0.001	55	0.004					16	0.009			45	0.004	32	0.006	48	0.001					76	0.004	7	0.005	0.024	0.029
2918		C2918-2918del|(ORF1ab_polyprotein:2653-2653del(885fs))|(ORF1a_polyprotein:2653-2653del(885fs))													3	0.006			6	0.001			2	0.016			19	0.001	4	0	0.024	0.024
2919		CAG2919-2921del|(ORF1ab_polyprotein:CCAGTA2653-2658CTAdel(PV885-886Ldel))|(ORF1a_polyprotein:CCAGTA2653-2658CTAdel(PV885-886Ldel))																									279	0.016	1	0	0.016	0.016
2922		T2922-2922del|(ORF1ab_polyprotein:2657-2657del(886fs))|(ORF1a_polyprotein:2657-2657del(886fs))					16	0.001							9	0.018													2	0.001	0.018	0.019
2922		2922-insertT|(ORF1ab_polyprotein:2657insertT(886fs))|(ORF1a_polyprotein:2657insertT(886fs))													2	0.004									3	0.032			2	0	0.036	0.036
2923		A2923-2923del|(ORF1ab_polyprotein:2658-2658del(886fs))|(ORF1a_polyprotein:2658-2658del(886fs))													2	0.004							2	0.018					2	0	0.022	0.022
2925		C2925-2925del|(ORF1ab_polyprotein:2660-2660del(887fs))|(ORF1a_polyprotein:2660-2660del(887fs))													4	0.009	13	0.001	8	0.002					2	0.027			4	0	0.039	0.039
2926		T2926-2926del|(ORF1ab_polyprotein:2661-2661del(887fs))|(ORF1a_polyprotein:2661-2661del(887fs))					17	0.001							8	0.019	19	0.002	9	0.002							33	0.002	5	0.001	0.025	0.026
2927		G2927-2927del|(ORF1ab_polyprotein:2662-2662del(888fs))|(ORF1a_polyprotein:2662-2662del(888fs))													4	0.009	22	0.002	9	0.002							37	0.002	4	0	0.015	0.015
2928		A2928-2928del|(ORF1ab_polyprotein:2663-2663del(888fs))|(ORF1a_polyprotein:2663-2663del(888fs))									27	0.001			4	0.009	11	0.001	15	0.003	58	0.001							5	0	0.015	0.015
2940		C2940G|(ORF1ab_polyprotein:C2675G(P892R))|(ORF1a_polyprotein:C2675G(P892R))	8	0.005	7	0.005	40	0.004			14	0.005	7	0.004			37	0.006	14	0.004	27	0.004					43	0.003	9	0.014	0.026	0.04
2944		G2944C|(ORF1ab_polyprotein:G2679C(L893L))|(ORF1a_polyprotein:G2679C(L893L))			2	0.001	26	0.002			9	0.003					12	0.002	11	0.003	13	0.002					31	0.002	7	0.003	0.012	0.015
2949		T2949G|(ORF1ab_polyprotein:T2684G(I895S))|(ORF1a_polyprotein:T2684G(I895S))	6	0.004	4	0.003	34	0.003			11	0.004	5	0.003			26	0.004	16	0.004	28	0.004					49	0.004	9	0.01	0.023	0.033
2959		T2959G|(ORF1ab_polyprotein:T2694G(D898E))|(ORF1a_polyprotein:T2694G(D898E))	4	0.003	3	0.002	26	0.002			5	0.002					22	0.003	12	0.003	18	0.003					24	0.002	8	0.007	0.013	0.02
2960		G2960C|(ORF1ab_polyprotein:G2695C(E899Q))|(ORF1a_polyprotein:G2695C(E899Q))	3	0.002	6	0.004	16	0.001					3	0.002					9	0.002	13	0.002					20	0.002	7	0.007	0.008	0.015
2961		A2961T|(ORF1ab_polyprotein:A2696T(E899V))|(ORF1a_polyprotein:A2696T(E899V))			2	0.001	25	0.002			10	0.004					15	0.002	7	0.002	17	0.003					23	0.002	7	0.003	0.013	0.016
2962		G2962C|(ORF1ab_polyprotein:G2697C(E899D))|(ORF1a_polyprotein:G2697C(E899D))	2	0.001	2	0.001	18	0.002			4	0.001	5	0.003			16	0.002	7	0.002	14	0.002					27	0.002	9	0.004	0.012	0.016
2963		T2963G|(ORF1ab_polyprotein:T2698G(W900G))|(ORF1a_polyprotein:T2698G(W900G))	9	0.006	3	0.002	51	0.004			8	0.003	5	0.003			27	0.004	11	0.003	21	0.003					55	0.004	9	0.012	0.02	0.032
2964		G2964C|(ORF1ab_polyprotein:G2699C(W900S))|(ORF1a_polyprotein:G2699C(W900S))	5	0.003			22	0.002			7	0.003	8	0.004			16	0.002	14	0.004	17	0.003					31	0.002	8	0.005	0.018	0.023
2965		G2965C|(ORF1ab_polyprotein:G2700C(W900C))|(ORF1a_polyprotein:G2700C(W900C))	3	0.002	6	0.004	32	0.003					5	0.003			18	0.003	12	0.003	23	0.003					22	0.002	8	0.009	0.014	0.023
2966		A2966T|(ORF1ab_polyprotein:A2701T(S901C))|(ORF1a_polyprotein:A2701T(S901C))			3	0.002	20	0.002			9	0.003	4	0.002			8	0.001	6	0.002	15	0.002					23	0.002	8	0.004	0.012	0.016
2967		G2967T|(ORF1ab_polyprotein:G2702T(S901I))|(ORF1a_polyprotein:G2702T(S901I))	2	0.001	5	0.004	19	0.002			3	0.001					7	0.001	5	0.001	14	0.002					25	0.002	8	0.007	0.007	0.014
2967		G2967C|(ORF1ab_polyprotein:G2702C(S901T))|(ORF1a_polyprotein:G2702C(S901T))	4	0.003	2	0.001	25	0.002			4	0.001	4	0.002			13	0.002	5	0.001	14	0.002					28	0.002	9	0.006	0.01	0.016
2968		T2968A|(ORF1ab_polyprotein:T2703A(S901R))|(ORF1a_polyprotein:T2703A(S901R))	5	0.003	4	0.003	50	0.004			13	0.005	10	0.006			20	0.003	7	0.002	39	0.006					43	0.003	9	0.01	0.025	0.035
2969		A2969T|(ORF1ab_polyprotein:A2704T(M902L))|(ORF1a_polyprotein:A2704T(M902L))	2	0.001	5	0.004	20	0.002			12	0.004	2	0.001			21	0.003	8	0.002	14	0.002					23	0.002	9	0.007	0.014	0.021
2969		A2969G|(ORF1ab_polyprotein:A2704G(M902V))|(ORF1a_polyprotein:A2704G(M902V))					301	0.026					2	0.001															2	0.026	0.001	0.027
2970		T2970A|(ORF1ab_polyprotein:T2705A(M902K))|(ORF1a_polyprotein:T2705A(M902K))	5	0.003	3	0.002	21	0.002			7	0.003					20	0.003	13	0.003	12	0.002					31	0.002	8	0.007	0.013	0.02
2972		G2972T|(ORF1ab_polyprotein:G2707T(A903S))|(ORF1a_polyprotein:G2707T(A903S))	2	0.001	2	0.001							3	0.002			9	0.001			96	0.014							5	0.002	0.017	0.019
2972		G2972C|(ORF1ab_polyprotein:G2707C(A903P))|(ORF1a_polyprotein:G2707C(A903P))	2	0.001	3	0.002	27	0.002			7	0.003	8	0.004			24	0.004	12	0.003	22	0.003					35	0.003	9	0.005	0.02	0.025
2973		C2973G|(ORF1ab_polyprotein:C2708G(A903G))|(ORF1a_polyprotein:C2708G(A903G))	2	0.001	4	0.003	35	0.003			10	0.004	3	0.002			10	0.001	11	0.003	19	0.003					24	0.002	9	0.007	0.015	0.022
2976		C2976A|(ORF1ab_polyprotein:C2711A(T904K))|(ORF1a_polyprotein:C2711A(T904K))	5	0.003	3	0.002	21	0.002			8	0.003	4	0.002			12	0.002	5	0.001	14	0.002					28	0.002	9	0.007	0.012	0.019
2976		C2976G|(ORF1ab_polyprotein:C2711G(T904R))|(ORF1a_polyprotein:C2711G(T904R))	4	0.003	3	0.002	37	0.003			11	0.004					18	0.003	6	0.002	19	0.003					21	0.002	8	0.008	0.014	0.022
2977		A2977T|(ORF1ab_polyprotein:A2712T(T904T))|(ORF1a_polyprotein:A2712T(T904T))	3	0.002	3	0.002	21	0.002			6	0.002					13	0.002	5	0.001	9	0.001					20	0.002	8	0.006	0.008	0.014
2978		T2978A|(ORF1ab_polyprotein:T2713A(Y905N))|(ORF1a_polyprotein:T2713A(Y905N))	3	0.002	2	0.001	32	0.003			7	0.003	11	0.006			19	0.003	6	0.002	23	0.003					43	0.003	9	0.006	0.02	0.026
2979		A2979T|(ORF1ab_polyprotein:A2714T(Y905F))|(ORF1a_polyprotein:A2714T(Y905F))	2	0.001	2	0.001	24	0.002			5	0.002					17	0.002	12	0.003	8	0.001					23	0.002	8	0.004	0.01	0.014
2980		C2980A|(ORF1ab_polyprotein:C2715A(Y905*))|(ORF1a_polyprotein:C2715A(Y905*))					22	0.002			7	0.003	7	0.004			16	0.002	8	0.002	10	0.001					21	0.002	7	0.002	0.014	0.016
2980		C2980G|(ORF1ab_polyprotein:C2715G(Y905*))|(ORF1a_polyprotein:C2715G(Y905*))	5	0.003	6	0.004	28	0.002			7	0.003	4	0.002			20	0.003	10	0.003	22	0.003					28	0.002	9	0.009	0.016	0.025
2981		T2981A|(ORF1ab_polyprotein:T2716A(Y906N))|(ORF1a_polyprotein:T2716A(Y906N))	3	0.002			23	0.002					4	0.002			12	0.002	8	0.002	17	0.003					30	0.002	7	0.004	0.011	0.015
2982		A2982T|(ORF1ab_polyprotein:A2717T(Y906F))|(ORF1a_polyprotein:A2717T(Y906F))	6	0.004	2	0.001	17	0.001			9	0.003	4	0.002			15	0.002	11	0.003	16	0.002					32	0.002	9	0.006	0.014	0.02
2983		C2983A|(ORF1ab_polyprotein:C2718A(Y906*))|(ORF1a_polyprotein:C2718A(Y906*))	6	0.004	3	0.002	31	0.003			10	0.004	5	0.003			19	0.003	13	0.003	15	0.002					46	0.003	9	0.009	0.018	0.027
2983		C2983G|(ORF1ab_polyprotein:C2718G(Y906*))|(ORF1a_polyprotein:C2718G(Y906*))			5	0.004	46	0.004			6	0.002	7	0.004			31	0.005	13	0.003	24	0.004					54	0.004	8	0.008	0.022	0.03
2985		T2985A|(ORF1ab_polyprotein:T2720A(L907*))|(ORF1a_polyprotein:T2720A(L907*))	4	0.003	6	0.004	18	0.002			4	0.001	3	0.002			12	0.002	5	0.001	12	0.002					18	0.001	9	0.009	0.009	0.018
2986		A2986T|(ORF1ab_polyprotein:A2721T(L907F))|(ORF1a_polyprotein:A2721T(L907F))	2	0.001	5	0.004	35	0.003			14	0.005	4	0.002			28	0.004	7	0.002	28	0.004					39	0.003	9	0.008	0.02	0.028
2987		T2987G|(ORF1ab_polyprotein:T2722G(F908V))|(ORF1a_polyprotein:T2722G(F908V))	5	0.003			28	0.002			4	0.001	7	0.004			14	0.002	6	0.002	13	0.002					36	0.003	8	0.005	0.014	0.019
2988		T2988G|(ORF1ab_polyprotein:T2723G(F908C))|(ORF1a_polyprotein:T2723G(F908C))	4	0.003	4	0.003	27	0.002			5	0.002	5	0.003			22	0.003	13	0.003	16	0.002					46	0.003	9	0.008	0.016	0.024
2991		A2991C|(ORF1ab_polyprotein:A2726C(D909A))|(ORF1a_polyprotein:A2726C(D909A))	7	0.005	2	0.001	24	0.002			6	0.002	6	0.003			19	0.003	6	0.002	14	0.002					37	0.003	9	0.008	0.015	0.023
2992		T2992G|(ORF1ab_polyprotein:T2727G(D909E))|(ORF1a_polyprotein:T2727G(D909E))	5	0.003	5	0.004	35	0.003			8	0.003	7	0.004			27	0.004	15	0.004	31	0.005					51	0.004	9	0.01	0.024	0.034
2993		G2993C|(ORF1ab_polyprotein:G2728C(E910Q))|(ORF1a_polyprotein:G2728C(E910Q))	5	0.003	3	0.002	19	0.002			8	0.003					19	0.003	9	0.002	17	0.003					25	0.002	8	0.007	0.013	0.02
2996		T2996A|(ORF1ab_polyprotein:T2731A(S911T))|(ORF1a_polyprotein:T2731A(S911T))	3	0.002	3	0.002	15	0.001			3	0.001					12	0.002	8	0.002	11	0.002					22	0.002	8	0.005	0.009	0.014
2997		C2997G|(ORF1ab_polyprotein:C2732G(S911C))|(ORF1a_polyprotein:C2732G(S911C))	6	0.004	5	0.004	50	0.004			8	0.003	5	0.003			20	0.003	16	0.004	34	0.005					54	0.004	9	0.012	0.022	0.034
2999		G2999C|(ORF1ab_polyprotein:G2734C(G912R))|(ORF1a_polyprotein:G2734C(G912R))	5	0.003	3	0.002	19	0.002			6	0.002					15	0.002	4	0.001	12	0.002					18	0.001	8	0.007	0.008	0.015
3003		A3003T|(ORF1ab_polyprotein:A2738T(E913V))|(ORF1a_polyprotein:A2738T(E913V))	3	0.002			19	0.002			7	0.003	3	0.002			21	0.003	7	0.002	18	0.003					33	0.002	8	0.004	0.015	0.019
3004		G3004T|(ORF1ab_polyprotein:G2739T(E913D))|(ORF1a_polyprotein:G2739T(E913D))	3	0.002	4	0.003	20	0.002			4	0.001	3	0.002			9	0.001	13	0.003	54	0.008					21	0.002	9	0.007	0.017	0.024
3005		T3005G|(ORF1ab_polyprotein:T2740G(F914V))|(ORF1a_polyprotein:T2740G(F914V))	3	0.002	4	0.003	34	0.003			8	0.003	5	0.003			28	0.004	9	0.002	15	0.002					40	0.003	9	0.008	0.017	0.025
3009		A3009T|(ORF1ab_polyprotein:A2744T(K915I))|(ORF1a_polyprotein:A2744T(K915I))	3	0.002	2	0.001	22	0.002			3	0.001					13	0.002	7	0.002	19	0.003					15	0.001	8	0.005	0.009	0.014
3011		T3011G|(ORF1ab_polyprotein:T2746G(L916V))|(ORF1a_polyprotein:T2746G(L916V))	2	0.001	2	0.001	28	0.002					4	0.002			14	0.002	10	0.003	8	0.001					30	0.002	8	0.004	0.01	0.014
3015		C3015G|(ORF1ab_polyprotein:C2750G(A917G))|(ORF1a_polyprotein:C2750G(A917G))	3	0.002	4	0.003	30	0.003			6	0.002	4	0.002			13	0.002	8	0.002							23	0.002	8	0.008	0.01	0.018
3016		T3016G|(ORF1ab_polyprotein:T2751G(A917A))|(ORF1a_polyprotein:T2751G(A917A))	8	0.005	8	0.006	40	0.003			11	0.004	4	0.002			27	0.004	20	0.005	32	0.005					57	0.004	9	0.014	0.024	0.038
3020		C3020A|(ORF1ab_polyprotein:C2755A(H919N))|(ORF1a_polyprotein:C2755A(H919N))			4	0.003	18	0.002			5	0.002	4	0.002					11	0.003	13	0.002					26	0.002	7	0.005	0.011	0.016
3020		C3020G|(ORF1ab_polyprotein:C2755G(H919D))|(ORF1a_polyprotein:C2755G(H919D))	10	0.007	4	0.003	23	0.002			3	0.001	2	0.001			23	0.003	5	0.001	30	0.004					31	0.002	9	0.012	0.012	0.024
3021		A3021T|(ORF1ab_polyprotein:A2756T(H919L))|(ORF1a_polyprotein:A2756T(H919L))			2	0.001	30	0.003			7	0.003	2	0.001			14	0.002	5	0.001	20	0.003					29	0.002	8	0.004	0.012	0.016
3023		A3023T|(ORF1ab_polyprotein:A2758T(M920L))|(ORF1a_polyprotein:A2758T(M920L))	4	0.003	4	0.003	22	0.002			9	0.003	2	0.001			23	0.003	11	0.003	7	0.001					23	0.002	9	0.008	0.013	0.021
3026		T3026A|(ORF1ab_polyprotein:T2761A(Y921N))|(ORF1a_polyprotein:T2761A(Y921N))	6	0.004			25	0.002			6	0.002	10	0.006			20	0.003	9	0.002	21	0.003					27	0.002	8	0.006	0.018	0.024
3027		A3027T|(ORF1ab_polyprotein:A2762T(Y921F))|(ORF1a_polyprotein:A2762T(Y921F))	4	0.003	4	0.003	20	0.002			5	0.002	2	0.001			13	0.002	7	0.002	18	0.003					23	0.002	9	0.008	0.012	0.02
3030		G3030T|(ORF1ab_polyprotein:G2765T(C922F))|(ORF1a_polyprotein:G2765T(C922F))	2	0.001			19	0.002			5	0.002	2	0.001					7	0.002	10	0.001	6	1			22	0.002	8	0.003	1.008	1.011
3033		C3033G|(ORF1ab_polyprotein:C2768G(S923C))|(ORF1a_polyprotein:C2768G(S923C))	8	0.005	5	0.004	38	0.003			7	0.003	3	0.002			19	0.003	10	0.003	15	0.002					51	0.004	9	0.012	0.017	0.029
3036		T3036G|(ORF1ab_polyprotein:TTC2770-2772TGT(F924C))|(ORF1a_polyprotein:TTC2770-2772TGT(F924C))	6	0.004	3	0.002	26	0.002			5	0.002	6	0.003			13	0.002	6	0.002	14	0.002					29	0.002	9	0.008	0.013	0.021
3037		C3037A|(ORF1ab_polyprotein:C2772A(F924L))|(ORF1a_polyprotein:C2772A(F924L))			4	0.003	19	0.002			8	0.003					7	0.001	6	0.002	15	0.002					28	0.002	7	0.005	0.01	0.015
3037	RATG13,Delta	C3037T|(ORF1ab_polyprotein:TTC2770-2772TGT(F924C))|(ORF1a_polyprotein:TTC2770-2772TGT(F924C))	6	0.004	3	0.002	26	0.002			5	0.002	6	0.003			13	0.002	6	0.002	14	0.002					29	0.002	9	0.008	0.013	0.021
3037	RATG13,Delta	C3037T|(ORF1ab_polyprotein:TTC2770-2772TNT(F924?))|(ORF1a_polyprotein:TTC2770-2772TNT(F924?))	8	0.005	4	0.003	38	0.003			7	0.003	9	0.005			35	0.005	12	0.003	28	0.004					32	0.002	9	0.011	0.022	0.033
3037	RATG13,Delta	C3037T|(ORF1ab_polyprotein:C2772T(F924F))|(ORF1a_polyprotein:C2772T(F924F))	1512	0.986	1400	0.992	11563	0.99			2748	0.99	1787	0.985			6780	0.988	3702	0.991	6608	0.989	6	1			13163	0.99	10	2.968	6.933	9.901
3038		T3038A|(ORF1ab_polyprotein:T2773A(Y925N))|(ORF1a_polyprotein:T2773A(Y925N))	6	0.004	6	0.004	32	0.003			7	0.003	2	0.001			20	0.003	17	0.005	26	0.004					37	0.003	9	0.011	0.019	0.03
3039		A3039C|(ORF1ab_polyprotein:A2774C(Y925S))|(ORF1a_polyprotein:A2774C(Y925S))			4	0.003	20	0.002			6	0.002	7	0.004			15	0.002			16	0.002					30	0.002	7	0.005	0.012	0.017
3042		C3042A|(ORF1ab_polyprotein:C2777A(P926H))|(ORF1a_polyprotein:C2777A(P926H))	264	0.172															6	0.002	290	0.043							3	0.172	0.045	0.217
3043		T3043G|(ORF1ab_polyprotein:T2778G(P926P))|(ORF1a_polyprotein:T2778G(P926P))	6	0.004			15	0.001			5	0.002					14	0.002	6	0.002	15	0.002					25	0.002	7	0.005	0.01	0.015
3043		T3043C|(ORF1ab_polyprotein:T2778C(P926P))|(ORF1a_polyprotein:T2778C(P926P))					210	0.018																					1	0.018	0	0.018
3046		A3046C|(ORF1ab_polyprotein:A2781C(P927P))|(ORF1a_polyprotein:A2781C(P927P))	5	0.003	4	0.003	16	0.001					2	0.001			8	0.001	11	0.003	7	0.001					20	0.002	8	0.007	0.008	0.015
3048		A3048T|(ORF1ab_polyprotein:A2783T(D928V))|(ORF1a_polyprotein:A2783T(D928V))	5	0.003			18	0.002			4	0.001	6	0.003			20	0.003	7	0.002	12	0.002					29	0.002	8	0.005	0.013	0.018
3049		T3049G|(ORF1ab_polyprotein:T2784G(D928E))|(ORF1a_polyprotein:T2784G(D928E))	3	0.002			27	0.002			6	0.002	2	0.001			12	0.002	8	0.002	16	0.002					28	0.002	8	0.004	0.011	0.015
3050		G3050T|(ORF1ab_polyprotein:G2785T(E929*))|(ORF1a_polyprotein:G2785T(E929*))					281	0.024			4	0.001																	2	0.024	0.001	0.025
3052		G3052T|(ORF1ab_polyprotein:G2787T(E929D))|(ORF1a_polyprotein:G2787T(E929D))			80	0.057					3	0.001																	2	0.057	0.001	0.058
3053		G3053C|(ORF1ab_polyprotein:G2788C(D930H))|(ORF1a_polyprotein:G2788C(D930H))	4	0.003	2	0.001	22	0.002			6	0.002	4	0.002			10	0.001	6	0.002	14	0.002					17	0.001	9	0.006	0.01	0.016
3064		A3064T|(ORF1ab_polyprotein:A2799T(E933D))|(ORF1a_polyprotein:A2799T(E933D))	3	0.002	4	0.003	27	0.002			5	0.002	2	0.001			16	0.002	4	0.001	9	0.001					33	0.002	9	0.007	0.009	0.016
3078		A3078-3078del|(ORF1ab_polyprotein:2813-2813del(938fs))|(ORF1a_polyprotein:2813-2813del(938fs))											1810	0.997															1	0	0.997	0.997
3081		3081-insertA|(ORF1ab_polyprotein:2816insertA(939fs))|(ORF1a_polyprotein:2816insertA(939fs))									160	0.058																	1	0	0.058	0.058
3083		G3083C|(ORF1ab_polyprotein:G2818C(E940Q))|(ORF1a_polyprotein:G2818C(E940Q))	3	0.002									2	0.001			10	0.001	5	0.001	9	0.001					343	0.026	6	0.002	0.03	0.032
3085	RATG13	G3085T|(ORF1ab_polyprotein:G2820T(E940D))|(ORF1a_polyprotein:G2820T(E940D))																									276	0.021	1	0	0.021	0.021
3086		T3086G|(ORF1ab_polyprotein:T2821G(F941V))|(ORF1a_polyprotein:T2821G(F941V))	5	0.003			18	0.002			6	0.002					13	0.002	8	0.002	22	0.003					25	0.002	7	0.005	0.011	0.016
3096		C3096T|(ORF1ab_polyprotein:C2831T(S944L))|(ORF1a_polyprotein:C2831T(S944L))																									250	0.019	1	0	0.019	0.019
3105		A3105T|(ORF1ab_polyprotein:A2840T(Y947F))|(ORF1a_polyprotein:A2840T(Y947F))	2	0.001	4	0.003					7	0.003					9	0.001	10	0.003	16	0.002					16	0.001	7	0.004	0.01	0.014
3106		T3106C|(ORF1ab_polyprotein:T2841C(Y947Y))|(ORF1a_polyprotein:T2841C(Y947Y))																			223	0.033							1	0	0.033	0.033
3107		G3107C|(ORF1ab_polyprotein:G2842C(E948Q))|(ORF1a_polyprotein:G2842C(E948Q))	2	0.001	2	0.001	20	0.002			4	0.001					15	0.002	9	0.002	22	0.003					31	0.002	8	0.004	0.01	0.014
3110		T3110A|(ORF1ab_polyprotein:T2845A(Y949N))|(ORF1a_polyprotein:T2845A(Y949N))	4	0.003							8	0.003	2	0.001			9	0.001	7	0.002	13	0.002					20	0.002	7	0.003	0.011	0.014
3113		G3113C|(ORF1ab_polyprotein:G2848C(G950R))|(ORF1a_polyprotein:G2848C(G950R))	2	0.001	5	0.004	18	0.002			5	0.002	2	0.001			11	0.002	5	0.001	19	0.003					32	0.002	9	0.007	0.011	0.018
3125		G3125C|(ORF1ab_polyprotein:G2860C(D954H))|(ORF1a_polyprotein:G2860C(D954H))	3	0.002	3	0.002	23	0.002			7	0.003					11	0.002	11	0.003	138	0.021					23	0.002	8	0.006	0.031	0.037
3128		T3128A|(ORF1ab_polyprotein:T2863A(Y955N))|(ORF1a_polyprotein:T2863A(Y955N))			3	0.002	25	0.002			5	0.002	5	0.003			13	0.002	11	0.003	14	0.002					29	0.002	8	0.004	0.014	0.018
3133		A3133C|(ORF1ab_polyprotein:A2868C(Q956H))|(ORF1a_polyprotein:A2868C(Q956H))	3	0.002	3	0.002	18	0.002			6	0.002	3	0.002			10	0.001	9	0.002	14	0.002					21	0.002	9	0.006	0.011	0.017
3134		G3134C|(ORF1ab_polyprotein:G2869C(G957R))|(ORF1a_polyprotein:G2869C(G957R))	4	0.003			30	0.003			6	0.002	2	0.001			14	0.002	8	0.002	21	0.003					39	0.003	8	0.006	0.013	0.019
3135		G3135C|(ORF1ab_polyprotein:G2870C(G957A))|(ORF1a_polyprotein:G2870C(G957A))	5	0.003	4	0.003	27	0.002			12	0.004	2	0.001			12	0.002	13	0.003	15	0.002					33	0.002	9	0.008	0.014	0.022
3139		A3139C|(ORF1ab_polyprotein:A2874C(K958N))|(ORF1a_polyprotein:A2874C(K958N))					27	0.002			5	0.002	2	0.001			12	0.002	12	0.003	25	0.004					33	0.002	7	0.002	0.014	0.016
3141		C3141G|(ORF1ab_polyprotein:C2876G(P959R))|(ORF1a_polyprotein:C2876G(P959R))	3	0.002	2	0.001	26	0.002			8	0.003	6	0.003			20	0.003	9	0.002	15	0.002					23	0.002	9	0.005	0.015	0.02
3145		G3145C|(ORF1ab_polyprotein:G2880C(L960F))|(ORF1a_polyprotein:G2880C(L960F))	2	0.001			16	0.001			7	0.003	3	0.002			12	0.002	7	0.002	14	0.002					15	0.001	8	0.002	0.012	0.014
3147		A3147T|(ORF1ab_polyprotein:A2882T(E961V))|(ORF1a_polyprotein:A2882T(E961V))	4	0.003			18	0.002			5	0.002	2	0.001			8	0.001	7	0.002	13	0.002					18	0.001	8	0.005	0.009	0.014
3148		A3148T|(ORF1ab_polyprotein:A2883T(E961D))|(ORF1a_polyprotein:A2883T(E961D))	4	0.003			21	0.002			6	0.002	6	0.003			13	0.002	6	0.002	17	0.003					18	0.001	8	0.005	0.013	0.018
3148		A3148C|(ORF1ab_polyprotein:A2883C(E961D))|(ORF1a_polyprotein:A2883C(E961D))	3	0.002	5	0.004	24	0.002			7	0.003	5	0.003			11	0.002	5	0.001	11	0.002					32	0.002	9	0.008	0.013	0.021
3149		T3149G|(ORF1ab_polyprotein:T2884G(F962V))|(ORF1a_polyprotein:T2884G(F962V))			2	0.001	29	0.002			7	0.003	2	0.001			9	0.001	16	0.004	12	0.002					22	0.002	8	0.003	0.013	0.016
3149		T3149-3149del|(ORF1ab_polyprotein:2884-2884del(962fs))|(ORF1a_polyprotein:2884-2884del(962fs))																			115	0.017							1	0	0.017	0.017
3152		G3152C|(ORF1ab_polyprotein:G2887C(G963R))|(ORF1a_polyprotein:G2887C(G963R))	3	0.002			12	0.001			5	0.002	3	0.002			12	0.002	6	0.002	120	0.018							7	0.003	0.026	0.029
3155		G3155C|(ORF1ab_polyprotein:G2890C(A964P))|(ORF1a_polyprotein:G2890C(A964P))	5	0.003			22	0.002			7	0.003					14	0.002	8	0.002	17	0.003					21	0.002	7	0.005	0.012	0.017
3159		C3159G|(ORF1ab_polyprotein:C2894G(T965S))|(ORF1a_polyprotein:C2894G(T965S))	5	0.003			17	0.002			6	0.002	3	0.002			10	0.002	6	0.002	12	0.002					17	0.001	8	0.005	0.011	0.016
3167		G3167C|(ORF1ab_polyprotein:G2902C(A968P))|(ORF1a_polyprotein:G2902C(A968P))	2	0.001	4	0.003	15	0.001			4	0.002	3	0.002			10	0.002	6	0.002	12	0.002					27	0.002	9	0.005	0.012	0.017
3169		T3169A|(ORF1ab_polyprotein:T2904A(A968A))|(ORF1a_polyprotein:T2904A(A968A))	7	0.005	3	0.002	29	0.003			6	0.002	6	0.003			20	0.003	10	0.003	30	0.005					57	0.004	9	0.01	0.02	0.03
3177		C3177T|(ORF1ab_polyprotein:C2912T(P971L))|(ORF1a_polyprotein:C2912T(P971L))			39	0.029																							1	0.029	0	0.029
3178		T3178G|(ORF1ab_polyprotein:T2913G(P971P))|(ORF1a_polyprotein:T2913G(P971P))	5	0.003	2	0.001	18	0.002					3	0.002			8	0.001	10	0.003	9	0.001					21	0.002	8	0.006	0.009	0.015
3179		G3179A|(ORF1ab_polyprotein:G2914A(E972K))|(ORF1a_polyprotein:G2914A(E972K))					182	0.016																			298	0.023	2	0.016	0.023	0.039
3189		A3189-3189del|(ORF1ab_polyprotein:2924-2924del(975fs))|(ORF1a_polyprotein:2924-2924del(975fs))	191	0.006	92	0.002	28	0.002	10	0.047	178	0.009			16	0.069	53	0.006	35	0.008	112	0.003	2	0.02			24	0.002	11	0.01	0.164	0.174
3191		G3191-3191del|(ORF1ab_polyprotein:2926-2926del(976fs))|(ORF1a_polyprotein:2926-2926del(976fs))	74	0.002			13	0.001	2	0.008	75	0.004			5	0.018	21	0.002	7	0.001	44	0.001	2	0.017					9	0.003	0.051	0.054
3192		A3192-3192del|(ORF1ab_polyprotein:2927-2927del(976fs))|(ORF1a_polyprotein:2927-2927del(976fs))	110	0.003	42	0.001			8	0.032	136	0.007			2	0.007	48	0.005	19	0.004	112	0.003			5	0.04	20	0.001	10	0.004	0.099	0.103
3194		G3194-3194del|(ORF1ab_polyprotein:2929-2929del(977fs))|(ORF1a_polyprotein:2929-2929del(977fs))	45	0.001							35	0.002					15	0.002					6	0.044					4	0.001	0.048	0.049
3195		A3195-3195del|(ORF1ab_polyprotein:2930-2930del(977fs))|(ORF1a_polyprotein:2930-2930del(977fs))	116	0.003	43	0.001			3	0.011	110	0.005			5	0.016	19	0.002	13	0.003	58	0.002	6	0.044	5	0.037	21	0.001	11	0.004	0.121	0.125
3197		G3197-3197del|(ORF1ab_polyprotein:GAT2932-2934TTinsert(D978fsinsert))|(ORF1a_polyprotein:GAT2932-2934TTinsert(D978fsinsert))																									207	0.014	1	0	0.014	0.014
3198		A3198T|(ORF1ab_polyprotein:GAT2932-2934TTinsert(D978fsinsert))|(ORF1a_polyprotein:GAT2932-2934TTinsert(D978fsinsert))																									207	0.014	1	0	0.014	0.014
3198		A3198T|(ORF1ab_polyprotein:A2933T(D978V))|(ORF1a_polyprotein:A2933T(D978V))	125	0.003	142	0.003					82	0.004					11	0.001			127	0.004	2	0.013					6	0.006	0.022	0.028
3199		T3199-3199del|(ORF1ab_polyprotein:2934-2934del(978fs))|(ORF1a_polyprotein:2934-2934del(978fs))	81	0.002							64	0.003			4	0.012	19	0.002	14	0.003	58	0.002	3	0.02	6	0.041			8	0.002	0.083	0.085
3201		G3201-3201del|(ORF1ab_polyprotein:2936-2936del(979fs))|(ORF1a_polyprotein:2936-2936del(979fs))	52	0.001					2	0.007	58	0.003	5	0.003					13	0.003			3	0.02					6	0.001	0.036	0.037
3203		T3203-3203del|(ORF1ab_polyprotein:2938-2938del(980fs))|(ORF1a_polyprotein:2938-2938del(980fs))	37	0.001					3	0.01	36	0.002			2	0.006	16	0.002					2	0.013			17	0.001	7	0.001	0.034	0.035
3214		T3214A|(ORF1ab_polyprotein:T2949A(D983E))|(ORF1a_polyprotein:T2949A(D983E))					23	0.002	2	0.007			10	0.005			16	0.002	5	0.001							32	0.002	6	0.002	0.017	0.019
3217		T3217C|(ORF1ab_polyprotein:T2952C(S984S))|(ORF1a_polyprotein:T2952C(S984S))																			643	0.018							1	0	0.018	0.018
3227		G3227A|(ORF1ab_polyprotein:G2962A(V988I))|(ORF1a_polyprotein:G2962A(V988I))																	354	0.071									1	0	0.071	0.071
3230		G3230-3230del|(ORF1ab_polyprotein:2965-2965del(989fs))|(ORF1a_polyprotein:2965-2965del(989fs))																			419	0.012					62	0.004	2	0	0.016	0.016
3241	RATG13	C3241T|(ORF1ab_polyprotein:C2976T(D992D))|(ORF1a_polyprotein:C2976T(D992D))	2599	0.072			114	0.009													1748	0.048							3	0.081	0.048	0.129
3242		G3242A|(ORF1ab_polyprotein:G2977A(G993S))|(ORF1a_polyprotein:G2977A(G993S))	2321	0.064																	818	0.023							2	0.064	0.023	0.087
3251		G3251C|(ORF1ab_polyprotein:G2986C(D996H))|(ORF1a_polyprotein:G2986C(D996H))			4522	0.108																							1	0.108	0	0.108
3256		T3256C|(ORF1ab_polyprotein:T2991C(N997N))|(ORF1a_polyprotein:T2991C(N997N))																									32	0.017	1	0	0.017	0.017
3259		G3259C|(ORF1ab_polyprotein:G2994C(Q998H))|(ORF1a_polyprotein:G2994C(Q998H))																									52	0.028	1	0	0.028	0.028
3261		C3261T|(ORF1ab_polyprotein:C2996T(T999I))|(ORF1a_polyprotein:C2996T(T999I))	39	0.001			25	0.017													281	0.009							3	0.018	0.009	0.027
3266		A3266G|(ORF1ab_polyprotein:A3001G(T1001A))|(ORF1a_polyprotein:A3001G(T1001A))									1917	0.096																	1	0	0.096	0.096
3275		A3275C|(ORF1ab_polyprotein:A3010C(T1004P))|(ORF1a_polyprotein:A3010C(T1004P))	79	0.002	123	0.003					76	0.004					12	0.004	4	0.003	85	0.003							6	0.005	0.014	0.019
3281		G3281T|(ORF1ab_polyprotein:G3016T(V1006F))|(ORF1a_polyprotein:G3016T(V1006F))											140	0.704															1	0	0.704	0.704
3296		C3296A|(ORF1ab_polyprotein:C3031A(Q1011K))|(ORF1a_polyprotein:C3031A(Q1011K))			44	0.001					25	0.001							2	0.001	40	0.001	2	0.013					5	0.001	0.016	0.017
3297		A3297T|(ORF1ab_polyprotein:A3032T(Q1011L))|(ORF1a_polyprotein:A3032T(Q1011L))									23	0.001					4	0.001	2	0.001							76	0.039	4	0	0.042	0.042
3299		T3299-3299del|(ORF1ab_polyprotein:3034-3034del(1012fs))|(ORF1a_polyprotein:3034-3034del(1012fs))													175	0.507													1	0	0.507	0.507
3304		G3304T|(ORF1ab_polyprotein:G3039T(E1013D))|(ORF1a_polyprotein:G3039T(E1013D))																	2	0.001	476	0.015							2	0	0.016	0.016
3306		T3306A|(ORF1ab_polyprotein:T3041A(M1014K))|(ORF1a_polyprotein:T3041A(M1014K))			52	0.001					22	0.001	2	0.01			7	0.002	4	0.003	40	0.001					2	0.001	7	0.001	0.018	0.019
3307		G3307C|(ORF1ab_polyprotein:G3042C(M1014I))|(ORF1a_polyprotein:G3042C(M1014I))	96	0.003	81	0.002	4	0.003			49	0.002					12	0.004	2	0.001	70	0.002					3	0.002	8	0.008	0.011	0.019
3308		G3308C|(ORF1ab_polyprotein:G3043C(E1015Q))|(ORF1a_polyprotein:G3043C(E1015Q))	49	0.001	64	0.002	2	0.001	2	0.006	25	0.001					10	0.003			59	0.002							7	0.004	0.012	0.016
3312		T3312A|(ORF1ab_polyprotein:T3047A(L1016H))|(ORF1a_polyprotein:T3047A(L1016H))	70	0.002	72	0.002					42	0.002					7	0.002	4	0.003	59	0.002					2	0.001	7	0.004	0.01	0.014
3313		T3313A|(ORF1ab_polyprotein:T3048A(L1016L))|(ORF1a_polyprotein:T3048A(L1016L))			43	0.001					22	0.001					5	0.002					3	0.019					4	0.001	0.022	0.023
3318		C3318G|(ORF1ab_polyprotein:C3053G(P1018R))|(ORF1a_polyprotein:C3053G(P1018R))	75	0.002	58	0.001	2	0.001			46	0.002			2	0.006	7	0.002			50	0.002			2	0.013	3	0.002	9	0.004	0.027	0.031
3331		T3331A|(ORF1ab_polyprotein:T3066A(T1022T))|(ORF1a_polyprotein:T3066A(T1022T))	82	0.002	94	0.002	3	0.002	2	0.006	43	0.002					9	0.003	2	0.001	63	0.002					3	0.002	9	0.006	0.016	0.022
3332		A3332G|(ORF1ab_polyprotein:A3067G(I1023V))|(ORF1a_polyprotein:A3067G(I1023V))			5482	0.13																							1	0.13	0	0.13
3339		T3339G|(ORF1ab_polyprotein:T3074G(V1025G))|(ORF1a_polyprotein:T3074G(V1025G))	58	0.002	67	0.002					28	0.001					9	0.003	3	0.002	55	0.002					8	0.004	7	0.004	0.012	0.016
3340		G3340A|(ORF1ab_polyprotein:G3075A(V1025V))|(ORF1a_polyprotein:G3075A(V1025V))																									44	0.023	1	0	0.023	0.023
3340		G3340C|(ORF1ab_polyprotein:G3075C(V1025V))|(ORF1a_polyprotein:G3075C(V1025V))	3324	0.092																									1	0.092	0	0.092
3343		T3343A|(ORF1ab_polyprotein:T3078A(N1026K))|(ORF1a_polyprotein:T3078A(N1026K))	79	0.002	82	0.002			2	0.006	46	0.002					6	0.002	4	0.003	79	0.003					3	0.002	8	0.004	0.018	0.022
3345		G3345T|(ORF1ab_polyprotein:G3080T(S1027I))|(ORF1a_polyprotein:G3080T(S1027I))	84	0.002	111	0.003	3	0.002			47	0.002					5	0.002	4	0.003	72	0.002					4	0.002	8	0.007	0.011	0.018
3353		G3353T|(ORF1ab_polyprotein:G3088T(G1030C))|(ORF1a_polyprotein:G3088T(G1030C))	100	0.003	107	0.003	3	0.002			51	0.002							4	0.003	64	0.002							6	0.008	0.007	0.015
3354		G3354T|(ORF1ab_polyprotein:G3089T(G1030V))|(ORF1a_polyprotein:G3089T(G1030V))	44	0.001							21	0.001									42	0.001	2	0.013					4	0.001	0.015	0.016
3357		A3357G|(ORF1ab_polyprotein:A3092G(Y1031C))|(ORF1a_polyprotein:A3092G(Y1031C))			2525	0.06																							1	0.06	0	0.06
3365		C3365A|(ORF1ab_polyprotein:C3100A(L1034I))|(ORF1a_polyprotein:C3100A(L1034I))	78	0.002	75	0.002	3	0.002			40	0.002					4	0.001	4	0.003	67	0.002							7	0.006	0.008	0.014
3369		C3369A|(ORF1ab_polyprotein:C3104A(T1035N))|(ORF1a_polyprotein:C3104A(T1035N))	78	0.002	57	0.001	3	0.002			33	0.002							5	0.003	46	0.001					5	0.003	7	0.005	0.009	0.014
3369		C3369T|(ORF1ab_polyprotein:C3104T(T1035I))|(ORF1a_polyprotein:C3104T(T1035I))					27	0.017											2	0.001									2	0.017	0.001	0.018
3377		G3377T|(ORF1ab_polyprotein:G3112T(V1038L))|(ORF1a_polyprotein:G3112T(V1038L))	90	0.002	120	0.003	4	0.003			44	0.002					4	0.001	5	0.003	76	0.002					2	0.001	8	0.008	0.009	0.017
3386		3386-insertA|(ORF1ab_polyprotein:3121insertA(1041fs))|(ORF1a_polyprotein:3121insertA(1041fs))	2650	0.073																									1	0.073	0	0.073
3391		T3391A|(ORF1ab_polyprotein:T3126A(N1042K))|(ORF1a_polyprotein:T3126A(N1042K))	82	0.002	111	0.003	4	0.003			47	0.002					9	0.003	3	0.002	78	0.003					2	0.001	8	0.008	0.011	0.019
3392		G3392T|(ORF1ab_polyprotein:G3127T(A1043S))|(ORF1a_polyprotein:G3127T(A1043S))	77	0.002	114	0.003	5	0.003			49	0.002					4	0.001	4	0.003	58	0.002					4	0.002	8	0.008	0.01	0.018
3393		C3393G|(ORF1ab_polyprotein:C3128G(A1043G))|(ORF1a_polyprotein:C3128G(A1043G))	58	0.002	71	0.002	3	0.002			31	0.001					5	0.002	2	0.001	55	0.002					5	0.003	8	0.006	0.009	0.015
3403		G3403C|(ORF1ab_polyprotein:G3138C(V1046V))|(ORF1a_polyprotein:G3138C(V1046V))																							3	0.02	2	0.001	2	0	0.021	0.021
3407		G3407T|(ORF1ab_polyprotein:G3142T(E1048*))|(ORF1a_polyprotein:G3142T(E1048*))	1272	0.035															2	0.001									2	0.035	0.001	0.036
3410		G3410C|(ORF1ab_polyprotein:G3145C(A1049P))|(ORF1a_polyprotein:G3145C(A1049P))	39	0.001	53	0.001													2	0.001							25	0.013	4	0.002	0.014	0.016
3411		C3411T|(ORF1ab_polyprotein:C3146T(A1049V))|(ORF1a_polyprotein:C3146T(A1049V))	2666	0.074																									1	0.074	0	0.074
3418		G3418T|(ORF1ab_polyprotein:G3153T(K1051N))|(ORF1a_polyprotein:G3153T(K1051N))	41	0.001													6	0.002									23	0.012	3	0.001	0.014	0.015
3418		G3418C|(ORF1ab_polyprotein:G3153C(K1051N))|(ORF1a_polyprotein:G3153C(K1051N))	103	0.003	121	0.003	4	0.003			71	0.003			2	0.006	6	0.002	9	0.006	80	0.003					2	0.001	9	0.009	0.021	0.03
3418		GGT3418-3420del|(ORF1ab_polyprotein:AAGGTA3151-3156AAAdel(KV1051-1052Kdel))|(ORF1a_polyprotein:AAGGTA3151-3156AAAdel(KV1051-1052Kdel))	1954	0.054																									1	0.054	0	0.054
3421		A3421G|(ORF1ab_polyprotein:A3156G(V1052V))|(ORF1a_polyprotein:A3156G(V1052V))					26	0.017																					1	0.017	0	0.017
3425		C3425A|(ORF1ab_polyprotein:C3160A(P1054T))|(ORF1a_polyprotein:C3160A(P1054T))	104	0.003	86	0.002	4	0.003			40	0.002			2	0.006			7	0.005	65	0.002					2	0.001	8	0.008	0.016	0.024
3438		T3438C|(ORF1ab_polyprotein:T3173C(V1058A))|(ORF1a_polyprotein:T3173C(V1058A))																									41	0.021	1	0	0.021	0.021
3444		C3444G|(ORF1ab_polyprotein:C3179G(A1060G))|(ORF1a_polyprotein:C3179G(A1060G))	109	0.003	142	0.003	2	0.001			57	0.003					7	0.002	4	0.003	100	0.003					4	0.002	8	0.007	0.013	0.02
3461		A3461-3461del|(ORF1ab_polyprotein:3196-3196del(1066fs))|(ORF1a_polyprotein:3196-3196del(1066fs))																									40	0.021	1	0	0.021	0.021
3463		A3463C|(ORF1ab_polyprotein:A3198C(K1066N))|(ORF1a_polyprotein:A3198C(K1066N))	69	0.002	79	0.002	3	0.002			31	0.001					4	0.001	3	0.002	63	0.002					5	0.003	8	0.006	0.009	0.015
3464		C3464T|(ORF1ab_polyprotein:C3199T(H1067Y))|(ORF1a_polyprotein:C3199T(H1067Y))																									40	0.021	1	0	0.021	0.021
3467		G3467T|(ORF1ab_polyprotein:G3202T(G1068*))|(ORF1a_polyprotein:G3202T(G1068*))															4	0.001			444	0.014							2	0	0.015	0.015
3468		G3468C|(ORF1ab_polyprotein:G3203C(G1068A))|(ORF1a_polyprotein:G3203C(G1068A))	55	0.002	60	0.001	2	0.001			24	0.001					6	0.002			54	0.002	2	0.013			37	0.019	8	0.004	0.037	0.041
3468		G3468T|(ORF1ab_polyprotein:G3203T(G1068V))|(ORF1a_polyprotein:G3203T(G1068V))																							97	0.647	2	0.001	2	0	0.648	0.648
3469		A3469T|(ORF1ab_polyprotein:A3204T(G1068G))|(ORF1a_polyprotein:A3204T(G1068G))	43	0.001	70	0.002			2	0.006	36	0.002							2	0.001	50	0.002					2	0.001	7	0.003	0.012	0.015
3483		G3483T|(ORF1ab_polyprotein:G3218T(G1073V))|(ORF1a_polyprotein:G3218T(G1073V))							298	0.997																			1	0	0.997	0.997
3485		G3485C|(ORF1ab_polyprotein:G3220C(A1074P))|(ORF1a_polyprotein:G3220C(A1074P))	58	0.002	90	0.002			3	0.01	44	0.002					4	0.001	2	0.001	60	0.002					4	0.002	8	0.004	0.018	0.022
3491		A3491G|(ORF1ab_polyprotein:A3226G(N1076D))|(ORF1a_polyprotein:A3226G(N1076D))																			430	0.014							1	0	0.014	0.014
3523		A3523G|(ORF1ab_polyprotein:A3258G(E1086E))|(ORF1a_polyprotein:A3258G(E1086E))															426	0.014											1	0	0.014	0.014
3534		A3534T|(ORF1ab_polyprotein:A3269T(Y1090F))|(ORF1a_polyprotein:A3269T(Y1090F))	92	0.002	92	0.002	22	0.001	2	0.007	57	0.002									82	0.002							6	0.005	0.011	0.016
3540		C3540T|(ORF1ab_polyprotein:C3275T(A1092V))|(ORF1a_polyprotein:C3275T(A1092V))																					3316	0.95					1	0	0.95	0.95
3542		A3542G|(ORF1ab_polyprotein:A3277G(T1093A))|(ORF1a_polyprotein:A3277G(T1093A))	2707	0.069																									1	0.069	0	0.069
3544		T3544A|(ORF1ab_polyprotein:T3279A(T1093T))|(ORF1a_polyprotein:T3279A(T1093T))	177	0.004	163	0.004					94	0.003			4	0.012					135	0.004			2	0.014			6	0.008	0.033	0.041
3546		ATG3546-3548del|(ORF1ab_polyprotein:AATGGA3280-3285AGAdel(NG1094-1095Rdel))|(ORF1a_polyprotein:AATGGA3280-3285AGAdel(NG1094-1095Rdel))			5302	0.122																							1	0.122	0	0.122
3547		T3547A|(ORF1ab_polyprotein:T3282A(N1094K))|(ORF1a_polyprotein:T3282A(N1094K))															3942	0.125											1	0	0.125	0.125
3548		G3548C|(ORF1ab_polyprotein:G3283C(G1095R))|(ORF1a_polyprotein:G3283C(G1095R))	97	0.002	73	0.002					49	0.002			2	0.006			16	0.001	67	0.002					39	0.002	7	0.004	0.013	0.017
3551		C3551T|(ORF1ab_polyprotein:C3286T(P1096S))|(ORF1a_polyprotein:C3286T(P1096S))																									335	0.017	1	0	0.017	0.017
3551		C3551-3551del|(ORF1ab_polyprotein:3286-3286del(1096fs))|(ORF1a_polyprotein:3286-3286del(1096fs))									1924	0.07																	1	0	0.07	0.07
3561		T3561A|(ORF1ab_polyprotein:T3296A(V1099E))|(ORF1a_polyprotein:T3296A(V1099E))					41	0.002					65	0.003			72	0.002	43	0.003			6	0.002			44	0.002	6	0.002	0.012	0.014
3562		G3562C|(ORF1ab_polyprotein:G3297C(V1099V))|(ORF1a_polyprotein:G3297C(V1099V))					33	0.002			33	0.001	57	0.002			66	0.002	24	0.002			9	0.003			50	0.003	7	0.002	0.013	0.015
3564		GT3564-3565del|(ORF1ab_polyprotein:3299-3300del(1100fs))|(ORF1a_polyprotein:3299-3300del(1100fs))					514	0.026																					1	0.026	0	0.026
3567		G3567A|(ORF1ab_polyprotein:G3302A(G1101D))|(ORF1a_polyprotein:G3302A(G1101D))					347	0.018																					1	0.018	0	0.018
3598		T3598C|(ORF1ab_polyprotein:T3333C(A1111A))|(ORF1a_polyprotein:T3333C(A1111A))																			312	0.037							1	0	0.037	0.037
3602		C3602T|(ORF1ab_polyprotein:C3337T(H1113Y))|(ORF1a_polyprotein:C3337T(H1113Y))															4054	0.141											1	0	0.141	0.141
3606		G3606T|(ORF1ab_polyprotein:G3341T(C1114F))|(ORF1a_polyprotein:G3341T(C1114F))																	6857	0.551									1	0	0.551	0.551
3619	RATG13	C3619T|(ORF1ab_polyprotein:C3354T(V1118V))|(ORF1a_polyprotein:C3354T(V1118V))																									617	0.035	1	0	0.035	0.035
3629		G3629C|(ORF1ab_polyprotein:G3364C(V1122L))|(ORF1a_polyprotein:G3364C(V1122L))	6	0.001	8	0.003	30	0.002			12	0.002	25	0.001			48	0.002	19	0.001							28	0.002	8	0.006	0.008	0.014
3635		A3635-3635del|(ORF1ab_polyprotein:3370-3370del(1124fs))|(ORF1a_polyprotein:3370-3370del(1124fs))									1825	0.233																	1	0	0.233	0.233
3637		A3637C|(ORF1ab_polyprotein:A3372C(K1124N))|(ORF1a_polyprotein:A3372C(K1124N))	7	0.001			615	0.033			9	0.001					31	0.001	13	0.001	11	0.001					21	0.001	7	0.034	0.005	0.039
3653		C3653T|(ORF1ab_polyprotein:C3388T(L1130F))|(ORF1a_polyprotein:C3388T(L1130F))															2995	0.1											1	0	0.1	0.1
3662		A3662G|(ORF1ab_polyprotein:A3397G(S1133G))|(ORF1a_polyprotein:A3397G(S1133G))					523	0.028																					1	0.028	0	0.028
3670		TGAAAATT3670-3677del|(ORF1ab_polyprotein:3405-3412del(1135fs))|(ORF1a_polyprotein:3405-3412del(1135fs))																			164	0.019							1	0	0.019	0.019
3680		A3680G|(ORF1ab_polyprotein:A3415G(N1139D))|(ORF1a_polyprotein:A3415G(N1139D))																			126	0.014							1	0	0.014	0.014
3689		G3689T|(ORF1ab_polyprotein:G3424T(E1142*))|(ORF1a_polyprotein:G3424T(E1142*))			5	0.002	337	0.018													9	0.001							3	0.02	0.001	0.021
3691		A3691C|(ORF1ab_polyprotein:A3426C(E1142D))|(ORF1a_polyprotein:A3426C(E1142D))							2	0.667																			1	0	0.667	0.667
3692		G3692T|(ORF1ab_polyprotein:G3427T(V1143F))|(ORF1a_polyprotein:G3427T(V1143F))																			246	0.028							1	0	0.028	0.028
3697		A3697C|(ORF1ab_polyprotein:A3432C(L1144L))|(ORF1a_polyprotein:A3432C(L1144L))							2	0.667																			1	0	0.667	0.667
3701		G3701A|(ORF1ab_polyprotein:G3436A(A1146T))|(ORF1a_polyprotein:G3436A(A1146T))											13158	0.527															1	0	0.527	0.527
3704		C3704G|(ORF1ab_polyprotein:C3439G(P1147A))|(ORF1a_polyprotein:C3439G(P1147A))	6	0.001					2	0.667	8	0.001					31	0.001											4	0.001	0.669	0.67
3706		A3706T|(ORF1ab_polyprotein:A3441T(P1147P))|(ORF1a_polyprotein:A3441T(P1147P))					443	0.024																					1	0.024	0	0.024
3728		G3728T|(ORF1ab_polyprotein:G3463T(G1155C))|(ORF1a_polyprotein:G3463T(G1155C))					440	0.023																					1	0.023	0	0.023
3736		C3736T|(ORF1ab_polyprotein:C3471T(D1157D))|(ORF1a_polyprotein:C3471T(D1157D))															4459	0.149											1	0	0.149	0.149
3740	RATG13	A3740G|(ORF1ab_polyprotein:A3475G(I1159V))|(ORF1a_polyprotein:A3475G(I1159V))																			227	0.026							1	0	0.026	0.026
3756		T3756G|(ORF1ab_polyprotein:T3491G(V1164G))|(ORF1a_polyprotein:T3491G(V1164G))	10	0.002	10	0.003	33	0.002			10	0.001	50	0.002			57	0.002	24	0.002	23	0.003	5	0.001			33	0.002	10	0.007	0.013	0.02
3766	RATG13	T3766C|(ORF1ab_polyprotein:T3501C(D1167D))|(ORF1a_polyprotein:T3501C(D1167D))					473	0.025																					1	0.025	0	0.025
3782		G3782T|(ORF1ab_polyprotein:G3517T(V1173F))|(ORF1a_polyprotein:G3517T(V1173F))									509	0.065																	1	0	0.065	0.065
3784		C3784G|(ORF1ab_polyprotein:C3519G(V1173V))|(ORF1a_polyprotein:C3519G(V1173V))									9	0.001									184	0.021							2	0	0.022	0.022
3787		C3787T|(ORF1ab_polyprotein:C3522T(Y1174Y))|(ORF1a_polyprotein:C3522T(Y1174Y))					351	0.019																					1	0.019	0	0.019
3802		T3802C|(ORF1ab_polyprotein:T3537C(D1179D))|(ORF1a_polyprotein:T3537C(D1179D))																			571	0.03							1	0	0.03	0.03
3803		A3803T|(ORF1ab_polyprotein:A3538T(K1180*))|(ORF1a_polyprotein:A3538T(K1180*))	21	0.002			43	0.001	54	0.002	23	0.001	52	0.002	18	0.002			25	0.001	29	0.002			10	0.004			9	0.003	0.014	0.017
3812		T3812A|(ORF1ab_polyprotein:T3547A(Y1183N))|(ORF1a_polyprotein:T3547A(Y1183N))	29	0.003	13	0.002	104	0.003			34	0.002	122	0.004			167	0.005	65	0.003	55	0.003					137	0.004	9	0.008	0.021	0.029
3814		T3814A|(ORF1ab_polyprotein:T3549A(Y1183*))|(ORF1a_polyprotein:T3549A(Y1183*))	18	0.002	6	0.001	67	0.002			30	0.002	90	0.003			105	0.003	43	0.002	46	0.002					79	0.002	9	0.005	0.014	0.019
3829		A3829T|(ORF1ab_polyprotein:A3564T(S1188S))|(ORF1a_polyprotein:A3564T(S1188S))					591	0.02																					1	0.02	0	0.02
3833		T3833C|(ORF1ab_polyprotein:T3568C(F1190L))|(ORF1a_polyprotein:T3568C(F1190L))	928	0.08																									1	0.08	0	0.08
3833		T3833-3833del|(ORF1ab_polyprotein:3568-3568del(1190fs))|(ORF1a_polyprotein:3568-3568del(1190fs))																					6852	0.53					1	0	0.53	0.53
3838		G3838C|(ORF1ab_polyprotein:G3573C(L1191F))|(ORF1a_polyprotein:G3573C(L1191F))																					6872	0.532					1	0	0.532	0.532
3839		G3839A|(ORF1ab_polyprotein:G3574A(E1192K))|(ORF1a_polyprotein:G3574A(E1192K))																					3297	0.255					1	0	0.255	0.255
3844		GA3844-3845del|(ORF1ab_polyprotein:3579-3580del(1193fs))|(ORF1a_polyprotein:3579-3580del(1193fs))																					3342	0.258					1	0	0.258	0.258
3863		G3863C|(ORF1ab_polyprotein:G3598C(E1200Q))|(ORF1a_polyprotein:G3598C(E1200Q))	17	0.001			48	0.002			21	0.001	51	0.002			94	0.003	34	0.002	35	0.002					45	0.001	8	0.003	0.011	0.014
3864		A3864-3864del|(ORF1ab_polyprotein:3599-3599del(1200fs))|(ORF1a_polyprotein:3599-3599del(1200fs))																					3336	0.258					1	0	0.258	0.258
3866		C3866T|(ORF1ab_polyprotein:C3601T(Q1201*))|(ORF1a_polyprotein:C3601T(Q1201*))																					3302	0.255					1	0	0.255	0.255
3868		A3868G|(ORF1ab_polyprotein:A3603G(Q1201Q))|(ORF1a_polyprotein:A3603G(Q1201Q))																	5480	0.284									1	0	0.284	0.284
3871		G3871C|(ORF1ab_polyprotein:G3606C(K1202N))|(ORF1a_polyprotein:G3606C(K1202N))									1189	0.073																	1	0	0.073	0.073
3874	RATG13	C3874T|(ORF1ab_polyprotein:C3609T(I1203I))|(ORF1a_polyprotein:C3609T(I1203I))					611	0.021																					1	0.021	0	0.021
3876		C3876T|(ORF1ab_polyprotein:C3611T(A1204V))|(ORF1a_polyprotein:C3611T(A1204V))																			958	0.051							1	0	0.051	0.051
3896		G3896T|(ORF1ab_polyprotein:G3631T(V1211F))|(ORF1a_polyprotein:G3631T(V1211F))							37	0.001			1789	0.054	10	0.001					178	0.009	14	0.001	2516	0.992			6	0	1.058	1.058
3919		T3919C|(ORF1ab_polyprotein:T3654C(S1218S))|(ORF1a_polyprotein:T3654C(S1218S))																					7116	0.714					1	0	0.714	0.714
3927		C3927G|(ORF1ab_polyprotein:C3662G(S1221*))|(ORF1a_polyprotein:C3662G(S1221*))	11	0.002			20	0.002	37	0.001	15	0.002	16	0.002	22	0.002	12	0.001	8	0.001	14	0.001	15	0.002			17	0.001	11	0.004	0.013	0.017
3936		AG3936-3937del|(ORF1ab_polyprotein:3671-3672del(1224fs))|(ORF1a_polyprotein:3671-3672del(1224fs))																									325	0.022	1	0	0.022	0.022
3937		GAG3937-3939del|(ORF1ab_polyprotein:CAGAGA3670-3675CAAdel(QR1224-1225Qdel))|(ORF1a_polyprotein:CAGAGA3670-3675CAAdel(QR1224-1225Qdel))					214	0.018																					1	0.018	0	0.018
3938		A3938C|(ORF1ab_polyprotein:A3673C(R1225R))|(ORF1a_polyprotein:A3673C(R1225R))					339	0.029																					1	0.029	0	0.029
3953		AAG3953-3955del|(ORF1ab_polyprotein:3688-3690del(K1230del))|(ORF1a_polyprotein:3688-3690del(K1230del))											332	0.037															1	0	0.037	0.037
3954		AG3954-3955del|(ORF1ab_polyprotein:3689-3690del(1230fs))|(ORF1a_polyprotein:3689-3690del(1230fs))			93	0.038															268	0.025					368	0.024	3	0.038	0.049	0.087
3964		A3964C|(ORF1ab_polyprotein:A3699C(K1233N))|(ORF1a_polyprotein:A3699C(K1233N))																			11	0.001	7126	0.715	4	0.002			3	0	0.718	0.718
3974		G3974T|(ORF1ab_polyprotein:G3709T(E1237*))|(ORF1a_polyprotein:G3709T(E1237*))																			217	0.02							1	0	0.02	0.02
3995		G3995T|(ORF1ab_polyprotein:G3730T(E1244*))|(ORF1a_polyprotein:G3730T(E1244*))											6837	0.762															1	0	0.762	0.762
3997		AG3997-3998del|(ORF1ab_polyprotein:3732-3733del(1244fs))|(ORF1a_polyprotein:3732-3733del(1244fs))											1775	0.198															1	0	0.198	0.198
3998		G3998T|(ORF1ab_polyprotein:G3733T(E1245*))|(ORF1a_polyprotein:G3733T(E1245*))																									431	0.029	1	0	0.029	0.029
4005		A4005T|(ORF1ab_polyprotein:A3740T(K1247M))|(ORF1a_polyprotein:A3740T(K1247M))																									231	0.015	1	0	0.015	0.015
4009	RATG13	C4009T|(ORF1ab_polyprotein:C3744T(F1248F))|(ORF1a_polyprotein:C3744T(F1248F))															657	0.076			171	0.016							2	0	0.092	0.092
4010		C4010T|(ORF1ab_polyprotein:C3745T(L1249F))|(ORF1a_polyprotein:C3745T(L1249F))					228	0.019																					1	0.019	0	0.019
4027		A4027T|(ORF1ab_polyprotein:A3762T(L1254F))|(ORF1a_polyprotein:A3762T(L1254F))	10	0.001			17	0.001	46	0.002	13	0.001	13	0.001	13	0.001	14	0.002	13	0.002	18	0.002	14	0.001	5	0.002	22	0.001	12	0.002	0.015	0.017
4035		T4035-4035del|(ORF1ab_polyprotein:3770-3770del(1257fs))|(ORF1a_polyprotein:3770-3770del(1257fs))																							2526	0.995			1	0	0.995	0.995
4041		T4041G|(ORF1ab_polyprotein:T3776G(I1259S))|(ORF1a_polyprotein:T3776G(I1259S))	8	0.001	8	0.003	14	0.001	41	0.001			9	0.001	11	0.001	12	0.001	10	0.001	20	0.002	14	0.001			23	0.002	11	0.005	0.01	0.015
4047		G4047C|(ORF1ab_polyprotein:G3782C(G1261A))|(ORF1a_polyprotein:G3782C(G1261A))					16	0.001			20	0.002	14	0.002	17	0.002	14	0.002	15	0.002			16	0.002	9	0.004			8	0.001	0.016	0.017
4057		T4057C|(ORF1ab_polyprotein:T3792C(H1264H))|(ORF1a_polyprotein:T3792C(H1264H))							28515	0.996																			1	0	0.996	0.996
4066		T4066C|(ORF1ab_polyprotein:T3801C(S1267S))|(ORF1a_polyprotein:T3801C(S1267S))											6811	0.76															1	0	0.76	0.76
4079		A4079T|(ORF1ab_polyprotein:A3814T(S1272C))|(ORF1a_polyprotein:A3814T(S1272C))	11	0.002					46	0.002			17	0.002	16	0.002	11	0.001	11	0.002	13	0.001	16	0.002	3	0.001			9	0.002	0.013	0.015
4083		A4083T|(ORF1ab_polyprotein:A3818T(D1273V))|(ORF1a_polyprotein:A3818T(D1273V))	17	0.001	6	0.001	41	0.001			54	0.001	87	0.002	73	0.002	109	0.002	96	0.002	30	0.002	68	0.002	129	0.002	45	0.001	12	0.003	0.016	0.019
4085		A4085T|(ORF1ab_polyprotein:A3820T(I1274F))|(ORF1a_polyprotein:A3820T(I1274F))	15	0.001	11	0.002					46	0.001	60	0.001	62	0.001	79	0.001	93	0.002	23	0.001	52	0.001	108	0.002	41	0.001	11	0.003	0.011	0.014
4108		A4108G|(ORF1ab_polyprotein:A3843G(K1281K))|(ORF1a_polyprotein:A3843G(K1281K))					259	0.008					1064	0.02	897	0.02			68	0.001			956	0.024	1721	0.025	174	0.005	7	0.008	0.095	0.103
4110		A4110T|(ORF1ab_polyprotein:A3845T(D1282V))|(ORF1a_polyprotein:A3845T(D1282V))	14	0.001	7	0.001	59	0.002			87	0.002	145	0.003	113	0.003	175	0.003	203	0.003	43	0.002	125	0.003	184	0.003	49	0.001	12	0.004	0.023	0.027
4113		C4113G|(ORF1ab_polyprotein:C3848G(A1283G))|(ORF1a_polyprotein:C3848G(A1283G))	16	0.001	13	0.002	51	0.002			70	0.002	129	0.002	89	0.002	165	0.002	168	0.003	25	0.001	94	0.002	171	0.002	42	0.001	12	0.005	0.017	0.022
4119		A4119T|(ORF1ab_polyprotein:A3854T(Y1285F))|(ORF1a_polyprotein:A3854T(Y1285F))	28	0.002	15	0.003	105	0.003			201	0.005	247	0.005	284	0.006	392	0.006	380	0.006	60	0.003	205	0.005	449	0.006	119	0.003	12	0.008	0.045	0.053
4130		G4130C|(ORF1ab_polyprotein:G3865C(D1289H))|(ORF1a_polyprotein:G3865C(D1289H))	39	0.003	19	0.003	99	0.003	59	0.002	122	0.003	179	0.003	149	0.003	205	0.003	211	0.003	47	0.002	136	0.003	236	0.003	83	0.002	13	0.009	0.027	0.036
4131		A4131T|(ORF1ab_polyprotein:A3866T(D1289V))|(ORF1a_polyprotein:A3866T(D1289V))	14	0.001	12	0.002	49	0.001			100	0.003	110	0.002	105	0.002	123	0.002	107	0.002	28	0.001	70	0.002	157	0.002	43	0.001	12	0.004	0.017	0.021
4135		TG4135-4136del|(ORF1ab_polyprotein:3870-3871del(1290fs))|(ORF1a_polyprotein:3870-3871del(1290fs))																									838	0.024	1	0	0.024	0.024
4135		T4135A|(ORF1ab_polyprotein:T3870A(V1290V))|(ORF1a_polyprotein:T3870A(V1290V))															8978	0.134											1	0	0.134	0.134
4136		G4136C|(ORF1ab_polyprotein:G3871C(V1291L))|(ORF1a_polyprotein:G3871C(V1291L))									3936	0.103																	1	0	0.103	0.103
4142		G4142T|(ORF1ab_polyprotein:G3877T(E1293*))|(ORF1a_polyprotein:G3877T(E1293*))	417	0.035																									1	0.035	0	0.035
4143		A4143T|(ORF1ab_polyprotein:A3878T(E1293V))|(ORF1a_polyprotein:A3878T(E1293V))	17	0.001	10	0.002	39	0.001			85	0.002	97	0.002	96	0.002	136	0.002	141	0.002	25	0.001	76	0.002	152	0.002	38	0.001	12	0.004	0.016	0.02
4147		T4147G|(ORF1ab_polyprotein:T3882G(G1294G))|(ORF1a_polyprotein:T3882G(G1294G))	18	0.001	9	0.002	43	0.001			58	0.002	92	0.002			104	0.002	113	0.002			56	0.001	100	0.001			9	0.004	0.01	0.014
4148		G4148A|(ORF1ab_polyprotein:G3883A(V1295I))|(ORF1a_polyprotein:G3883A(V1295I))			215	0.036																							1	0.036	0	0.036
4162		G4162-4162del|(ORF1ab_polyprotein:3897-3897del(1299fs))|(ORF1a_polyprotein:3897-3897del(1299fs))									2728	0.072																	1	0	0.072	0.072
4168		A4168T|(ORF1ab_polyprotein:A3903T(I1301I))|(ORF1a_polyprotein:A3903T(I1301I))	14	0.001	10	0.002					73	0.002	89	0.002	95	0.002	106	0.002	103	0.002	22	0.001	67	0.002	122	0.002	38	0.001	11	0.003	0.016	0.019
4181		G4181C|(ORF1ab_polyprotein:G3916C(A1306P))|(ORF1a_polyprotein:G3916C(A1306P))	11	0.002	11	0.003	34	0.002			40	0.001	56	0.001	57	0.002	87	0.001	65	0.001	9	0.001	45	0.001	88	0.001	20	0.001	12	0.007	0.01	0.017
4182		C4182G|(ORF1ab_polyprotein:C3917G(A1306G))|(ORF1a_polyprotein:C3917G(A1306G))							2	0.4																			1	0	0.4	0.4
4184		G4184A|(ORF1ab_polyprotein:GGT3919-3921AGA(G1307R))|(ORF1a_polyprotein:GGT3919-3921AGA(G1307R))	10	0.002	4	0.001	36	0.002			51	0.002	53	0.001	57	0.002	108	0.002	79	0.001	15	0.002	58	0.002	114	0.002	27	0.001	12	0.005	0.015	0.02
4184		G4184A|(ORF1ab_polyprotein:GGT3919-3921AGN(G1307?))|(ORF1a_polyprotein:GGT3919-3921AGN(G1307?))	26	0.005	16	0.004	91	0.004			139	0.005	207	0.005	183	0.005	251	0.004	211	0.004	32	0.004	145	0.005	295	0.004	93	0.005	12	0.013	0.041	0.054
4184		G4184A|(ORF1ab_polyprotein:G3919A(G1307S))|(ORF1a_polyprotein:G3919A(G1307S))	5422	0.99	3528	0.99	21280	0.99			29286	0.991	43504	0.991	35717	0.99	58246	0.99	42635	0.795	8821	0.991	30819	0.99	67183	0.991	18942	0.99	12	2.97	8.719	11.689
4186		T4186A|(ORF1ab_polyprotein:GGT3919-3921AGA(G1307R))|(ORF1a_polyprotein:GGT3919-3921AGA(G1307R))	10	0.002	4	0.001	36	0.002			51	0.002	53	0.001	57	0.002	108	0.002	79	0.001	15	0.002	58	0.002	114	0.002	27	0.001	12	0.005	0.015	0.02
4189		C4189G|(ORF1ab_polyprotein:C3924G(G1308G))|(ORF1a_polyprotein:C3924G(G1308G))	8	0.001							45	0.001	70	0.002	66	0.002	69	0.001	61	0.001	18	0.002	54	0.002	95	0.001	22	0.001	10	0.001	0.013	0.014
4201		G4201C|(ORF1ab_polyprotein:G3936C(M1312I))|(ORF1a_polyprotein:G3936C(M1312I))	10	0.002	5	0.001	40	0.002			46	0.001	91	0.002	64	0.002	122	0.002	95	0.002	11	0.001	67	0.002	138	0.002	29	0.001	12	0.005	0.015	0.02
4202		C4202T|(ORF1ab_polyprotein:C3937T(L1313L))|(ORF1a_polyprotein:C3937T(L1313L))															9155	0.15											1	0	0.15	0.15
4203		T4203A|(ORF1ab_polyprotein:T3938A(L1313Q))|(ORF1a_polyprotein:T3938A(L1313Q))	17	0.003	7	0.002	31	0.001			63	0.002	66	0.001	72	0.002	79	0.001	100	0.002	14	0.002	57	0.002	101	0.001	25	0.001	12	0.006	0.014	0.02
4205	RATG13	G4205A|(ORF1ab_polyprotein:G3940A(A1314T))|(ORF1a_polyprotein:G3940A(A1314T))																			819	0.089							1	0	0.089	0.089
4207		G4207T|(ORF1ab_polyprotein:G3942T(A1314A))|(ORF1a_polyprotein:G3942T(A1314A))																			848	0.092							1	0	0.092	0.092
4209		A4209C|(ORF1ab_polyprotein:A3944C(K1315T))|(ORF1a_polyprotein:A3944C(K1315T))											22599	0.496															1	0	0.496	0.496
4212		C4212G|(ORF1ab_polyprotein:C3947G(A1316G))|(ORF1a_polyprotein:C3947G(A1316G))	9	0.002	6	0.002					40	0.001	66	0.001	79	0.002	85	0.001	80	0.001	16	0.002	53	0.002	108	0.002			10	0.004	0.012	0.016
4234	RATG13	C4234T|(ORF1ab_polyprotein:C3969T(D1323D))|(ORF1a_polyprotein:C3969T(D1323D))	1892	0.333			2444	0.11													143	0.015			22691	0.323	1454	0.073	5	0.443	0.411	0.854
4240		T4240A|(ORF1ab_polyprotein:T3975A(Y1325*))|(ORF1a_polyprotein:T3975A(Y1325*))	12	0.002	6	0.002	27	0.001			66	0.002	97	0.002	96	0.003	139	0.002	121	0.002	21	0.002	79	0.002	152	0.002	35	0.002	12	0.005	0.019	0.024
4252		C4252T|(ORF1ab_polyprotein:C3987T(Y1329Y))|(ORF1a_polyprotein:C3987T(Y1329Y))					566	0.025																					1	0.025	0	0.025
4255	RATG13	G4255A|(ORF1ab_polyprotein:G3990A(P1330P))|(ORF1a_polyprotein:G3990A(P1330P))			158	0.043													607	0.011									2	0.043	0.011	0.054
4259		C4259T|(ORF1ab_polyprotein:C3994T(Q1332*))|(ORF1a_polyprotein:C3994T(Q1332*))											22528	0.494															1	0	0.494	0.494
4276	RATG13	C4276T|(ORF1ab_polyprotein:C4011T(Y1337Y))|(ORF1a_polyprotein:C4011T(Y1337Y))					578	0.026																					1	0.026	0	0.026
4283		G4283T|(ORF1ab_polyprotein:G4018T(E1340*))|(ORF1a_polyprotein:G4018T(E1340*))					451	0.02																					1	0.02	0	0.02
4291		A4291-4291del|(ORF1ab_polyprotein:4026-4026del(1342fs))|(ORF1a_polyprotein:4026-4026del(1342fs))			292	0.079																							1	0.079	0	0.079
4320		C4320G|(ORF1ab_polyprotein:GCC4054-4056GGT(A1352G))|(ORF1a_polyprotein:GCC4054-4056GGT(A1352G))	6	0.001			24	0.001			39	0.001			70	0.002	90	0.001	69	0.001	14	0.002	63	0.002	131	0.002	21	0.001	10	0.002	0.012	0.014
4321		C4321T|(ORF1ab_polyprotein:GCC4054-4056GGT(A1352G))|(ORF1a_polyprotein:GCC4054-4056GGT(A1352G))	6	0.001			24	0.001			39	0.001			70	0.002	90	0.001	69	0.001	14	0.002	63	0.002	131	0.002	21	0.001	10	0.002	0.012	0.014
4321		CTT4321-4323del|(ORF1ab_polyprotein:GCCTTT4054-4059GCTdel(AF1352-1353Adel))|(ORF1a_polyprotein:GCCTTT4054-4059GCTdel(AF1352-1353Adel))											22801	0.499															1	0	0.499	0.499
4321		C4321T|(ORF1ab_polyprotein:C4056T(A1352A))|(ORF1a_polyprotein:C4056T(A1352A))	5660	0.995	3680	0.996	22184	0.996	3	0.75	30672	0.996	22546	0.494	37487	0.995	60910	0.996	44555	0.799	9199	0.995	32204	0.995	70035	0.996	19727	0.996	13	2.987	9.012	11.999
4327		C4327T|(ORF1ab_polyprotein:C4062T(Y1354Y))|(ORF1a_polyprotein:C4062T(Y1354Y))					442	0.02																					1	0.02	0	0.02
4335		C4335G|(ORF1ab_polyprotein:C4070G(P1357R))|(ORF1a_polyprotein:C4070G(P1357R))	12	0.002	8	0.002	40	0.002			74	0.002	78	0.002	64	0.002	139	0.002	146	0.003	23	0.002	80	0.002	179	0.003	27	0.001	12	0.006	0.019	0.025
4338		C4338T|(ORF1ab_polyprotein:C4073T(S1358F))|(ORF1a_polyprotein:C4073T(S1358F))																			167	0.018							1	0	0.018	0.018
4350		A4350C|(ORF1ab_polyprotein:A4085C(N1362T))|(ORF1a_polyprotein:A4085C(N1362T))	9	0.002	4	0.001					35	0.001	68	0.001	54	0.001	85	0.001	68	0.001	11	0.001	50	0.002	113	0.002	23	0.001	11	0.003	0.011	0.014
4357		G4357C|(ORF1ab_polyprotein:G4092C(K1364N))|(ORF1a_polyprotein:G4092C(K1364N))	10	0.002	4	0.001	31	0.001			66	0.002	89	0.002	74	0.002	92	0.002	102	0.002	24	0.003	64	0.002	148	0.002	23	0.001	12	0.004	0.018	0.022
4359		A4359-4359del|(ORF1ab_polyprotein:4094-4094del(1365fs))|(ORF1a_polyprotein:4094-4094del(1365fs))															6186	0.101											1	0	0.101	0.101
4361		G4361C|(ORF1ab_polyprotein:G4096C(E1366Q))|(ORF1a_polyprotein:G4096C(E1366Q))	10	0.002	9	0.002	39	0.002			63	0.002	79	0.002	81	0.002	103	0.002	102	0.002	23	0.002	75	0.002	131	0.002	26	0.001	12	0.006	0.017	0.023
4366		T4366A|(ORF1ab_polyprotein:T4101A(I1367I))|(ORF1a_polyprotein:T4101A(I1367I))	9	0.002			33	0.001			38	0.001	60	0.001	74	0.002	84	0.001	74	0.001			65	0.002	108	0.002	29	0.001	10	0.003	0.011	0.014
4370		G4370-4370del|(ORF1ab_polyprotein:4105-4105del(1369fs))|(ORF1a_polyprotein:4105-4105del(1369fs))																									936	0.047	1	0	0.047	0.047
4375		T4375C|(ORF1ab_polyprotein:T4110C(T1370T))|(ORF1a_polyprotein:T4110C(T1370T))																					14820	0.467					1	0	0.467	0.467
4376		G4376T|(ORF1ab_polyprotein:G4111T(V1371F))|(ORF1a_polyprotein:G4111T(V1371F))																					14816	0.467					1	0	0.467	0.467
4382		T4382C|(ORF1ab_polyprotein:T4117C(W1373R))|(ORF1a_polyprotein:T4117C(W1373R))	11	0.002							46	0.002	57	0.001	61	0.002	91	0.002	92	0.002			39	0.001	103	0.002	22	0.001	9	0.002	0.013	0.015
4382		T4382A|(ORF1ab_polyprotein:T4117A(W1373R))|(ORF1a_polyprotein:T4117A(W1373R))	18	0.003			47	0.002			62	0.002			55	0.002	97	0.002	105	0.002			55	0.002	146	0.002	31	0.002	9	0.005	0.014	0.019
4387		T4387G|(ORF1ab_polyprotein:T4122G(N1374K))|(ORF1a_polyprotein:T4122G(N1374K))	12	0.002	10	0.003	27	0.001			45	0.002	54	0.001	56	0.002	98	0.002	83	0.002	20	0.002	58	0.002	81	0.001	31	0.002	12	0.006	0.016	0.022
4387		4387-insertT|(ORF1ab_polyprotein:4122insertT(1374fs))|(ORF1a_polyprotein:4122insertT(1374fs))																									487	0.026	1	0	0.026	0.026
4399		G4399-4399del|(ORF1ab_polyprotein:4134-4134del(1378fs))|(ORF1a_polyprotein:4134-4134del(1378fs))									2720	0.092																	1	0	0.092	0.092
4444		G4444-4444del|(ORF1ab_polyprotein:4179-4179del(1393fs))|(ORF1a_polyprotein:4179-4179del(1393fs))																									768	0.014	1	0	0.014	0.014
4454		G4454C|(ORF1ab_polyprotein:G4189C(A1397P))|(ORF1a_polyprotein:G4189C(A1397P))	90	0.002	65	0.003	58	0.001			78	0.001					118	0.001	111	0.001	238	0.006	73	0.001			69	0.001	9	0.006	0.011	0.017
4458		T4458C|(ORF1ab_polyprotein:T4193C(I1398T))|(ORF1a_polyprotein:T4193C(I1398T))									976	0.017																	1	0	0.017	0.017
4468		TATACAGCG4468-4476del|(ORF1ab_polyprotein:ACTATACAGCGT4201-4212ACTdel(TIQR1401-1404Tdel))|(ORF1a_polyprotein:ACTATACAGCGT4201-4212ACTdel(TIQR1401-1404Tdel))																			552	0.014							1	0	0.014	0.014
4480		A4480C|(ORF1ab_polyprotein:A4215C(K1405N))|(ORF1a_polyprotein:A4215C(K1405N))	268	0.005	115	0.005	114	0.003			187	0.003	105	0.002			209	0.002	171	0.002	175	0.004	108	0.002	137	0.002	244	0.005	11	0.013	0.022	0.035
4482		A4482T|(ORF1ab_polyprotein:A4217T(Y1406F))|(ORF1a_polyprotein:A4217T(Y1406F))	150	0.003	71	0.003	71	0.002			108	0.002	76	0.001			139	0.002	121	0.001	135	0.003	79	0.002	106	0.001	116	0.002	11	0.008	0.014	0.022
4485		A4485C|(ORF1ab_polyprotein:A4220C(K1407T))|(ORF1a_polyprotein:A4220C(K1407T))			1687	0.068																							1	0.068	0	0.068
4487		G4487C|(ORF1ab_polyprotein:G4222C(G1408R))|(ORF1a_polyprotein:G4222C(G1408R))	2673	0.053																									1	0.053	0	0.053
4493		A4493T|(ORF1ab_polyprotein:A4228T(K1410*))|(ORF1a_polyprotein:A4228T(K1410*))	76	0.002	33	0.002	38	0.002			51	0.002	36	0.002			54	0.002	61	0.002	56	0.002	34	0.002	33	0.002	62	0.002	11	0.006	0.016	0.022
4502		G4502T|(ORF1ab_polyprotein:G4237T(E1413*))|(ORF1a_polyprotein:G4237T(E1413*))																	3457	0.109									1	0	0.109	0.109
4505		G4505T|(ORF1ab_polyprotein:G4240T(G1414C))|(ORF1a_polyprotein:G4240T(G1414C))											3223	0.163															1	0	0.163	0.163
4508		G4508-4508del|(ORF1ab_polyprotein:GTG4243-4245Tinsert(V1415fsinsert))|(ORF1a_polyprotein:GTG4243-4245Tinsert(V1415fsinsert))	2478	0.053																									1	0.053	0	0.053
4510		G4510-4510del|(ORF1ab_polyprotein:GTG4243-4245Tinsert(V1415fsinsert))|(ORF1a_polyprotein:GTG4243-4245Tinsert(V1415fsinsert))	2478	0.053																									1	0.053	0	0.053
4512		T4512G|(ORF1ab_polyprotein:T4247G(V1416G))|(ORF1a_polyprotein:T4247G(V1416G))	69	0.001	33	0.001	27	0.001			51	0.002	33	0.002			72	0.002	48	0.001	72	0.002	45	0.002	35	0.002	69	0.002	11	0.003	0.015	0.018
4515		A4515T|(ORF1ab_polyprotein:A4250T(D1417V))|(ORF1a_polyprotein:A4250T(D1417V))	75	0.002	33	0.001	39	0.002			55	0.002	25	0.001			54	0.002	45	0.001	52	0.002			40	0.002	51	0.002	10	0.005	0.012	0.017
4518		A4518T|(ORF1ab_polyprotein:A4253T(Y1418F))|(ORF1a_polyprotein:A4253T(Y1418F))	102	0.002	40	0.002	44	0.002			49	0.002	29	0.001			57	0.002	64	0.002	84	0.003	30	0.001	42	0.002	62	0.002	11	0.006	0.015	0.021
4519		T4519C|(ORF1ab_polyprotein:T4254C(Y1418Y))|(ORF1a_polyprotein:T4254C(Y1418Y))																			487	0.016					603	0.019	2	0	0.035	0.035
4522		T4522C|(ORF1ab_polyprotein:T4257C(G1419G))|(ORF1a_polyprotein:T4257C(G1419G))			817	0.037																							1	0.037	0	0.037
4524		C4524G|(ORF1ab_polyprotein:C4259G(A1420G))|(ORF1a_polyprotein:C4259G(A1420G))	148	0.003	49	0.002	56	0.003			68	0.002	51	0.003			98	0.003	95	0.003	94	0.003	38	0.002	64	0.003	154	0.005	11	0.008	0.024	0.032
4526		AG4526-4527del|(ORF1ab_polyprotein:4261-4262del(1421fs))|(ORF1a_polyprotein:4261-4262del(1421fs))											3227	0.163															1	0	0.163	0.163
4528		A4528T|(ORF1ab_polyprotein:A4263T(R1421S))|(ORF1a_polyprotein:A4263T(R1421S))	79	0.002	39	0.002	37	0.002			53	0.002	24	0.001			58	0.002	60	0.002	65	0.002	34	0.002	39	0.002	41	0.001	11	0.006	0.014	0.02
4529		TT4529-4530del|(ORF1ab_polyprotein:4264-4265del(1422fs))|(ORF1a_polyprotein:4264-4265del(1422fs))																									723	0.023	1	0	0.023	0.023
4534		C4534G|(ORF1ab_polyprotein:C4269G(Y1423*))|(ORF1a_polyprotein:C4269G(Y1423*))	121	0.003	57	0.003	55	0.003			64	0.002	34	0.002			81	0.002	87	0.003	95	0.003	37	0.002	47	0.002	99	0.003	11	0.009	0.019	0.028
4535		T4535C|(ORF1ab_polyprotein:T4270C(F1424L))|(ORF1a_polyprotein:T4270C(F1424L))			929	0.042	631	0.031																					2	0.073	0	0.073
4542		C4542T|(ORF1ab_polyprotein:ACC4276-4278ATT(T1426I))|(ORF1a_polyprotein:ACC4276-4278ATT(T1426I))			770	0.035																							1	0.035	0	0.035
4543		C4543T|(ORF1ab_polyprotein:C4278T(T1426T))|(ORF1a_polyprotein:C4278T(T1426T))																									721	0.023	1	0	0.023	0.023
4543		C4543T|(ORF1ab_polyprotein:ACC4276-4278ATT(T1426I))|(ORF1a_polyprotein:ACC4276-4278ATT(T1426I))			770	0.035																							1	0.035	0	0.035
4544		A4544T|(ORF1ab_polyprotein:A4279T(S1427C))|(ORF1a_polyprotein:A4279T(S1427C))											7312	0.368															1	0	0.368	0.368
4551		C4551A|(ORF1ab_polyprotein:C4286A(T1429K))|(ORF1a_polyprotein:C4286A(T1429K))	69	0.001	27	0.001	23	0.001			30	0.001	25	0.001					48	0.001	62	0.002	32	0.002	37	0.002	53	0.002	10	0.003	0.011	0.014
4554		C4554G|(ORF1ab_polyprotein:C4289G(T1430S))|(ORF1a_polyprotein:C4289G(T1430S))	75	0.002	41	0.002	29	0.001			42	0.001	22	0.001			65	0.002	55	0.002	46	0.001	21	0.001			64	0.002	10	0.005	0.01	0.015
4555		TG4555-4556del|(ORF1ab_polyprotein:4290-4291del(1430fs))|(ORF1a_polyprotein:4290-4291del(1430fs))																							10893	0.503			1	0	0.503	0.503
4563		C4563A|(ORF1ab_polyprotein:C4298A(S1433*))|(ORF1a_polyprotein:C4298A(S1433*))	94	0.002	37	0.002	46	0.002			54	0.002					45	0.001	58	0.002	83	0.003	21	0.001	33	0.002	61	0.002	10	0.006	0.013	0.019
4573		C4573A|(ORF1ab_polyprotein:C4308A(N1436K))|(ORF1a_polyprotein:C4308A(N1436K))	132	0.003	60	0.003	60	0.003			67	0.002	32	0.002			74	0.002	96	0.003	104	0.003	26	0.001	44	0.002	95	0.003	11	0.009	0.018	0.027
4575		C4575A|(ORF1ab_polyprotein:C4310A(T1437K))|(ORF1a_polyprotein:C4310A(T1437K))	141	0.003	59	0.003	69	0.003			69	0.002	36	0.002			92	0.003	98	0.003	115	0.004	31	0.001	59	0.003	100	0.003	11	0.009	0.021	0.03
4577		C4577G|(ORF1ab_polyprotein:C4312G(L1438V))|(ORF1a_polyprotein:C4312G(L1438V))	136	0.003	57	0.003	47	0.002			64	0.002	24	0.001			82	0.002	78	0.002	98	0.003	29	0.001	54	0.002	78	0.002	11	0.008	0.015	0.023
4582		C4582T|(ORF1ab_polyprotein:C4317T(N1439N))|(ORF1a_polyprotein:C4317T(N1439N))									6878	0.24																	1	0	0.24	0.24
4583		G4583T|(ORF1ab_polyprotein:G4318T(D1440Y))|(ORF1a_polyprotein:G4318T(D1440Y))			1185	0.054															405	0.013					649	0.021	3	0.054	0.034	0.088
4585		T4585C|(ORF1ab_polyprotein:T4320C(D1440D))|(ORF1a_polyprotein:T4320C(D1440D))											3239	0.163															1	0	0.163	0.163
4586		C4586T|(ORF1ab_polyprotein:C4321T(L1441L))|(ORF1a_polyprotein:C4321T(L1441L))																			519	0.017							1	0	0.017	0.017
4586		C4586G|(ORF1ab_polyprotein:C4321G(L1441V))|(ORF1a_polyprotein:C4321G(L1441V))	125	0.003	40	0.002	49	0.002			59	0.002	28	0.001			61	0.002	68	0.002	80	0.003			43	0.002	76	0.002	10	0.007	0.014	0.021
4597		T4597A|(ORF1ab_polyprotein:T4332A(T1444T))|(ORF1a_polyprotein:T4332A(T1444T))	73	0.002	41	0.002					50	0.002	34	0.002			50	0.001	42	0.001	38	0.001	31	0.001	34	0.002	43	0.001	10	0.004	0.011	0.015
4598		C4598G|(ORF1ab_polyprotein:C4333G(L1445V))|(ORF1a_polyprotein:C4333G(L1445V))	120	0.003	47	0.002	47	0.002			44	0.002	20	0.001			71	0.002	63	0.002	84	0.003	29	0.001	46	0.002	84	0.003	11	0.007	0.016	0.023
4601		G4601T|(ORF1ab_polyprotein:G4336T(V1446F))|(ORF1a_polyprotein:G4336T(V1446F))	113	0.002	53	0.002	35	0.002			61	0.002	27	0.001			55	0.002	59	0.002	90	0.003	30	0.001	57	0.003	64	0.002	11	0.006	0.016	0.022
4605		C4605A|(ORF1ab_polyprotein:C4340A(T1447K))|(ORF1a_polyprotein:C4340A(T1447K))	82	0.002	32	0.001	30	0.001			49	0.002							71	0.002	63	0.002	23	0.001	47	0.002	41	0.001	9	0.004	0.01	0.014
4609		G4609C|(ORF1ab_polyprotein:G4344C(M1448I))|(ORF1a_polyprotein:G4344C(M1448I))	87	0.002	32	0.001	24	0.001			55	0.002	34	0.002			46	0.001	53	0.002	56	0.002	33	0.002	28	0.001	57	0.002	11	0.004	0.014	0.018
4610		C4610G|(ORF1ab_polyprotein:C4345G(P1449A))|(ORF1a_polyprotein:C4345G(P1449A))	61	0.001	30	0.001	30	0.001			33	0.001	27	0.001			52	0.002	47	0.001	47	0.002	33	0.002	27	0.001	57	0.002	11	0.003	0.012	0.015
4613		C4613G|(ORF1ab_polyprotein:C4348G(L1450V))|(ORF1a_polyprotein:C4348G(L1450V))	143	0.003	69	0.003	55	0.003			73	0.003	27	0.001			88	0.003	82	0.003	103	0.003	31	0.001	51	0.002	86	0.003	11	0.009	0.019	0.028
4618		C4618G|(ORF1ab_polyprotein:C4353G(G1451G))|(ORF1a_polyprotein:C4353G(G1451G))	139	0.003	59	0.003	63	0.003			71	0.002	43	0.002			88	0.003	81	0.002	104	0.003	41	0.002	52	0.002	90	0.003	11	0.009	0.019	0.028
4620		A4620T|(ORF1ab_polyprotein:A4355T(Y1452F))|(ORF1a_polyprotein:A4355T(Y1452F))	107	0.002	48	0.002	35	0.002			54	0.002	33	0.002			60	0.002	66	0.002	60	0.002	24	0.001	41	0.002	62	0.002	11	0.006	0.015	0.021
4622		G4622T|(ORF1ab_polyprotein:G4357T(V1453L))|(ORF1a_polyprotein:G4357T(V1453L))	120	0.003	51	0.002	62	0.003			67	0.002	30	0.002			64	0.002	77	0.002	78	0.003	26	0.001	50	0.002	70	0.002	11	0.008	0.016	0.024
4626		C4626A|(ORF1ab_polyprotein:C4361A(T1454K))|(ORF1a_polyprotein:C4361A(T1454K))	192	0.004	90	0.004	81	0.004			95	0.003	52	0.003			126	0.004	125	0.004	140	0.005	37	0.002	94	0.004	133	0.004	11	0.012	0.029	0.041
4633		C4633G|(ORF1ab_polyprotein:C4368G(G1456G))|(ORF1a_polyprotein:C4368G(G1456G))	165	0.004	66	0.003	59	0.003			77	0.003	44	0.002			89	0.003	107	0.003	134	0.004	34	0.002	63	0.003	105	0.003	11	0.01	0.023	0.033
4638		A4638T|(ORF1ab_polyprotein:A4373T(N1458I))|(ORF1a_polyprotein:A4373T(N1458I))	99	0.002	53	0.002	42	0.002			50	0.002	26	0.001			51	0.001	48	0.001	71	0.002			32	0.001	49	0.002	10	0.006	0.01	0.016
4638		A4638G|(ORF1ab_polyprotein:A4373G(N1458S))|(ORF1a_polyprotein:A4373G(N1458S))			1747	0.079																							1	0.079	0	0.079
4650		C4650G|(ORF1ab_polyprotein:C4385G(A1462G))|(ORF1a_polyprotein:C4385G(A1462G))	63	0.001	31	0.001	29	0.001			54	0.002	28	0.001			65	0.002	48	0.001	50	0.002	39	0.002	43	0.002	47	0.002	11	0.003	0.014	0.017
4653		C4653G|(ORF1ab_polyprotein:C4388G(A1463G))|(ORF1a_polyprotein:C4388G(A1463G))	83	0.002	46	0.002	39	0.002			52	0.002	32	0.002			67	0.002	60	0.002	59	0.002	45	0.002	55	0.003	59	0.002	11	0.006	0.017	0.023
4655		C4655G|(ORF1ab_polyprotein:C4390G(R1464G))|(ORF1a_polyprotein:C4390G(R1464G))	61	0.001	30	0.001	29	0.001			43	0.002	36	0.002			47	0.001	49	0.001	47	0.002	22	0.001	35	0.002	48	0.002	11	0.003	0.013	0.016
4655		C4655-4655del|(ORF1ab_polyprotein:CGG4390-4392TGinsert(R1464fsinsert))|(ORF1a_polyprotein:CGG4390-4392TGinsert(R1464fsinsert))																					8166	0.393					1	0	0.393	0.393
4656		G4656A|(ORF1ab_polyprotein:G4391A(R1464Q))|(ORF1a_polyprotein:G4391A(R1464Q))																									459	0.015	1	0	0.015	0.015
4656		G4656T|(ORF1ab_polyprotein:G4391T(R1464L))|(ORF1a_polyprotein:G4391T(R1464L))																									948	0.03	1	0	0.03	0.03
4656		G4656T|(ORF1ab_polyprotein:CGG4390-4392TGinsert(R1464fsinsert))|(ORF1a_polyprotein:CGG4390-4392TGinsert(R1464fsinsert))																					8166	0.393					1	0	0.393	0.393
4661		A4661T|(ORF1ab_polyprotein:A4396T(M1466L))|(ORF1a_polyprotein:A4396T(M1466L))	79	0.002	27	0.001	24	0.001			49	0.002	31	0.002			43	0.001	48	0.001	39	0.001	29	0.001	40	0.002	51	0.002	11	0.004	0.012	0.016
4663		GA4663-4664del|(ORF1ab_polyprotein:4398-4399del(1466fs))|(ORF1a_polyprotein:4398-4399del(1466fs))																			458	0.015							1	0	0.015	0.015
4665		G4665C|(ORF1ab_polyprotein:G4400C(R1467T))|(ORF1a_polyprotein:G4400C(R1467T))											3237	0.163													32	0.001	2	0	0.164	0.164
4673		A4673-4673del|(ORF1ab_polyprotein:4408-4408del(1470fs))|(ORF1a_polyprotein:4408-4408del(1470fs))											7349	0.37															1	0	0.37	0.37
4679		C4679G|(ORF1ab_polyprotein:C4414G(P1472A))|(ORF1a_polyprotein:C4414G(P1472A))	67	0.001	43	0.002	31	0.002			38	0.001	39	0.002			61	0.002	61	0.002	45	0.001	44	0.002	53	0.002	76	0.002	11	0.005	0.014	0.019
4690		T4690A|(ORF1ab_polyprotein:T4425A(V1475V))|(ORF1a_polyprotein:T4425A(V1475V))																			447	0.014							1	0	0.014	0.014
4694		G4694-4694del|(ORF1ab_polyprotein:4429-4429del(1477fs))|(ORF1a_polyprotein:4429-4429del(1477fs))																			424	0.014							1	0	0.014	0.014
4694		G4694T|(ORF1ab_polyprotein:G4429T(V1477F))|(ORF1a_polyprotein:G4429T(V1477F))																			456	0.015							1	0	0.015	0.015
4716		C4716T|(ORF1ab_polyprotein:C4451T(T1484I))|(ORF1a_polyprotein:C4451T(T1484I))											7032	0.37															1	0	0.37	0.37
4720		G4720T|(ORF1ab_polyprotein:G4455T(A1485A))|(ORF1a_polyprotein:G4455T(A1485A))																			428	0.014							1	0	0.014	0.014
4720		G4720-4720del|(ORF1ab_polyprotein:4455-4455del(1485fs))|(ORF1a_polyprotein:4455-4455del(1485fs))																					6222	0.315					1	0	0.315	0.315
4721		TA4721-4722del|(ORF1ab_polyprotein:4456-4457del(1486fs))|(ORF1a_polyprotein:4456-4457del(1486fs))																									575	0.019	1	0	0.019	0.019
4757		G4757T|(ORF1ab_polyprotein:G4492T(E1498*))|(ORF1a_polyprotein:G4492T(E1498*))													51908	0.569													1	0	0.569	0.569
4760		G4760T|(ORF1ab_polyprotein:G4495T(E1499*))|(ORF1a_polyprotein:G4495T(E1499*))					360	0.004															19332	0.128					2	0.004	0.128	0.132
4773		A4773-4773del|(ORF1ab_polyprotein:4508-4508del(1503fs))|(ORF1a_polyprotein:4508-4508del(1503fs))					162	0.002					349	0.005					145	0.002			342	0.002	477	0.008	158	0.001	6	0.002	0.018	0.02
4777		4777-insertTG|(ORF1ab_polyprotein:4512insertTG(1504fs))|(ORF1a_polyprotein:4512insertTG(1504fs))					159	0.002					349	0.005					144	0.002			338	0.002	477	0.008	154	0.001	6	0.002	0.018	0.02
4778		A4778G|(ORF1ab_polyprotein:A4513G(I1505V))|(ORF1a_polyprotein:A4513G(I1505V))									4903	0.064																	1	0	0.064	0.064
4779		T4779A|(ORF1ab_polyprotein:T4514A(I1505N))|(ORF1a_polyprotein:T4514A(I1505N))	208	0.003	107	0.003	95	0.001			153	0.002	104	0.001			167	0.001	172	0.002	126	0.002			127	0.002	150	0.001	10	0.007	0.011	0.018
4784		C4784G|(ORF1ab_polyprotein:C4519G(L1507V))|(ORF1a_polyprotein:C4519G(L1507V))									4270	0.055																	1	0	0.055	0.055
4786		T4786C|(ORF1ab_polyprotein:T4521C(L1507L))|(ORF1a_polyprotein:T4521C(L1507L))															8544	0.062											1	0	0.062	0.062
4788		C4788G|(ORF1ab_polyprotein:C4523G(A1508G))|(ORF1a_polyprotein:C4523G(A1508G))			37	0.001	137	0.001			110	0.001	134	0.002	164	0.002	233	0.002	82	0.001	60	0.001	218	0.001	65	0.001	148	0.001	11	0.002	0.012	0.014
4797		A4797G|(ORF1ab_polyprotein:A4532G(Y1511C))|(ORF1a_polyprotein:A4532G(Y1511C))																									1559	0.015	1	0	0.015	0.015
4798	RATG13	T4798C|(ORF1ab_polyprotein:T4533C(Y1511Y))|(ORF1a_polyprotein:T4533C(Y1511Y))																					4962	0.033					1	0	0.033	0.033
4804		T4804C|(ORF1ab_polyprotein:T4539C(D1513D))|(ORF1a_polyprotein:T4539C(D1513D))									4472	0.09																	1	0	0.09	0.09
4810		C4810G|(ORF1ab_polyprotein:C4545G(S1515S))|(ORF1a_polyprotein:C4545G(S1515S))	32	0.001	16	0.001	87	0.001			62	0.001	78	0.002	150	0.002	131	0.001	50	0.001	67	0.002	249	0.002	63	0.002	155	0.002	12	0.003	0.015	0.018
4812		A4812T|(ORF1ab_polyprotein:A4547T(Y1516F))|(ORF1a_polyprotein:A4547T(Y1516F))	43	0.002	38	0.003	170	0.002			148	0.003	105	0.002	249	0.003	280	0.003	110	0.003	80	0.003	354	0.003	124	0.003	212	0.003	12	0.007	0.026	0.033
4823		T4823C|(ORF1ab_polyprotein:T4558C(S1520P))|(ORF1a_polyprotein:T4558C(S1520P))	1504	0.062			2818	0.036																			2417	0.03	3	0.098	0.03	0.128
4833		T4833G|(ORF1ab_polyprotein:T4568G(L1523R))|(ORF1a_polyprotein:T4568G(L1523R))	36	0.001	20	0.001	92	0.001			74	0.001	67	0.001	153	0.002	174	0.002	65	0.001	41	0.001	227	0.002	54	0.001	101	0.001	12	0.003	0.012	0.015
4835		G4835T|(ORF1ab_polyprotein:G4570T(G1524C))|(ORF1a_polyprotein:G4570T(G1524C))																									1206	0.015	1	0	0.015	0.015
4835		G4835C|(ORF1ab_polyprotein:G4570C(G1524R))|(ORF1a_polyprotein:G4570C(G1524R))	50	0.002	29	0.002	163	0.002			121	0.002	124	0.002	238	0.003	287	0.003	119	0.003	77	0.002	416	0.003	108	0.003	205	0.003	12	0.006	0.024	0.03
4838		A4838G|(ORF1ab_polyprotein:A4573G(I1525V))|(ORF1a_polyprotein:A4573G(I1525V))									5098	0.099																	1	0	0.099	0.099
4846		T4846A|(ORF1ab_polyprotein:T4581A(F1527L))|(ORF1a_polyprotein:T4581A(F1527L))	51	0.002			94	0.001			76	0.001	74	0.001	146	0.002	159	0.001	66	0.002	62	0.002	226	0.002	67	0.002	127	0.002	11	0.003	0.015	0.018
4880		A4880G|(ORF1ab_polyprotein:A4615G(S1539G))|(ORF1a_polyprotein:A4615G(S1539G))																	16277	0.372									1	0	0.372	0.372
4890	RATG13	C4890T|(ORF1ab_polyprotein:C4625T(T1542I))|(ORF1a_polyprotein:C4625T(T1542I))																			2147	0.067							1	0	0.067	0.067
4891	RATG13	C4891T|(ORF1ab_polyprotein:C4626T(T1542T))|(ORF1a_polyprotein:C4626T(T1542T))											25625	0.476															1	0	0.476	0.476
4897	RATG13	C4897T|(ORF1ab_polyprotein:C4632T(F1544F))|(ORF1a_polyprotein:C4632T(F1544F))			332	0.024	1001	0.013																					2	0.037	0	0.037
4906		T4906G|(ORF1ab_polyprotein:T4641G(D1547E))|(ORF1a_polyprotein:T4641G(D1547E))																									1466	0.018	1	0	0.018	0.018
4912		A4912G|(ORF1ab_polyprotein:A4647G(E1549E))|(ORF1a_polyprotein:A4647G(E1549E))					2070	0.027																					1	0.027	0	0.027
4913		G4913T|(ORF1ab_polyprotein:G4648T(V1550F))|(ORF1a_polyprotein:G4648T(V1550F))	2572	0.105																									1	0.105	0	0.105
4962		G4962T|(ORF1ab_polyprotein:G4697T(R1566M))|(ORF1a_polyprotein:G4697T(R1566M))			750	0.055																							1	0.055	0	0.055
4963		G4963T|(ORF1ab_polyprotein:G4698T(R1566S))|(ORF1a_polyprotein:G4698T(R1566S))																			505	0.016							1	0	0.016	0.016
5008		G5008T|(ORF1ab_polyprotein:G4743T(T1581T))|(ORF1a_polyprotein:G4743T(T1581T))																									1240	0.015	1	0	0.015	0.015
5008		G5008C|(ORF1ab_polyprotein:G4743C(T1581T))|(ORF1a_polyprotein:G4743C(T1581T))	47	0.002	31	0.002	144	0.002			77	0.001	85	0.002	180	0.002	217	0.002	83	0.002	58	0.002	291	0.002	66	0.002	130	0.002	12	0.006	0.017	0.023
5012		G5012C|(ORF1ab_polyprotein:G4747C(V1583L))|(ORF1a_polyprotein:G4747C(V1583L))	38	0.002	29	0.002	112	0.001			99	0.002	90	0.002	157	0.002	193	0.002	77	0.002	45	0.001	252	0.002	56	0.001	165	0.002	12	0.005	0.016	0.021
5016		T5016C|(ORF1ab_polyprotein:T4751C(V1584A))|(ORF1a_polyprotein:T4751C(V1584A))	859	0.035																									1	0.035	0	0.035
5021		A5021C|(ORF1ab_polyprotein:A4756C(M1586L))|(ORF1a_polyprotein:A4756C(M1586L))																					18513	0.134			870	0.011	2	0	0.145	0.145
5031		C5031T|(ORF1ab_polyprotein:C4766T(T1589I))|(ORF1a_polyprotein:C4766T(T1589I))					477	0.006																			880	0.011	2	0.006	0.011	0.017
5033		T5033C|(ORF1ab_polyprotein:T4768C(Y1590H))|(ORF1a_polyprotein:T4768C(Y1590H))																									1395	0.018	1	0	0.018	0.018
5048		G5048C|(ORF1ab_polyprotein:G4783C(G1595R))|(ORF1a_polyprotein:G4783C(G1595R))	48	0.002	21	0.001	112	0.001			91	0.002	87	0.002	155	0.002	179	0.002	79	0.002	56	0.002	232	0.002	65	0.001	129	0.002	12	0.004	0.017	0.021
5057		T5057A|(ORF1ab_polyprotein:T4792A(Y1598N))|(ORF1a_polyprotein:T4792A(Y1598N))	44	0.001	34	0.002	116	0.001			66	0.001	54	0.001	144	0.002	190	0.002	73	0.002	50	0.001	236	0.002	66	0.001	133	0.002	12	0.004	0.014	0.018
5062		G5062T|(ORF1ab_polyprotein:G4797T(L1599F))|(ORF1a_polyprotein:G4797T(L1599F))																									1178	0.014	1	0	0.014	0.014
5069		G5069C|(ORF1ab_polyprotein:G4804C(A1602P))|(ORF1a_polyprotein:G4804C(A1602P))	56	0.002	24	0.002	185	0.002			88	0.002	115	0.002	237	0.003	253	0.002	81	0.002	67	0.002	328	0.002	85	0.002	183	0.002	12	0.006	0.019	0.025
5095		T5095A|(ORF1ab_polyprotein:T4830A(H1610Q))|(ORF1a_polyprotein:T4830A(H1610Q))	62	0.002	31	0.002	196	0.002			174	0.003	145	0.003	257	0.003	302	0.003	117	0.002	85	0.002	366	0.003	104	0.002	220	0.003	12	0.006	0.024	0.03
5124		T5124-5124del|(ORF1ab_polyprotein:4859-4859del(1620fs))|(ORF1a_polyprotein:4859-4859del(1620fs))																									155	0.02	1	0	0.02	0.02
5143		T5143C|(ORF1ab_polyprotein:T4878C(T1626T))|(ORF1a_polyprotein:T4878C(T1626T))																									315	0.039	1	0	0.039	0.039
5147		C5147G|(ORF1ab_polyprotein:C4882G(R1628G))|(ORF1a_polyprotein:C4882G(R1628G))	14	0.002	7	0.003	16	0.002			8	0.003			2	0.001	10	0.002	19	0.003	11	0.003	25	0.004	29	0.003	28	0.003	11	0.007	0.022	0.029
5147		C5147T|(ORF1ab_polyprotein:C4882T(R1628C))|(ORF1a_polyprotein:C4882T(R1628C))																							776	0.085			1	0	0.085	0.085
5150		G5150T|(ORF1ab_polyprotein:G4885T(V1629F))|(ORF1a_polyprotein:G4885T(V1629F))	7	0.001	6	0.003													8	0.001			8	0.001			178	0.022	5	0.004	0.024	0.028
5151		T5151-5151del|(ORF1ab_polyprotein:4886-4886del(1629fs))|(ORF1a_polyprotein:4886-4886del(1629fs))																									162	0.02	1	0	0.02	0.02
5152		T5152C|(ORF1ab_polyprotein:T4887C(V1629V))|(ORF1a_polyprotein:T4887C(V1629V))					55	0.009													219	0.053							2	0.009	0.053	0.062
5157		C5157G|(ORF1ab_polyprotein:C4892G(A1631G))|(ORF1a_polyprotein:C4892G(A1631G))	18	0.003	6	0.003	12	0.002			10	0.004			3	0.002	14	0.003	20	0.003	16	0.004	28	0.004	26	0.003	22	0.003	11	0.008	0.026	0.034
5164		G5164T|(ORF1ab_polyprotein:G4899T(E1633D))|(ORF1a_polyprotein:G4899T(E1633D))	263	0.043											2	0.001													2	0.043	0.001	0.044
5165		T5165C|(ORF1ab_polyprotein:T4900C(Y1634H))|(ORF1a_polyprotein:T4900C(Y1634H))					133	0.021																					1	0.021	0	0.021
5183		C5183T|(ORF1ab_polyprotein:C4918T(P1640S))|(ORF1a_polyprotein:C4918T(P1640S))					238	0.037																					1	0.037	0	0.037
5184		C5184G|(ORF1ab_polyprotein:C4919G(P1640R))|(ORF1a_polyprotein:C4919G(P1640R))	10	0.002	5	0.002									4	0.003	11	0.003	8	0.001	7	0.002	13	0.002	16	0.002	10	0.001	9	0.004	0.014	0.018
5192		C5192A|(ORF1ab_polyprotein:C4927A(L1643M))|(ORF1a_polyprotein:C4927A(L1643M))			95	0.047																							1	0.047	0	0.047
5197		TA5197-5198del|(ORF1ab_polyprotein:4932-4933del(1644fs))|(ORF1a_polyprotein:4932-4933del(1644fs))																	794	0.135									1	0	0.135	0.135
5199		G5199T|(ORF1ab_polyprotein:G4934T(R1645M))|(ORF1a_polyprotein:G4934T(R1645M))	254	0.041																									1	0.041	0	0.041
5206		G5206C|(ORF1ab_polyprotein:G4941C(M1647I))|(ORF1a_polyprotein:G4941C(M1647I))																									347	0.043	1	0	0.043	0.043
5206		G5206T|(ORF1ab_polyprotein:G4941T(M1647I))|(ORF1a_polyprotein:G4941T(M1647I))	7	0.001			145	0.023			4	0.001											5834	0.839					4	0.024	0.84	0.864
5225		A5225G|(ORF1ab_polyprotein:A4960G(K1654E))|(ORF1a_polyprotein:A4960G(K1654E))	228	0.037																									1	0.037	0	0.037
5232		G5232T|(ORF1ab_polyprotein:G4967T(W1656L))|(ORF1a_polyprotein:G4967T(W1656L))																			105	0.025							1	0	0.025	0.025
5232		G5232-5232del|(ORF1ab_polyprotein:4967-4967del(1656fs))|(ORF1a_polyprotein:4967-4967del(1656fs))																					305	0.044					1	0	0.044	0.044
5240		C5240T|(ORF1ab_polyprotein:C4975T(P1659S))|(ORF1a_polyprotein:C4975T(P1659S))																					792	0.114					1	0	0.114	0.114
5242		A5242-5242del|(ORF1ab_polyprotein:4977-4977del(1659fs))|(ORF1a_polyprotein:4977-4977del(1659fs))																							2835	0.309			1	0	0.309	0.309
5247		T5247G|(ORF1ab_polyprotein:T4982G(V1661G))|(ORF1a_polyprotein:T4982G(V1661G))	13	0.002	4	0.002	8	0.001			4	0.001					5	0.001	8	0.001	11	0.003			18	0.002	9	0.001	9	0.005	0.009	0.014
5271		G5271-5271del|(ORF1ab_polyprotein:5006-5006del(1669fs))|(ORF1a_polyprotein:5006-5006del(1669fs))																					793	0.114					1	0	0.114	0.114
5279		A5279T|(ORF1ab_polyprotein:A5014T(N1672Y))|(ORF1a_polyprotein:A5014T(N1672Y))	10	0.002	4	0.002					7	0.002			4	0.003	13	0.003	11	0.002	12	0.003	12	0.002	14	0.002	14	0.002	10	0.004	0.019	0.023
5291		C5291T|(ORF1ab_polyprotein:C5026T(L1676F))|(ORF1a_polyprotein:C5026T(L1676F))			135	0.066																							1	0.066	0	0.066
5300		G5300C|(ORF1ab_polyprotein:G5035C(A1679P))|(ORF1a_polyprotein:G5035C(A1679P))	9	0.001	4	0.002	10	0.002			8	0.003			3	0.002	6	0.001	8	0.001	12	0.003	13	0.002	18	0.002	19	0.002	11	0.005	0.016	0.021
5301		C5301G|(ORF1ab_polyprotein:C5036G(A1679G))|(ORF1a_polyprotein:C5036G(A1679G))	8	0.001			11	0.002			4	0.001			3	0.002			12	0.002	10	0.002	10	0.001	19	0.002	15	0.002	9	0.003	0.012	0.015
5308		A5308G|(ORF1ab_polyprotein:A5043G(L1681L))|(ORF1a_polyprotein:A5043G(L1681L))			154	0.076																							1	0.076	0	0.076
5317		A5317C|(ORF1ab_polyprotein:A5052C(Q1684H))|(ORF1a_polyprotein:A5052C(Q1684H))	10	0.002	4	0.002	11	0.002			6	0.002			2	0.001	10	0.002	13	0.002	14	0.003	15	0.002	18	0.002	21	0.003	11	0.006	0.017	0.023
5323		A5323T|(ORF1ab_polyprotein:A5058T(I1686I))|(ORF1a_polyprotein:A5058T(I1686I))	11	0.002	7	0.003	15	0.002			6	0.002			4	0.003	8	0.002	12	0.002	10	0.002	19	0.003	27	0.003	17	0.002	11	0.007	0.019	0.026
5325		A5325T|(ORF1ab_polyprotein:A5060T(E1687V))|(ORF1a_polyprotein:A5060T(E1687V))	9	0.001	6	0.003	10	0.002							2	0.001	13	0.003	17	0.003	10	0.002	14	0.002	20	0.002	10	0.001	10	0.006	0.014	0.02
5331		A5331T|(ORF1ab_polyprotein:A5066T(K1689M))|(ORF1a_polyprotein:A5066T(K1689M))	17	0.003	3	0.001	13	0.002			4	0.001			3	0.002	10	0.002	13	0.002	12	0.003	11	0.002	24	0.003	15	0.002	11	0.006	0.017	0.023
5342		C5342G|(ORF1ab_polyprotein:C5077G(P1693A))|(ORF1a_polyprotein:C5077G(P1693A))	7	0.001	7	0.004					6	0.002					9	0.002	8	0.001	7	0.002	9	0.001	15	0.002	16	0.002	9	0.005	0.012	0.017
5349		T5349C|(ORF1ab_polyprotein:T5084C(L1695P))|(ORF1a_polyprotein:T5084C(L1695P))																					3261	0.148					1	0	0.148	0.148
5354		G5354T|(ORF1ab_polyprotein:G5089T(D1697Y))|(ORF1a_polyprotein:G5089T(D1697Y))			147	0.028																							1	0.028	0	0.028
5387		G5387T|(ORF1ab_polyprotein:G5122T(A1708S))|(ORF1a_polyprotein:G5122T(A1708S))																			196	0.014							1	0	0.014	0.014
5391		A5391G|(ORF1ab_polyprotein:AAC5125-5127AGG(N1709R))|(ORF1a_polyprotein:AAC5125-5127AGG(N1709R))			148	0.028	1116	0.038																					2	0.066	0	0.066
5391		A5391G|(ORF1ab_polyprotein:AAC5125-5127AGA(N1709R))|(ORF1a_polyprotein:AAC5125-5127AGA(N1709R))	865	0.082	109	0.02	3307	0.112																					3	0.214	0	0.214
5392		C5392G|(ORF1ab_polyprotein:AAC5125-5127AGG(N1709R))|(ORF1a_polyprotein:AAC5125-5127AGG(N1709R))			148	0.028	1116	0.038																					2	0.066	0	0.066
5392		C5392A|(ORF1ab_polyprotein:AAC5125-5127AGA(N1709R))|(ORF1a_polyprotein:AAC5125-5127AGA(N1709R))	865	0.082	109	0.02	3307	0.112																					3	0.214	0	0.214
5393		T5393C|(ORF1ab_polyprotein:T5128C(F1710L))|(ORF1a_polyprotein:T5128C(F1710L))			163	0.031																							1	0.031	0	0.031
5395		T5395G|(ORF1ab_polyprotein:T5130G(F1710L))|(ORF1a_polyprotein:T5130G(F1710L))	15	0.001	6	0.001	39	0.001					2	0.007	123	0.002	23	0.001	27	0.001	23	0.002			90	0.002	43	0.001	10	0.003	0.016	0.019
5395		T5395A|(ORF1ab_polyprotein:T5130A(F1710L))|(ORF1a_polyprotein:T5130A(F1710L))	15	0.001	9	0.002	70	0.002			21	0.002	3	0.01	146	0.003	43	0.002	56	0.002	43	0.003	30	0.001	127	0.002	67	0.002	12	0.005	0.027	0.032
5397		G5397T|(ORF1ab_polyprotein:G5132T(C1711F))|(ORF1a_polyprotein:G5132T(C1711F))					731	0.025																					1	0.025	0	0.025
5400		C5400G|(ORF1ab_polyprotein:C5135G(A1712G))|(ORF1a_polyprotein:C5135G(A1712G))	13	0.001	13	0.002	32	0.001			16	0.002	2	0.007	103	0.002	34	0.002	40	0.002	17	0.001	38	0.002	71	0.001	42	0.001	12	0.004	0.02	0.024
5406		T5406A|(ORF1ab_polyprotein:T5141A(I1714N))|(ORF1a_polyprotein:T5141A(I1714N))	48	0.005	9	0.002	32	0.001									23	0.001	36	0.002	32	0.002	28	0.001			33	0.001	8	0.008	0.007	0.015
5412		C5412G|(ORF1ab_polyprotein:C5147G(A1716G))|(ORF1a_polyprotein:C5147G(A1716G))	14	0.001	9	0.002	49	0.002			17	0.002			154	0.003	49	0.002	40	0.002	20	0.001	43	0.002	122	0.002	52	0.002	11	0.005	0.016	0.021
5419		T5419A|(ORF1ab_polyprotein:T5154A(C1718*))|(ORF1a_polyprotein:T5154A(C1718*))	46	0.004	9	0.002	49	0.002			15	0.001					30	0.001	59	0.003	33	0.002	40	0.002	79	0.001	65	0.002	10	0.008	0.012	0.02
5423		A5423T|(ORF1ab_polyprotein:A5158T(K1720*))|(ORF1a_polyprotein:A5158T(K1720*))	17	0.002	7	0.001	64	0.002			30	0.003			168	0.003	46	0.002	56	0.002	34	0.002	35	0.002	164	0.003	79	0.003	11	0.005	0.02	0.025
5447		G5447C|(ORF1ab_polyprotein:G5182C(V1728L))|(ORF1a_polyprotein:G5182C(V1728L))																									1543	0.069	1	0	0.069	0.069
5467		C5467G|(ORF1ab_polyprotein:C5202G(Y1734*))|(ORF1a_polyprotein:C5202G(Y1734*))	11	0.002	6	0.002	39	0.002			14	0.002			101	0.002	23	0.001	36	0.002	16	0.002	28	0.002	83	0.002	32	0.001	11	0.006	0.014	0.02
5467	RATG13	C5467T|(ORF1ab_polyprotein:C5202T(Y1734Y))|(ORF1a_polyprotein:C5202T(Y1734Y))	652	0.135																									1	0.135	0	0.135
5512	RATG13	C5512T|(ORF1ab_polyprotein:C5247T(N1749N))|(ORF1a_polyprotein:C5247T(N1749N))			470	0.133																							1	0.133	0	0.133
5521		T5521C|(ORF1ab_polyprotein:T5256C(C1752C))|(ORF1a_polyprotein:T5256C(C1752C))																			213	0.021							1	0	0.021	0.021
5529		G5529T|(ORF1ab_polyprotein:G5264T(C1755F))|(ORF1a_polyprotein:G5264T(C1755F))																									2002	0.089	1	0	0.089	0.089
5554		G5554-5554del|(ORF1ab_polyprotein:5289-5289del(1763fs))|(ORF1a_polyprotein:5289-5289del(1763fs))											39	0.121															1	0	0.121	0.121
5556		GT5556-5557del|(ORF1ab_polyprotein:5291-5292del(1764fs))|(ORF1a_polyprotein:5291-5292del(1764fs))																					16004	0.995					1	0	0.995	0.995
5596		A5596C|(ORF1ab_polyprotein:A5331C(E1777D))|(ORF1a_polyprotein:A5331C(E1777D))	7	0.001	7	0.002	28	0.001			12	0.001	3	0.009	64	0.001	27	0.002	29	0.002	17	0.002	22	0.001	68	0.001	36	0.002	12	0.004	0.021	0.025
5600		T5600G|(ORF1ab_polyprotein:T5335G(F1779V))|(ORF1a_polyprotein:T5335G(F1779V))	8	0.002	15	0.004	43	0.002			17	0.002			113	0.002	40	0.002	49	0.003	19	0.002	17	0.001	108	0.002	47	0.002	11	0.008	0.016	0.024
5600	RATG13	T5600C|(ORF1ab_polyprotein:T5335C(F1779L))|(ORF1a_polyprotein:T5335C(F1779L))					3961	0.163																					1	0.163	0	0.163
5608		AG5608-5609del|(ORF1ab_polyprotein:5343-5344del(1781fs))|(ORF1a_polyprotein:5343-5344del(1781fs))	294	0.061																									1	0.061	0	0.061
5612		G5612T|(ORF1ab_polyprotein:G5347T(V1783F))|(ORF1a_polyprotein:G5347T(V1783F))	5	0.001																	215	0.021							2	0.001	0.021	0.022
5621		C5621T|(ORF1ab_polyprotein:C5356T(P1786S))|(ORF1a_polyprotein:C5356T(P1786S))																									1700	0.076	1	0	0.076	0.076
5622		C5622T|(ORF1ab_polyprotein:C5357T(P1786L))|(ORF1a_polyprotein:C5357T(P1786L))											40	0.124															1	0	0.124	0.124
5633		G5633A|(ORF1ab_polyprotein:G5368A(G1790S))|(ORF1a_polyprotein:G5368A(G1790S))													31846	0.554													1	0	0.554	0.554
5648	RATG13	A5648C|(ORF1ab_polyprotein:A5383C(K1795Q))|(ORF1a_polyprotein:A5383C(K1795Q))					3884	0.166																					1	0.166	0	0.166
5653		T5653A|(ORF1ab_polyprotein:T5388A(Y1796*))|(ORF1a_polyprotein:T5388A(Y1796*))	5	0.001	5	0.001	49	0.002			25	0.003	3	0.01	133	0.002	41	0.003	42	0.002	27	0.003	38	0.002	108	0.002	46	0.002	12	0.004	0.029	0.033
5655		T5655A|(ORF1ab_polyprotein:T5390A(L1797Q))|(ORF1a_polyprotein:T5390A(L1797Q))	7	0.002	6	0.002									95	0.002	19	0.001	18	0.001	26	0.003	24	0.002	57	0.001	44	0.002	9	0.004	0.012	0.016
5655		T5655C|(ORF1ab_polyprotein:T5390C(L1797P))|(ORF1a_polyprotein:T5390C(L1797P))																			429	0.044							1	0	0.044	0.044
5677		T5677C|(ORF1ab_polyprotein:T5412C(F1804F))|(ORF1a_polyprotein:T5412C(F1804F))					1126	0.036							90	0.001			32	0.001					102	0.002	50	0.002	5	0.036	0.006	0.042
5686		G5686T|(ORF1ab_polyprotein:G5421T(M1807I))|(ORF1a_polyprotein:G5421T(M1807I))																									1445	0.043	1	0	0.043	0.043
5688		CAG5688-5690del|(ORF1ab_polyprotein:TCAGCA5422-5427TCAdel(SA1808-1809Sdel))|(ORF1a_polyprotein:TCAGCA5422-5427TCAdel(SA1808-1809Sdel))											216	0.051															1	0	0.051	0.051
5694		C5694G|(ORF1ab_polyprotein:C5429G(P1810R))|(ORF1a_polyprotein:C5429G(P1810R))					67	0.002							180	0.003	44	0.001	51	0.002			53	0.002	134	0.003	58	0.002	7	0.002	0.013	0.015
5707		T5707C|(ORF1ab_polyprotein:T5442C(Y1814Y))|(ORF1a_polyprotein:T5442C(Y1814Y))									1131	0.027																	1	0	0.027	0.027
5710		A5710C|(ORF1ab_polyprotein:A5445C(E1815D))|(ORF1a_polyprotein:A5445C(E1815D))	126	0.003	106	0.003					111	0.003	5	0.001			47	0.001	44	0.002	65	0.002					34	0.001	8	0.006	0.01	0.016
5717		C5717T|(ORF1ab_polyprotein:C5452T(H1818Y))|(ORF1a_polyprotein:C5452T(H1818Y))	1042	0.023																	99	0.003							2	0.023	0.003	0.026
5720		G5720A|(ORF1ab_polyprotein:GGT5455-5457AGN(G1819?))|(ORF1a_polyprotein:GGT5455-5457AGN(G1819?))	329	0.007	118	0.003	75	0.002			253	0.006			117	0.002	236	0.007	92	0.003	202	0.006	167	0.007			181	0.005	10	0.012	0.036	0.048
5720		G5720A|(ORF1ab_polyprotein:G5455A(G1819S))|(ORF1a_polyprotein:G5455A(G1819S))	13114	0.285	3776	0.095	3427	0.11			9145	0.217			6169	0.1	9799	0.285	3631	0.134	7920	0.227	7059	0.312			7722	0.232	10	0.49	1.507	1.997
5724		C5724T|(ORF1ab_polyprotein:C5459T(T1820I))|(ORF1a_polyprotein:C5459T(T1820I))	1049	0.023	4727	0.118																							2	0.141	0	0.141
5730	RATG13	C5730T|(ORF1ab_polyprotein:C5465T(T1822I))|(ORF1a_polyprotein:C5465T(T1822I))	1040	0.023			179	0.006																					2	0.029	0	0.029
5736		C5736T|(ORF1ab_polyprotein:C5471T(A1824V))|(ORF1a_polyprotein:C5471T(A1824V))	1059	0.023																									1	0.023	0	0.023
5746		C5746T|(ORF1ab_polyprotein:C5481T(Y1827Y))|(ORF1a_polyprotein:C5481T(Y1827Y))																									399	0.033	1	0	0.033	0.033
5748		C5748T|(ORF1ab_polyprotein:C5483T(T1828I))|(ORF1a_polyprotein:C5483T(T1828I))																									568	0.047	1	0	0.047	0.047
5778		AT5778-5779del|(ORF1ab_polyprotein:5513-5514del(1838fs))|(ORF1a_polyprotein:5513-5514del(1838fs))	4248	0.097																									1	0.097	0	0.097
5782		A5782T|(ORF1ab_polyprotein:A5517T(I1839I))|(ORF1a_polyprotein:A5517T(I1839I))																					12	0.002			462	0.037	2	0	0.039	0.039
5784		C5784T|(ORF1ab_polyprotein:C5519T(T1840I))|(ORF1a_polyprotein:C5519T(T1840I))	1106	0.025																									1	0.025	0	0.025
5787		C5787T|(ORF1ab_polyprotein:C5522T(S1841F))|(ORF1a_polyprotein:C5522T(S1841F))	1110	0.025																									1	0.025	0	0.025
5796		C5796T|(ORF1ab_polyprotein:C5531T(T1844I))|(ORF1a_polyprotein:C5531T(T1844I))	1110	0.025																									1	0.025	0	0.025
5797		T5797G|(ORF1ab_polyprotein:T5532G(T1844T))|(ORF1a_polyprotein:T5532G(T1844T))			57	0.001	9	0.001			52	0.001			11	0.002	34	0.002	15	0.001	45	0.002	17	0.002	8	0.002	13	0.001	10	0.002	0.013	0.015
5800		G5800T|(ORF1ab_polyprotein:G5535T(L1845F))|(ORF1a_polyprotein:G5535T(L1845F))					10	0.001					4123	0.999	7	0.001	21	0.001					10	0.001					5	0.001	1.002	1.003
5812		C5812T|(ORF1ab_polyprotein:C5547T(D1849D))|(ORF1a_polyprotein:C5547T(D1849D))	1107	0.025																									1	0.025	0	0.025
5813		G5813C|(ORF1ab_polyprotein:G5548C(G1850R))|(ORF1a_polyprotein:G5548C(G1850R))									38	0.001	7	0.002	12	0.002	29	0.002			1034	0.039	8	0.001	7	0.002			7	0	0.049	0.049
5814		G5814T|(ORF1ab_polyprotein:G5549T(G1850V))|(ORF1a_polyprotein:G5549T(G1850V))			3069	0.08																			5	0.001			2	0.08	0.001	0.081
5817		C5817G|(ORF1ab_polyprotein:C5552G(A1851G))|(ORF1a_polyprotein:C5552G(A1851G))	77	0.002	65	0.002	28	0.003			70	0.002			17	0.003	40	0.002	18	0.002	43	0.002	35	0.005			19	0.001	10	0.007	0.017	0.024
5826		C5826T|(ORF1ab_polyprotein:C5561T(T1854I))|(ORF1a_polyprotein:C5561T(T1854I))	1111	0.025																									1	0.025	0	0.025
5835		C5835T|(ORF1ab_polyprotein:C5570T(S1857L))|(ORF1a_polyprotein:C5570T(S1857L))	1107	0.025			448	0.053							6593	0.994											5118	0.404	4	0.078	1.398	1.476
5839	RATG13	A5839G|(ORF1ab_polyprotein:A5574G(E1858E))|(ORF1a_polyprotein:A5574G(E1858E))	4549	0.104	5951	0.154																							2	0.258	0	0.258
5845		A5845G|(ORF1ab_polyprotein:A5580G(K1860K))|(ORF1a_polyprotein:A5580G(K1860K))																									258	0.02	1	0	0.02	0.02
5846		G5846C|(ORF1ab_polyprotein:G5581C(G1861R))|(ORF1a_polyprotein:G5581C(G1861R))	71	0.002	58	0.002	9	0.001			55	0.002	6	0.001	9	0.001	25	0.001	15	0.001			9	0.001	7	0.002	24	0.002	11	0.005	0.011	0.016
5869		C5869T|(ORF1ab_polyprotein:C5604T(Y1868Y))|(ORF1a_polyprotein:C5604T(Y1868Y))	1097	0.025																									1	0.025	0	0.025
5871		AAG5871-5873del|(ORF1ab_polyprotein:AAAGAA5605-5610AAAdel(KE1869-1870Kdel))|(ORF1a_polyprotein:AAAGAA5605-5610AAAdel(KE1869-1870Kdel))																							4275	0.996			1	0	0.996	0.996
5884	RATG13	C5884T|(ORF1ab_polyprotein:C5619T(Y1873Y))|(ORF1a_polyprotein:C5619T(Y1873Y))	4243	0.097																			3670	0.476					2	0.097	0.476	0.573
5907	RATG13	C5907T|(ORF1ab_polyprotein:C5642T(T1881I))|(ORF1a_polyprotein:C5642T(T1881I))	1092	0.019	4540	0.089																							2	0.108	0	0.108
5918		G5918T|(ORF1ab_polyprotein:G5653T(D1885Y))|(ORF1a_polyprotein:G5653T(D1885Y))																			837	0.02							1	0	0.02	0.02
5942		G5942C|(ORF1ab_polyprotein:G5677C(D1893H))|(ORF1a_polyprotein:G5677C(D1893H))	81	0.001	67	0.001	65	0.002			116	0.002	428	0.003	620	0.003	192	0.002	142	0.003	60	0.001	16	0.002	190	0.001	58	0.001	12	0.004	0.018	0.022
5944		C5944-5944del|(ORF1ab_polyprotein:5679-5679del(1893fs))|(ORF1a_polyprotein:5679-5679del(1893fs))																							36487	0.286			1	0	0.286	0.286
5944	RATG13	C5944T|(ORF1ab_polyprotein:C5679T(D1893D))|(ORF1a_polyprotein:C5679T(D1893D))																			988	0.023	4045	0.521					2	0	0.544	0.544
5947		T5947C|(ORF1ab_polyprotein:T5682C(P1894P))|(ORF1a_polyprotein:T5682C(P1894P))			3986	0.079	1322	0.034					4110	0.025															3	0.113	0.025	0.138
5950		G5950T|(ORF1ab_polyprotein:G5685T(K1895N))|(ORF1a_polyprotein:G5685T(K1895N))																					10	0.001			537	0.013	2	0	0.014	0.014
5955		A5955G|(ORF1ab_polyprotein:A5690G(D1897G))|(ORF1a_polyprotein:A5690G(D1897G))					694	0.018																					1	0.018	0	0.018
5959		T5959G|(ORF1ab_polyprotein:T5694G(N1898K))|(ORF1a_polyprotein:T5694G(N1898K))					76	0.002			63	0.001	294	0.002	368	0.002	135	0.002	73	0.001	43	0.001	8	0.001	157	0.001	60	0.001	10	0.002	0.012	0.014
5976		A5976T|(ORF1ab_polyprotein:A5711T(N1904I))|(ORF1a_polyprotein:A5711T(N1904I))											28799	0.177															1	0	0.177	0.177
5977		T5977-5977del|(ORF1ab_polyprotein:5712-5712del(1904fs))|(ORF1a_polyprotein:5712-5712del(1904fs))													6199	0.027													1	0	0.027	0.027
5978		T5978A|(ORF1ab_polyprotein:T5713A(S1905T))|(ORF1a_polyprotein:T5713A(S1905T))	186	0.003	161	0.003	54	0.001			166	0.003					101	0.001	56	0.001	102	0.002	27	0.004			56	0.001	9	0.007	0.012	0.019
5978		T5978C|(ORF1ab_polyprotein:T5713C(S1905P))|(ORF1a_polyprotein:T5713C(S1905P))																			1160	0.028							1	0	0.028	0.028
5992		G5992C|(ORF1ab_polyprotein:G5727C(E1909D))|(ORF1a_polyprotein:G5727C(E1909D))	80	0.001	53	0.001	47	0.001			85	0.001	224	0.001	324	0.001	120	0.001	65	0.001	61	0.001	21	0.003	152	0.001	47	0.001	12	0.003	0.011	0.014
6000		T6000C|(ORF1ab_polyprotein:T5735C(I1912T))|(ORF1a_polyprotein:T5735C(I1912T))																					3464	0.471					1	0	0.471	0.471
6004		T6004A|(ORF1ab_polyprotein:T5739A(D1913E))|(ORF1a_polyprotein:T5739A(D1913E))	107	0.002	110	0.002	49	0.001			125	0.002			239	0.001	117	0.001	63	0.001	86	0.002	13	0.002			59	0.001	10	0.005	0.01	0.015
6012		C6012G|(ORF1ab_polyprotein:C5747G(P1916R))|(ORF1a_polyprotein:C5747G(P1916R))	108	0.002	118	0.002					130	0.002					99	0.001	72	0.001	87	0.002	32	0.004			52	0.001	8	0.004	0.011	0.015
6023		T6023A|(ORF1ab_polyprotein:T5758A(Y1920N))|(ORF1a_polyprotein:T5758A(Y1920N))	181	0.003	183	0.004	70	0.002			213	0.004	231	0.001	324	0.001	165	0.002	106	0.002	140	0.003	26	0.004	158	0.001	87	0.002	12	0.009	0.02	0.029
6040		C6040T|(ORF1ab_polyprotein:C5775T(F1925F))|(ORF1a_polyprotein:C5775T(F1925F))					1635	0.041													1654	0.04							2	0.041	0.04	0.081
6044		A6044T|(ORF1ab_polyprotein:A5779T(N1927Y))|(ORF1a_polyprotein:A5779T(N1927Y))					69	0.002			67	0.001	428	0.003	593	0.003	199	0.002	129	0.002	44	0.001			276	0.002	59	0.001	9	0.002	0.015	0.017
6058		A6058G|(ORF1ab_polyprotein:A5793G(V1931V))|(ORF1a_polyprotein:A5793G(V1931V))																									685	0.016	1	0	0.016	0.016
6065		A6065T|(ORF1ab_polyprotein:A5800T(N1934Y))|(ORF1a_polyprotein:A5800T(N1934Y))			29	0.002	47	0.002			50	0.002	298	0.002	388	0.002	153	0.002	88	0.002	35	0.002			222	0.002	37	0.001	10	0.004	0.015	0.019
6066		AT6066-6067del|(ORF1ab_polyprotein:5801-5802del(1934fs))|(ORF1a_polyprotein:5801-5802del(1934fs))													40358	0.176													1	0	0.176	0.176
6068		A6068T|(ORF1ab_polyprotein:A5803T(I1935F))|(ORF1a_polyprotein:A5803T(I1935F))	32	0.002	31	0.002	42	0.001			48	0.002	316	0.002	415	0.002	161	0.002	104	0.002	28	0.002			244	0.002	52	0.002	11	0.005	0.016	0.021
6070		C6070T|(ORF1ab_polyprotein:C5805T(I1935I))|(ORF1a_polyprotein:C5805T(I1935I))					1717	0.057																					1	0.057	0	0.057
6101		G6101-6101del|(ORF1ab_polyprotein:5836-5836del(1946fs))|(ORF1a_polyprotein:5836-5836del(1946fs))					653	0.022																					1	0.022	0	0.022
6107		A6107T|(ORF1ab_polyprotein:A5842T(K1948*))|(ORF1a_polyprotein:A5842T(K1948*))	15	0.001	15	0.001	31	0.001			50	0.002	242	0.001	391	0.002	109	0.002	76	0.002	23	0.002			180	0.001	38	0.001	11	0.003	0.013	0.016
6114		C6114T|(ORF1ab_polyprotein:C5849T(P1950L))|(ORF1a_polyprotein:C5849T(P1950L))			978	0.078																							1	0.078	0	0.078
6115		T6115A|(ORF1ab_polyprotein:T5850A(P1950P))|(ORF1a_polyprotein:T5850A(P1950P))									8565	0.344																	1	0	0.344	0.344
6142	RATG13	T6142C|(ORF1ab_polyprotein:T5877C(F1959F))|(ORF1a_polyprotein:T5877C(F1959F))					847	0.028																					1	0.028	0	0.028
6162		A6162T|(ORF1ab_polyprotein:A5897T(D1966V))|(ORF1a_polyprotein:A5897T(D1966V))	17	0.001	15	0.001	38	0.001			40	0.002	220	0.001	320	0.001	110	0.002	78	0.002	25	0.002			168	0.001			10	0.003	0.011	0.014
6169		G6169T|(ORF1ab_polyprotein:G5904T(V1968V))|(ORF1a_polyprotein:G5904T(V1968V))																									498	0.018	1	0	0.018	0.018
6171		C6171G|(ORF1ab_polyprotein:C5906G(A1969G))|(ORF1a_polyprotein:C5906G(A1969G))	43	0.003	39	0.003	118	0.004			104	0.004	525	0.003	902	0.004	265	0.004	169	0.004	50	0.003			474	0.004	78	0.003	11	0.01	0.029	0.039
6173		A6173T|(ORF1ab_polyprotein:A5908T(I1970F))|(ORF1a_polyprotein:A5908T(I1970F))	23	0.002	21	0.002	43	0.001			51	0.002	265	0.002	430	0.002	152	0.002	71	0.002	20	0.001			204	0.002	38	0.001	11	0.005	0.014	0.019
6196	RATG13	C6196T|(ORF1ab_polyprotein:C5931T(P1977P))|(ORF1a_polyprotein:C5931T(P1977P))	1554	0.108																			2	1					2	0.108	1	1.108
6202		TAA6202-6204del|(ORF1ab_polyprotein:TTTAAG5935-5940TTGdel(FK1979-1980Ldel))|(ORF1a_polyprotein:TTTAAG5935-5940TTGdel(FK1979-1980Ldel))																					2	0.667					1	0	0.667	0.667
6208		A6208C|(ORF1ab_polyprotein:A5943C(K1981N))|(ORF1a_polyprotein:A5943C(K1981N))									727	0.014																	1	0	0.014	0.014
6221		T6221C|(ORF1ab_polyprotein:T5956C(L1986L))|(ORF1a_polyprotein:T5956C(L1986L))			25	0.001	667	0.011			53	0.001	299	0.002	412	0.002	110	0.001	93	0.002					205	0.001			8	0.012	0.009	0.021
6240		G6240-6240del|(ORF1ab_polyprotein:5975-5975del(1992fs))|(ORF1a_polyprotein:5975-5975del(1992fs))																									1353	0.02	1	0	0.02	0.02
6255		C6255G|(ORF1ab_polyprotein:C5990G(A1997G))|(ORF1a_polyprotein:C5990G(A1997G))	179	0.005	81	0.004	209	0.003			219	0.004	245	0.001	518	0.002	126	0.002	145	0.002	159	0.004	296	0.007	437	0.002	353	0.005	12	0.012	0.029	0.041
6267		C6267T|(ORF1ab_polyprotein:C6002T(A2001V))|(ORF1a_polyprotein:C6002T(A2001V))			377	0.018																							1	0.018	0	0.018
6273		A6273G|(ORF1ab_polyprotein:A6008G(Y2003C))|(ORF1a_polyprotein:A6008G(Y2003C))			1415	0.069	3085	0.048																					2	0.117	0	0.117
6285		C6285-6285del|(ORF1ab_polyprotein:6020-6020del(2007fs))|(ORF1a_polyprotein:6020-6020del(2007fs))																							21634	0.123			1	0	0.123	0.123
6286	RATG13	C6286T|(ORF1ab_polyprotein:C6021T(T2007T))|(ORF1a_polyprotein:C6021T(T2007T))			380	0.019	738	0.012																					2	0.031	0	0.031
6300		G6300C|(ORF1ab_polyprotein:G6035C(C2012S))|(ORF1a_polyprotein:G6035C(C2012S))															12	0.001									1385	0.034	2	0	0.035	0.035
6302		C6302G|(ORF1ab_polyprotein:C6037G(L2013V))|(ORF1a_polyprotein:C6037G(L2013V))	48	0.002	22	0.002	74	0.002			54	0.002	52	0.002	107	0.002	33	0.003	37	0.003	50	0.002	104	0.002	133	0.002	84	0.002	12	0.006	0.02	0.026
6306		G6306-6306del|(ORF1ab_polyprotein:6041-6041del(2014fs))|(ORF1a_polyprotein:6041-6041del(2014fs))	1431	0.064																									1	0.064	0	0.064
6306		G6306C|(ORF1ab_polyprotein:G6041C(W2014S))|(ORF1a_polyprotein:G6041C(W2014S))			1072	0.12					47	0.002											56	0.001			54	0.001	4	0.12	0.004	0.124
6307		G6307C|(ORF1ab_polyprotein:G6042C(W2014C))|(ORF1a_polyprotein:G6042C(W2014C))	34	0.002			47	0.001			61	0.002	41	0.002	76	0.002	18	0.002	26	0.002	36	0.002	88	0.002	98	0.002	69	0.002	11	0.003	0.018	0.021
6309		G6309C|(ORF1ab_polyprotein:G6044C(S2015T))|(ORF1a_polyprotein:G6044C(S2015T))	75	0.003	34	0.004	94	0.003			95	0.003	77	0.003	145	0.003	41	0.004	56	0.004	63	0.003	168	0.004	164	0.003	109	0.003	12	0.01	0.03	0.04
6316		A6316C|(ORF1ab_polyprotein:A6051C(K2017N))|(ORF1a_polyprotein:A6051C(K2017N))	38	0.002	18	0.002	47	0.001			46	0.002	30	0.001	77	0.002	23	0.002	20	0.001	25	0.001	68	0.001	63	0.001	46	0.001	12	0.005	0.012	0.017
6318		C6318G|(ORF1ab_polyprotein:C6053G(P2018R))|(ORF1a_polyprotein:C6053G(P2018R))	33	0.001	12	0.001	57	0.002			42	0.001	40	0.002	64	0.001	17	0.002	25	0.002	25	0.001	68	0.001	65	0.001	56	0.001	12	0.004	0.012	0.016
6321		T6321G|(ORF1ab_polyprotein:T6056G(V2019G))|(ORF1a_polyprotein:T6056G(V2019G))	46	0.002	15	0.002	80	0.002			80	0.003	58	0.002	90	0.002	36	0.003	45	0.003	47	0.002	115	0.002	134	0.002	79	0.002	12	0.006	0.021	0.027
6330		C6330G|(ORF1ab_polyprotein:C6065G(S2022*))|(ORF1a_polyprotein:C6065G(S2022*))	28	0.001	15	0.002	40	0.001			46	0.002	38	0.002	67	0.001	19	0.002	25	0.002	37	0.002	68	0.001	76	0.001	58	0.001	12	0.004	0.014	0.018
6336		C6336G|(ORF1ab_polyprotein:C6071G(S2024W))|(ORF1a_polyprotein:C6071G(S2024W))	47	0.002			49	0.001			40	0.001	50	0.002	77	0.002	21	0.002	22	0.002	41	0.002	83	0.002	97	0.002	83	0.002	11	0.003	0.017	0.02
6338		T6338G|(ORF1ab_polyprotein:T6073G(F2025V))|(ORF1a_polyprotein:T6073G(F2025V))	33	0.001	22	0.002	63	0.002			60	0.002	48	0.002	100	0.002	36	0.003	41	0.003	41	0.002	81	0.002	114	0.002	82	0.002	12	0.005	0.02	0.025
6339		T6339G|(ORF1ab_polyprotein:T6074G(F2025C))|(ORF1a_polyprotein:T6074G(F2025C))	38	0.002	12	0.001					41	0.001	33	0.001	54	0.001	17	0.002	23	0.002	27	0.001	68	0.001	77	0.001	55	0.001	11	0.003	0.011	0.014
6355		AG6355-6356del|(ORF1ab_polyprotein:6090-6091del(2030fs))|(ORF1a_polyprotein:6090-6091del(2030fs))					1017	0.03																					1	0.03	0	0.03
6358		G6358-6358del|(ORF1ab_polyprotein:6093-6093del(2031fs))|(ORF1a_polyprotein:6093-6093del(2031fs))									4255	0.144																	1	0	0.144	0.144
6371		A6371T|(ORF1ab_polyprotein:A6106T(M2036L))|(ORF1a_polyprotein:A6106T(M2036L))															12	0.001					57	0.001			1364	0.033	3	0	0.035	0.035
6374		G6374C|(ORF1ab_polyprotein:G6109C(D2037H))|(ORF1a_polyprotein:G6109C(D2037H))																									1079	0.026	1	0	0.026	0.026
6379		T6379C|(ORF1ab_polyprotein:T6114C(N2038N))|(ORF1a_polyprotein:T6114C(N2038N))									2482	0.084																	1	0	0.084	0.084
6387		G6387A|(ORF1ab_polyprotein:G6122A(C2041Y))|(ORF1a_polyprotein:G6122A(C2041Y))													26950	0.583													1	0	0.583	0.583
6397		A6397-6397del|(ORF1ab_polyprotein:6132-6132del(2044fs))|(ORF1a_polyprotein:6132-6132del(2044fs))			680	0.076																							1	0.076	0	0.076
6401		C6401T|(ORF1ab_polyprotein:C6136T(P2046S))|(ORF1a_polyprotein:C6136T(P2046S))					591	0.017																					1	0.017	0	0.017
6402		C6402T|(ORF1ab_polyprotein:C6137T(P2046L))|(ORF1a_polyprotein:C6137T(P2046L))			1468	0.165	3144	0.091																					2	0.256	0	0.256
6404		G6404C|(ORF1ab_polyprotein:G6139C(V2047L))|(ORF1a_polyprotein:G6139C(V2047L))	39	0.002	15	0.002	67	0.002			49	0.002	48	0.002	76	0.002	17	0.002	21	0.002	24	0.001	86	0.002	73	0.001	70	0.002	12	0.006	0.016	0.022
6437		C6437G|(ORF1ab_polyprotein:C6172G(Q2058E))|(ORF1a_polyprotein:C6172G(Q2058E))	23	0.001	10	0.001	51	0.001			31	0.001	29	0.001	73	0.002	17	0.002	21	0.002	23	0.001	73	0.002	67	0.001			11	0.003	0.012	0.015
6440		A6440T|(ORF1ab_polyprotein:A6175T(K2059*))|(ORF1a_polyprotein:A6175T(K2059*))															13	0.001					23051	0.493					2	0	0.494	0.494
6472		C6472G|(ORF1ab_polyprotein:C6207G(T2069T))|(ORF1a_polyprotein:C6207G(T2069T))	24	0.001	14	0.002	35	0.001			49	0.002	35	0.001	47	0.001	12	0.001			32	0.002	52	0.001	61	0.001	54	0.001	11	0.004	0.01	0.014
6473		G6473C|(ORF1ab_polyprotein:G6208C(E2070Q))|(ORF1a_polyprotein:G6208C(E2070Q))	25	0.001	10	0.001	44	0.001			46	0.002	34	0.001	58	0.001	24	0.002	31	0.002	32	0.002	65	0.001	82	0.001	65	0.002	12	0.003	0.014	0.017
6474		A6474C|(ORF1ab_polyprotein:A6209C(E2070A))|(ORF1a_polyprotein:A6209C(E2070A))			11	0.001	45	0.001			53	0.002	33	0.001	67	0.001	19	0.002	14	0.001	27	0.001	48	0.001	94	0.002	69	0.002	11	0.002	0.013	0.015
6476		G6476A|(ORF1ab_polyprotein:G6211A(V2071I))|(ORF1a_polyprotein:G6211A(V2071I))			391	0.044																							1	0.044	0	0.044
6483		G6483T|(ORF1ab_polyprotein:G6218T(G2073V))|(ORF1a_polyprotein:G6218T(G2073V))									5001	0.169																	1	0	0.169	0.169
6484		A6484T|(ORF1ab_polyprotein:A6219T(G2073G))|(ORF1a_polyprotein:A6219T(G2073G))	27	0.001	9	0.001	46	0.001			42	0.001	39	0.002	71	0.002	18	0.002	27	0.002	26	0.001	69	0.001	76	0.001	52	0.001	12	0.003	0.013	0.016
6499		A6499C|(ORF1ab_polyprotein:A6234C(K2078N))|(ORF1a_polyprotein:A6234C(K2078N))	42	0.002	14	0.002	35	0.001			63	0.002	30	0.001	72	0.002	15	0.001	21	0.002	34	0.002	75	0.002	100	0.002	63	0.002	12	0.005	0.016	0.021
6500		C6500T|(ORF1ab_polyprotein:C6235T(P2079S))|(ORF1a_polyprotein:C6235T(P2079S))	1210	0.054																									1	0.054	0	0.054
6508		T6508A|(ORF1ab_polyprotein:T6243A(N2081K))|(ORF1a_polyprotein:T6243A(N2081K))	28	0.001	15	0.002	40	0.001			60	0.002	25	0.001	81	0.002	19	0.002	32	0.002	36	0.002	88	0.002	97	0.002	61	0.002	12	0.004	0.017	0.021
6509	RATG13	A6509G|(ORF1ab_polyprotein:A6244G(N2082D))|(ORF1a_polyprotein:A6244G(N2082D))											15641	0.661															1	0	0.661	0.661
6514		T6514G|(ORF1ab_polyprotein:T6249G(S2083R))|(ORF1a_polyprotein:T6249G(S2083R))	47	0.002	24	0.003	71	0.002			79	0.003	46	0.002	122	0.003	27	0.002	46	0.004	57	0.003	130	0.003	138	0.002	88	0.002	12	0.007	0.024	0.031
6525		C6525T|(ORF1ab_polyprotein:C6260T(T2087I))|(ORF1a_polyprotein:C6260T(T2087I))																									895	0.021	1	0	0.021	0.021
6528		A6528C|(ORF1ab_polyprotein:A6263C(E2088A))|(ORF1a_polyprotein:A6263C(E2088A))	40	0.002	20	0.002	45	0.001			43	0.001	43	0.001	82	0.002	17	0.001	25	0.002	35	0.002	88	0.002	124	0.002	45	0.001	12	0.005	0.014	0.019
6536		G6536A|(ORF1ab_polyprotein:G6271A(G2091S))|(ORF1a_polyprotein:G6271A(G2091S))	1177	0.049	1964	0.18	4177	0.112													1448	0.067					1044	0.024	5	0.341	0.091	0.432
6539		C6539T|(ORF1ab_polyprotein:C6274T(H2092Y))|(ORF1a_polyprotein:C6274T(H2092Y))			398	0.036															1643	0.075							2	0.036	0.075	0.111
6541		C6541T|(ORF1ab_polyprotein:C6276T(H2092H))|(ORF1a_polyprotein:C6276T(H2092H))	1923	0.081	1414	0.129	4793	0.128			3003	0.1					4292	0.256	7839	0.6	996	0.046					3039	0.071	8	0.338	1.073	1.411
6545		G6545-6545del|(ORF1ab_polyprotein:6280-6280del(2094fs))|(ORF1a_polyprotein:6280-6280del(2094fs))																									1211	0.028	1	0	0.028	0.028
6545		G6545C|(ORF1ab_polyprotein:G6280C(D2094H))|(ORF1a_polyprotein:G6280C(D2094H))	44	0.002	23	0.002	86	0.002			87	0.003	64	0.002	121	0.002	29	0.002	52	0.004	45	0.002	87	0.002	142	0.002	132	0.003	12	0.006	0.022	0.028
6547		T6547A|(ORF1ab_polyprotein:T6282A(D2094E))|(ORF1a_polyprotein:T6282A(D2094E))	144	0.006	73	0.007	177	0.005			225	0.007	152	0.005	242	0.005	69	0.004	98	0.007	91	0.004	248	0.005	274	0.004	366	0.008	12	0.018	0.049	0.067
6547		T6547C|(ORF1ab_polyprotein:T6282C(D2094D))|(ORF1a_polyprotein:T6282C(D2094D))															1527	0.091											1	0	0.091	0.091
6554		G6554A|(ORF1ab_polyprotein:G6289A(A2097T))|(ORF1a_polyprotein:G6289A(A2097T))																									1035	0.024	1	0	0.024	0.024
6556		T6556C|(ORF1ab_polyprotein:T6291C(A2097A))|(ORF1a_polyprotein:T6291C(A2097A))																			471	0.022							1	0	0.022	0.022
6572		T6572C|(ORF1ab_polyprotein:T6307C(S2103P))|(ORF1a_polyprotein:T6307C(S2103P))															1393	0.083											1	0	0.083	0.083
6573		C6573-6573del|(ORF1ab_polyprotein:6308-6308del(2103fs))|(ORF1a_polyprotein:6308-6308del(2103fs))																							1600	0.024			1	0	0.024	0.024
6609		G6609T|(ORF1ab_polyprotein:G6344T(R2115I))|(ORF1a_polyprotein:G6344T(R2115I))											3145	0.588															1	0	0.588	0.588
6613		A6613T|(ORF1ab_polyprotein:A6348T(V2116V))|(ORF1a_polyprotein:A6348T(V2116V))											2175	0.406															1	0	0.406	0.406
6619		T6619C|(ORF1ab_polyprotein:T6354C(G2118G))|(ORF1a_polyprotein:T6354C(G2118G))					54	0.016																					1	0.016	0	0.016
6623		A6623-6623del|(ORF1ab_polyprotein:6358-6358del(2120fs))|(ORF1a_polyprotein:6358-6358del(2120fs))																							1435	0.127			1	0	0.127	0.127
6628		C6628T|(ORF1ab_polyprotein:C6363T(T2121T))|(ORF1a_polyprotein:C6363T(T2121T))																									213	0.086	1	0	0.086	0.086
6638		C6638G|(ORF1ab_polyprotein:C6373G(H2125D))|(ORF1a_polyprotein:C6373G(H2125D))	4	0.002	7	0.003	5	0.001			5	0.003	13	0.002	17	0.002	7	0.001					10	0.001	23	0.002			9	0.006	0.011	0.017
6651		C6651G|(ORF1ab_polyprotein:C6386G(A2129G))|(ORF1a_polyprotein:C6386G(A2129G))	3	0.001	4	0.002	4	0.001			3	0.002			11	0.001	12	0.002					12	0.001	21	0.002	4	0.002	9	0.004	0.01	0.014
6666		C6666T|(ORF1ab_polyprotein:C6401T(P2134L))|(ORF1a_polyprotein:C6401T(P2134L))																			30	0.019							1	0	0.019	0.019
6666		C6666G|(ORF1ab_polyprotein:C6401G(P2134R))|(ORF1a_polyprotein:C6401G(P2134R))	5	0.002	6	0.002					4	0.002	12	0.002	23	0.003	12	0.002					19	0.002	30	0.003	9	0.004	9	0.004	0.018	0.022
6667	RATG13	T6667G|(ORF1ab_polyprotein:T6402G(P2134P))|(ORF1a_polyprotein:T6402G(P2134P))	3	0.001	5	0.002	4	0.001			2	0.001	15	0.003	14	0.002	8	0.001					18	0.002	22	0.002			9	0.004	0.011	0.015
6672		A6672T|(ORF1ab_polyprotein:A6407T(D2136V))|(ORF1a_polyprotein:A6407T(D2136V))	4	0.002	6	0.002	4	0.001			4	0.002	24	0.004	23	0.003	12	0.002					17	0.002	15	0.001	3	0.001	10	0.005	0.015	0.02
6674		A6674T|(ORF1ab_polyprotein:A6409T(T2137S))|(ORF1a_polyprotein:A6409T(T2137S))	5	0.002	8	0.003	6	0.002			6	0.004	20	0.004	14	0.002	13	0.002			2	0.001	18	0.002	19	0.002	6	0.002	11	0.007	0.019	0.026
6677		A6677T|(ORF1ab_polyprotein:A6412T(I2138L))|(ORF1a_polyprotein:A6412T(I2138L))	3	0.001	3	0.001	5	0.001			4	0.002	18	0.003	18	0.002	12	0.002			3	0.002			19	0.002			9	0.003	0.013	0.016
6680		G6680C|(ORF1ab_polyprotein:G6415C(A2139P))|(ORF1a_polyprotein:G6415C(A2139P))	3	0.001			5	0.001			6	0.004	13	0.002	14	0.002	11	0.002					21	0.002	24	0.002			8	0.002	0.014	0.016
6688		T6688A|(ORF1ab_polyprotein:T6423A(Y2141*))|(ORF1a_polyprotein:T6423A(Y2141*))	4	0.002			4	0.001			3	0.002	14	0.002	16	0.002	7	0.001			2	0.001	14	0.002			3	0.001	9	0.003	0.011	0.014
6689		G6689A|(ORF1ab_polyprotein:G6424A(A2142T))|(ORF1a_polyprotein:G6424A(A2142T))			78	0.032	19	0.005													193	0.125							3	0.037	0.125	0.162
6690		C6690G|(ORF1ab_polyprotein:C6425G(A2142G))|(ORF1a_polyprotein:C6425G(A2142G))			6	0.002					2	0.001	16	0.003	19	0.002	8	0.001			2	0.001	15	0.002	20	0.002			8	0.002	0.012	0.014
6694		G6694C|(ORF1ab_polyprotein:G6429C(K2143N))|(ORF1a_polyprotein:G6429C(K2143N))	9	0.004	5	0.002	12	0.003			4	0.002	30	0.005	33	0.004	22	0.004			4	0.003	34	0.004	41	0.004	5	0.002	11	0.009	0.028	0.037
6696		C6696G|(ORF1ab_polyprotein:C6431G(P2144R))|(ORF1a_polyprotein:C6431G(P2144R))			4	0.002	4	0.001			2	0.001	13	0.002	18	0.002	18	0.003					10	0.001	21	0.002			8	0.003	0.011	0.014
6701		C6701G|(ORF1ab_polyprotein:C6436G(L2146V))|(ORF1a_polyprotein:C6436G(L2146V))	3	0.001	3	0.001					7	0.004	12	0.002	12	0.001	12	0.002							21	0.002	3	0.001	8	0.002	0.012	0.014
6706		C6706A|(ORF1ab_polyprotein:C6441A(N2147K))|(ORF1a_polyprotein:C6441A(N2147K))	4	0.002	5	0.002					3	0.002	12	0.002	14	0.002	13	0.002					10	0.001	14	0.001	3	0.001	9	0.004	0.011	0.015
6709		A6709C|(ORF1ab_polyprotein:A6444C(K2148N))|(ORF1a_polyprotein:A6444C(K2148N))	3	0.001	4	0.002							14	0.002	18	0.002	13	0.002					15	0.002	19	0.002	7	0.003	8	0.003	0.013	0.016
6710		G6710C|(ORF1ab_polyprotein:G6445C(V2149L))|(ORF1a_polyprotein:G6445C(V2149L))	4	0.002	6	0.002	12	0.003			5	0.003	33	0.006	27	0.003	16	0.003					30	0.003	31	0.003	4	0.002	10	0.007	0.023	0.03
6713		G6713T|(ORF1ab_polyprotein:G6448T(V2150F))|(ORF1a_polyprotein:G6448T(V2150F))	4	0.002	3	0.001	4	0.001			4	0.002	17	0.003	19	0.002	13	0.002					21	0.002	19	0.002	3	0.001	10	0.004	0.014	0.018
6717		G6717C|(ORF1ab_polyprotein:G6452C(S2151T))|(ORF1a_polyprotein:G6452C(S2151T))	3	0.001	5	0.002					2	0.001	11	0.002	18	0.002	7	0.001			2	0.001	15	0.002	21	0.002			9	0.003	0.011	0.014
6717		G6717T|(ORF1ab_polyprotein:G6452T(S2151I))|(ORF1a_polyprotein:G6452T(S2151I))	4	0.002	4	0.002	248	0.072			3	0.002	14	0.002	14	0.002	12	0.002					18	0.002	19	0.002	3	0.001	10	0.076	0.013	0.089
6720		C6720T|(ORF1ab_polyprotein:C6455T(T2152I))|(ORF1a_polyprotein:C6455T(T2152I))																			30	0.019							1	0	0.019	0.019
6720		C6720A|(ORF1ab_polyprotein:C6455A(T2152K))|(ORF1a_polyprotein:C6455A(T2152K))	5	0.002	6	0.002	8	0.002			7	0.004	27	0.005	37	0.005	19	0.003			2	0.001	28	0.003	31	0.003	7	0.003	11	0.006	0.027	0.033
6723		C6723A|(ORF1ab_polyprotein:C6458A(T2153N))|(ORF1a_polyprotein:C6458A(T2153N))	4	0.002	4	0.002	8	0.002			3	0.002	16	0.003	9	0.001							19	0.002					7	0.006	0.008	0.014
6723		C6723T|(ORF1ab_polyprotein:C6458T(T2153I))|(ORF1a_polyprotein:C6458T(T2153I))																			30	0.019							1	0	0.019	0.019
6724		T6724C|(ORF1ab_polyprotein:T6459C(T2153T))|(ORF1a_polyprotein:T6459C(T2153T))	94	0.044			4	0.001			3	0.002	6	0.001	10	0.001	10	0.002					9	0.001	15	0.001			8	0.045	0.008	0.053
6726		C6726A|(ORF1ab_polyprotein:C6461A(T2154N))|(ORF1a_polyprotein:C6461A(T2154N))	5	0.002	6	0.002	4	0.001			4	0.002	10	0.002			7	0.001					17	0.002			4	0.002	8	0.005	0.009	0.014
6729		A6729G|(ORF1ab_polyprotein:A6464G(N2155S))|(ORF1a_polyprotein:A6464G(N2155S))			127	0.052																							1	0.052	0	0.052
6733		A6733T|(ORF1ab_polyprotein:A6468T(I2156I))|(ORF1a_polyprotein:A6468T(I2156I))			7	0.003	4	0.001			4	0.002	17	0.003	13	0.002	16	0.003			2	0.001	18	0.002	12	0.001	5	0.002	10	0.004	0.016	0.02
6734		G6734C|(ORF1ab_polyprotein:G6469C(V2157L))|(ORF1a_polyprotein:G6469C(V2157L))	6	0.003	3	0.001	6	0.002			2	0.001	15	0.003	12	0.001	8	0.001			2	0.001	18	0.002	17	0.001			10	0.006	0.01	0.016
6734		G6734T|(ORF1ab_polyprotein:G6469T(V2157F))|(ORF1a_polyprotein:G6469T(V2157F))	201	0.095	7	0.003	180	0.052			4	0.002	12	0.002	20	0.002	8	0.001					12	0.001	18	0.002	5	0.002	10	0.15	0.012	0.162
6738		C6738A|(ORF1ab_polyprotein:C6473A(T2158K))|(ORF1a_polyprotein:C6473A(T2158K))	5	0.002	6	0.002	6	0.002			5	0.003	23	0.004	22	0.003	17	0.003			2	0.001	26	0.003	17	0.001	5	0.002	11	0.006	0.02	0.026
6744		G6744T|(ORF1ab_polyprotein:G6479T(C2160F))|(ORF1a_polyprotein:G6479T(C2160F))			4	0.002	5	0.001			5	0.003	21	0.004	22	0.003	14	0.002					12	0.001	13	0.001	5	0.002	9	0.003	0.016	0.019
6748		A6748T|(ORF1ab_polyprotein:A6483T(L2161F))|(ORF1a_polyprotein:A6483T(L2161F))											6	0.001													100	0.04	2	0	0.041	0.041
6750		A6750C|(ORF1ab_polyprotein:A6485C(N2162T))|(ORF1a_polyprotein:A6485C(N2162T))	3	0.001	4	0.002							6	0.001	11	0.001	16	0.003			2	0.001	18	0.002	14	0.001	8	0.003	9	0.003	0.012	0.015
6751		C6751T|(ORF1ab_polyprotein:C6486T(N2162N))|(ORF1a_polyprotein:C6486T(N2162N))					121	0.035																					1	0.035	0	0.035
6752		C6752G|(ORF1ab_polyprotein:C6487G(R2163G))|(ORF1a_polyprotein:C6487G(R2163G))	6	0.003	4	0.002	7	0.002			3	0.002	10	0.002	16	0.002	13	0.002					10	0.001					8	0.007	0.009	0.016
6754		T6754G|(ORF1ab_polyprotein:T6489G(R2163R))|(ORF1a_polyprotein:T6489G(R2163R))			6	0.002	6	0.002			4	0.002	21	0.004	14	0.002	12	0.002			2	0.001	19	0.002	18	0.002	4	0.002	10	0.004	0.017	0.021
6756		T6756G|(ORF1ab_polyprotein:T6491G(V2164G))|(ORF1a_polyprotein:T6491G(V2164G))	5	0.002	6	0.002	12	0.003			5	0.003	29	0.005	30	0.004	14	0.002			4	0.003	26	0.003	27	0.002	5	0.002	11	0.007	0.024	0.031
6764		A6764T|(ORF1ab_polyprotein:A6499T(N2167Y))|(ORF1a_polyprotein:A6499T(N2167Y))	3	0.001	7	0.003					6	0.004	15	0.003	13	0.002							12	0.001	19	0.002	5	0.002	8	0.004	0.014	0.018
6764		AA6764-6765del|(ORF1ab_polyprotein:6499-6500del(2167fs))|(ORF1a_polyprotein:6499-6500del(2167fs))																									208	0.084	1	0	0.084	0.084
6768		A6768T|(ORF1ab_polyprotein:A6503T(Y2168F))|(ORF1a_polyprotein:A6503T(Y2168F))			4	0.002					3	0.002	15	0.003	18	0.002	12	0.002					12	0.001	15	0.001	6	0.002	8	0.002	0.013	0.015
6769		T6769A|(ORF1ab_polyprotein:T6504A(Y2168*))|(ORF1a_polyprotein:T6504A(Y2168*))	5	0.002			5	0.001			6	0.004	14	0.002	11	0.001	11	0.002					19	0.002	22	0.002			8	0.003	0.013	0.016
6770		A6770T|(ORF1ab_polyprotein:A6505T(M2169L))|(ORF1a_polyprotein:A6505T(M2169L))	3	0.001	4	0.002	6	0.002			5	0.003	24	0.004	16	0.002	13	0.002					17	0.002	16	0.001	5	0.002	10	0.005	0.016	0.021
6772		G6772T|(ORF1ab_polyprotein:G6507T(M2169I))|(ORF1a_polyprotein:G6507T(M2169I))	4	0.002	3	0.001	6	0.002			2	0.001	10	0.002	16	0.002	10	0.002					14	0.002	15	0.001	3	0.001	10	0.005	0.011	0.016
6773		C6773G|(ORF1ab_polyprotein:C6508G(P2170A))|(ORF1a_polyprotein:C6508G(P2170A))	8	0.004	5	0.002	4	0.001			3	0.002	22	0.004	25	0.003	10	0.002					17	0.002	20	0.002	3	0.001	10	0.007	0.016	0.023
6774		C6774G|(ORF1ab_polyprotein:C6509G(P2170R))|(ORF1a_polyprotein:C6509G(P2170R))			6	0.002	6	0.002			3	0.002	13	0.002	18	0.002	13	0.002					17	0.002	20	0.002			8	0.004	0.012	0.016
6777		A6777T|(ORF1ab_polyprotein:A6512T(Y2171F))|(ORF1a_polyprotein:A6512T(Y2171F))	6	0.003	4	0.002	7	0.002			8	0.005	20	0.004	25	0.003	16	0.003			2	0.001	12	0.001	16	0.001	4	0.002	11	0.007	0.02	0.027
6778		T6778-6778del|(ORF1ab_polyprotein:6513-6513del(2171fs))|(ORF1a_polyprotein:6513-6513del(2171fs))																							3817	0.337			1	0	0.337	0.337
6781		C6781A|(ORF1ab_polyprotein:C6516A(F2172L))|(ORF1a_polyprotein:C6516A(F2172L))	3	0.001	4	0.002	9	0.003			3	0.002	10	0.002			11	0.002					14	0.002	13	0.001	4	0.002	9	0.006	0.011	0.017
6781		C6781G|(ORF1ab_polyprotein:C6516G(F2172L))|(ORF1a_polyprotein:C6516G(F2172L))			4	0.002					5	0.003	28	0.005			13	0.002					16	0.002	17	0.001	6	0.003	7	0.002	0.016	0.018
6782		T6782C|(ORF1ab_polyprotein:T6517C(F2173L))|(ORF1a_polyprotein:T6517C(F2173L))					5	0.001																	3802	0.335			2	0.001	0.335	0.336
6786		C6786A|(ORF1ab_polyprotein:C6521A(T2174N))|(ORF1a_polyprotein:C6521A(T2174N))	5	0.002	6	0.002	4	0.001					12	0.002	14	0.002	11	0.002					19	0.002	14	0.001			8	0.005	0.009	0.014
6786		C6786G|(ORF1ab_polyprotein:C6521G(T2174S))|(ORF1a_polyprotein:C6521G(T2174S))	3	0.001	3	0.001	5	0.001			4	0.002	14	0.002	13	0.002	17	0.003			2	0.001	14	0.002	17	0.001			10	0.003	0.013	0.016
6789		T6789A|(ORF1ab_polyprotein:T6524A(L2175*))|(ORF1a_polyprotein:T6524A(L2175*))			5	0.002					3	0.002	10	0.002	9	0.001	14	0.002			2	0.001	17	0.002	15	0.001	4	0.002	9	0.002	0.013	0.015
6791		T6791C|(ORF1ab_polyprotein:T6526C(L2176L))|(ORF1a_polyprotein:T6526C(L2176L))																			22	0.014							1	0	0.014	0.014
6791		T6791A|(ORF1ab_polyprotein:T6526A(L2176M))|(ORF1a_polyprotein:T6526A(L2176M))	4	0.002	4	0.002	9	0.003			3	0.002	20	0.004	17	0.002	9	0.001			3	0.002	23	0.003	16	0.001	3	0.001	11	0.007	0.016	0.023
6797		C6797T|(ORF1ab_polyprotein:C6532T(Q2178*))|(ORF1a_polyprotein:C6532T(Q2178*))																			33	0.021							1	0	0.021	0.021
6797		C6797A|(ORF1ab_polyprotein:C6532A(Q2178K))|(ORF1a_polyprotein:C6532A(Q2178K))	6	0.003	12	0.005	10	0.003			6	0.004	34	0.006	31	0.004	22	0.004					37	0.004	29	0.003	8	0.004	10	0.011	0.029	0.04
6802		G6802-6802del|(ORF1ab_polyprotein:6537-6537del(2179fs))|(ORF1a_polyprotein:6537-6537del(2179fs))																									37	0.016	1	0	0.016	0.016
6802		G6802T|(ORF1ab_polyprotein:G6537T(L2179F))|(ORF1a_polyprotein:G6537T(L2179F))	8	0.004	9	0.004	4	0.001			3	0.002	12	0.002	22	0.003	27	0.004					23	0.003	26	0.002	5	0.002	10	0.009	0.018	0.027
6804		G6804T|(ORF1ab_polyprotein:G6539T(C2180F))|(ORF1a_polyprotein:G6539T(C2180F))	6	0.003	6	0.002	12	0.003			6	0.004	23	0.004	28	0.003	22	0.004					32	0.004	30	0.003	6	0.003	10	0.008	0.025	0.033
6806		A6806G|(ORF1ab_polyprotein:A6541G(T2181A))|(ORF1a_polyprotein:A6541G(T2181A))																									143	0.063	1	0	0.063	0.063
6807		C6807G|(ORF1ab_polyprotein:C6542G(T2181S))|(ORF1a_polyprotein:C6542G(T2181S))			3	0.001					4	0.002	12	0.002	14	0.002	17	0.003					13	0.002	25	0.002			7	0.001	0.013	0.014
6813		C6813T|(ORF1ab_polyprotein:C6548T(T2183I))|(ORF1a_polyprotein:C6548T(T2183I))																			32	0.021							1	0	0.021	0.021
6819		G6819T|(ORF1ab_polyprotein:G6554T(S2185I))|(ORF1a_polyprotein:G6554T(S2185I))							5	0.625	2	0.001																	2	0	0.626	0.626
6821		AC6821-6822del|(ORF1ab_polyprotein:6556-6557del(2186fs))|(ORF1a_polyprotein:6556-6557del(2186fs))							2	0.167																			1	0	0.167	0.167
6822		C6822G|(ORF1ab_polyprotein:C6557G(T2186R))|(ORF1a_polyprotein:C6557G(T2186R))							2	0.095																			1	0	0.095	0.095
6862		AA6862-6863del|(ORF1ab_polyprotein:6597-6598del(2199fs))|(ORF1a_polyprotein:6597-6598del(2199fs))																					32759	0.154					1	0	0.154	0.154
6865		G6865T|(ORF1ab_polyprotein:G6600T(K2200N))|(ORF1a_polyprotein:G6600T(K2200N))																			180	0.013	3086	0.015					2	0	0.028	0.028
6866		A6866C|(ORF1ab_polyprotein:A6601C(N2201H))|(ORF1a_polyprotein:A6601C(N2201H))	191	0.007	653	0.044	1660	0.067																					3	0.118	0	0.118
6869		A6869T|(ORF1ab_polyprotein:A6604T(T2202S))|(ORF1a_polyprotein:A6604T(T2202S))	46	0.002	23	0.002			443	0.002	83	0.002	273	0.002	144	0.002	25	0.001	114	0.002	19	0.001	380	0.002	313	0.002			11	0.004	0.016	0.02
6874		T6874G|(ORF1ab_polyprotein:T6609G(V2203V))|(ORF1a_polyprotein:T6609G(V2203V))	38	0.001	28	0.002	29	0.001	373	0.001	60	0.001	204	0.001	120	0.001	26	0.001	100	0.002	17	0.001	265	0.001	251	0.001	40	0.001	13	0.004	0.011	0.015
6874		T6874A|(ORF1ab_polyprotein:T6609A(V2203V))|(ORF1a_polyprotein:T6609A(V2203V))	70	0.003	33	0.002	58	0.002	662	0.003	111	0.002	370	0.003	205	0.002	35	0.002	184	0.003	46	0.003	478	0.002	462	0.002	77	0.003	13	0.007	0.025	0.032
6881		G6881-6881del|(ORF1ab_polyprotein:6616-6616del(2206fs))|(ORF1a_polyprotein:6616-6616del(2206fs))											43104	0.316															1	0	0.316	0.316
6884		G6884T|(ORF1ab_polyprotein:G6619T(G2207C))|(ORF1a_polyprotein:G6619T(G2207C))			658	0.045																							1	0.045	0	0.045
6891		T6891G|(ORF1ab_polyprotein:T6626G(F2209C))|(ORF1a_polyprotein:T6626G(F2209C))	39	0.001	26	0.002			420	0.002	68	0.002	151	0.001	144	0.002			92	0.002			267	0.001	303	0.002			9	0.003	0.012	0.015
6896		C6896A|(ORF1ab_polyprotein:C6631A(L2211I))|(ORF1a_polyprotein:C6631A(L2211I))					429	0.018																					1	0.018	0	0.018
6896		C6896T|(ORF1ab_polyprotein:C6631T(L2211L))|(ORF1a_polyprotein:C6631T(L2211L))					453	0.019																					1	0.019	0	0.019
6900		A6900T|(ORF1ab_polyprotein:A6635T(E2212V))|(ORF1a_polyprotein:A6635T(E2212V))	93	0.003	56	0.004	76	0.003	1080	0.004	201	0.005	442	0.003	372	0.004	72	0.003	266	0.004	56	0.004	768	0.004	750	0.004	120	0.004	13	0.01	0.039	0.049
6902		G6902T|(ORF1ab_polyprotein:G6637T(A2213S))|(ORF1a_polyprotein:G6637T(A2213S))																					35635	0.168					1	0	0.168	0.168
6903		C6903G|(ORF1ab_polyprotein:C6638G(A2213G))|(ORF1a_polyprotein:C6638G(A2213G))	209	0.008	101	0.007	131	0.005	2215	0.009	354	0.008	912	0.007	688	0.008	142	0.006	514	0.009	75	0.006	1544	0.007	2164	0.012	208	0.007	13	0.02	0.079	0.099
6922		G6922C|(ORF1ab_polyprotein:G6657C(K2219N))|(ORF1a_polyprotein:G6657C(K2219N))	41	0.002	16	0.001	23	0.001	431	0.002	72	0.002	149	0.001	142	0.002	32	0.002	101	0.002	21	0.002	419	0.002	299	0.002	33	0.002	13	0.004	0.019	0.023
6931		T6931-6931del|(ORF1ab_polyprotein:6666-6666del(2222fs))|(ORF1a_polyprotein:6666-6666del(2222fs))																			143	0.014							1	0	0.014	0.014
6941	RATG13	C6941T|(ORF1ab_polyprotein:C6676T(L2226L))|(ORF1a_polyprotein:C6676T(L2226L))																							54456	0.297			1	0	0.297	0.297
6946	RATG13	A6946T|(ORF1ab_polyprotein:A6681T(I2227I))|(ORF1a_polyprotein:A6681T(I2227I))	38	0.001	17	0.001	20	0.001	403	0.002	65	0.001	169	0.001	131	0.002	20	0.001	86	0.001	19	0.002	323	0.002	223	0.001			12	0.003	0.013	0.016
6949		T6949A|(ORF1ab_polyprotein:T6684A(N2228K))|(ORF1a_polyprotein:T6684A(N2228K))	33	0.001	444	0.034	38	0.002	462	0.002	75	0.002	200	0.001	169	0.002	29	0.002	103	0.002	16	0.002	368	0.002	294	0.002	38	0.002	13	0.037	0.019	0.056
6950		A6950T|(ORF1ab_polyprotein:A6685T(I2229F))|(ORF1a_polyprotein:A6685T(I2229F))	52	0.002	32	0.002	40	0.002	681	0.003	115	0.003	258	0.002	183	0.002	51	0.003	170	0.003	28	0.003	552	0.003	351	0.002	45	0.002	13	0.006	0.026	0.032
6953		A6953T|(ORF1ab_polyprotein:A6688T(I2230L))|(ORF1a_polyprotein:A6688T(I2230L))	47	0.002	25	0.002	29	0.002	480	0.002	77	0.002	186	0.001	127	0.002	33	0.002	122	0.002	21	0.002	357	0.002	281	0.002	34	0.002	13	0.006	0.019	0.025
6955		A6955T|(ORF1ab_polyprotein:A6690T(I2230I))|(ORF1a_polyprotein:A6690T(I2230I))	26	0.001	15	0.001			408	0.002	70	0.002			147	0.002	28	0.002	94	0.002	18	0.002	357	0.002	264	0.001	33	0.001	11	0.002	0.016	0.018
6956		A6956T|(ORF1ab_polyprotein:A6691T(I2231F))|(ORF1a_polyprotein:A6691T(I2231F))	34	0.001	22	0.002	28	0.002	442	0.002	81	0.002	181	0.001	111	0.001	28	0.002	111	0.002			378	0.002	241	0.001	26	0.001	12	0.005	0.014	0.019
6960		G6960T|(ORF1ab_polyprotein:G6695T(W2232L))|(ORF1a_polyprotein:G6695T(W2232L))	31	0.001	13	0.001			328	0.001	56	0.001			97	0.001	29	0.002	79	0.001			289	0.001	23870	0.13			9	0.002	0.137	0.139
6990		C6990T|(ORF1ab_polyprotein:C6725T(S2242F))|(ORF1a_polyprotein:C6725T(S2242F))	1171	0.046																									1	0.046	0	0.046
6996		T6996C|(ORF1ab_polyprotein:T6731C(I2244T))|(ORF1a_polyprotein:T6731C(I2244T))			629	0.049																							1	0.049	0	0.049
7007		G7007C|(ORF1ab_polyprotein:G6742C(A2248P))|(ORF1a_polyprotein:G6742C(A2248P))	33	0.001	13	0.001	20	0.001	396	0.001	45	0.001	160	0.001	149	0.002	23	0.001	83	0.001	12	0.001	321	0.002	221	0.001	35	0.002	13	0.003	0.013	0.016
7011		C7011G|(ORF1ab_polyprotein:C6746G(A2249G))|(ORF1a_polyprotein:C6746G(A2249G))	43	0.002	25	0.002	26	0.001	529	0.002	74	0.002	191	0.001	195	0.002	29	0.002	86	0.001	19	0.002	450	0.002	254	0.001	38	0.002	13	0.005	0.017	0.022
7013	RATG13	T7013C|(ORF1ab_polyprotein:T6748C(L2250L))|(ORF1a_polyprotein:T6748C(L2250L))					413	0.023																			1280	0.057	2	0.023	0.057	0.08
7042		G7042T|(ORF1ab_polyprotein:G6777T(M2259I))|(ORF1a_polyprotein:G6777T(M2259I))																							51125	0.279			1	0	0.279	0.279
7042		G7042A|(ORF1ab_polyprotein:G6777A(M2259I))|(ORF1a_polyprotein:G6777A(M2259I))											45547	0.334															1	0	0.334	0.334
7044		C7044A|(ORF1ab_polyprotein:C6779A(P2260H))|(ORF1a_polyprotein:C6779A(P2260H))			678	0.053																							1	0.053	0	0.053
7056		C7056G|(ORF1ab_polyprotein:C6791G(T2264S))|(ORF1a_polyprotein:C6791G(T2264S))	39	0.002	22	0.002	19	0.001	422	0.002	76	0.002	148	0.001	128	0.002	25	0.001	94	0.002	12	0.001	261	0.001	247	0.001	34	0.002	13	0.005	0.015	0.02
7065		G7065C|(ORF1ab_polyprotein:G6800C(R2267T))|(ORF1a_polyprotein:G6800C(R2267T))	31	0.001	19	0.001	29	0.002	420	0.002	50	0.001	156	0.001	115	0.001	30	0.002	99	0.002	16	0.002	368	0.002	249	0.001	38	0.002	13	0.004	0.016	0.02
7070		G7070A|(ORF1ab_polyprotein:G6805A(G2269S))|(ORF1a_polyprotein:G6805A(G2269S))																									348	0.015	1	0	0.015	0.015
7072		C7072G|(ORF1ab_polyprotein:C6807G(G2269G))|(ORF1a_polyprotein:C6807G(G2269G))	37	0.001	20	0.002	27	0.001	504	0.002	79	0.002	168	0.001	166	0.002	26	0.002	87	0.001	17	0.002	415	0.002	294	0.002	41	0.002	13	0.004	0.018	0.022
7074		A7074T|(ORF1ab_polyprotein:A6809T(Y2270F))|(ORF1a_polyprotein:A6809T(Y2270F))	38	0.001	17	0.001	24	0.001	382	0.001	69	0.002			108	0.001	24	0.001	78	0.001	18	0.002	263	0.001	246	0.001	27	0.001	12	0.003	0.011	0.014
7078		G7078T|(ORF1ab_polyprotein:G6813T(L2271F))|(ORF1a_polyprotein:G6813T(L2271F))	31	0.001	564	0.044			287	0.001					101	0.001	20	0.001					271	0.001	201	0.001			7	0.045	0.005	0.05
7086		C7086T|(ORF1ab_polyprotein:C6821T(T2274I))|(ORF1a_polyprotein:C6821T(T2274I))																			149	0.015							1	0	0.015	0.015
7090		T7090A|(ORF1ab_polyprotein:T6825A(N2275K))|(ORF1a_polyprotein:T6825A(N2275K))	48	0.002	22	0.002	28	0.002	503	0.002	96	0.002	182	0.001	148	0.002	24	0.001	102	0.002	17	0.002	370	0.002	281	0.002	38	0.002	13	0.006	0.018	0.024
7096		T7096A|(ORF1ab_polyprotein:T6831A(T2277T))|(ORF1a_polyprotein:T6831A(T2277T))	34	0.001	18	0.001			394	0.001	77	0.002	154	0.001	125	0.001	28	0.002	95	0.002	12	0.001	320	0.002	228	0.001	32	0.001	12	0.002	0.014	0.016
7096		T7096C|(ORF1ab_polyprotein:T6831C(T2277T))|(ORF1a_polyprotein:T6831C(T2277T))					433	0.024																					1	0.024	0	0.024
7104		C7104A|(ORF1ab_polyprotein:C6839A(T2280N))|(ORF1a_polyprotein:C6839A(T2280N))	33	0.001			29	0.002	451	0.002	64	0.001	154	0.001	113	0.001	36	0.002	87	0.001	16	0.002	382	0.002	250	0.001	30	0.001	12	0.003	0.014	0.017
7106		T7106A|(ORF1ab_polyprotein:T6841A(Y2281N))|(ORF1a_polyprotein:T6841A(Y2281N))	35	0.001	28	0.002	24	0.001	463	0.002	74	0.002	182	0.001	183	0.002	20	0.001	115	0.002	13	0.001	383	0.002	275	0.002	35	0.002	13	0.004	0.017	0.021
7110		G7110C|(ORF1ab_polyprotein:G6845C(C2282S))|(ORF1a_polyprotein:G6845C(C2282S))	34	0.001	25	0.002	31	0.002	488	0.002	79	0.002	209	0.002	171	0.002	30	0.002	117	0.002	13	0.001	371	0.002	344	0.002	33	0.001	13	0.005	0.018	0.023
7113		C7113T|(ORF1ab_polyprotein:C6848T(T2283I))|(ORF1a_polyprotein:C6848T(T2283I))	1142	0.045							10106	0.228															431	0.019	3	0.045	0.247	0.292
7115		G7115C|(ORF1ab_polyprotein:G6850C(G2284R))|(ORF1a_polyprotein:G6850C(G2284R))	35	0.001	25	0.002	30	0.002	422	0.002	67	0.002	165	0.001	112	0.001	19	0.001	86	0.001	20	0.002	356	0.002	264	0.001	35	0.002	13	0.005	0.015	0.02
7118		TC7118-7119del|(ORF1ab_polyprotein:6853-6854del(2285fs))|(ORF1a_polyprotein:6853-6854del(2285fs))													82677	0.997													1	0	0.997	0.997
7119		C7119T|(ORF1ab_polyprotein:C6854T(S2285F))|(ORF1a_polyprotein:C6854T(S2285F))	1142	0.045																	105	0.01							2	0.045	0.01	0.055
7124		C7124T|(ORF1ab_polyprotein:C6859T(P2287S))|(ORF1a_polyprotein:C6859T(P2287S))			659	0.052	1262	0.07																					2	0.122	0	0.122
7128		G7128T|(ORF1ab_polyprotein:G6863T(C2288F))|(ORF1a_polyprotein:G6863T(C2288F))																					32783	0.161					1	0	0.161	0.161
7148		T7148C|(ORF1ab_polyprotein:T6883C(L2295L))|(ORF1a_polyprotein:T6883C(L2295L))																									334	0.014	1	0	0.014	0.014
7160		G7160T|(ORF1ab_polyprotein:G6895T(D2299Y))|(ORF1a_polyprotein:G6895T(D2299Y))																					33344	0.163					1	0	0.163	0.163
7162	RATG13	C7162T|(ORF1ab_polyprotein:C6897T(D2299D))|(ORF1a_polyprotein:C6897T(D2299D))			422	0.034	239	0.012																					2	0.046	0	0.046
7170		C7170T|(ORF1ab_polyprotein:C6905T(P2302L))|(ORF1a_polyprotein:C6905T(P2302L))																							50982	0.288			1	0	0.288	0.288
7177		7177-insertA|(ORF1ab_polyprotein:6912insertA(2304fs))|(ORF1a_polyprotein:6912insertA(2304fs))					34	0.002	644	0.003			739	0.006	349	0.004							696	0.003	1051	0.006	34	0.001	7	0.002	0.023	0.025
7179		A7179C|(ORF1ab_polyprotein:A6914C(E2305A))|(ORF1a_polyprotein:A6914C(E2305A))	43	0.002	19	0.002	30	0.002	366	0.001	58	0.001	188	0.001	140	0.002	28	0.002	92	0.002	23	0.002	336	0.002	224	0.001	33	0.001	13	0.006	0.015	0.021
7179		A7179T|(ORF1ab_polyprotein:A6914T(E2305V))|(ORF1a_polyprotein:A6914T(E2305V))	61	0.002	29	0.002	36	0.002	678	0.003	117	0.003	322	0.002	209	0.003	50	0.003	148	0.002	15	0.001	546	0.003	473	0.003	38	0.002	13	0.006	0.025	0.031
7199		T7199C|(ORF1ab_polyprotein:T6934C(S2312P))|(ORF1a_polyprotein:T6934C(S2312P))			655	0.052																							1	0.052	0	0.052
7226		T7226G|(ORF1ab_polyprotein:T6961G(F2321V))|(ORF1a_polyprotein:T6961G(F2321V))	32	0.001	17	0.001	24	0.001	265	0.001	53	0.001	193	0.001	98	0.001	27	0.002	86	0.001	15	0.001	267	0.001	221	0.001	39	0.002	13	0.003	0.012	0.015
7230		7230-insertC|(ORF1ab_polyprotein:6965insertC(2322fs))|(ORF1a_polyprotein:6965insertC(2322fs))							2	0.018															3	0.005			2	0	0.023	0.023
7230		G7230C|(ORF1ab_polyprotein:G6965C(G2322A))|(ORF1a_polyprotein:G6965C(G2322A))							7	0.062					2	0.002													2	0	0.064	0.064
7230		7230-insertT|(ORF1ab_polyprotein:6965insertT(2322fs))|(ORF1a_polyprotein:6965insertT(2322fs))							4	0.036			2	0.077															2	0	0.113	0.113
7230		G7230T|(ORF1ab_polyprotein:G6965T(G2322V))|(ORF1a_polyprotein:G6965T(G2322V))							26	0.232															3	0.005			2	0	0.237	0.237
7232		7232-insertA|(ORF1ab_polyprotein:TTA6967-6969ATTGinsert(L2323Ifsinsert))|(ORF1a_polyprotein:TTA6967-6969ATTGinsert(L2323Ifsinsert))							4	0.089																			1	0	0.089	0.089
7234		A7234T|(ORF1ab_polyprotein:A6969T(L2323F))|(ORF1a_polyprotein:A6969T(L2323F))							2	0.222																			1	0	0.222	0.222
7234		A7234G|(ORF1ab_polyprotein:TTA6967-6969ATTGinsert(L2323Ifsinsert))|(ORF1a_polyprotein:TTA6967-6969ATTGinsert(L2323Ifsinsert))							4	0.444																			1	0	0.444	0.444
7234		A7234G|(ORF1ab_polyprotein:A6969G(L2323L))|(ORF1a_polyprotein:A6969G(L2323L))													918	0.994													1	0	0.994	0.994
7236		T7236C|(ORF1ab_polyprotein:T6971C(V2324A))|(ORF1a_polyprotein:T6971C(V2324A))					50	0.043																					1	0.043	0	0.043
7237		T7237G|(ORF1ab_polyprotein:T6972G(V2324V))|(ORF1a_polyprotein:T6972G(V2324V))							2	0.286																			1	0	0.286	0.286
7239		C7239T|(ORF1ab_polyprotein:C6974T(A2325V))|(ORF1a_polyprotein:C6974T(A2325V))																					490	0.469					1	0	0.469	0.469
7247		T7247G|(ORF1ab_polyprotein:T6982G(F2328V))|(ORF1a_polyprotein:T6982G(F2328V))					51	0.042							2	0.002	2	0.002											3	0.042	0.004	0.046
7252		G7252C|(ORF1ab_polyprotein:G6987C(L2329F))|(ORF1a_polyprotein:G6987C(L2329F))			2	0.019	2	0.002							4	0.004					2	0.005	4	0.003					5	0.021	0.012	0.033
7252		G7252T|(ORF1ab_polyprotein:G6987T(L2329F))|(ORF1a_polyprotein:G6987T(L2329F))					54	0.045			3	0.006			16	0.015	15	0.016					15	0.012	2	0.003	6	0.005	7	0.045	0.057	0.102
7253		G7253C|(ORF1ab_polyprotein:G6988C(A2330P))|(ORF1a_polyprotein:G6988C(A2330P))					6	0.005							7	0.007							10	0.008	4	0.006	13	0.01	5	0.005	0.031	0.036
7254		C7254G|(ORF1ab_polyprotein:C6989G(A2330G))|(ORF1a_polyprotein:C6989G(A2330G))					5	0.004							8	0.008					4	0.01	8	0.006	2	0.003	7	0.005	6	0.004	0.032	0.036
7256		T7256A|(ORF1ab_polyprotein:T6991A(Y2331N))|(ORF1a_polyprotein:T6991A(Y2331N))					4	0.003			3	0.006			6	0.006	6	0.006					3	0.002	2	0.003			6	0.003	0.023	0.026
7257		A7257T|(ORF1ab_polyprotein:A6992T(Y2331F))|(ORF1a_polyprotein:A6992T(Y2331F))	4	0.016	4	0.038	10	0.008			5	0.01			14	0.013	10	0.011			4	0.01	12	0.01	7	0.01	7	0.005	10	0.062	0.069	0.131
7258		T7258A|(ORF1ab_polyprotein:T6993A(Y2331*))|(ORF1a_polyprotein:T6993A(Y2331*))					2	0.002							4	0.004	3	0.003			4	0.01	5	0.004	7	0.01	8	0.006	7	0.002	0.037	0.039
7259		A7259T|(ORF1ab_polyprotein:A6994T(I2332F))|(ORF1a_polyprotein:A6994T(I2332F))	2	0.008			6	0.005			4	0.008			11	0.01	7	0.007					6	0.005	6	0.009	2	0.002	8	0.013	0.041	0.054
7260		T7260A|(ORF1ab_polyprotein:T6995A(I2332N))|(ORF1a_polyprotein:T6995A(I2332N))					5	0.004			3	0.006			7	0.007	2	0.002			2	0.005	8	0.006	3	0.004	3	0.002	8	0.004	0.032	0.036
7261		T7261A|(ORF1ab_polyprotein:T6996A(I2332I))|(ORF1a_polyprotein:T6996A(I2332I))					8	0.007			4	0.008			7	0.007							12	0.01	9	0.013	5	0.004	6	0.007	0.042	0.049
7262		C7262A|(ORF1ab_polyprotein:C6997A(L2333I))|(ORF1a_polyprotein:C6997A(L2333I))					2	0.002							3	0.003	4	0.004					6	0.005	2	0.003	6	0.005	6	0.002	0.02	0.022
7262		C7262G|(ORF1ab_polyprotein:C6997G(L2333V))|(ORF1a_polyprotein:C6997G(L2333V))					3	0.002			2	0.004			6	0.006	3	0.003					8	0.006	3	0.004	7	0.005	7	0.002	0.028	0.03
7263		T7263G|(ORF1ab_polyprotein:T6998G(L2333R))|(ORF1a_polyprotein:T6998G(L2333R))					2	0.002							2	0.002							5	0.004	4	0.006			4	0.002	0.012	0.014
7263		T7263A|(ORF1ab_polyprotein:T6998A(L2333H))|(ORF1a_polyprotein:T6998A(L2333H))			2	0.019	2	0.002							2	0.002	2	0.002							3	0.004			5	0.021	0.008	0.029
7267		C7267G|(ORF1ab_polyprotein:C7002G(F2334L))|(ORF1a_polyprotein:C7002G(F2334L))					3	0.002							6	0.006	6	0.006					5	0.004	2	0.003	4	0.003	6	0.002	0.022	0.024
7267		C7267A|(ORF1ab_polyprotein:C7002A(F2334L))|(ORF1a_polyprotein:C7002A(F2334L))					6	0.005							4	0.004	3	0.003					6	0.005	4	0.006	4	0.003	6	0.005	0.021	0.026
7267	RATG13	C7267T|(ORF1ab_polyprotein:C7002T(F2334F))|(ORF1a_polyprotein:C7002T(F2334F))			10	0.095									3	0.003							2	0.002					3	0.095	0.005	0.1
7268		A7268C|(ORF1ab_polyprotein:A7003C(T2335P))|(ORF1a_polyprotein:A7003C(T2335P))	2	0.008			3	0.002			2	0.004			5	0.005	3	0.003			2	0.005	6	0.005	2	0.003	4	0.003	9	0.01	0.028	0.038
7269		C7269A|(ORF1ab_polyprotein:C7004A(T2335N))|(ORF1a_polyprotein:C7004A(T2335N))					3	0.002							4	0.004							4	0.003	2	0.003	2	0.002	5	0.002	0.012	0.014
7270		T7270A|(ORF1ab_polyprotein:T7005A(T2335T))|(ORF1a_polyprotein:T7005A(T2335T))					3	0.002			2	0.004			2	0.002	2	0.002					5	0.004	2	0.003	4	0.003	7	0.002	0.018	0.02
7270		T7270G|(ORF1ab_polyprotein:T7005G(T2335T))|(ORF1a_polyprotein:T7005G(T2335T))	2	0.008	2	0.019	4	0.003							6	0.006	7	0.007					8	0.006	7	0.01	4	0.003	8	0.03	0.032	0.062
7271		A7271T|(ORF1ab_polyprotein:A7006T(R2336W))|(ORF1a_polyprotein:A7006T(R2336W))					4	0.003							7	0.007	5	0.005					7	0.006	2	0.003	2	0.002	6	0.003	0.023	0.026
7272		G7272C|(ORF1ab_polyprotein:G7007C(R2336T))|(ORF1a_polyprotein:G7007C(R2336T))					3	0.002			2	0.004			4	0.004							2	0.002	2	0.003	4	0.003	6	0.002	0.016	0.018
7272		G7272T|(ORF1ab_polyprotein:G7007T(R2336M))|(ORF1a_polyprotein:G7007T(R2336M))					2	0.002							3	0.003	2	0.002					8	0.006	4	0.006	4	0.003	6	0.002	0.02	0.022
7274		T7274G|(ORF1ab_polyprotein:T7009G(F2337V))|(ORF1a_polyprotein:T7009G(F2337V))					5	0.004							8	0.008	5	0.005					10	0.008			7	0.005	5	0.004	0.026	0.03
7278		T7278C|(ORF1ab_polyprotein:T7013C(F2338S))|(ORF1a_polyprotein:T7013C(F2338S))					58	0.048																					1	0.048	0	0.048
7279		C7279A|(ORF1ab_polyprotein:C7014A(F2338L))|(ORF1a_polyprotein:C7014A(F2338L))					4	0.003							8	0.008	4	0.004					9	0.007			8	0.006	5	0.003	0.025	0.028
7279		C7279G|(ORF1ab_polyprotein:C7014G(F2338L))|(ORF1a_polyprotein:C7014G(F2338L))					4	0.003							6	0.006	3	0.003			3	0.008	4	0.003	2	0.003	3	0.002	7	0.003	0.025	0.028
7280		T7280A|(ORF1ab_polyprotein:T7015A(Y2339N))|(ORF1a_polyprotein:T7015A(Y2339N))	2	0.008			7	0.006							5	0.005	5	0.005					12	0.01	5	0.007	7	0.005	7	0.014	0.032	0.046
7282		T7282A|(ORF1ab_polyprotein:T7017A(Y2339*))|(ORF1a_polyprotein:T7017A(Y2339*))	3	0.012	2	0.019	5	0.004			6	0.012			9	0.008	8	0.008					17	0.014	2	0.003	6	0.005	9	0.035	0.05	0.085
7283		G7283T|(ORF1ab_polyprotein:G7018T(V2340L))|(ORF1a_polyprotein:G7018T(V2340L))					8	0.007							13	0.012	5	0.005					10	0.008	4	0.006	6	0.005	6	0.007	0.036	0.043
7286		C7286A|(ORF1ab_polyprotein:C7021A(L2341I))|(ORF1a_polyprotein:C7021A(L2341I))	2	0.008			2	0.002							5	0.005					2	0.005	2	0.002			2	0.002	6	0.01	0.014	0.024
7287		T7287G|(ORF1ab_polyprotein:T7022G(L2341R))|(ORF1a_polyprotein:T7022G(L2341R))					4	0.003							6	0.006					3	0.008	8	0.006	5	0.007	5	0.004	6	0.003	0.031	0.034
7288		T7288G|(ORF1ab_polyprotein:T7023G(L2341L))|(ORF1a_polyprotein:T7023G(L2341L))													3	0.003							2	0.002	3	0.004	47	0.036	4	0	0.045	0.045
7289		G7289T|(ORF1ab_polyprotein:G7024T(G2342*))|(ORF1a_polyprotein:G7024T(G2342*))	2	0.008			3	0.002							2	0.002							4	0.003			2	0.002	5	0.01	0.007	0.017
7291		A7291C|(ORF1ab_polyprotein:A7026C(G2342G))|(ORF1a_polyprotein:A7026C(G2342G))													7	0.007	4	0.004					3	0.002			3	0.002	4	0	0.015	0.015
7292		T7292A|(ORF1ab_polyprotein:T7027A(L2343M))|(ORF1a_polyprotein:T7027A(L2343M))					2	0.002			2	0.004			3	0.003	6	0.006					6	0.005					5	0.002	0.018	0.02
7292		T7292G|(ORF1ab_polyprotein:T7027G(L2343V))|(ORF1a_polyprotein:T7027G(L2343V))			2	0.019									2	0.002	2	0.002											3	0.019	0.004	0.023
7294		G7294T|(ORF1ab_polyprotein:G7029T(L2343F))|(ORF1a_polyprotein:G7029T(L2343F))	2	0.008			2	0.002							9	0.008	7	0.007					11	0.009	3	0.004	5	0.004	7	0.01	0.032	0.042
7295		G7295C|(ORF1ab_polyprotein:G7030C(A2344P))|(ORF1a_polyprotein:G7030C(A2344P))					3	0.002							2	0.002							3	0.002	4	0.006	3	0.002	5	0.002	0.012	0.014
7298		G7298C|(ORF1ab_polyprotein:G7033C(A2345P))|(ORF1a_polyprotein:G7033C(A2345P))													10	0.009	2	0.002					7	0.006			2	0.002	4	0	0.019	0.019
7298		G7298T|(ORF1ab_polyprotein:G7033T(A2345S))|(ORF1a_polyprotein:G7033T(A2345S))			2	0.019	2	0.002							8	0.008	5	0.005					9	0.007	3	0.004			6	0.021	0.024	0.045
7299		C7299G|(ORF1ab_polyprotein:C7034G(A2345G))|(ORF1a_polyprotein:C7034G(A2345G))					5	0.004			3	0.006			2	0.002	4	0.004			4	0.01	3	0.002			4	0.003	7	0.004	0.027	0.031
7302		T7302A|(ORF1ab_polyprotein:T7037A(I2346N))|(ORF1a_polyprotein:T7037A(I2346N))					10	0.008			3	0.006			10	0.009	8	0.008			2	0.005	11	0.009	8	0.012	10	0.008	8	0.008	0.057	0.065
7303		C7303A|(ORF1ab_polyprotein:C7038A(I2346I))|(ORF1a_polyprotein:C7038A(I2346I))	2	0.008			49	0.041															6	0.005	2	0.003	4	0.003	5	0.049	0.011	0.06
7305		T7305A|(ORF1ab_polyprotein:T7040A(M2347K))|(ORF1a_polyprotein:T7040A(M2347K))			2	0.019	5	0.004							9	0.008	9	0.009					6	0.005	3	0.004	5	0.004	7	0.023	0.03	0.053
7306		G7306T|(ORF1ab_polyprotein:G7041T(M2347I))|(ORF1a_polyprotein:G7041T(M2347I))									2	0.004			4	0.004	2	0.002			2	0.005	5	0.004	6	0.009	2	0.002	7	0	0.03	0.03
7307		C7307G|(ORF1ab_polyprotein:C7042G(Q2348E))|(ORF1a_polyprotein:C7042G(Q2348E))					6	0.005			6	0.012			6	0.006					3	0.008	4	0.003	3	0.004	2	0.002	7	0.005	0.035	0.04
7310		T7310A|(ORF1ab_polyprotein:T7045A(L2349M))|(ORF1a_polyprotein:T7045A(L2349M))					6	0.005			5	0.01			5	0.005	5	0.005					7	0.006	3	0.004	4	0.003	7	0.005	0.033	0.038
7310		T7310C|(ORF1ab_polyprotein:T7045C(L2349L))|(ORF1a_polyprotein:T7045C(L2349L))			39	0.371																							1	0.371	0	0.371
7311		TG7311-7312del|(ORF1ab_polyprotein:7046-7047del(2349fs))|(ORF1a_polyprotein:7046-7047del(2349fs))																									42	0.032	1	0	0.032	0.032
7312		G7312T|(ORF1ab_polyprotein:G7047T(L2349F))|(ORF1a_polyprotein:G7047T(L2349F))					3	0.003							11	0.01	4	0.004			2	0.005	9	0.007	2	0.003	5	0.004	7	0.003	0.033	0.036
7318		C7318G|(ORF1ab_polyprotein:C7053G(F2351L))|(ORF1a_polyprotein:C7053G(F2351L))									2	0.004			3	0.003	2	0.002					4	0.003			3	0.002	5	0	0.014	0.014
7318		C7318A|(ORF1ab_polyprotein:C7053A(F2351L))|(ORF1a_polyprotein:C7053A(F2351L))					2	0.002							7	0.007	2	0.002					10	0.008			6	0.005	5	0.002	0.022	0.024
7320		G7320T|(ORF1ab_polyprotein:G7055T(S2352I))|(ORF1a_polyprotein:G7055T(S2352I))					2	0.002							6	0.006	2	0.002					3	0.002	3	0.004	3	0.002	6	0.002	0.016	0.018
7320		G7320C|(ORF1ab_polyprotein:G7055C(S2352T))|(ORF1a_polyprotein:G7055C(S2352T))	2	0.008			6	0.005			2	0.004			10	0.009	8	0.008			4	0.01	13	0.011	7	0.01	6	0.005	9	0.013	0.057	0.07
7321		C7321G|(ORF1ab_polyprotein:C7056G(S2352R))|(ORF1a_polyprotein:C7056G(S2352R))					3	0.003							3	0.003	4	0.004			2	0.005	2	0.002	2	0.003	3	0.002	7	0.003	0.019	0.022
7322		T7322A|(ORF1ab_polyprotein:T7057A(Y2353N))|(ORF1a_polyprotein:T7057A(Y2353N))					3	0.003							2	0.002							7	0.006	2	0.003	4	0.003	5	0.003	0.014	0.017
7323		A7323T|(ORF1ab_polyprotein:A7058T(Y2353F))|(ORF1a_polyprotein:A7058T(Y2353F))					4	0.003			3	0.006			3	0.003							3	0.002					4	0.003	0.011	0.014
7324		T7324A|(ORF1ab_polyprotein:T7059A(Y2353*))|(ORF1a_polyprotein:T7059A(Y2353*))					4	0.003							5	0.005	3	0.003					4	0.003	2	0.003	5	0.004	6	0.003	0.018	0.021
7328		G7328T|(ORF1ab_polyprotein:G7063T(A2355S))|(ORF1a_polyprotein:G7063T(A2355S))					4	0.003							11	0.01	2	0.002			3	0.008	8	0.006	4	0.006	2	0.002	7	0.003	0.034	0.037
7329		C7329G|(ORF1ab_polyprotein:C7064G(A2355G))|(ORF1a_polyprotein:C7064G(A2355G))					3	0.003			2	0.004			5	0.005	2	0.002					4	0.003			2	0.002	6	0.003	0.016	0.019
7331		G7331T|(ORF1ab_polyprotein:G7066T(V2356L))|(ORF1a_polyprotein:G7066T(V2356L))	2	0.008			3	0.003							2	0.002							2	0.002	4	0.006	3	0.002	6	0.011	0.012	0.023
7331		G7331C|(ORF1ab_polyprotein:G7066C(V2356L))|(ORF1a_polyprotein:G7066C(V2356L))	3	0.012	2	0.019	6	0.005			8	0.016			16	0.015	15	0.016			4	0.01	19	0.015	7	0.01	8	0.006	10	0.036	0.088	0.124
7334		C7334G|(ORF1ab_polyprotein:C7069G(H2357D))|(ORF1a_polyprotein:C7069G(H2357D))					3	0.003							2	0.002	5	0.005					3	0.002			3	0.002	5	0.003	0.011	0.014
7334		C7334A|(ORF1ab_polyprotein:CAT7069-7071AAA(H2357K))|(ORF1a_polyprotein:CAT7069-7071AAA(H2357K))													6	0.006	4	0.004					6	0.005	3	0.004	2	0.002	5	0	0.021	0.021
7334		C7334A|(ORF1ab_polyprotein:C7069A(H2357N))|(ORF1a_polyprotein:C7069A(H2357N))	2	0.008			5	0.004							7	0.007	4	0.004					6	0.005	3	0.004	4	0.003	7	0.012	0.023	0.035
7335		A7335T|(ORF1ab_polyprotein:A7070T(H2357L))|(ORF1a_polyprotein:A7070T(H2357L))					31	0.026															3	0.002					2	0.026	0.002	0.028
7336		T7336A|(ORF1ab_polyprotein:CAT7069-7071AAA(H2357K))|(ORF1a_polyprotein:CAT7069-7071AAA(H2357K))													6	0.006	4	0.004					6	0.005	3	0.004	2	0.002	5	0	0.021	0.021
7336		T7336A|(ORF1ab_polyprotein:T7071A(H2357Q))|(ORF1a_polyprotein:T7071A(H2357Q))					7	0.006			2	0.004			12	0.011	8	0.008			2	0.005	5	0.004			3	0.002	7	0.006	0.034	0.04
7341		T7341A|(ORF1ab_polyprotein:T7076A(I2359N))|(ORF1a_polyprotein:T7076A(I2359N))					4	0.003							10	0.009	8	0.008			2	0.005	16	0.013	3	0.004	6	0.005	7	0.003	0.044	0.047
7344		G7344C|(ORF1ab_polyprotein:G7079C(S2360T))|(ORF1a_polyprotein:G7079C(S2360T))	2	0.008			4	0.003			5	0.01			10	0.009	6	0.006			2	0.005	9	0.007	3	0.004	4	0.003	9	0.011	0.044	0.055
7344		G7344T|(ORF1ab_polyprotein:G7079T(S2360I))|(ORF1a_polyprotein:G7079T(S2360I))			2	0.019	4	0.003			3	0.006			10	0.009	4	0.004					6	0.005	5	0.007	6	0.005	8	0.022	0.036	0.058
7348		T7348A|(ORF1ab_polyprotein:T7083A(N2361K))|(ORF1a_polyprotein:T7083A(N2361K))			3	0.029	6	0.005			4	0.008			13	0.012	9	0.009			2	0.005	15	0.012	5	0.007	5	0.004	9	0.034	0.057	0.091
7350		C7350G|(ORF1ab_polyprotein:C7085G(S2362C))|(ORF1a_polyprotein:C7085G(S2362C))													2	0.002	4	0.004					3	0.002	3	0.004	2	0.002	5	0	0.014	0.014
7351		T7351A|(ORF1ab_polyprotein:T7086A(S2362S))|(ORF1a_polyprotein:T7086A(S2362S))					4	0.003							3	0.003	4	0.004					3	0.002			3	0.002	5	0.003	0.011	0.014
7353		G7353T|(ORF1ab_polyprotein:G7088T(W2363L))|(ORF1a_polyprotein:G7088T(W2363L))													5	0.005	3	0.003					5	0.004	3	0.004	3	0.002	5	0	0.018	0.018
7354		G7354C|(ORF1ab_polyprotein:G7089C(W2363C))|(ORF1a_polyprotein:G7089C(W2363C))	2	0.008			2	0.002							8	0.008													3	0.01	0.008	0.018
7355		C7355G|(ORF1ab_polyprotein:C7090G(L2364V))|(ORF1a_polyprotein:C7090G(L2364V))					2	0.002			3	0.006			5	0.005							4	0.003	4	0.006	4	0.003	6	0.002	0.023	0.025
7356		T7356G|(ORF1ab_polyprotein:T7091G(L2364R))|(ORF1a_polyprotein:T7091G(L2364R))			2	0.019	8	0.007			2	0.004			7	0.007	5	0.005			3	0.008	9	0.007	4	0.006	4	0.003	9	0.026	0.04	0.066
7359		T7359A|(ORF1ab_polyprotein:T7094A(M2365K))|(ORF1a_polyprotein:T7094A(M2365K))			2	0.019	5	0.004							4	0.004	5	0.005					7	0.006					5	0.023	0.015	0.038
7361		T7361G|(ORF1ab_polyprotein:T7096G(W2366G))|(ORF1a_polyprotein:T7096G(W2366G))			2	0.019	3	0.003							9	0.008	2	0.002					13	0.011	2	0.003	4	0.003	7	0.022	0.027	0.049
7364		T7364G|(ORF1ab_polyprotein:T7099G(L2367V))|(ORF1a_polyprotein:T7099G(L2367V))					3	0.003			3	0.006			8	0.008	2	0.002					8	0.006	4	0.006	3	0.002	7	0.003	0.03	0.033
7368		T7368A|(ORF1ab_polyprotein:T7103A(I2368K))|(ORF1a_polyprotein:T7103A(I2368K))					9	0.008			4	0.008			15	0.014	8	0.008					20	0.016	3	0.004	4	0.003	7	0.008	0.053	0.061
7369		A7369T|(ORF1ab_polyprotein:A7104T(I2368I))|(ORF1a_polyprotein:A7104T(I2368I))			2	0.019	3	0.003							2	0.002									2	0.003			4	0.022	0.005	0.027
7371		T7371A|(ORF1ab_polyprotein:T7106A(I2369N))|(ORF1a_polyprotein:T7106A(I2369N))	5	0.02			7	0.006			4	0.008			12	0.011	11	0.012			4	0.01	11	0.009	4	0.006	6	0.005	9	0.026	0.061	0.087
7372		T7372A|(ORF1ab_polyprotein:T7107A(I2369I))|(ORF1a_polyprotein:T7107A(I2369I))					3	0.003							3	0.003							4	0.003	2	0.003	3	0.002	5	0.003	0.011	0.014
7375		T7375A|(ORF1ab_polyprotein:T7110A(N2370K))|(ORF1a_polyprotein:T7110A(N2370K))	3	0.012	3	0.029	8	0.007			2	0.004			14	0.013	10	0.011			3	0.008	19	0.015	3	0.004	6	0.005	10	0.048	0.06	0.108
7376		C7376A|(ORF1ab_polyprotein:C7111A(L2371I))|(ORF1a_polyprotein:C7111A(L2371I))					3	0.003							2	0.002							5	0.004	2	0.003	3	0.002	5	0.003	0.011	0.014
7377		T7377A|(ORF1ab_polyprotein:T7112A(L2371H))|(ORF1a_polyprotein:T7112A(L2371H))					3	0.003							5	0.005	4	0.004			3	0.008	3	0.002	3	0.004	3	0.002	7	0.003	0.025	0.028
7379		G7379T|(ORF1ab_polyprotein:G7114T(V2372L))|(ORF1a_polyprotein:G7114T(V2372L))					5	0.004			3	0.006			3	0.003	4	0.004					3	0.002	3	0.004	3	0.002	7	0.004	0.021	0.025
7382		C7382A|(ORF1ab_polyprotein:C7117A(Q2373K))|(ORF1a_polyprotein:C7117A(Q2373K))					5	0.004							14	0.013	6	0.006			3	0.008	5	0.004	3	0.004	8	0.006	7	0.004	0.041	0.045
7386		T7386A|(ORF1ab_polyprotein:T7121A(M2374K))|(ORF1a_polyprotein:T7121A(M2374K))	2	0.008	3	0.029	12	0.01			4	0.008			21	0.02	10	0.011			8	0.02	24	0.019	3	0.004	14	0.011	10	0.047	0.093	0.14
7388		G7388C|(ORF1ab_polyprotein:G7123C(A2375P))|(ORF1a_polyprotein:G7123C(A2375P))					3	0.003							5	0.005	5	0.005					2	0.002			4	0.003	5	0.003	0.015	0.018
7389		C7389-7389del|(ORF1ab_polyprotein:7124-7124del(2375fs))|(ORF1a_polyprotein:7124-7124del(2375fs))																									46	0.035	1	0	0.035	0.035
7389		C7389G|(ORF1ab_polyprotein:C7124G(A2375G))|(ORF1a_polyprotein:C7124G(A2375G))			2	0.019	6	0.005			3	0.006			4	0.004	4	0.004					4	0.003			5	0.004	7	0.024	0.021	0.045
7391		C7391G|(ORF1ab_polyprotein:C7126G(P2376A))|(ORF1a_polyprotein:C7126G(P2376A))					2	0.002							2	0.002	2	0.002					5	0.004			6	0.005	5	0.002	0.013	0.015
7393		G7393C|(ORF1ab_polyprotein:G7128C(P2376P))|(ORF1a_polyprotein:G7128C(P2376P))			2	0.019	9	0.007			4	0.008			12	0.011	10	0.011			2	0.005	13	0.011	4	0.006	12	0.009	9	0.026	0.061	0.087
7394		A7394C|(ORF1ab_polyprotein:A7129C(I2377L))|(ORF1a_polyprotein:A7129C(I2377L))			2	0.019	3	0.003			3	0.006			4	0.004	4	0.004					4	0.003			5	0.004	7	0.022	0.021	0.043
7395		T7395A|(ORF1ab_polyprotein:T7130A(I2377N))|(ORF1a_polyprotein:T7130A(I2377N))					5	0.004			3	0.006			7	0.007	3	0.003			3	0.008	10	0.008	4	0.006	8	0.006	8	0.004	0.044	0.048
7399		A7399C|(ORF1ab_polyprotein:A7134C(S2378S))|(ORF1a_polyprotein:A7134C(S2378S))									2	0.004			6	0.006							4	0.003	2	0.003	5	0.004	5	0	0.02	0.02
7400		G7400C|(ORF1ab_polyprotein:G7135C(A2379P))|(ORF1a_polyprotein:G7135C(A2379P))	2	0.008	3	0.029	14	0.012			3	0.006			7	0.007	6	0.006			6	0.015	12	0.01	7	0.01	14	0.011	10	0.049	0.065	0.114
7403		A7403T|(ORF1ab_polyprotein:A7138T(M2380L))|(ORF1a_polyprotein:A7138T(M2380L))			2	0.019	3	0.003			2	0.004			5	0.005							4	0.003	2	0.003	2	0.002	7	0.022	0.017	0.039
7404		T7404A|(ORF1ab_polyprotein:T7139A(M2380K))|(ORF1a_polyprotein:T7139A(M2380K))									5	0.01			7	0.007	6	0.006					4	0.003			5	0.004	5	0	0.03	0.03
7405		G7405C|(ORF1ab_polyprotein:G7140C(M2380I))|(ORF1a_polyprotein:G7140C(M2380I))					2	0.002							3	0.003					2	0.005	4	0.003			2	0.002	5	0.002	0.013	0.015
7410		G7410C|(ORF1ab_polyprotein:G7145C(R2382T))|(ORF1a_polyprotein:G7145C(R2382T))	3	0.012	3	0.029	7	0.006			4	0.008			12	0.011	6	0.006			2	0.005	10	0.008	7	0.01	7	0.005	10	0.047	0.053	0.1
7410		G7410T|(ORF1ab_polyprotein:G7145T(R2382I))|(ORF1a_polyprotein:G7145T(R2382I))	39	0.16			49	0.041			2	0.004			7	0.007	2	0.002			2	0.005	7	0.006	4	0.006	8	0.006	9	0.201	0.036	0.237
7413		T7413A|(ORF1ab_polyprotein:ATG7147-7149AAT(M2383N))|(ORF1a_polyprotein:ATG7147-7149AAT(M2383N))			2	0.019									3	0.003	2	0.002					6	0.005			2	0.002	5	0.019	0.012	0.031
7413		T7413A|(ORF1ab_polyprotein:T7148A(M2383K))|(ORF1a_polyprotein:T7148A(M2383K))			3	0.029	4	0.003			7	0.014			9	0.009	5	0.005					9	0.007			9	0.007	7	0.032	0.042	0.074
7414		G7414T|(ORF1ab_polyprotein:ATG7147-7149AAT(M2383N))|(ORF1a_polyprotein:ATG7147-7149AAT(M2383N))			2	0.019									3	0.003	2	0.002					6	0.005			2	0.002	5	0.019	0.012	0.031
7414		G7414T|(ORF1ab_polyprotein:G7149T(M2383I))|(ORF1a_polyprotein:G7149T(M2383I))					5	0.004			2	0.004			4	0.004	4	0.004					9	0.007	8	0.012	10	0.008	7	0.004	0.039	0.043
7417		C7417A|(ORF1ab_polyprotein:C7152A(Y2384*))|(ORF1a_polyprotein:C7152A(Y2384*))	2	0.008	5	0.048	5	0.004			4	0.008			11	0.01	9	0.009			2	0.005	12	0.01	4	0.006	7	0.005	10	0.06	0.053	0.113
7419		T7419A|(ORF1ab_polyprotein:T7154A(I2385N))|(ORF1a_polyprotein:T7154A(I2385N))	2	0.008	4	0.038	3	0.002			2	0.004			11	0.01	4	0.004			3	0.008	10	0.008	2	0.003	3	0.002	10	0.048	0.039	0.087
7420		C7420A|(ORF1ab_polyprotein:C7155A(I2385I))|(ORF1a_polyprotein:C7155A(I2385I))					5	0.004							3	0.003							2	0.002			6	0.005	4	0.004	0.01	0.014
7420	RATG13	C7420T|(ORF1ab_polyprotein:C7155T(I2385I))|(ORF1a_polyprotein:C7155T(I2385I))					45	0.037							2	0.002							2	0.002					3	0.037	0.004	0.041
7421		T7421A|(ORF1ab_polyprotein:T7156A(F2386I))|(ORF1a_polyprotein:T7156A(F2386I))					2	0.002							7	0.007	5	0.005							2	0.003	3	0.002	5	0.002	0.017	0.019
7422		T7422A|(ORF1ab_polyprotein:T7157A(F2386Y))|(ORF1a_polyprotein:T7157A(F2386Y))									2	0.004			4	0.004	3	0.003			2	0.005	2	0.002	3	0.004	2	0.002	7	0	0.024	0.024
7423		C7423A|(ORF1ab_polyprotein:C7158A(F2386L))|(ORF1a_polyprotein:C7158A(F2386L))			2	0.019	4	0.003			2	0.004			4	0.004							3	0.002	2	0.003			6	0.022	0.013	0.035
7424		T7424A|(ORF1ab_polyprotein:T7159A(F2387I))|(ORF1a_polyprotein:T7159A(F2387I))					3	0.002			2	0.004			4	0.004	3	0.003					4	0.003					5	0.002	0.014	0.016
7424		T7424G|(ORF1ab_polyprotein:T7159G(F2387V))|(ORF1a_polyprotein:T7159G(F2387V))													4	0.004	2	0.002					3	0.002	4	0.006	6	0.005	5	0	0.019	0.019
7427		G7427T|(ORF1ab_polyprotein:G7162T(A2388S))|(ORF1a_polyprotein:G7162T(A2388S))					2	0.002			2	0.004			6	0.006	5	0.005			2	0.005	6	0.005	3	0.004	4	0.003	8	0.002	0.032	0.034
7428		C7428G|(ORF1ab_polyprotein:C7163G(A2388G))|(ORF1a_polyprotein:C7163G(A2388G))					5	0.004			2	0.004			2	0.002	3	0.003			3	0.008	4	0.003	2	0.003	2	0.002	8	0.004	0.025	0.029
7430		T7430A|(ORF1ab_polyprotein:T7165A(S2389T))|(ORF1a_polyprotein:T7165A(S2389T))			2	0.019	5	0.004			3	0.006			7	0.007	8	0.008			3	0.008	9	0.007	2	0.003	5	0.004	9	0.023	0.043	0.066
7431		C7431A|(ORF1ab_polyprotein:C7166A(S2389*))|(ORF1a_polyprotein:C7166A(S2389*))					2	0.002							2	0.002	3	0.003					2	0.002	2	0.003	4	0.003	6	0.002	0.013	0.015
7431		C7431G|(ORF1ab_polyprotein:C7166G(S2389*))|(ORF1a_polyprotein:C7166G(S2389*))					2	0.002							3	0.003	2	0.002					7	0.006	2	0.003	4	0.003	6	0.002	0.017	0.019
7432		A7432T|(ORF1ab_polyprotein:A7167T(S2389S))|(ORF1a_polyprotein:A7167T(S2389S))									2	0.004			3	0.003					2	0.005	2	0.002			2	0.002	5	0	0.016	0.016
7433		T7433A|(ORF1ab_polyprotein:T7168A(F2390I))|(ORF1a_polyprotein:T7168A(F2390I))	2	0.008			4	0.003							7	0.007	6	0.006			2	0.005	10	0.008	7	0.01	2	0.002	8	0.011	0.038	0.049
7438		T7438A|(ORF1ab_polyprotein:T7173A(Y2391*))|(ORF1a_polyprotein:T7173A(Y2391*))					3	0.002							2	0.002	2	0.002			2	0.005	5	0.004	2	0.003	6	0.005	7	0.002	0.021	0.023
7440		A7440T|(ORF1ab_polyprotein:A7175T(Y2392F))|(ORF1a_polyprotein:A7175T(Y2392F))													3	0.003					3	0.008			2	0.003	4	0.003	4	0	0.017	0.017
7441		T7441A|(ORF1ab_polyprotein:T7176A(Y2392*))|(ORF1a_polyprotein:T7176A(Y2392*))					3	0.002			2	0.004			4	0.004	2	0.002					3	0.002	4	0.006	4	0.003	7	0.002	0.021	0.023
7442		G7442T|(ORF1ab_polyprotein:G7177T(V2393L))|(ORF1a_polyprotein:G7177T(V2393L))					2	0.002			2	0.004			4	0.004	2	0.002					8	0.007			3	0.002	6	0.002	0.019	0.021
7442		G7442C|(ORF1ab_polyprotein:G7177C(V2393L))|(ORF1a_polyprotein:G7177C(V2393L))					2	0.002									2	0.002			12	0.03							3	0.002	0.032	0.034
7443		T7443G|(ORF1ab_polyprotein:T7178G(V2393G))|(ORF1a_polyprotein:T7178G(V2393G))			2	0.019																							1	0.019	0	0.019
7449		A7449G|(ORF1ab_polyprotein:A7184G(K2395R))|(ORF1a_polyprotein:A7184G(K2395R))																									42	0.033	1	0	0.033	0.033
7460		C7460G|(ORF1ab_polyprotein:C7195G(H2399D))|(ORF1a_polyprotein:C7195G(H2399D))	102	0.005	45	0.004	3	0.001			17	0.004	3	0.022			12	0.003			122	0.004					11	0.003	8	0.01	0.036	0.046
7462		T7462-7462del|(ORF1ab_polyprotein:7197-7197del(2399fs))|(ORF1a_polyprotein:7197-7197del(2399fs))											6	0.041															1	0	0.041	0.041
7463		G7463-7463del|(ORF1ab_polyprotein:7198-7198del(2400fs))|(ORF1a_polyprotein:7198-7198del(2400fs))					6	0.003					2	0.014													5	0.001	3	0.003	0.015	0.018
7463		G7463T|(ORF1ab_polyprotein:G7198T(V2400F))|(ORF1a_polyprotein:G7198T(V2400F))																					552	0.462					1	0	0.462	0.462
7465		T7465A|(ORF1ab_polyprotein:T7200A(V2400V))|(ORF1a_polyprotein:T7200A(V2400V))															905	0.231											1	0	0.231	0.231
7483		AT7483-7484del|(ORF1ab_polyprotein:7218-7219del(2406fs))|(ORF1a_polyprotein:7218-7219del(2406fs))					5	0.002					2	0.013											2	0.003	6	0.002	4	0.002	0.018	0.02
7487		ACTTG7487-7491del|(ORF1ab_polyprotein:7222-7226del(2408fs))|(ORF1a_polyprotein:7222-7226del(2408fs))					5	0.002					2	0.013											2	0.003	6	0.002	4	0.002	0.018	0.02
7496		A7496G|(ORF1ab_polyprotein:A7231G(M2411V))|(ORF1a_polyprotein:A7231G(M2411V))					5	0.002					2	0.013					2	0.002					2	0.003	6	0.002	5	0.002	0.02	0.022
7499		7499-insertCA|(ORF1ab_polyprotein:7234insertCA(2412fs))|(ORF1a_polyprotein:7234insertCA(2412fs))					5	0.002					2	0.013											2	0.003	5	0.001	4	0.002	0.017	0.019
7502		T7502A|(ORF1ab_polyprotein:T7237A(Y2413N))|(ORF1a_polyprotein:T7237A(Y2413N))					5	0.002					2	0.013											3	0.004	6	0.002	4	0.002	0.019	0.021
7507		A7507C|(ORF1ab_polyprotein:A7242C(K2414N))|(ORF1a_polyprotein:A7242C(K2414N))	106	0.005	56	0.004	9	0.004			23	0.005					22	0.006	7	0.006	145	0.005					12	0.003	8	0.013	0.025	0.038
7525		A7525T|(ORF1ab_polyprotein:A7260T(R2420S))|(ORF1a_polyprotein:A7260T(R2420S))	83	0.004	35	0.003	5	0.002			11	0.003					13	0.003			97	0.003	2	0.002			8	0.002	8	0.009	0.013	0.022
7541		A7541T|(ORF1ab_polyprotein:A7276T(I2426F))|(ORF1a_polyprotein:A7276T(I2426F))	32	0.002	25	0.002	4	0.002			9	0.002					6	0.002	4	0.004	69	0.002			2	0.003	4	0.001	9	0.006	0.014	0.02
7550		G7550T|(ORF1ab_polyprotein:G7285T(G2429C))|(ORF1a_polyprotein:G7285T(G2429C))																			1223	0.04							1	0	0.04	0.04
7553		G7553T|(ORF1ab_polyprotein:G7288T(V2430F))|(ORF1a_polyprotein:G7288T(V2430F))											8	0.05															1	0	0.05	0.05
7557		G7557T|(ORF1ab_polyprotein:G7292T(R2431I))|(ORF1a_polyprotein:G7292T(R2431I))			1583	0.12																							1	0.12	0	0.12
7560		G7560T|(ORF1ab_polyprotein:G7295T(R2432M))|(ORF1a_polyprotein:G7295T(R2432M))	1345	0.063																									1	0.063	0	0.063
7563		C7563G|(ORF1ab_polyprotein:C7298G(S2433C))|(ORF1a_polyprotein:C7298G(S2433C))	50	0.002	29	0.002					12	0.003					8	0.003			74	0.002					5	0.002	6	0.004	0.01	0.014
7564		C7564G|(ORF1ab_polyprotein:C7299G(S2433S))|(ORF1a_polyprotein:C7299G(S2433S))	30	0.001	25	0.002					7	0.002					6	0.002	3	0.003	59	0.002					8	0.004	7	0.003	0.013	0.016
7564		C7564T|(ORF1ab_polyprotein:C7299T(S2433S))|(ORF1a_polyprotein:C7299T(S2433S))	1322	0.062			135	0.133													1802	0.059					68	0.03	4	0.195	0.089	0.284
7578		C7578G|(ORF1ab_polyprotein:C7313G(A2438G))|(ORF1a_polyprotein:C7313G(A2438G))	41	0.002			4	0.004			6	0.001	2	0.013							40	0.001							5	0.006	0.015	0.021
7594		C7594G|(ORF1ab_polyprotein:C7329G(G2443G))|(ORF1a_polyprotein:C7329G(G2443G))	37	0.002	18	0.001	3	0.003			11	0.003					4	0.001			58	0.002					6	0.003	7	0.006	0.009	0.015
7623		TTAA7623-7626del|(ORF1ab_polyprotein:7358-7361del(2453fs))|(ORF1a_polyprotein:7358-7361del(2453fs))																			784	0.026							1	0	0.026	0.026
7675		G7675-7675del|(ORF1ab_polyprotein:7410-7410del(2470fs))|(ORF1a_polyprotein:7410-7410del(2470fs))											9	0.056															1	0	0.056	0.056
7676		A7676C|(ORF1ab_polyprotein:A7411C(R2471R))|(ORF1a_polyprotein:A7411C(R2471R))																					16	1					1	0	1	1
7697		AA7697-7698del|(ORF1ab_polyprotein:7432-7433del(2478fs))|(ORF1a_polyprotein:7432-7433del(2478fs))																									86	0.038	1	0	0.038	0.038
7701		G7701T|(ORF1ab_polyprotein:G7436T(R2479I))|(ORF1a_polyprotein:G7436T(R2479I))																									178	0.079	1	0	0.079	0.079
7716		C7716T|(ORF1ab_polyprotein:C7451T(T2484I))|(ORF1a_polyprotein:C7451T(T2484I))																					16	1					1	0	1	1
7732		C7732T|(ORF1ab_polyprotein:C7467T(Y2489Y))|(ORF1a_polyprotein:C7467T(Y2489Y))																			655	0.021							1	0	0.021	0.021
7736		G7736A|(ORF1ab_polyprotein:G7471A(V2491I))|(ORF1a_polyprotein:G7471A(V2491I))																									126	0.056	1	0	0.056	0.056
7740		A7740-7740del|(ORF1ab_polyprotein:7475-7475del(2492fs))|(ORF1a_polyprotein:7475-7475del(2492fs))	3762	0.175																									1	0.175	0	0.175
7742		A7742T|(ORF1ab_polyprotein:A7477T(S2493C))|(ORF1a_polyprotein:A7477T(S2493C))	38	0.002	31	0.002	3	0.003			10	0.002	2	0.012			8	0.003			61	0.002					4	0.002	8	0.007	0.021	0.028
7744		T7744C|(ORF1ab_polyprotein:T7479C(S2493S))|(ORF1a_polyprotein:T7479C(S2493S))																			1088	0.036							1	0	0.036	0.036
7751		G7751T|(ORF1ab_polyprotein:G7486T(V2496L))|(ORF1a_polyprotein:G7486T(V2496L))											2	0.013					2	0.002									2	0	0.015	0.015
7757		A7757G|(ORF1ab_polyprotein:A7492G(N2498D))|(ORF1a_polyprotein:A7492G(N2498D))																					2	0.286					1	0	0.286	0.286
7760		GG7760-7761del|(ORF1ab_polyprotein:7495-7496del(2499fs))|(ORF1a_polyprotein:7495-7496del(2499fs))																					2	0.333					1	0	0.333	0.333
7766		7766-insertG|(ORF1ab_polyprotein:7501insertG(2501fs))|(ORF1a_polyprotein:7501insertG(2501fs))					7	0.007			4	0.001					3	0.001					4	0.333					4	0.007	0.335	0.342
7784		A7784T|(ORF1ab_polyprotein:A7519T(K2507*))|(ORF1a_polyprotein:A7519T(K2507*))	162	0.003	120	0.004	113	0.003			137	0.004	210	0.004			229	0.004			121	0.002	330	0.004	57	0.004	205	0.004	10	0.01	0.026	0.036
7798		G7798T|(ORF1ab_polyprotein:G7533T(K2511N))|(ORF1a_polyprotein:G7533T(K2511N))			1416	0.048																					80	0.002	2	0.048	0.002	0.05
7799		A7799-7799del|(ORF1ab_polyprotein:7534-7534del(2512fs))|(ORF1a_polyprotein:7534-7534del(2512fs))					341	0.008			46	0.001	635	0.012			213	0.004					704	0.009	276	0.021	323	0.007	7	0.008	0.054	0.062
7800		C7800A|(ORF1ab_polyprotein:C7535A(T2512N))|(ORF1a_polyprotein:C7535A(T2512N))																									2100	0.044	1	0	0.044	0.044
7802		7802-insertGCA|(ORF1ab_polyprotein:7537insertGCA(2513A))|(ORF1a_polyprotein:7537insertGCA(2513A))					341	0.008			46	0.001	646	0.012			213	0.004					706	0.009	279	0.021	324	0.007	7	0.008	0.054	0.062
7819		C7819G|(ORF1ab_polyprotein:C7554G(L2518L))|(ORF1a_polyprotein:C7554G(L2518L))	5571	0.092			1040	0.024			15846	0.458	77	0.001			88	0.002			2050	0.035	131	0.002	35	0.003	77	0.002	9	0.116	0.503	0.619
7830		T7830-7830del|(ORF1ab_polyprotein:7565-7565del(2522fs))|(ORF1a_polyprotein:7565-7565del(2522fs))													3	0.051			4	0.004									2	0	0.055	0.055
7836		T7836G|(ORF1ab_polyprotein:T7571G(L2524*))|(ORF1a_polyprotein:T7571G(L2524*))	87	0.001	38	0.001	52	0.001			53	0.002	90	0.002			94	0.002					123	0.002	33	0.002	77	0.002	9	0.003	0.012	0.015
7840		C7840T|(ORF1ab_polyprotein:C7575T(D2525D))|(ORF1a_polyprotein:C7575T(D2525D))			1589	0.054	657	0.015																					2	0.069	0	0.069
7843		C7843A|(ORF1ab_polyprotein:C7578A(N2526K))|(ORF1a_polyprotein:C7578A(N2526K))					859	0.02																					1	0.02	0	0.02
7847		A7847T|(ORF1ab_polyprotein:A7582T(R2528*))|(ORF1a_polyprotein:A7582T(R2528*))													2	0.036													1	0	0.036	0.036
7888		A7888T|(ORF1ab_polyprotein:A7623T(I2541I))|(ORF1a_polyprotein:A7623T(I2541I))	70	0.002	19	0.001	51	0.001			51	0.002	68	0.001			73	0.001			41	0.001	124	0.002	20	0.001	77	0.002	10	0.004	0.01	0.014
7890		T7890-7890del|(ORF1ab_polyprotein:7625-7625del(2542fs))|(ORF1a_polyprotein:7625-7625del(2542fs))																			874	0.028							1	0	0.028	0.028
7895		G7895-7895del|(ORF1ab_polyprotein:7630-7630del(2544fs))|(ORF1a_polyprotein:7630-7630del(2544fs))	2031	0.049																									1	0.049	0	0.049
7898		G7898C|(ORF1ab_polyprotein:G7633C(G2545R))|(ORF1a_polyprotein:G7633C(G2545R))	78	0.002	24	0.001	64	0.001			62	0.002	67	0.001			76	0.001			55	0.002	152	0.002	31	0.002	72	0.002	10	0.004	0.012	0.016
7916		G7916T|(ORF1ab_polyprotein:G7651T(E2551*))|(ORF1a_polyprotein:G7651T(E2551*))			18	0.001							15210	0.276											17	0.001			3	0.001	0.277	0.278
7927		A7927-7927del|(ORF1ab_polyprotein:7662-7662del(2554fs))|(ORF1a_polyprotein:7662-7662del(2554fs))					929	0.021																					1	0.021	0	0.021
7934		G7934C|(ORF1ab_polyprotein:G7669C(A2557P))|(ORF1a_polyprotein:G7669C(A2557P))	58	0.001	24	0.001	58	0.001			51	0.002	79	0.001			64	0.001			48	0.002	126	0.002	18	0.001	118	0.002	10	0.003	0.011	0.014
7936		G7936T|(ORF1ab_polyprotein:G7671T(A2557A))|(ORF1a_polyprotein:G7671T(A2557A))																			633	0.021							1	0	0.021	0.021
7945	RATG13	C7945T|(ORF1ab_polyprotein:C7680T(Y2560Y))|(ORF1a_polyprotein:C7680T(Y2560Y))	2768	0.066																									1	0.066	0	0.066
7956		T7956C|(ORF1ab_polyprotein:T7691C(L2564P))|(ORF1a_polyprotein:T7691C(L2564P))					965	0.022																					1	0.022	0	0.022
7988		G7988C|(ORF1ab_polyprotein:G7723C(A2575P))|(ORF1a_polyprotein:G7723C(A2575P))	86	0.002	40	0.002	84	0.002			58	0.002	117	0.002			96	0.002			64	0.002	196	0.002	27	0.002	99	0.002	10	0.006	0.014	0.02
8016		C8016G|(ORF1ab_polyprotein:C7751G(A2584G))|(ORF1a_polyprotein:C7751G(A2584G))	59	0.001	22	0.001	71	0.002			58	0.002	76	0.001			65	0.001			41	0.001	119	0.001	27	0.002	77	0.002	10	0.004	0.01	0.014
8016		C8016T|(ORF1ab_polyprotein:C7751T(A2584V))|(ORF1a_polyprotein:C7751T(A2584V))																			896	0.029							1	0	0.029	0.029
8017		G8017T|(ORF1ab_polyprotein:G7752T(A2584A))|(ORF1a_polyprotein:G7752T(A2584A))	2745	0.066	1280	0.074																							2	0.14	0	0.14
8043		C8043G|(ORF1ab_polyprotein:C7778G(A2593G))|(ORF1a_polyprotein:C7778G(A2593G))	69	0.002			74	0.002			50	0.002	75	0.001			63	0.001			60	0.002	126	0.002	25	0.002	71	0.001	9	0.004	0.011	0.015
8053		T8053C|(ORF1ab_polyprotein:T7788C(N2596N))|(ORF1a_polyprotein:T7788C(N2596N))																					9758	0.12					1	0	0.12	0.12
8056		G8056T|(ORF1ab_polyprotein:G7791T(T2597T))|(ORF1a_polyprotein:G7791T(T2597T))																					9671	0.119					1	0	0.119	0.119
8068		TT8068-8069del|(ORF1ab_polyprotein:7803-7804del(2601fs))|(ORF1a_polyprotein:7803-7804del(2601fs))											14314	0.26															1	0	0.26	0.26
8070		T8070C|(ORF1ab_polyprotein:T7805C(F2602S))|(ORF1a_polyprotein:T7805C(F2602S))											13747	0.259															1	0	0.259	0.259
8074		C8074T|(ORF1ab_polyprotein:C7809T(N2603N))|(ORF1a_polyprotein:C7809T(N2603N))			1527	0.092																							1	0.092	0	0.092
8075		G8075T|(ORF1ab_polyprotein:G7810T(V2604L))|(ORF1a_polyprotein:G7810T(V2604L))	57	0.001	19	0.001					39	0.001	77	0.001			58	0.001			39	0.001	6448	0.082	16	0.001	50	0.001	9	0.002	0.088	0.09
8081		A8081T|(ORF1ab_polyprotein:A7816T(M2606L))|(ORF1a_polyprotein:A7816T(M2606L))													2	0.5													1	0	0.5	0.5
8083		G8083A|(ORF1ab_polyprotein:G7818A(M2606I))|(ORF1a_polyprotein:G7818A(M2606I))																									1071	0.023	1	0	0.023	0.023
8084		G8084A|(ORF1ab_polyprotein:G7819A(E2607K))|(ORF1a_polyprotein:G7819A(E2607K))																									1068	0.023	1	0	0.023	0.023
8084		8084-insertA|(ORF1ab_polyprotein:GAA7819-7821AGGAinsert(E2607Rfsinsert))|(ORF1a_polyprotein:GAA7819-7821AGGAinsert(E2607Rfsinsert))													2	0.222													1	0	0.222	0.222
8085		A8085G|(ORF1ab_polyprotein:GAA7819-7821AGGAinsert(E2607Rfsinsert))|(ORF1a_polyprotein:GAA7819-7821AGGAinsert(E2607Rfsinsert))													2	0.014													1	0	0.014	0.014
8085		AA8085-8086del|(ORF1ab_polyprotein:7820-7821del(2607fs))|(ORF1a_polyprotein:7820-7821del(2607fs))																									1273	0.028	1	0	0.028	0.028
8085		A8085-8085del|(ORF1ab_polyprotein:7820-7820del(2607fs))|(ORF1a_polyprotein:7820-7820del(2607fs))																									1463	0.032	1	0	0.032	0.032
8093		A8093-8093del|(ORF1ab_polyprotein:7828-7828del(2610fs))|(ORF1a_polyprotein:7828-7828del(2610fs))			72	0.001	238	0.002			122	0.002	253	0.002	576	0.004			195	0.003	104	0.001			166	0.003	206	0.002	9	0.003	0.017	0.02
8117		G8117T|(ORF1ab_polyprotein:G7852T(A2618S))|(ORF1a_polyprotein:G7852T(A2618S))																									2232	0.017	1	0	0.017	0.017
8119		T8119C|(ORF1ab_polyprotein:T7854C(A2618A))|(ORF1a_polyprotein:T7854C(A2618A))			1512	0.028							212	0.002			83	0.001					140	0.001					4	0.028	0.004	0.032
8119		T8119-8119del|(ORF1ab_polyprotein:7854-7854del(2618fs))|(ORF1a_polyprotein:7854-7854del(2618fs))																	14629	0.213									1	0	0.213	0.213
8121		A8121-8121del|(ORF1ab_polyprotein:7856-7856del(2619fs))|(ORF1a_polyprotein:7856-7856del(2619fs))																			1746	0.02							1	0	0.02	0.02
8128		A8128-8128del|(ORF1ab_polyprotein:7863-7863del(2621fs))|(ORF1a_polyprotein:7863-7863del(2621fs))																									2923	0.023	1	0	0.023	0.023
8130		AG8130-8131del|(ORF1ab_polyprotein:7865-7866del(2622fs))|(ORF1a_polyprotein:7865-7866del(2622fs))																									3747	0.029	1	0	0.029	0.029
8131		G8131T|(ORF1ab_polyprotein:G7866T(K2622N))|(ORF1a_polyprotein:G7866T(K2622N))																									2939	0.023	1	0	0.023	0.023
8136		T8136A|(ORF1ab_polyprotein:T7871A(V2624E))|(ORF1a_polyprotein:T7871A(V2624E))	134	0.001	78	0.001	195	0.002			120	0.002	203	0.002	363	0.002			154	0.002	160	0.002			123	0.002	185	0.001	10	0.004	0.013	0.017
8136		T8136C|(ORF1ab_polyprotein:T7871C(V2624A))|(ORF1a_polyprotein:T7871C(V2624A))					2301	0.018																					1	0.018	0	0.018
8172		C8172T|(ORF1ab_polyprotein:C7907T(A2636V))|(ORF1a_polyprotein:C7907T(A2636V))													75243	0.505							132	0.005					2	0	0.51	0.51
8177		CGG8177-8179del|(ORF1ab_polyprotein:7912-7914del(R2638del))|(ORF1a_polyprotein:7912-7914del(R2638del))																									3045	0.039	1	0	0.039	0.039
8192		G8192T|(ORF1ab_polyprotein:G7927T(D2643Y))|(ORF1a_polyprotein:G7927T(D2643Y))	77	0.001	56	0.001	122	0.001			69	0.001	115	0.001	217	0.001	28	0.001	73	0.001	83	0.002			84	0.002	123	0.002	11	0.003	0.011	0.014
8192		G8192C|(ORF1ab_polyprotein:G7927C(D2643H))|(ORF1a_polyprotein:G7927C(D2643H))	79	0.001	41	0.001	122	0.001			79	0.002	126	0.002	262	0.002	31	0.002	101	0.001	89	0.002	53	0.002	80	0.001	119	0.002	12	0.003	0.016	0.019
8200		T8200C|(ORF1ab_polyprotein:T7935C(D2645D))|(ORF1a_polyprotein:T7935C(D2645D))																									3431	0.042	1	0	0.042	0.042
8203		A8203-8203del|(ORF1ab_polyprotein:7938-7938del(2646fs))|(ORF1a_polyprotein:7938-7938del(2646fs))					1952	0.023																					1	0.023	0	0.023
8219		G8219T|(ORF1ab_polyprotein:G7954T(V2652F))|(ORF1a_polyprotein:G7954T(V2652F))	95	0.002	52	0.001	96	0.001			65	0.001	128	0.001	226	0.001	22	0.001	93	0.001	82	0.001	47	0.002	67	0.001	106	0.001	12	0.004	0.01	0.014
8270		A8270T|(ORF1ab_polyprotein:A8005T(S2669C))|(ORF1a_polyprotein:A8005T(S2669C))	100	0.002	72	0.002	137	0.002			99	0.002	161	0.002	278	0.002	23	0.001	104	0.001	86	0.001	49	0.002	98	0.002	140	0.002	12	0.006	0.015	0.021
8271		G8271T|(ORF1ab_polyprotein:G8006T(S2669I))|(ORF1a_polyprotein:G8006T(S2669I))	165	0.003	104	0.003	257	0.003			120	0.002	198	0.002	407	0.003	63	0.003	156	0.002	178	0.003	77	0.003	150	0.003	217	0.003	12	0.009	0.024	0.033
8274		G8274T|(ORF1ab_polyprotein:G8009T(C2670F))|(ORF1a_polyprotein:G8009T(C2670F))	215	0.004	137	0.003	328	0.004			176	0.003	290	0.003	535	0.003	86	0.004	197	0.003	192	0.003	102	0.003	235	0.004	284	0.003	12	0.011	0.029	0.04
8278		T8278A|(ORF1ab_polyprotein:T8013A(N2671K))|(ORF1a_polyprotein:T8013A(N2671K))	105	0.002	74	0.002	171	0.002			91	0.002	123	0.001	260	0.002	41	0.002	101	0.001	114	0.002	47	0.002	113	0.002	132	0.002	12	0.006	0.016	0.022
8279		A8279T|(ORF1ab_polyprotein:A8014T(N2672Y))|(ORF1a_polyprotein:A8014T(N2672Y))	145	0.002	112	0.003	217	0.003			116	0.002	235	0.003	428	0.003	38	0.002	167	0.002	134	0.002	80	0.003	146	0.003	193	0.002	12	0.008	0.022	0.03
8281		C8281A|(ORF1ab_polyprotein:C8016A(N2672K))|(ORF1a_polyprotein:C8016A(N2672K))	118	0.002	50	0.001	151	0.002			71	0.001	147	0.002	267	0.002	54	0.003	119	0.002	106	0.002	51	0.002	98	0.002	144	0.002	12	0.005	0.018	0.023
8283		A8283T|(ORF1ab_polyprotein:A8018T(Y2673F))|(ORF1a_polyprotein:A8018T(Y2673F))	88	0.001	55	0.001	130	0.002			69	0.001	134	0.002	233	0.001	23	0.001	82	0.001	88	0.002	42	0.001	81	0.001	124	0.002	12	0.004	0.012	0.016
8284		T8284A|(ORF1ab_polyprotein:T8019A(Y2673*))|(ORF1a_polyprotein:T8019A(Y2673*))	123	0.002	79	0.002	169	0.002			117	0.002	152	0.002	368	0.002	59	0.003	117	0.002	119	0.002	61	0.002	110	0.002	163	0.002	12	0.006	0.019	0.025
8285		A8285T|(ORF1ab_polyprotein:A8020T(M2674L))|(ORF1a_polyprotein:A8020T(M2674L))	62	0.001	58	0.001	127	0.001			54	0.001	134	0.002	226	0.001	40	0.002	78	0.001	77	0.001	49	0.002	72	0.001	102	0.001	12	0.003	0.012	0.015
8286		T8286A|(ORF1ab_polyprotein:T8021A(M2674K))|(ORF1a_polyprotein:T8021A(M2674K))	94	0.002	69	0.002	136	0.002			71	0.001	103	0.001	221	0.001	42	0.002	87	0.001	74	0.001	50	0.002	70	0.001	95	0.001	12	0.006	0.011	0.017
8287		G8287T|(ORF1ab_polyprotein:G8022T(M2674I))|(ORF1a_polyprotein:G8022T(M2674I))	88	0.001	53	0.001	134	0.002			81	0.002	124	0.001	242	0.002	29	0.001	88	0.001	108	0.002	42	0.001	98	0.002	135	0.002	12	0.004	0.014	0.018
8290		C8290T|(ORF1ab_polyprotein:C8025T(L2675L))|(ORF1a_polyprotein:C8025T(L2675L))															18282	0.912											1	0	0.912	0.912
8291		A8291C|(ORF1ab_polyprotein:A8026C(T2676P))|(ORF1a_polyprotein:A8026C(T2676P))	98	0.002	80	0.002	130	0.002			91	0.002	158	0.002	289	0.002			90	0.001	87	0.002	42	0.001	119	0.002	136	0.002	11	0.006	0.014	0.02
8294		T8294A|(ORF1ab_polyprotein:T8029A(Y2677N))|(ORF1a_polyprotein:T8029A(Y2677N))	73	0.001	47	0.001	134	0.002			64	0.001	138	0.002	248	0.002	30	0.001	111	0.002	100	0.002	46	0.002	88	0.002	104	0.001	12	0.004	0.015	0.019
8296		T8296A|(ORF1ab_polyprotein:T8031A(Y2677*))|(ORF1a_polyprotein:T8031A(Y2677*))	214	0.004	161	0.004	308	0.004			176	0.003	343	0.004	608	0.004	92	0.005	216	0.003	209	0.004	107	0.004	201	0.004	272	0.003	12	0.012	0.034	0.046
8299		C8299A|(ORF1ab_polyprotein:C8034A(N2678K))|(ORF1a_polyprotein:C8034A(N2678K))	176	0.003	90	0.002	237	0.003			133	0.003	172	0.002	465	0.003	58	0.003	151	0.002	164	0.003	92	0.003	152	0.003	207	0.003	12	0.008	0.025	0.033
8303		G8303C|(ORF1ab_polyprotein:G8038C(V2680L))|(ORF1a_polyprotein:G8038C(V2680L))	385	0.007	256	0.007	534	0.006			300	0.006	501	0.006	1025	0.007	165	0.008	374	0.005	337	0.006	207	0.007	395	0.007	482	0.006	12	0.02	0.058	0.078
8306		G8306T|(ORF1ab_polyprotein:G8041T(E2681*))|(ORF1a_polyprotein:G8041T(E2681*))	103	0.002	51	0.001	153	0.002			86	0.002	104	0.001	300	0.002	32	0.002	108	0.002	98	0.002	60	0.002	104	0.002	127	0.002	12	0.005	0.017	0.022
8307		A8307C|(ORF1ab_polyprotein:A8042C(E2681A))|(ORF1a_polyprotein:A8042C(E2681A))	107	0.002	71	0.002	125	0.001			74	0.001	172	0.002	288	0.002	31	0.002	109	0.002	98	0.002	37	0.001	114	0.002	142	0.002	12	0.005	0.016	0.021
8311		C8311A|(ORF1ab_polyprotein:C8046A(N2682K))|(ORF1a_polyprotein:C8046A(N2682K))	123	0.002	66	0.002	169	0.002			78	0.002	141	0.002	285	0.002	42	0.002	127	0.002	102	0.002	63	0.002	69	0.001	158	0.002	12	0.006	0.017	0.023
8313		T8313A|(ORF1ab_polyprotein:T8048A(M2683K))|(ORF1a_polyprotein:T8048A(M2683K))	108	0.002	83	0.002	137	0.002			61	0.001	165	0.002	254	0.002	36	0.002	119	0.002	102	0.002	47	0.002	92	0.002	125	0.002	12	0.006	0.017	0.023
8314		G8314T|(ORF1ab_polyprotein:G8049T(M2683I))|(ORF1a_polyprotein:G8049T(M2683I))	116	0.002	76	0.002	177	0.002			95	0.002	155	0.002	369	0.002	44	0.002	112	0.002	105	0.002	61	0.002	112	0.002	145	0.002	12	0.006	0.018	0.024
8316		C8316A|(ORF1ab_polyprotein:C8051A(T2684K))|(ORF1a_polyprotein:C8051A(T2684K))	146	0.002	112	0.003	217	0.003			107	0.002	206	0.002	464	0.003	56	0.003	165	0.002	137	0.002	86	0.003	149	0.003	205	0.002	12	0.008	0.022	0.03
8318		C8318A|(ORF1ab_polyprotein:C8053A(P2685T))|(ORF1a_polyprotein:C8053A(P2685T))	109	0.002	64	0.002	154	0.002			62	0.001			321	0.002	43	0.002	107	0.001	87	0.002	48	0.002	100	0.002	115	0.001	11	0.006	0.013	0.019
8319		C8319T|(ORF1ab_polyprotein:C8054T(P2685L))|(ORF1a_polyprotein:C8054T(P2685L))											54819	0.629															1	0	0.629	0.629
8322		G8322C|(ORF1ab_polyprotein:G8057C(R2686P))|(ORF1a_polyprotein:G8057C(R2686P))	101	0.002	65	0.002	162	0.002			80	0.002	118	0.001	242	0.002	30	0.001	104	0.001	115	0.002	59	0.002	106	0.002	142	0.002	12	0.006	0.015	0.021
8322		G8322T|(ORF1ab_polyprotein:G8057T(R2686L))|(ORF1a_polyprotein:G8057T(R2686L))																			1740	0.03							1	0	0.03	0.03
8322		G8322-8322del|(ORF1ab_polyprotein:8057-8057del(2686fs))|(ORF1a_polyprotein:8057-8057del(2686fs))																									2630	0.032	1	0	0.032	0.032
8325		A8325T|(ORF1ab_polyprotein:A8060T(D2687V))|(ORF1a_polyprotein:A8060T(D2687V))	112	0.002	77	0.002	151	0.002			98	0.002	139	0.002	295	0.002	37	0.002	96	0.001	92	0.002	53	0.002	78	0.001	138	0.002	12	0.006	0.016	0.022
8328		T8328G|(ORF1ab_polyprotein:T8063G(L2688R))|(ORF1a_polyprotein:T8063G(L2688R))	72	0.001	79	0.002	115	0.001			86	0.002	117	0.001	329	0.002	29	0.001	107	0.001	92	0.002	53	0.002	74	0.001	149	0.002	12	0.004	0.014	0.018
8334		C8334G|(ORF1ab_polyprotein:C8069G(A2690G))|(ORF1a_polyprotein:C8069G(A2690G))	325	0.006	227	0.006	506	0.006			300	0.006	446	0.005	906	0.006	118	0.006	325	0.005	306	0.005	172	0.006	306	0.005	426	0.005	12	0.018	0.049	0.067
8337		G8337T|(ORF1ab_polyprotein:G8072T(C2691F))|(ORF1a_polyprotein:G8072T(C2691F))	113	0.002	70	0.002	153	0.002			72	0.001	139	0.002	328	0.002	33	0.002	97	0.001	90	0.002	52	0.002	102	0.002	146	0.002	12	0.006	0.016	0.022
8339		A8339T|(ORF1ab_polyprotein:A8074T(I2692F))|(ORF1a_polyprotein:A8074T(I2692F))	85	0.001	67	0.002	133	0.002			69	0.001	107	0.001	217	0.001	39	0.002	105	0.001	101	0.002	49	0.002	92	0.002	141	0.002	12	0.005	0.014	0.019
8343		A8343C|(ORF1ab_polyprotein:A8078C(D2693A))|(ORF1a_polyprotein:A8078C(D2693A))	135	0.002	91	0.002	216	0.003			120	0.002	209	0.002	334	0.002	61	0.003	134	0.002	158	0.003	76	0.003	134	0.002	217	0.003	12	0.007	0.022	0.029
8345		T8345G|(ORF1ab_polyprotein:T8080G(C2694G))|(ORF1a_polyprotein:T8080G(C2694G))	99	0.002	40	0.001	165	0.002			91	0.002	163	0.002	160	0.001	39	0.002	112	0.002	100	0.002	59	0.002	118	0.002	143	0.002	12	0.005	0.017	0.022
8346		G8346T|(ORF1ab_polyprotein:G8081T(C2694F))|(ORF1a_polyprotein:G8081T(C2694F))			12370	0.315									78462	0.504	23	0.001											3	0.315	0.505	0.82
8348		A8348T|(ORF1ab_polyprotein:A8083T(S2695C))|(ORF1a_polyprotein:A8083T(S2695C))																									2964	0.036	1	0	0.036	0.036
8349		G8349C|(ORF1ab_polyprotein:G8084C(S2695T))|(ORF1a_polyprotein:G8084C(S2695T))	163	0.003	108	0.003	244	0.003			117	0.002	214	0.002	410	0.003	59	0.003	150	0.002	137	0.002	89	0.003	144	0.003	181	0.002	12	0.009	0.022	0.031
8349		G8349T|(ORF1ab_polyprotein:G8084T(S2695I))|(ORF1a_polyprotein:G8084T(S2695I))	88	0.001	43	0.001	109	0.001			59	0.001	114	0.001	231	0.001					72	0.001	40	0.001	73	0.001	7087	0.086	10	0.003	0.092	0.095
8352		C8352G|(ORF1ab_polyprotein:C8087G(A2696G))|(ORF1a_polyprotein:C8087G(A2696G))	302	0.005	212	0.005	436	0.005			248	0.005	406	0.005	794	0.005	105	0.005	318	0.004	324	0.006	176	0.006	316	0.006	402	0.005	12	0.015	0.047	0.062
8353		G8353A|(ORF1ab_polyprotein:G8088A(A2696A))|(ORF1a_polyprotein:G8088A(A2696A))																									3751	0.046	1	0	0.046	0.046
8354		C8354G|(ORF1ab_polyprotein:C8089G(R2697G))|(ORF1a_polyprotein:C8089G(R2697G))	825	0.014	656	0.017	1379	0.016			794	0.016	1316	0.015	2284	0.015	348	0.017	796	0.011	940	0.016	494	0.016	1008	0.018	1023	0.012	12	0.047	0.136	0.183
8356		T8356C|(ORF1ab_polyprotein:T8091C(R2697R))|(ORF1a_polyprotein:T8091C(R2697R))																	20265	0.284									1	0	0.284	0.284
8357		C8357G|(ORF1ab_polyprotein:C8092G(H2698D))|(ORF1a_polyprotein:C8092G(H2698D))	127	0.002	85	0.002	184	0.002			114	0.002	178	0.002	303	0.002	39	0.002	151	0.002	144	0.002	74	0.002	157	0.003	168	0.002	12	0.006	0.019	0.025
8358		A8358T|(ORF1ab_polyprotein:A8093T(H2698L))|(ORF1a_polyprotein:A8093T(H2698L))	95	0.002	45	0.001	106	0.001			63	0.001	113	0.001	205	0.001	31	0.002	103	0.001	91	0.002	45	0.001	93	0.002	93	0.001	12	0.004	0.012	0.016
8358		AT8358-8359del|(ORF1ab_polyprotein:8093-8094del(2698fs))|(ORF1a_polyprotein:8093-8094del(2698fs))					2265	0.026																					1	0.026	0	0.026
8360		A8360T|(ORF1ab_polyprotein:A8095T(I2699F))|(ORF1a_polyprotein:A8095T(I2699F))	339	0.006	212	0.005	408	0.005			234	0.005	409	0.005	774	0.005	108	0.005	323	0.005	297	0.005	182	0.006	321	0.006	395	0.005	12	0.016	0.047	0.063
8363		A8363T|(ORF1ab_polyprotein:A8098T(N2700Y))|(ORF1a_polyprotein:A8098T(N2700Y))	121	0.002	92	0.002	183	0.002			109	0.002	159	0.002	292	0.002	54	0.003	125	0.002	123	0.002	69	0.002	118	0.002	159	0.002	12	0.006	0.019	0.025
8367		C8367G|(ORF1ab_polyprotein:C8102G(A2701G))|(ORF1a_polyprotein:C8102G(A2701G))	192	0.003	135	0.003	269	0.003			153	0.003	251	0.003	500	0.003	73	0.004	182	0.003	170	0.003	106	0.004	175	0.003	272	0.003	12	0.009	0.029	0.038
8369		C8369G|(ORF1ab_polyprotein:C8104G(Q2702E))|(ORF1a_polyprotein:C8104G(Q2702E))	83	0.001	57	0.001	132	0.002			70	0.001	107	0.001	252	0.002	36	0.002	91	0.001	91	0.002	47	0.002	107	0.002	129	0.002	12	0.004	0.015	0.019
8371		G8371C|(ORF1ab_polyprotein:G8106C(Q2702H))|(ORF1a_polyprotein:G8106C(Q2702H))	190	0.003	118	0.003	276	0.003			147	0.003	270	0.003	542	0.003	74	0.004	216	0.003	174	0.003	99	0.003	180	0.003	231	0.003	12	0.009	0.028	0.037
8375		G8375C|(ORF1ab_polyprotein:G8110C(A2704P))|(ORF1a_polyprotein:G8110C(A2704P))	154	0.003	111	0.003	217	0.003			130	0.003	217	0.002	444	0.003	63	0.003	160	0.002	153	0.003	74	0.002	162	0.003	192	0.002	12	0.009	0.023	0.032
8376		C8376G|(ORF1ab_polyprotein:C8111G(A2704G))|(ORF1a_polyprotein:C8111G(A2704G))	91	0.002	54	0.001	127	0.001			63	0.001	103	0.001	238	0.002	26	0.001	77	0.001	81	0.001	37	0.001	84	0.001	111	0.001	12	0.004	0.01	0.014
8382		G8382C|(ORF1ab_polyprotein:G8117C(S2706T))|(ORF1a_polyprotein:G8117C(S2706T))	257	0.004	208	0.005	369	0.004			198	0.004	359	0.004	720	0.005	89	0.004	282	0.004	228	0.004	164	0.005	270	0.005	348	0.004	12	0.013	0.039	0.052
8391		T8391-8391del|(ORF1ab_polyprotein:8126-8126del(2709fs))|(ORF1a_polyprotein:8126-8126del(2709fs))																			1834	0.033							1	0	0.033	0.033
8392		T8392C|(ORF1ab_polyprotein:T8127C(I2709I))|(ORF1a_polyprotein:T8127C(I2709I))	93	0.002	52	0.001	117	0.001			82	0.002	122	0.001	247	0.002	29	0.002	120	0.002	80	0.001	40	0.001	93	0.002	109	0.001	12	0.004	0.014	0.018
8392		T8392A|(ORF1ab_polyprotein:T8127A(I2709I))|(ORF1a_polyprotein:T8127A(I2709I))	134	0.002	57	0.002	162	0.002			98	0.002	179	0.002	303	0.002	30	0.002	133	0.002	115	0.002	68	0.002	134	0.003	177	0.002	12	0.006	0.019	0.025
8393		G8393A|(ORF1ab_polyprotein:G8128A(A2710T))|(ORF1a_polyprotein:G8128A(A2710T))					1900	0.023																					1	0.023	0	0.023
8393		G8393C|(ORF1ab_polyprotein:G8128C(A2710P))|(ORF1a_polyprotein:G8128C(A2710P))																			1880	0.034							1	0	0.034	0.034
8428		G8428T|(ORF1ab_polyprotein:G8163T(L2721F))|(ORF1a_polyprotein:G8163T(L2721F))																									3446	0.04	1	0	0.04	0.04
8431		T8431C|(ORF1ab_polyprotein:T8166C(S2722S))|(ORF1a_polyprotein:T8166C(S2722S))	109	0.002	75	0.002	161	0.002			69	0.001	267	0.003	285	0.002	28	0.001	125	0.002	101	0.002	41	0.001	83	0.002	144	0.002	12	0.006	0.016	0.022
8431		TG8431-8432del|(ORF1ab_polyprotein:8166-8167del(2722fs))|(ORF1a_polyprotein:8166-8167del(2722fs))																									3393	0.04	1	0	0.04	0.04
8439		T8439C|(ORF1ab_polyprotein:T8174C(L2725P))|(ORF1a_polyprotein:T8174C(L2725P))																					1258	0.036					1	0	0.036	0.036
8441		CG8441-8442del|(ORF1ab_polyprotein:8176-8177del(2726fs))|(ORF1a_polyprotein:8176-8177del(2726fs))			4887	0.128																							1	0.128	0	0.128
8447		C8447G|(ORF1ab_polyprotein:C8182G(Q2728E))|(ORF1a_polyprotein:C8182G(Q2728E))	93	0.002	74	0.002	131	0.001			88	0.002	154	0.002	273	0.002	35	0.002	133	0.002	94	0.002	72	0.002	78	0.001	130	0.002	12	0.005	0.017	0.022
8448		A8448C|(ORF1ab_polyprotein:A8183C(Q2728P))|(ORF1a_polyprotein:A8183C(Q2728P))	89	0.002	58	0.002	99	0.001			77	0.002	130	0.001	221	0.001			110	0.002	71	0.001	44	0.001	72	0.001	93	0.001	11	0.005	0.01	0.015
8448		A8448T|(ORF1ab_polyprotein:A8183T(Q2728L))|(ORF1a_polyprotein:A8183T(Q2728L))	153	0.003	101	0.003	251	0.003			150	0.003	263	0.003	465	0.003	53	0.002	194	0.003	183	0.003	82	0.002	151	0.003	249	0.003	12	0.009	0.025	0.034
8455		T8455A|(ORF1ab_polyprotein:T8190A(R2730R))|(ORF1a_polyprotein:T8190A(R2730R))	107	0.002	70	0.002	129	0.001			71	0.001	150	0.002	252	0.002	25	0.001	121	0.002	107	0.002	63	0.002	101	0.002	148	0.002	12	0.005	0.016	0.021
8462		G8462T|(ORF1ab_polyprotein:G8197T(A2733S))|(ORF1a_polyprotein:G8197T(A2733S))																									4734	0.056	1	0	0.056	0.056
8477		T8477A|(ORF1ab_polyprotein:T8212A(L2738I))|(ORF1a_polyprotein:T8212A(L2738I))	92	0.002	43	0.001	96	0.001			77	0.002	111	0.001	298	0.002	26	0.001	132	0.002	91	0.002	42	0.001	79	0.001	110	0.001	12	0.004	0.013	0.017
8524		TG8524-8525del|(ORF1ab_polyprotein:8259-8260del(2753fs))|(ORF1a_polyprotein:8259-8260del(2753fs))																			35	0.024							1	0	0.024	0.024
8536		G8536C|(ORF1ab_polyprotein:G8271C(K2757N))|(ORF1a_polyprotein:G8271C(K2757N))			2	0.004	10	0.001									5	0.002			2	0.001	8	0.001	5	0.005	6	0.001	7	0.005	0.01	0.015
8538		T8538A|(ORF1ab_polyprotein:T8273A(I2758K))|(ORF1a_polyprotein:T8273A(I2758K))	2	0.001	2	0.004	16	0.002					18	0.002	9	0.004	12	0.004			6	0.004	23	0.004	3	0.003	11	0.002	10	0.007	0.023	0.03
8540		G8540C|(ORF1ab_polyprotein:G8275C(A2759P))|(ORF1a_polyprotein:G8275C(A2759P))	2	0.001	2	0.004	20	0.003			3	0.001	21	0.002	9	0.004	8	0.002	2	0.002	5	0.003	32	0.005	3	0.003	7	0.001	12	0.008	0.023	0.031
8542		ACT8542-8544del|(ORF1ab_polyprotein:GCACTT8275-8280GCTdel(AL2759-2760Adel))|(ORF1a_polyprotein:GCACTT8275-8280GCTdel(AL2759-2760Adel))					124	0.018																					1	0.018	0	0.018
8549		G8549C|(ORF1ab_polyprotein:G8284C(G2762R))|(ORF1a_polyprotein:G8284C(G2762R))	2	0.001			14	0.002							8	0.004			3	0.003	4	0.003	12	0.002			6	0.001	7	0.003	0.013	0.016
8556		A8556G|(ORF1ab_polyprotein:A8291G(K2764R))|(ORF1a_polyprotein:A8291G(K2764R))																									304	0.057	1	0	0.057	0.057
8573		T8573G|(ORF1ab_polyprotein:T8308G(L2770V))|(ORF1a_polyprotein:T8308G(L2770V))			3	0.006	8	0.001					17	0.002	8	0.004	8	0.002	3	0.003	3	0.002	14	0.002	2	0.002	6	0.001	10	0.007	0.018	0.025
8579		C8579G|(ORF1ab_polyprotein:C8314G(Q2772E))|(ORF1a_polyprotein:C8314G(Q2772E))											12	0.001	4	0.002	5	0.002	4	0.004	4	0.003	7	0.001	2	0.002			7	0	0.015	0.015
8586		T8586C|(ORF1ab_polyprotein:T8321C(I2774T))|(ORF1a_polyprotein:T8321C(I2774T))					730	0.106																					1	0.106	0	0.106
8600		G8600A|(ORF1ab_polyprotein:G8335A(V2779M))|(ORF1a_polyprotein:G8335A(V2779M))					268	0.039											2	0.002									2	0.039	0.002	0.041
8602		G8602T|(ORF1ab_polyprotein:G8337T(V2779V))|(ORF1a_polyprotein:G8337T(V2779V))	2	0.001											2169	0.985													2	0.001	0.985	0.986
8630		T8630G|(ORF1ab_polyprotein:T8365G(L2789V))|(ORF1a_polyprotein:T8365G(L2789V))			2	0.004	7	0.001							5	0.002	5	0.002	4	0.004	2	0.001							6	0.005	0.009	0.014
8660		C8660T|(ORF1ab_polyprotein:C8395T(H2799Y))|(ORF1a_polyprotein:C8395T(H2799Y))											416	0.04															1	0	0.04	0.04
8669		T8669-8669del|(ORF1ab_polyprotein:8404-8404del(2802fs))|(ORF1a_polyprotein:8404-8404del(2802fs))											2192	0.211															1	0	0.211	0.211
8679		A8679C|(ORF1ab_polyprotein:A8414C(E2805A))|(ORF1a_polyprotein:A8414C(E2805A))					891	0.129																					1	0.129	0	0.129
8686		A8686T|(ORF1ab_polyprotein:A8421T(I2807I))|(ORF1a_polyprotein:A8421T(I2807I))	2	0.001	2	0.004					6	0.003			5	0.002	4	0.001							3	0.003	9	0.002	7	0.005	0.011	0.016
8688		G8688C|(ORF1ab_polyprotein:G8423C(G2808A))|(ORF1a_polyprotein:G8423C(G2808A))			2	0.004					3	0.001	12	0.001	7	0.003	4	0.001	5	0.005	3	0.002	9	0.001			6	0.001	9	0.004	0.015	0.019
8691		A8691T|(ORF1ab_polyprotein:A8426T(Y2809F))|(ORF1a_polyprotein:A8426T(Y2809F))			2	0.004	7	0.001			3	0.001	12	0.001			4	0.001	2	0.002			9	0.001	3	0.003			8	0.005	0.009	0.014
8695		G8695T|(ORF1ab_polyprotein:G8430T(K2810N))|(ORF1a_polyprotein:G8430T(K2810N))									4	0.002			2188	0.995									2	0.002			3	0	0.999	0.999
8696		G8696C|(ORF1ab_polyprotein:G8431C(A2811P))|(ORF1a_polyprotein:G8431C(A2811P))			3	0.006	11	0.002					19	0.002					2	0.002			17	0.003	2	0.002	8	0.002	7	0.008	0.011	0.019
8697		C8697G|(ORF1ab_polyprotein:C8432G(A2811G))|(ORF1a_polyprotein:C8432G(A2811G))			2	0.004	7	0.001			5	0.002	25	0.002	3	0.001					5	0.003	7	0.001			9	0.002	8	0.005	0.011	0.016
8699		A8699T|(ORF1ab_polyprotein:A8434T(I2812F))|(ORF1a_polyprotein:A8434T(I2812F))									3	0.001			3	0.001			2	0.002	5	0.003	9	0.001	4	0.004	8	0.002	7	0	0.014	0.014
8718		G8718A|(ORF1ab_polyprotein:G8453A(R2818H))|(ORF1a_polyprotein:G8453A(R2818H))					111	0.017																					1	0.017	0	0.017
8726		G8726C|(ORF1ab_polyprotein:G8461C(A2821P))|(ORF1a_polyprotein:G8461C(A2821P))	2	0.001	2	0.004	13	0.002			3	0.001	29	0.003	7	0.003	4	0.001	2	0.002			13	0.002	2	0.002	9	0.002	11	0.007	0.016	0.023
8737		T8737C|(ORF1ab_polyprotein:T8472C(D2824D))|(ORF1a_polyprotein:T8472C(D2824D))	183	0.019			97	0.008					964	0.083							125	0.01							4	0.027	0.093	0.12
8752		C8752T|(ORF1ab_polyprotein:C8487T(N2829N))|(ORF1a_polyprotein:C8487T(N2829N))					221	0.018																					1	0.018	0	0.018
8756		C8756G|(ORF1ab_polyprotein:C8491G(H2831D))|(ORF1a_polyprotein:C8491G(H2831D))					26	0.002			9	0.002	44	0.004	11	0.003	15	0.004	4	0.002			18	0.003	6	0.004	15	0.001	9	0.002	0.023	0.025
8760		C8760G|(ORF1ab_polyprotein:C8495G(A2832G))|(ORF1a_polyprotein:C8495G(A2832G))	41	0.004	5	0.002	38	0.003			17	0.003			7	0.002	4	0.001	4	0.002	47	0.004			3	0.002	58	0.004	10	0.009	0.018	0.027
8775		G8775-8775del|(ORF1ab_polyprotein:8510-8510del(2837fs))|(ORF1a_polyprotein:8510-8510del(2837fs))																					1269	0.216			166	0.012	2	0	0.228	0.228
8783		C8783G|(ORF1ab_polyprotein:C8518G(Q2840E))|(ORF1a_polyprotein:C8518G(Q2840E))	16	0.002	8	0.004	26	0.002			13	0.002					4	0.001	4	0.002	29	0.002	11	0.002	2	0.001	19	0.001	10	0.008	0.011	0.019
8793		GTA8793-8795del|(ORF1ab_polyprotein:GGTAGT8527-8532GGTdel(GS2843-2844Gdel))|(ORF1a_polyprotein:GGTAGT8527-8532GGTdel(GS2843-2844Gdel))			601	0.298																							1	0.298	0	0.298
8802		C8802T|(ORF1ab_polyprotein:C8537T(T2846I))|(ORF1a_polyprotein:C8537T(T2846I))	874	0.093																									1	0.093	0	0.093
8818	RATG13	C8818T|(ORF1ab_polyprotein:C8553T(C2851C))|(ORF1a_polyprotein:C8553T(C2851C))					222	0.038																					1	0.038	0	0.038
8829		C8829G|(ORF1ab_polyprotein:C8564G(A2855G))|(ORF1a_polyprotein:C8564G(A2855G))	27	0.003	2	0.001	11	0.002			9	0.003	2	0.001					4	0.003	40	0.003					23	0.003	8	0.006	0.013	0.019
8829		C8829T|(ORF1ab_polyprotein:C8564T(A2855V))|(ORF1a_polyprotein:C8564T(A2855V))			603	0.383																							1	0.383	0	0.383
8835		T8835A|(ORF1ab_polyprotein:T8570A(V2857D))|(ORF1a_polyprotein:T8570A(V2857D))	23	0.003			10	0.002			5	0.001	3	0.002	4	0.003			2	0.002	30	0.002					18	0.002	8	0.005	0.012	0.017
8846		G8846T|(ORF1ab_polyprotein:G8581T(E2861*))|(ORF1a_polyprotein:G8581T(E2861*))											798	0.47															1	0	0.47	0.47
8847		A8847-8847del|(ORF1ab_polyprotein:8582-8582del(2861fs))|(ORF1a_polyprotein:8582-8582del(2861fs))																									207	0.023	1	0	0.023	0.023
8849		G8849T|(ORF1ab_polyprotein:G8584T(V2862L))|(ORF1a_polyprotein:G8584T(V2862L))																	2	0.002							211	0.024	2	0	0.026	0.026
8855		T8855G|(ORF1ab_polyprotein:T8590G(F2864V))|(ORF1a_polyprotein:T8590G(F2864V))	9	0.001	2	0.001	8	0.001			6	0.002			5	0.003			2	0.002	21	0.002					16	0.002	8	0.003	0.011	0.014
8864		C8864G|(ORF1ab_polyprotein:C8599G(P2867A))|(ORF1a_polyprotein:C8599G(P2867A))	13	0.002	4	0.002	8	0.001			5	0.001			7	0.005			6	0.005	22	0.002					21	0.002	8	0.005	0.015	0.02
8864		8864-insertC|(ORF1ab_polyprotein:8599insertC(2867fs))|(ORF1a_polyprotein:8599insertC(2867fs))																									285	0.032	1	0	0.032	0.032
8865		C8865G|(ORF1ab_polyprotein:C8600G(P2867R))|(ORF1a_polyprotein:C8600G(P2867R))	17	0.002	3	0.002	13	0.002			7	0.002	2	0.001	3	0.002			2	0.002	27	0.002					22	0.002	9	0.006	0.011	0.017
8867		GG8867-8868del|(ORF1ab_polyprotein:8602-8603del(2868fs))|(ORF1a_polyprotein:8602-8603del(2868fs))																									287	0.033	1	0	0.033	0.033
8869		T8869G|(ORF1ab_polyprotein:T8604G(G2868G))|(ORF1a_polyprotein:T8604G(G2868G))	16	0.002	4	0.002	22	0.004			12	0.003	5	0.003	8	0.005			5	0.004	33	0.003					36	0.004	9	0.008	0.022	0.03
8877		G8877C|(ORF1ab_polyprotein:G8612C(G2871A))|(ORF1a_polyprotein:G8612C(G2871A))	18	0.002			9	0.001			8	0.002			3	0.002			5	0.004	22	0.002					12	0.001	7	0.003	0.011	0.014
8889		G8889C|(ORF1ab_polyprotein:G8624C(R2875P))|(ORF1a_polyprotein:G8624C(R2875P))	16	0.002			8	0.001			11	0.003	2	0.001	7	0.005					17	0.001					17	0.002	7	0.003	0.012	0.015
8889		G8889A|(ORF1ab_polyprotein:G8624A(R2875H))|(ORF1a_polyprotein:G8624A(R2875H))																	866	0.706									1	0	0.706	0.706
8896		T8896A|(ORF1ab_polyprotein:T8631A(T2877T))|(ORF1a_polyprotein:T8631A(T2877T))	11	0.001	3	0.002					7	0.002	2	0.001	3	0.002			2	0.002	23	0.002					16	0.002	8	0.003	0.011	0.014
8900		G8900C|(ORF1ab_polyprotein:G8635C(G2879R))|(ORF1a_polyprotein:G8635C(G2879R))			3	0.002					5	0.001							2	0.002							556	0.063	4	0.002	0.066	0.068
8928		T8928-8928del|(ORF1ab_polyprotein:8663-8663del(2888fs))|(ORF1a_polyprotein:8663-8663del(2888fs))																									423	0.048	1	0	0.048	0.048
8947		C8947T|(ORF1ab_polyprotein:C8682T(N2894N))|(ORF1a_polyprotein:C8682T(N2894N))	133	0.016			796	0.131													2448	0.201					750	0.085	4	0.147	0.286	0.433
8964		C8964T|(ORF1ab_polyprotein:C8699T(S2900L))|(ORF1a_polyprotein:C8699T(S2900L))																									206	0.023	1	0	0.023	0.023
8971		TA8971-8972del|(ORF1ab_polyprotein:8706-8707del(2902fs))|(ORF1a_polyprotein:8706-8707del(2902fs))													1475	0.991													1	0	0.991	0.991
8975		G8975T|(ORF1ab_polyprotein:G8710T(E2904*))|(ORF1a_polyprotein:G8710T(E2904*))					290	0.048																					1	0.048	0	0.048
8982		C8982T|(ORF1ab_polyprotein:C8717T(T2906I))|(ORF1a_polyprotein:C8717T(T2906I))																			105	0.009					375	0.043	2	0	0.052	0.052
8986		C8986T|(ORF1ab_polyprotein:C8721T(D2907D))|(ORF1a_polyprotein:C8721T(D2907D))					311	0.051																					1	0.051	0	0.051
8987		T8987G|(ORF1ab_polyprotein:T8722G(F2908V))|(ORF1a_polyprotein:T8722G(F2908V))	10	0.001	3	0.002					5	0.001	2	0.001	4	0.003	2	0.009	3	0.002									7	0.003	0.016	0.019
8991		C8991T|(ORF1ab_polyprotein:C8726T(A2909V))|(ORF1a_polyprotein:C8726T(A2909V))																									777	0.088	1	0	0.088	0.088
8997		C8997T|(ORF1ab_polyprotein:C8732T(S2911L))|(ORF1a_polyprotein:C8732T(S2911L))																									415	0.047	1	0	0.047	0.047
9002		TG9002-9003del|(ORF1ab_polyprotein:8737-8738del(2913fs))|(ORF1a_polyprotein:8737-8738del(2913fs))																									354	0.04	1	0	0.04	0.04
9005		G9005T|(ORF1ab_polyprotein:G8740T(V2914F))|(ORF1a_polyprotein:G8740T(V2914F))									6	0.002			2	0.001									2	0.004	333	0.038	4	0	0.045	0.045
9009		T9009C|(ORF1ab_polyprotein:T8744C(L2915S))|(ORF1a_polyprotein:T8744C(L2915S))																			230	0.019							1	0	0.019	0.019
9015		C9015G|(ORF1ab_polyprotein:C8750G(A2917G))|(ORF1a_polyprotein:C8750G(A2917G))	17	0.002	2	0.001	13	0.002			5	0.001	3	0.002	5	0.003			2	0.002	17	0.001					17	0.002	9	0.005	0.011	0.016
9038		G9038C|(ORF1ab_polyprotein:G8773C(A2925P))|(ORF1a_polyprotein:G8773C(A2925P))	10	0.001	3	0.001					10	0.002															334	0.018	4	0.002	0.02	0.022
9039		C9039G|(ORF1ab_polyprotein:C8774G(A2925G))|(ORF1a_polyprotein:C8774G(A2925G))			3	0.001	17	0.001					19	0.003	6	0.001	10	0.002	6	0.002			15	0.002	7	0.002			8	0.002	0.012	0.014
9041		T9041C|(ORF1ab_polyprotein:T8776C(S2926P))|(ORF1a_polyprotein:T8776C(S2926P))																			231	0.017							1	0	0.017	0.017
9049		G9049A|(ORF1ab_polyprotein:G8784A(K2928K))|(ORF1a_polyprotein:G8784A(K2928K))									542	0.1									668	0.049							2	0	0.149	0.149
9053		G9053T|(ORF1ab_polyprotein:G8788T(V2930L))|(ORF1a_polyprotein:G8788T(V2930L))	209	0.021	108	0.042	1032	0.073																					3	0.136	0	0.136
9062		T9062C|(ORF1ab_polyprotein:T8797C(C2933R))|(ORF1a_polyprotein:T8797C(C2933R))	20	0.002							12	0.002									582	0.042					20	0.001	4	0.002	0.045	0.047
9077		G9077A|(ORF1ab_polyprotein:G8812A(V2938I))|(ORF1a_polyprotein:G8812A(V2938I))	207	0.021	107	0.042	1027	0.072																					3	0.135	0	0.135
9087		G9087T|(ORF1ab_polyprotein:G8822T(G2941V))|(ORF1a_polyprotein:G8822T(G2941V))																									304	0.016	1	0	0.016	0.016
9090		CTG9090-9092del|(ORF1ab_polyprotein:TCTGTT8824-8829TTTdel(SV2942-2943Fdel))|(ORF1a_polyprotein:TCTGTT8824-8829TTTdel(SV2942-2943Fdel))					59	0.004					18	0.003	8	0.002			10	0.003							37	0.002	5	0.004	0.01	0.014
9095		G9095A|(ORF1ab_polyprotein:GCTTAT8830-8835ACAAinsert(AY2944-2945Tfsinsert))|(ORF1a_polyprotein:GCTTAT8830-8835ACAAinsert(AY2944-2945Tfsinsert))					59	0.004					18	0.003	8	0.002			10	0.003							37	0.002	5	0.004	0.01	0.014
9097		TT9097-9098del|(ORF1ab_polyprotein:GCTTAT8830-8835ACAAinsert(AY2944-2945Tfsinsert))|(ORF1a_polyprotein:GCTTAT8830-8835ACAAinsert(AY2944-2945Tfsinsert))					59	0.004					18	0.003	8	0.002			10	0.003							37	0.002	5	0.004	0.01	0.014
9097		T9097C|(ORF1ab_polyprotein:T8832C(A2944A))|(ORF1a_polyprotein:T8832C(A2944A))					219	0.015																					1	0.015	0	0.015
9100		T9100A|(ORF1ab_polyprotein:GCTTAT8830-8835ACAAinsert(AY2944-2945Tfsinsert))|(ORF1a_polyprotein:GCTTAT8830-8835ACAAinsert(AY2944-2945Tfsinsert))					59	0.004					18	0.003	8	0.002			10	0.003							37	0.002	5	0.004	0.01	0.014
9102		A9102G|(ORF1ab_polyprotein:A8837G(E2946G))|(ORF1a_polyprotein:A8837G(E2946G))			600	0.233																							1	0.233	0	0.233
9103		9103-insertCTC|(ORF1ab_polyprotein:GAA8836-8838GACTCAinsert(E2946DS))|(ORF1a_polyprotein:GAA8836-8838GACTCAinsert(E2946DS))					59	0.004					18	0.003	8	0.002			10	0.003							37	0.002	5	0.004	0.01	0.014
9104		A9104C|(ORF1ab_polyprotein:A8839C(S2947R))|(ORF1a_polyprotein:A8839C(S2947R))					61	0.004					21	0.003	9	0.002			10	0.003							42	0.002	5	0.004	0.01	0.014
9106		T9106C|(ORF1ab_polyprotein:T8841C(S2947S))|(ORF1a_polyprotein:T8841C(S2947S))																									475	0.025	1	0	0.025	0.025
9107	RATG13	T9107C|(ORF1ab_polyprotein:T8842C(L2948L))|(ORF1a_polyprotein:T8842C(L2948L))					110	0.008																			335	0.018	2	0.008	0.018	0.026
9108		T9108A|(ORF1ab_polyprotein:T8843A(L2948*))|(ORF1a_polyprotein:T8843A(L2948*))					102	0.007			6	0.001	36	0.006	15	0.003			12	0.003					9	0.002	85	0.005	7	0.007	0.02	0.027
9123		G9123T|(ORF1ab_polyprotein:G8858T(R2953L))|(ORF1a_polyprotein:G8858T(R2953L))																									305	0.016	1	0	0.016	0.016
9130		G9130C|(ORF1ab_polyprotein:G8865C(V2955V))|(ORF1a_polyprotein:G8865C(V2955V))	5	0.003	2	0.002	10	0.001			5	0.003	6	0.001			6	0.001	5	0.002	5	0.002	8	0.001			19	0.002	10	0.006	0.012	0.018
9133		C9133G|(ORF1ab_polyprotein:C8868G(L2956L))|(ORF1a_polyprotein:C8868G(L2956L))	2	0.001	4	0.004	17	0.002			3	0.002	10	0.002	11	0.003	10	0.002	5	0.002	4	0.002	21	0.003	5	0.001	24	0.002	12	0.007	0.019	0.026
9136		G9136C|(ORF1ab_polyprotein:G8871C(M2957I))|(ORF1a_polyprotein:G8871C(M2957I))	3	0.002	3	0.003					3	0.002	7	0.001			9	0.002	4	0.002	4	0.002	10	0.001			15	0.001	9	0.005	0.011	0.016
9139		T9139C|(ORF1ab_polyprotein:T8874C(D2958D))|(ORF1a_polyprotein:T8874C(D2958D))																			63	0.03							1	0	0.03	0.03
9141		G9141C|(ORF1ab_polyprotein:G8876C(G2959A))|(ORF1a_polyprotein:G8876C(G2959A))	2	0.001			9	0.001			4	0.002					7	0.001	6	0.003	6	0.003	9	0.001	7	0.002	12	0.001	9	0.002	0.013	0.015
9141		G9141A|(ORF1ab_polyprotein:G8876A(G2959D))|(ORF1a_polyprotein:G8876A(G2959D))	213	0.117	112	0.107	1099	0.125																					3	0.349	0	0.349
9142		C9142T|(ORF1ab_polyprotein:C8877T(G2959G))|(ORF1a_polyprotein:C8877T(G2959G))					205	0.023																					1	0.023	0	0.023
9142		C9142G|(ORF1ab_polyprotein:C8877G(G2959G))|(ORF1a_polyprotein:C8877G(G2959G))	5	0.003	4	0.004	15	0.002			5	0.003	10	0.002	10	0.003	12	0.003	5	0.002	6	0.003	17	0.002	4	0.001	27	0.002	12	0.009	0.021	0.03
9144		C9144G|(ORF1ab_polyprotein:C8879G(S2960C))|(ORF1a_polyprotein:C8879G(S2960C))			3	0.003	12	0.001			4	0.002	10	0.002	7	0.002	7	0.001	6	0.003	3	0.001	10	0.001			17	0.002	10	0.004	0.014	0.018
9160		T9160A|(ORF1ab_polyprotein:T8895A(P2965P))|(ORF1a_polyprotein:T8895A(P2965P))	3	0.002	4	0.004	23	0.003			4	0.002	9	0.002	9	0.002	14	0.003	13	0.005	9	0.004	18	0.002	5	0.001	35	0.003	12	0.009	0.024	0.033
9164		A9164C|(ORF1ab_polyprotein:A8899C(T2967P))|(ORF1a_polyprotein:A8899C(T2967P))			2	0.002	9	0.001			6	0.003	8	0.002	5	0.001	6	0.001	5	0.002	3	0.001	8	0.001			19	0.002	10	0.003	0.013	0.016
9166		C9166T|(ORF1ab_polyprotein:C8901T(T2967T))|(ORF1a_polyprotein:C8901T(T2967T))																			35	0.016							1	0	0.016	0.016
9169		C9169G|(ORF1ab_polyprotein:C8904G(Y2968*))|(ORF1a_polyprotein:C8904G(Y2968*))	3	0.002	3	0.003	14	0.002			2	0.001	7	0.001	4	0.001	13	0.003	5	0.002	3	0.001	17	0.002			20	0.002	11	0.007	0.013	0.02
9170		C9170G|(ORF1ab_polyprotein:C8905G(L2969V))|(ORF1a_polyprotein:C8905G(L2969V))	4	0.002	2	0.002	10	0.001			2	0.001	15	0.003	5	0.001	8	0.002			7	0.003	10	0.001			15	0.001	10	0.005	0.012	0.017
9171		T9171G|(ORF1ab_polyprotein:T8906G(L2969R))|(ORF1a_polyprotein:T8906G(L2969R))	5	0.003			23	0.003			6	0.003	15	0.003	14	0.004	8	0.002	7	0.003			21	0.003	4	0.001	51	0.005	10	0.006	0.024	0.03
9172		T9172G|(ORF1ab_polyprotein:T8907G(L2969L))|(ORF1a_polyprotein:T8907G(L2969L))					19	0.002			7	0.004	6	0.001	7	0.002	11	0.002	4	0.002	6	0.003	11	0.001	5	0.001	21	0.002	10	0.002	0.018	0.02
9176		G9176C|(ORF1ab_polyprotein:G8911C(G2971R))|(ORF1a_polyprotein:G8911C(G2971R))	3	0.002	2	0.002	10	0.001			2	0.001	8	0.002	6	0.002	5	0.001	6	0.003							27	0.002	9	0.005	0.011	0.016
9176		GGT9176-9178del|(ORF1ab_polyprotein:8911-8913del(G2971del))|(ORF1a_polyprotein:8911-8913del(G2971del))																							3413	0.949			1	0	0.949	0.949
9179		T9179C|(ORF1ab_polyprotein:T8914C(S2972P))|(ORF1a_polyprotein:T8914C(S2972P))																							3404	0.947			1	0	0.947	0.947
9180		C9180G|(ORF1ab_polyprotein:C8915G(S2972C))|(ORF1a_polyprotein:C8915G(S2972C))	3	0.002	3	0.003	14	0.002			5	0.003	7	0.001			6	0.001			4	0.002	18	0.002			14	0.001	9	0.007	0.01	0.017
9186		G9186C|(ORF1ab_polyprotein:G8921C(R2974T))|(ORF1a_polyprotein:G8921C(R2974T))																					8	0.001			204	0.018	2	0	0.019	0.019
9195		C9195A|(ORF1ab_polyprotein:C8930A(T2977K))|(ORF1a_polyprotein:C8930A(T2977K))	122	0.067	115	0.11	174	0.02			2	0.001	6	0.001					3	0.001	98	0.046							7	0.197	0.049	0.246
9202		T9202A|(ORF1ab_polyprotein:T8937A(F2979L))|(ORF1a_polyprotein:T8937A(F2979L))	215	0.117							5	0.003																	2	0.117	0.003	0.12
9219		G9219T|(ORF1ab_polyprotein:G8954T(R2985M))|(ORF1a_polyprotein:G8954T(R2985M))																									410	0.037	1	0	0.037	0.037
9220		G9220C|(ORF1ab_polyprotein:G8955C(R2985S))|(ORF1a_polyprotein:G8955C(R2985S))	2	0.001			13	0.001			2	0.001	11	0.002	6	0.002	10	0.002	3	0.001	6	0.003	14	0.002	7	0.002	17	0.002	11	0.002	0.017	0.019
9224		G9224-9224del|(ORF1ab_polyprotein:8959-8959del(2987fs))|(ORF1a_polyprotein:8959-8959del(2987fs))																									357	0.032	1	0	0.032	0.032
9231		G9231A|(ORF1ab_polyprotein:G8966A(C2989Y))|(ORF1a_polyprotein:G8966A(C2989Y))	117	0.064																									1	0.064	0	0.064
9245		G9245T|(ORF1ab_polyprotein:G8980T(A2994S))|(ORF1a_polyprotein:G8980T(A2994S))																			108	0.05							1	0	0.05	0.05
9304		TT9304-9305del|(ORF1ab_polyprotein:9039-9040del(3013fs))|(ORF1a_polyprotein:9039-9040del(3013fs))					293	0.015																					1	0.015	0	0.015
9309		C9309G|(ORF1ab_polyprotein:C9044G(P3015R))|(ORF1a_polyprotein:C9044G(P3015R))	7	0.001	6	0.002	32	0.002			10	0.001			13	0.001	13	0.002			21	0.003	24	0.002	15	0.002	23	0.001	10	0.005	0.012	0.017
9311		G9311-9311del|(ORF1ab_polyprotein:9046-9046del(3016fs))|(ORF1a_polyprotein:9046-9046del(3016fs))																									293	0.014	1	0	0.014	0.014
9313		A9313T|(ORF1ab_polyprotein:A9048T(G3016G))|(ORF1a_polyprotein:A9048T(G3016G))	13	0.002	8	0.003	23	0.001			13	0.002	26	0.002	27	0.003			3	0.001	18	0.002	25	0.002	10	0.001			10	0.006	0.013	0.019
9314		G9314A|(ORF1ab_polyprotein:G9049A(V3017I))|(ORF1a_polyprotein:G9049A(V3017I))																									292	0.014	1	0	0.014	0.014
9332		G9332-9332del|(ORF1ab_polyprotein:9067-9067del(3023fs))|(ORF1a_polyprotein:9067-9067del(3023fs))			126	0.041							5740	0.353															2	0.041	0.353	0.394
9339		A9339C|(ORF1ab_polyprotein:A9074C(N3025T))|(ORF1a_polyprotein:A9074C(N3025T))									12	0.001	126	0.008	13	0.001					8	0.001	22	0.002	9	0.001			6	0	0.014	0.014
9344		C9344T|(ORF1ab_polyprotein:CTT9079-9081TTN(L3027?))|(ORF1a_polyprotein:CTT9079-9081TTN(L3027?))	50	0.008	28	0.009	65	0.003			56	0.007	49	0.003	62	0.007	45	0.005	5	0.002	45	0.006	58	0.004	34	0.004	62	0.003	12	0.02	0.041	0.061
9344		C9344T|(ORF1ab_polyprotein:C9079T(L3027F))|(ORF1a_polyprotein:C9079T(L3027F))	5751	0.956	2934	0.954	17703	0.908			8000	0.991	16128	0.991	9277	0.992	8184	0.992	2842	0.997	7284	0.979	13640	0.994	8259	0.995	20178	0.996	12	2.818	8.927	11.745
9353		A9353T|(ORF1ab_polyprotein:A9088T(M3030L))|(ORF1a_polyprotein:A9088T(M3030L))	7	0.001	6	0.002	40	0.002			14	0.002	58	0.004	11	0.001	13	0.002	3	0.001	20	0.003	32	0.002	14	0.002	27	0.001	12	0.005	0.018	0.023
9356		T9356G|(ORF1ab_polyprotein:T9091G(F3031V))|(ORF1a_polyprotein:T9091G(F3031V))					31	0.002							13	0.001	18	0.002	10	0.004			23	0.002	13	0.002	49	0.002	7	0.002	0.013	0.015
9384		C9384G|(ORF1ab_polyprotein:C9119G(A3040G))|(ORF1a_polyprotein:C9119G(A3040G))	15	0.002	9	0.003	45	0.002			24	0.003	48	0.003	26	0.003	24	0.003	4	0.001	15	0.002	41	0.003	25	0.003	45	0.002	12	0.007	0.023	0.03
9389		G9389A|(ORF1ab_polyprotein:G9124A(D3042N))|(ORF1a_polyprotein:G9124A(D3042N))																			196	0.027							1	0	0.027	0.027
9411		C9411G|(ORF1ab_polyprotein:C9146G(A3049G))|(ORF1a_polyprotein:C9146G(A3049G))	9	0.001	10	0.003	25	0.001			19	0.002	30	0.002	13	0.001	13	0.002			14	0.002	20	0.001	13	0.002	25	0.001	11	0.005	0.013	0.018
9424		A9424G|(ORF1ab_polyprotein:A9159G(V3053V))|(ORF1a_polyprotein:A9159G(V3053V))	4369	0.996	2141	0.996	9873	0.912			6407	0.997	11919	0.997	6058	0.998	3827	0.997	575	0.991	5323	0.995	6929	0.996	5064	0.998	9131	0.992	12	2.904	8.961	11.865
9446		G9446A|(ORF1ab_polyprotein:G9181A(A3061T))|(ORF1a_polyprotein:G9181A(A3061T))					184	0.017																					1	0.017	0	0.017
9448		CTA9448-9450del|(ORF1ab_polyprotein:GCCTAC9181-9186GCCdel(AY3061-3062Adel))|(ORF1a_polyprotein:GCCTAC9181-9186GCCdel(AY3061-3062Adel))																									502	0.055	1	0	0.055	0.055
9475		T9475-9475del|(ORF1ab_polyprotein:9210-9210del(3070fs))|(ORF1a_polyprotein:9210-9210del(3070fs))																			142	0.027							1	0	0.027	0.027
9491		C9491G|(ORF1ab_polyprotein:C9226G(H3076D))|(ORF1a_polyprotein:C9226G(H3076D))	15	0.003			14	0.001			13	0.002			12	0.002					8	0.001	12	0.002	11	0.002	10	0.001	8	0.004	0.01	0.014
9499		T9499C|(ORF1ab_polyprotein:T9234C(V3078V))|(ORF1a_polyprotein:T9234C(V3078V))					187	0.017																					1	0.017	0	0.017
9532		C9532T|(ORF1ab_polyprotein:C9267T(F3089F))|(ORF1a_polyprotein:C9267T(F3089F))					558	0.052																					1	0.052	0	0.052
9534		C9534T|(ORF1ab_polyprotein:C9269T(T3090I))|(ORF1a_polyprotein:C9269T(T3090I))	4364	0.997	2146	0.999	9855	0.911			6415	0.998	11919	0.997	6050	0.998	3834	0.998	578	1	5336	0.997	6937	0.997	5069	0.998	9156	0.997	12	2.907	8.98	11.887
9555		T9555G|(ORF1ab_polyprotein:T9290G(V3097G))|(ORF1a_polyprotein:T9290G(V3097G))	12	0.003			16	0.001			12	0.002			14	0.002					10	0.002	14	0.002	7	0.001	10	0.001	8	0.004	0.01	0.014
9566		T9566-9566del|(ORF1ab_polyprotein:9301-9301del(3101fs))|(ORF1a_polyprotein:9301-9301del(3101fs))																					3396	0.488					1	0	0.488	0.488
9570		C9570G|(ORF1ab_polyprotein:C9305G(P3102R))|(ORF1a_polyprotein:C9305G(P3102R))	7	0.002	4	0.002	16	0.001			8	0.001	17	0.001	13	0.002	7	0.002	2	0.003	6	0.001	14	0.002					10	0.005	0.012	0.017
9603		9603-insertC|(ORF1ab_polyprotein:9338insertC(3113fs))|(ORF1a_polyprotein:9338insertC(3113fs))					444	0.017					694	0.029	1620	0.042	394	0.01	501	0.015			1266	0.043	1402	0.054	579	0.021	8	0.017	0.214	0.231
9605		9605-insertG|(ORF1ab_polyprotein:TTT9340-9342GCTTinsert(F3114Afsinsert))|(ORF1a_polyprotein:TTT9340-9342GCTTinsert(F3114Afsinsert))					444	0.017					694	0.029	1622	0.042	393	0.01	501	0.015			1264	0.043	1398	0.054	578	0.021	8	0.017	0.214	0.231
9605		T9605C|(ORF1ab_polyprotein:TTT9340-9342GCTTinsert(F3114Afsinsert))|(ORF1a_polyprotein:TTT9340-9342GCTTinsert(F3114Afsinsert))					444	0.017					694	0.029	1622	0.042	393	0.01	501	0.015			1264	0.043	1398	0.054	578	0.021	8	0.017	0.214	0.231
9612		T9612A|(ORF1ab_polyprotein:CTT9346-9348CAA(L3116Q))|(ORF1a_polyprotein:CTT9346-9348CAA(L3116Q))					309	0.012					532	0.022	779	0.02	324	0.008	398	0.012			910	0.031	998	0.039	428	0.015	8	0.012	0.147	0.159
9613		T9613A|(ORF1ab_polyprotein:CTT9346-9348CAA(L3116Q))|(ORF1a_polyprotein:CTT9346-9348CAA(L3116Q))					309	0.012					532	0.022	779	0.02	324	0.008	398	0.012			910	0.031	998	0.039	428	0.015	8	0.012	0.147	0.159
9614		A9614G|(ORF1ab_polyprotein:A9349G(T3117A))|(ORF1a_polyprotein:A9349G(T3117A))					1680	0.064																					1	0.064	0	0.064
9615		C9615G|(ORF1ab_polyprotein:C9350G(T3117S))|(ORF1a_polyprotein:C9350G(T3117S))					307	0.012					533	0.022	781	0.02	324	0.008	399	0.012			909	0.031	998	0.039	430	0.016	8	0.012	0.148	0.16
9619		T9619A|(ORF1ab_polyprotein:T9354A(N3118K))|(ORF1a_polyprotein:T9354A(N3118K))					308	0.012					536	0.022	742	0.019	335	0.009	397	0.012			889	0.03	972	0.038	427	0.015	8	0.012	0.145	0.157
9622		T9622G|(ORF1ab_polyprotein:T9357G(D3119E))|(ORF1a_polyprotein:T9357G(D3119E))	45	0.002	28	0.001					74	0.002	28	0.001	72	0.002	74	0.002	52	0.002			40	0.001	33	0.001	34	0.001	10	0.003	0.012	0.015
9622		T9622A|(ORF1ab_polyprotein:T9357A(D3119E))|(ORF1a_polyprotein:T9357A(D3119E))	39	0.002	35	0.002	44	0.002			82	0.002			58	0.001	65	0.002	62	0.002	43	0.002	43	0.001	41	0.002	54	0.002	11	0.006	0.014	0.02
9622		T9622C|(ORF1ab_polyprotein:T9357C(D3119D))|(ORF1a_polyprotein:T9357C(D3119D))									43	0.001			12065	0.311													2	0	0.312	0.312
9623		G9623C|(ORF1ab_polyprotein:G9358C(V3120L))|(ORF1a_polyprotein:G9358C(V3120L))	44	0.002	37	0.002	34	0.001			90	0.002			65	0.002	70	0.002	73	0.002	21	0.001	52	0.002	34	0.001			10	0.005	0.012	0.017
9628		T9628C|(ORF1ab_polyprotein:T9363C(S3121S))|(ORF1a_polyprotein:T9363C(S3121S))					206	0.008																			347	0.012	2	0.008	0.012	0.02
9644		C9644T|(ORF1ab_polyprotein:C9379T(Q3127*))|(ORF1a_polyprotein:C9379T(Q3127*))			799	0.042																							1	0.042	0	0.042
9653		G9653T|(ORF1ab_polyprotein:G9388T(V3130F))|(ORF1a_polyprotein:G9388T(V3130F))													12422	0.32											64	0.002	2	0	0.322	0.322
9664		A9664-9664del|(ORF1ab_polyprotein:9399-9399del(3133fs))|(ORF1a_polyprotein:9399-9399del(3133fs))																									549	0.02	1	0	0.02	0.02
9684		T9684A|(ORF1ab_polyprotein:T9419A(I3140K))|(ORF1a_polyprotein:T9419A(I3140K))	39	0.002	28	0.001	27	0.001			61	0.001	27	0.001	67	0.002	83	0.002	61	0.002	26	0.001	68	0.002	45	0.002	36	0.001	12	0.004	0.014	0.018
9693	RATG13	C9693T|(ORF1ab_polyprotein:C9428T(A3143V))|(ORF1a_polyprotein:C9428T(A3143V))	9269	0.38	3885	0.199	4865	0.183			11846	0.278	25	0.001			15226	0.375	10903	0.318	2622	0.13	8164	0.269	3959	0.148	9493	0.338	11	0.762	1.857	2.619
9697		T9697A|(ORF1ab_polyprotein:T9432A(Y3144*))|(ORF1a_polyprotein:T9432A(Y3144*))	45	0.002	23	0.001					58	0.001	39	0.002	70	0.002	78	0.002	59	0.002	25	0.001	63	0.002	45	0.002	46	0.002	11	0.003	0.016	0.019
9697		T9697C|(ORF1ab_polyprotein:T9432C(Y3144Y))|(ORF1a_polyprotein:T9432C(Y3144Y))																							3958	0.148			1	0	0.148	0.148
9707		A9707T|(ORF1ab_polyprotein:A9442T(I3148F))|(ORF1a_polyprotein:A9442T(I3148F))	20	0.001			177	0.013							35	0.001	37	0.001											4	0.014	0.002	0.016
9718		G9718C|(ORF1ab_polyprotein:G9453C(K3151N))|(ORF1a_polyprotein:G9453C(K3151N))	27	0.001	23	0.001	21	0.002			66	0.002	30	0.002	62	0.002	62	0.002	49	0.001	30	0.002	52	0.002	27	0.001	36	0.002	12	0.004	0.016	0.02
9719		C9719G|(ORF1ab_polyprotein:C9454G(H3152D))|(ORF1a_polyprotein:C9454G(H3152D))	42	0.002	27	0.002					60	0.002	26	0.002	63	0.002	56	0.002	43	0.001	19	0.001	51	0.002	39	0.002	23	0.001	11	0.004	0.015	0.019
9756		G9756T|(ORF1ab_polyprotein:G9491T(R3164L))|(ORF1a_polyprotein:G9491T(R3164L))																			331	0.026							1	0	0.026	0.026
9759		T9759C|(ORF1ab_polyprotein:T9494C(V3165A))|(ORF1a_polyprotein:T9494C(V3165A))																							3960	0.181			1	0	0.181	0.181
9763		C9763G|(ORF1ab_polyprotein:C9498G(V3166V))|(ORF1a_polyprotein:C9498G(V3166V))	30	0.002	37	0.002	24	0.002			64	0.002	23	0.002	54	0.002	52	0.001	52	0.002	14	0.001	37	0.002	30	0.001	27	0.002	12	0.006	0.015	0.021
9773		G9773A|(ORF1ab_polyprotein:G9508A(V3170I))|(ORF1a_polyprotein:G9508A(V3170I))					202	0.015																					1	0.015	0	0.015
9779		T9779-9779del|(ORF1ab_polyprotein:9514-9514del(3172fs))|(ORF1a_polyprotein:9514-9514del(3172fs))																									300	0.019	1	0	0.019	0.019
9782		A9782C|(ORF1ab_polyprotein:AGT9517-9519CCT(S3173P))|(ORF1a_polyprotein:AGT9517-9519CCT(S3173P))																									301	0.019	1	0	0.019	0.019
9783		G9783C|(ORF1ab_polyprotein:AGT9517-9519CCT(S3173P))|(ORF1a_polyprotein:AGT9517-9519CCT(S3173P))																									301	0.019	1	0	0.019	0.019
9800		GC9800-9801del|(ORF1ab_polyprotein:9535-9536del(3179fs))|(ORF1a_polyprotein:9535-9536del(3179fs))			706	0.041																							1	0.041	0	0.041
9803		C9803G|(ORF1ab_polyprotein:C9538G(L3180V))|(ORF1a_polyprotein:C9538G(L3180V))	34	0.002	42	0.002	33	0.003			90	0.002	28	0.002	116	0.003	76	0.002	61	0.002	28	0.002	59	0.002	39	0.002	40	0.003	12	0.007	0.02	0.027
9808		C9808G|(ORF1ab_polyprotein:C9543G(C3181W))|(ORF1a_polyprotein:C9543G(C3181W))	33	0.002	34	0.002	18	0.001			69	0.002	33	0.002	77	0.002	83	0.002	62	0.002	18	0.001	45	0.002	41	0.002	26	0.002	12	0.005	0.017	0.022
9811		C9811G|(ORF1ab_polyprotein:C9546G(T3182T))|(ORF1a_polyprotein:C9546G(T3182T))	28	0.001	23	0.001	17	0.001			60	0.002	15	0.001	37	0.001	67	0.002	51	0.002			43	0.002	22	0.001	19	0.001	11	0.003	0.012	0.015
9813		T9813C|(ORF1ab_polyprotein:T9548C(F3183S))|(ORF1a_polyprotein:T9548C(F3183S))																							3963	0.181			1	0	0.181	0.181
9823		T9823A|(ORF1ab_polyprotein:T9558A(N3186K))|(ORF1a_polyprotein:T9558A(N3186K))	29	0.001	24	0.001	20	0.002			65	0.002	18	0.001	52	0.002	47	0.001	49	0.001	16	0.001	42	0.002	32	0.001	29	0.002	12	0.004	0.013	0.017
9827		G9827C|(ORF1ab_polyprotein:G9562C(E3188Q))|(ORF1a_polyprotein:G9562C(E3188Q))	45	0.002	44	0.003	35	0.003			91	0.003	24	0.002	77	0.002	97	0.003	86	0.003	38	0.003	65	0.003	55	0.003	40	0.003	12	0.008	0.025	0.033
9840		A9840G|(ORF1ab_polyprotein:A9575G(K3192R))|(ORF1a_polyprotein:A9575G(K3192R))									4558	0.126																	1	0	0.126	0.126
9841		G9841C|(ORF1ab_polyprotein:G9576C(K3192N))|(ORF1a_polyprotein:G9576C(K3192N))	45	0.002	43	0.003	27	0.002			79	0.002	38	0.003	84	0.002	84	0.002	67	0.002	31	0.002	55	0.002	47	0.002	32	0.002	12	0.007	0.019	0.026
9845		C9845G|(ORF1ab_polyprotein:C9580G(R3194G))|(ORF1a_polyprotein:C9580G(R3194G))	38	0.002	27	0.002	16	0.001			68	0.002	23	0.002	65	0.002	73	0.002	70	0.002	19	0.002	37	0.002	36	0.002	29	0.002	12	0.005	0.018	0.023
9849		GTGATGTGCTATT9849-9861del|(ORF1ab_polyprotein:9584-9596del(3195fs))|(ORF1a_polyprotein:9584-9596del(3195fs))																									289	0.018	1	0	0.018	0.018
9852		ATGTGCTATTACCTC9852-9866del|(ORF1ab_polyprotein:GATGTGCTATTACCTCTT9586-9603GTTdel(DVLLPL3196-3201Vdel))|(ORF1a_polyprotein:GATGTGCTATTACCTCTT9586-9603GTTdel(DVLLPL3196-3201Vdel))																									382	0.024	1	0	0.024	0.024
9854		G9854C|(ORF1ab_polyprotein:G9589C(V3197L))|(ORF1a_polyprotein:G9589C(V3197L))																									288	0.018	1	0	0.018	0.018
9857		C9857G|(ORF1ab_polyprotein:C9592G(L3198V))|(ORF1a_polyprotein:C9592G(L3198V))	50	0.003	35	0.002	43	0.003			90	0.002	37	0.003	76	0.002	87	0.002	88	0.003	23	0.002	65	0.003	48	0.002	30	0.002	12	0.008	0.021	0.029
9857		C9857T|(ORF1ab_polyprotein:C9592T(L3198L))|(ORF1a_polyprotein:C9592T(L3198L))			822	0.048																							1	0.048	0	0.048
9863		C9863T|(ORF1ab_polyprotein:CCT9598-9600TTT(P3200F))|(ORF1a_polyprotein:CCT9598-9600TTT(P3200F))			809	0.047																							1	0.047	0	0.047
9864		C9864G|(ORF1ab_polyprotein:C9599G(P3200R))|(ORF1a_polyprotein:C9599G(P3200R))	20	0.001	18	0.001					56	0.002	20	0.002	54	0.002	47	0.001	38	0.001	18	0.001	32	0.001	24	0.001	18	0.001	11	0.002	0.012	0.014
9864		C9864T|(ORF1ab_polyprotein:CCT9598-9600TTT(P3200F))|(ORF1a_polyprotein:CCT9598-9600TTT(P3200F))			809	0.047																							1	0.047	0	0.047
9866		C9866T|(ORF1ab_polyprotein:C9601T(L3201F))|(ORF1a_polyprotein:C9601T(L3201F))	19541	0.997	17025	0.997	12392	0.944			36024	0.996	13191	0.997	34330	0.996	36564	0.997	33404	0.995	12582	0.998	23700	0.997	21809	0.998	15282	0.973	12	2.938	8.947	11.885
9890		G9890T|(ORF1ab_polyprotein:G9625T(A3209S))|(ORF1a_polyprotein:G9625T(A3209S))	1260	0.066																									1	0.066	0	0.066
9891		CT9891-9892del|(ORF1ab_polyprotein:9626-9627del(3209fs))|(ORF1a_polyprotein:9626-9627del(3209fs))																									308	0.02	1	0	0.02	0.02
9904		G9904C|(ORF1ab_polyprotein:G9639C(K3213N))|(ORF1a_polyprotein:G9639C(K3213N))	44	0.002	36	0.002	33	0.002			55	0.002			53	0.002	69	0.002	61	0.002	32	0.002	31	0.001	64	0.003	44	0.002	11	0.006	0.016	0.022
9918		G9918T|(ORF1ab_polyprotein:G9653T(S3218I))|(ORF1a_polyprotein:G9653T(S3218I))											5606	0.425							104	0.008							2	0	0.433	0.433
9920		G9920T|(ORF1ab_polyprotein:G9655T(G3219*))|(ORF1a_polyprotein:G9655T(G3219*))													11666	0.349													1	0	0.349	0.349
9921		G9921C|(ORF1ab_polyprotein:G9656C(G3219A))|(ORF1a_polyprotein:G9656C(G3219A))	35	0.002	35	0.002	26	0.002			93	0.003	33	0.003	49	0.001	87	0.002	67	0.002	24	0.002	34	0.001	37	0.002	32	0.002	12	0.006	0.018	0.024
9942		AC9942-9943del|(ORF1ab_polyprotein:9677-9678del(3226fs))|(ORF1a_polyprotein:9677-9678del(3226fs))																					3157	0.131					1	0	0.131	0.131
9958		T9958-9958del|(ORF1ab_polyprotein:9693-9693del(3231fs))|(ORF1a_polyprotein:9693-9693del(3231fs))	29	0.001	17	0.001	51	0.003			66	0.002	102	0.008	213	0.006	44	0.001	62	0.002	18	0.001	161	0.007	130	0.006	50	0.003	12	0.005	0.036	0.041
9961		T9961-9961del|(ORF1ab_polyprotein:9696-9696del(3232fs))|(ORF1a_polyprotein:9696-9696del(3232fs))					29	0.002					37	0.003	119	0.004							80	0.003	72	0.003	32	0.002	6	0.002	0.015	0.017
9964		T9964A|(ORF1ab_polyprotein:T9699A(H3233Q))|(ORF1a_polyprotein:T9699A(H3233Q))	43	0.002	32	0.002	29	0.002			86	0.002	38	0.003	95	0.003	91	0.003	76	0.002	37	0.003	57	0.002	80	0.004	38	0.002	12	0.006	0.024	0.03
9972		A9972C|(ORF1ab_polyprotein:A9707C(K3236T))|(ORF1a_polyprotein:A9707C(K3236T))			2	0.007											3	0.003			3	0.002					5	0.002	4	0.007	0.007	0.014
9974		G9974T|(ORF1ab_polyprotein:G9709T(A3237S))|(ORF1a_polyprotein:G9709T(A3237S))																									143	0.047	1	0	0.047	0.047
9976		T9976-9976del|(ORF1ab_polyprotein:9711-9711del(3237fs))|(ORF1a_polyprotein:9711-9711del(3237fs))																					252	0.254					1	0	0.254	0.254
10002		C10002G|(ORF1ab_polyprotein:C9737G(S3246C))|(ORF1a_polyprotein:C9737G(S3246C))					9	0.003			2	0.002					3	0.003			5	0.004	3	0.003			7	0.002	6	0.003	0.014	0.017
10010		C10010A|(ORF1ab_polyprotein:C9745A(L3249I))|(ORF1a_polyprotein:C9745A(L3249I))	3	0.005	2	0.007	5	0.002			2	0.002					3	0.003											5	0.014	0.005	0.019
10011		T10011-10011del|(ORF1ab_polyprotein:9746-9746del(3249fs))|(ORF1a_polyprotein:9746-9746del(3249fs))																			19	0.014							1	0	0.014	0.014
10015		C10015-10015del|(ORF1ab_polyprotein:9750-9750del(3250fs))|(ORF1a_polyprotein:9750-9750del(3250fs))																			19	0.014							1	0	0.014	0.014
10016		C10016G|(ORF1ab_polyprotein:C9751G(Q3251E))|(ORF1a_polyprotein:C9751G(Q3251E))			2	0.007					3	0.003					5	0.005											3	0.007	0.008	0.015
10029		C10029A|(ORF1ab_polyprotein:C9764A(T3255N))|(ORF1a_polyprotein:C9764A(T3255N))					6	0.002			4	0.004					3	0.003			12	0.009	4	0.004	6	0.004	9	0.003	7	0.002	0.027	0.029
10029		C10029T|(ORF1ab_polyprotein:C9764T(T3255I))|(ORF1a_polyprotein:C9764T(T3255I))	601	0.992	273	1	3153	0.992			1133	0.993	411	0.99			929	0.988	355	0.997	1360	0.986	1031	0.987	1516	0.99	3118	0.99	11	2.984	7.921	10.905
10031		T10031A|(ORF1ab_polyprotein:T9766A(S3256T))|(ORF1a_polyprotein:T9766A(S3256T))	2	0.003	2	0.007	8	0.003									2	0.002			7	0.005	4	0.004	3	0.002	7	0.002	8	0.013	0.015	0.028
10033		T10033A|(ORF1ab_polyprotein:T9768A(S3256S))|(ORF1a_polyprotein:T9768A(S3256S))			2	0.007	10	0.003			3	0.003	4	0.01			6	0.006			3	0.002	2	0.002	3	0.002	7	0.002	9	0.01	0.027	0.037
10035		T10035A|(ORF1ab_polyprotein:T9770A(I3257N))|(ORF1a_polyprotein:T9770A(I3257N))					7	0.002			4	0.004	3	0.007			3	0.003			4	0.003	4	0.004	3	0.002	4	0.001	8	0.002	0.024	0.026
10036		C10036G|(ORF1ab_polyprotein:C9771G(I3257M))|(ORF1a_polyprotein:C9771G(I3257M))					70	0.022																					1	0.022	0	0.022
10041		C10041G|(ORF1ab_polyprotein:C9776G(S3259*))|(ORF1a_polyprotein:C9776G(S3259*))	2	0.003			4	0.001			3	0.003					4	0.004							4	0.003	4	0.001	6	0.004	0.011	0.015
10042		A10042C|(ORF1ab_polyprotein:A9777C(S3259S))|(ORF1a_polyprotein:A9777C(S3259S))			2	0.007	4	0.001			2	0.002											2	0.002			7	0.002	5	0.008	0.006	0.014
10044		C10044G|(ORF1ab_polyprotein:C9779G(A3260G))|(ORF1a_polyprotein:C9779G(A3260G))	5	0.008	2	0.007	7	0.002			2	0.002					4	0.004			6	0.004	6	0.006	5	0.003	8	0.003	9	0.017	0.022	0.039
10046		G10046A|(ORF1ab_polyprotein:G9781A(V3261I))|(ORF1a_polyprotein:G9781A(V3261I))	31	0.051																									1	0.051	0	0.051
10046		G10046-10046del|(ORF1ab_polyprotein:9781-9781del(3261fs))|(ORF1a_polyprotein:9781-9781del(3261fs))									211	0.185																	1	0	0.185	0.185
10048		T10048G|(ORF1ab_polyprotein:T9783G(V3261V))|(ORF1a_polyprotein:T9783G(V3261V))					4	0.001									5	0.005			6	0.004			3	0.002	6	0.002	5	0.001	0.013	0.014
10051		G10051C|(ORF1ab_polyprotein:G9786C(L3262F))|(ORF1a_polyprotein:G9786C(L3262F))					4	0.001			3	0.003	2	0.005			4	0.004							2	0.001	5	0.002	6	0.001	0.015	0.016
10053		A10053T|(ORF1ab_polyprotein:A9788T(Q3263L))|(ORF1a_polyprotein:A9788T(Q3263L))					4	0.001					4	0.01							2	0.001	2	0.002					4	0.001	0.013	0.014
10055		A10055T|(ORF1ab_polyprotein:A9790T(S3264C))|(ORF1a_polyprotein:A9790T(S3264C))	2	0.003							2	0.002	2	0.005			2	0.002							6	0.004	4	0.001	6	0.003	0.014	0.017
10056		GTG10056-10058del|(ORF1ab_polyprotein:AGTGGT9790-9795AGTdel(SG3264-3265Sdel))|(ORF1a_polyprotein:AGTGGT9790-9795AGTdel(SG3264-3265Sdel))			12	0.044																							1	0.044	0	0.044
10073		G10073C|(ORF1ab_polyprotein:G9808C(A3270P))|(ORF1a_polyprotein:G9808C(A3270P))					5	0.002			2	0.002					2	0.002			2	0.001	6	0.006	6	0.004	6	0.002	7	0.002	0.017	0.019
10081		A10081G|(ORF1ab_polyprotein:A9816G(P3272P))|(ORF1a_polyprotein:A9816G(P3272P))					73	0.023																					1	0.023	0	0.023
10084	RATG13	T10084A|(ORF1ab_polyprotein:T9819A(S3273S))|(ORF1a_polyprotein:T9819A(S3273S))					43	0.014			2	0.002																	2	0.014	0.002	0.016
10085		G10085C|(ORF1ab_polyprotein:G9820C(G3274R))|(ORF1a_polyprotein:G9820C(G3274R))					6	0.002									2	0.002			45	0.033							3	0.002	0.035	0.037
10090		A10090T|(ORF1ab_polyprotein:A9825T(K3275N))|(ORF1a_polyprotein:A9825T(K3275N))					4	0.001					403	0.969															2	0.001	0.969	0.97
10104		T10104C|(ORF1ab_polyprotein:T9839C(M3280T))|(ORF1a_polyprotein:T9839C(M3280T))											15	0.036			3	0.003			2	0.001							3	0	0.04	0.04
10106		G10106T|(ORF1ab_polyprotein:G9841T(V3281L))|(ORF1a_polyprotein:G9841T(V3281L))																									70	0.022	1	0	0.022	0.022
10138	RATG13	C10138T|(ORF1ab_polyprotein:C9873T(N3291N))|(ORF1a_polyprotein:C9873T(N3291N))					74	0.023																					1	0.023	0	0.023
10139		G10139T|(ORF1ab_polyprotein:G9874T(G3292C))|(ORF1a_polyprotein:G9874T(G3292C))					5	0.002																	2	0.001	39	0.012	3	0.002	0.013	0.015
10148		C10148G|(ORF1ab_polyprotein:C9883G(L3295V))|(ORF1a_polyprotein:C9883G(L3295V))					5	0.002									3	0.003	2	0.006	3	0.002	2	0.002	4	0.003			6	0.002	0.016	0.018
10155		A10155T|(ORF1ab_polyprotein:A9890T(D3297V))|(ORF1a_polyprotein:A9890T(D3297V))			2	0.007					2	0.002					2	0.002			3	0.002			3	0.002			5	0.007	0.008	0.015
10156	RATG13	C10156T|(ORF1ab_polyprotein:C9891T(D3297D))|(ORF1a_polyprotein:C9891T(D3297D))	235	0.388																									1	0.388	0	0.388
10157		G10157A|(ORF1ab_polyprotein:G9892A(V3298I))|(ORF1a_polyprotein:G9892A(V3298I))	96	0.159																									1	0.159	0	0.159
10159		A10159C|(ORF1ab_polyprotein:A9894C(V3298V))|(ORF1a_polyprotein:A9894C(V3298V))					4	0.001			2	0.002					2	0.002	2	0.006					4	0.003			5	0.001	0.013	0.014
10165		C10165T|(ORF1ab_polyprotein:C9900T(Y3300Y))|(ORF1a_polyprotein:C9900T(Y3300Y))																			11	0.008					220	0.07	2	0	0.078	0.078
10167		G10167T|(ORF1ab_polyprotein:G9902T(C3301F))|(ORF1a_polyprotein:G9902T(C3301F))			10	0.037	4	0.001									4	0.004	2	0.006	2	0.001	2	0.002					6	0.038	0.013	0.051
10177		T10177C|(ORF1ab_polyprotein:T9912C(H3304H))|(ORF1a_polyprotein:T9912C(H3304H))																									70	0.022	1	0	0.022	0.022
10178		G10178C|(ORF1ab_polyprotein:G9913C(V3305L))|(ORF1a_polyprotein:G9913C(V3305L))					7	0.002					2	0.005			2	0.002			34	0.025	2	0.002	5	0.003	4	0.001	7	0.002	0.038	0.04
10198		C10198T|(ORF1ab_polyprotein:C9933T(D3311D))|(ORF1a_polyprotein:C9933T(D3311D))	541	0.923	243	0.92	2780	0.901			1109	0.996	400	0.995			886	0.992	342	0.997	1312	0.992	995	0.998	1466	0.997	3058	0.996	11	2.744	7.963	10.707
10201		G10201C|(ORF1ab_polyprotein:G9936C(M3312I))|(ORF1a_polyprotein:G9936C(M3312I))			2	0.008					2	0.002															88	0.029	3	0.008	0.031	0.039
10204		T10204C|(ORF1ab_polyprotein:T9939C(L3313L))|(ORF1a_polyprotein:T9939C(L3313L))	18	0.031	14	0.053	42	0.014																			64	0.021	4	0.098	0.021	0.119
10221		A10221T|(ORF1ab_polyprotein:A9956T(D3319V))|(ORF1a_polyprotein:A9956T(D3319V))	20	0.003	16	0.004	166	0.003			11	0.002	70	0.003	204	0.004	97	0.003	46	0.003	24	0.002	147	0.003			167	0.003	11	0.01	0.023	0.033
10256		G10256T|(ORF1ab_polyprotein:G9991T(V3331L))|(ORF1a_polyprotein:G9991T(V3331L))					1062	0.017																					1	0.017	0	0.017
10265		G10265T|(ORF1ab_polyprotein:G10000T(G3334C))|(ORF1a_polyprotein:G10000T(G3334C))																							585	0.399			1	0	0.399	0.399
10266		G10266C|(ORF1ab_polyprotein:G10001C(G3334A))|(ORF1a_polyprotein:G10001C(G3334A))	32	0.004	14	0.003	209	0.003			18	0.004	84	0.003	197	0.003	142	0.004	55	0.004	36	0.003	145	0.003			211	0.004	11	0.01	0.028	0.038
10279	RATG13	C10279T|(ORF1ab_polyprotein:C10014T(L3338L))|(ORF1a_polyprotein:C10014T(L3338L))																									4618	0.085	1	0	0.085	0.085
10280		A10280C|(ORF1ab_polyprotein:A10015C(R3339R))|(ORF1a_polyprotein:A10015C(R3339R))	11	0.001	6	0.001	101	0.002					28	0.001	145	0.003	85	0.002	25	0.002	19	0.002	89	0.002			113	0.002	10	0.004	0.014	0.018
10282		G10282C|(ORF1ab_polyprotein:G10017C(R3339S))|(ORF1a_polyprotein:G10017C(R3339S))																									2069	0.038	1	0	0.038	0.038
10286		A10286T|(ORF1ab_polyprotein:A10021T(I3341F))|(ORF1a_polyprotein:A10021T(I3341F))	14	0.002	5	0.001	98	0.002			7	0.001	37	0.002	104	0.002	69	0.002	28	0.002			101	0.002			123	0.002	10	0.005	0.013	0.018
10310		G10310C|(ORF1ab_polyprotein:G10045C(V3349L))|(ORF1a_polyprotein:G10045C(V3349L))									5	0.001															1439	0.028	2	0	0.029	0.029
10319		C10319T|(ORF1ab_polyprotein:C10054T(L3352F))|(ORF1a_polyprotein:C10054T(L3352F))					2261	0.038																					1	0.038	0	0.038
10323		A10323G|(ORF1ab_polyprotein:A10058G(K3353R))|(ORF1a_polyprotein:A10058G(K3353R))			257	0.059																							1	0.059	0	0.059
10324		G10324C|(ORF1ab_polyprotein:G10059C(K3353N))|(ORF1a_polyprotein:G10059C(K3353N))	11	0.001			72	0.001			11	0.003	35	0.001	85	0.001	60	0.002	16	0.001	13	0.001	79	0.002			75	0.001	10	0.002	0.012	0.014
10327	RATG13	T10327A|(ORF1ab_polyprotein:T10062A(V3354V))|(ORF1a_polyprotein:T10062A(V3354V))	13	0.002	12	0.003	93	0.002			7	0.002	45	0.002	100	0.002	57	0.002	22	0.002	22	0.002	83	0.002			105	0.002	11	0.007	0.016	0.023
10327		TGA10327-10329del|(ORF1ab_polyprotein:GTTGAT10060-10065GTTdel(VD3354-3355Vdel))|(ORF1a_polyprotein:GTTGAT10060-10065GTTdel(VD3354-3355Vdel))																									1819	0.034	1	0	0.034	0.034
10328		G10328T|(ORF1ab_polyprotein:G10063T(D3355Y))|(ORF1a_polyprotein:G10063T(D3355Y))																	16	0.001							1542	0.029	2	0	0.03	0.03
10330		T10330C|(ORF1ab_polyprotein:T10065C(D3355D))|(ORF1a_polyprotein:T10065C(D3355D))					1024	0.017																					1	0.017	0	0.017
10361		10361-insertT|(ORF1ab_polyprotein:10096insertT(3366fs))|(ORF1a_polyprotein:10096insertT(3366fs))					1076	0.018																					1	0.018	0	0.018
10361		T10361G|(ORF1ab_polyprotein:T10096G(F3366V))|(ORF1a_polyprotein:T10096G(F3366V))	11	0.001	7	0.002	89	0.001			13	0.003	57	0.002	139	0.002	73	0.002	24	0.002	25	0.002	95	0.002			97	0.002	11	0.004	0.017	0.021
10364		G10364T|(ORF1ab_polyprotein:G10099T(V3367F))|(ORF1a_polyprotein:G10099T(V3367F))																			286	0.027							1	0	0.027	0.027
10365		T10365G|(ORF1ab_polyprotein:T10100G(V3367G))|(ORF1a_polyprotein:T10100G(V3367G))	16	0.002	8	0.002	85	0.001			12	0.003	52	0.002	116	0.002	68	0.002	21	0.002	16	0.001	87	0.002			89	0.002	11	0.005	0.016	0.021
10368		G10368C|(ORF1ab_polyprotein:G10103C(R3368P))|(ORF1a_polyprotein:G10103C(R3368P))	13	0.002	10	0.002	117	0.002			12	0.003	66	0.003	143	0.002	88	0.002	25	0.002	25	0.002	120	0.003			102	0.002	11	0.006	0.019	0.025
10368		G10368-10368del|(ORF1ab_polyprotein:10103-10103del(3368fs))|(ORF1a_polyprotein:10103-10103del(3368fs))																			345	0.032							1	0	0.032	0.032
10376		C10376T|(ORF1ab_polyprotein:C10111T(P3371S))|(ORF1a_polyprotein:C10111T(P3371S))					1279	0.021																					1	0.021	0	0.021
10424		G10424C|(ORF1ab_polyprotein:G10159C(G3387R))|(ORF1a_polyprotein:G10159C(G3387R))	10	0.001	5	0.001	94	0.002			7	0.002	45	0.002	71	0.001	58	0.002	22	0.002	18	0.002	67	0.001			56	0.001	11	0.004	0.013	0.017
10425		GT10425-10426del|(ORF1ab_polyprotein:10160-10161del(3387fs))|(ORF1a_polyprotein:10160-10161del(3387fs))															5442	0.145											1	0	0.145	0.145
10427		G10427-10427del|(ORF1ab_polyprotein:10162-10162del(3388fs))|(ORF1a_polyprotein:10162-10162del(3388fs))			190	0.044																							1	0.044	0	0.044
10429		T10429A|(ORF1ab_polyprotein:T10164A(V3388V))|(ORF1a_polyprotein:T10164A(V3388V))															5443	0.145											1	0	0.145	0.145
[truncated: 4,127 more rows]

## Sheet: CH-1
			ERR9862099		ERR9861936		ERR9862221		ERR9861977		ERR9862222		ERR9862449		ERR9862207		ERR9862228		ERR9862208		ERR9862229		ERR9862085		ERR9861963		ERR9861984		ERR9862106		ERR9861922		ERR9861943		ERR9862301		ERR9862530							Key
			('2021-06-14', '')		('2021-07-11', '')		('2021-05-24', '')		('2021-07-03', '')		('2021-05-25', '')		('2021-02-16', '')		('2021-05-24', '')		('2021-05-24', '')		('2021-05-25', '')		('2021-05-25', '')		('2021-06-14', '')		('2021-07-03', '')		('2021-07-03', '')		('2021-06-14', '')		('2021-07-11', '')		('2021-07-11', '')		('2021-02-16', '')		('2021-02-16', '')								Cryptic Sewershed
Position	Flagged	Sequences	Count	Abundance	Count	Abundance	Count	Abundance	Count	Abundance	Count	Abundance	Count	Abundance	Count	Abundance	Count	Abundance	Count	Abundance	Count	Abundance	Count	Abundance	Count	Abundance	Count	Abundance	Count	Abundance	Count	Abundance	Count	Abundance	Count	Abundance	Count	Abundance	Total samples	Positives Sum	Negatives Sum	Total Sum			Non-Cryptic Sewershed
30		A30T																																			5	0.018	1	0	0.018	0.018
73		A73G													3	0.158																							1	0	0.158	0.158
77		T77A													2	0.4																					77	0.002	2	0	0.402	0.402
79		A79C					26	0.001			21	0.001																	9	0.001	2	0.4							4	0.002	0.401	0.403
81		A81C	17	0.001			34	0.001			24	0.001			2	0.333													10	0.002									5	0.003	0.335	0.338
82		A82G													3	0.429																							1	0	0.429	0.429
83		T83G													5	0.5																							1	0	0.5	0.5
84		C84A																															7	0.001			1293	0.039	2	0	0.04	0.04
89		T89G			2	0.667									4	0.267																							2	0.667	0.267	0.934
90		G90C													2	0.133																							1	0	0.133	0.133
91	RATG13	G91A							2482	0.242																													1	0.242	0	0.242
91		G91C																					2	0.5															1	0	0.5	0.5
92		C92G																					2	0.5													66	0.002	2	0	0.502	0.502
100		C100A													5	0.312													7	0.001	2	0.286							3	0	0.599	0.599
101		G101A													9	0.562			2	0.667			3	0.75							2	0.286							4	0	2.265	2.265
102		G102A													8	0.5							2	0.5															2	0	1	1
103		C103A													7	0.438							2	0.5							3	0.429							3	0	1.367	1.367
104		T104A													6	0.375															2	0.286					64	0.002	3	0	0.663	0.663
105		G105A													12	0.667							3	0.75							3	0.375							3	0	1.792	1.792
106		C106A													11	0.275							3	0.333													65	0.002	3	0	0.61	0.61
106		C106T							7756	0.755																													1	0.755	0	0.755
107		A107C	13	0.001																													10	0.002			365	0.011	3	0.001	0.013	0.014
108		T108A													3	0.059																					237	0.007	2	0	0.066	0.066
109		G109T	24	0.002											2	0.039			2	0.077									11	0.002	2	0.167	13	0.002			348	0.01	7	0.002	0.297	0.299
109		G109A													14	0.275	3	0.3	3	0.115	2	0.095																	4	0	0.785	0.785
110		C110A													5	0.083																					146	0.004	2	0	0.087	0.087
111		T111A													3	0.043																	10	0.002			34	0.001	3	0	0.046	0.046
111		T111C																	2	0.045													7	0.001					2	0	0.046	0.046
111		T111G									20	0.001																							2	0.333	1373	0.041	3	0.001	0.374	0.375
112		T112G																															11	0.002			576	0.017	2	0	0.019	0.019
113		A113C																			3	0.059							12	0.002			26	0.004			67	0.002	4	0	0.067	0.067
114		G114C																			2	0.039																	1	0	0.039	0.039
114		G114A													7	0.084	2	0.087			3	0.059																	3	0	0.23	0.23
114		G114T	14	0.001											3	0.036	2	0.087	2	0.04	3	0.059			2	0.25			8	0.001			22	0.004			576	0.017	9	0.001	0.494	0.495
115		T115A													4	0.047	2	0.087	3	0.059	2	0.039															35	0.001	5	0	0.233	0.233
116		G116A													3	0.035			2	0.038	4	0.077																	3	0	0.15	0.15
116		G116T	39	0.003					14	0.001					4	0.047	2	0.087			6	0.115							9	0.001	3	0.188	16	0.003			71	0.002	9	0.004	0.443	0.447
117		C117A													7	0.081					3	0.058															125	0.004	3	0	0.143	0.143
118		A118T																															88	0.014			216	0.006	2	0	0.02	0.02
118		A118C													4	0.045	3	0.13	2	0.038	2	0.036															62	0.002	5	0	0.251	0.251
119		C119A													5	0.056	2	0.087	2	0.038	3	0.055															102	0.003	5	0	0.239	0.239
120		T120A													2	0.018																					246	0.007	2	0	0.025	0.025
120		T120C																	2	0.025													12	0.002					2	0	0.027	0.027
121		C121T																	2	0.022													7	0.001					2	0	0.023	0.023
121		C121A													2	0.015			4	0.043																	40	0.001	3	0	0.059	0.059
122		A122C	20	0.002							21	0.001			5	0.033			3	0.032	6	0.067	2	0.133					8	0.001									7	0.003	0.266	0.269
123		C123A													4	0.026					7	0.077															62	0.002	3	0	0.105	0.105
124		G124A					27	0.001							4	0.025			4	0.04																			3	0.001	0.065	0.066
124		G124T					43	0.002			38	0.002			7	0.044			8	0.081	2	0.021									2	0.118	13	0.002			202	0.006	8	0.004	0.272	0.276
125		C125G															2	0.045																					1	0	0.045	0.045
125		C125A					215	0.009			161	0.009			19	0.119	4	0.091	7	0.071	7	0.073									3	0.176					34	0.001	8	0.018	0.531	0.549
126		A126T																	4	0.039																	166	0.005	2	0	0.044	0.044
126		A126C													3	0.018					6	0.06															209	0.006	3	0	0.084	0.084
127		G127A					34	0.001			31	0.002							3	0.029	3	0.03																	4	0.003	0.059	0.062
127		G127T	16	0.001			89	0.004			66	0.004			5	0.03	3	0.067	2	0.02	6	0.06							7	0.001			11	0.002			49	0.001	10	0.009	0.181	0.19
128		T128C																			2	0.02																	1	0	0.02	0.02
128		T128A					51	0.002			44	0.002			2	0.012																					206	0.006	4	0.004	0.018	0.022
128		T128G					81	0.003			64	0.003			14	0.082	2	0.044	2	0.019	7	0.069															50	0.002	7	0.006	0.216	0.222
129		A129C					61	0.002			39	0.002			4	0.023			6	0.057			2	0.133									18	0.003			189	0.006	7	0.004	0.222	0.226
130		T130C																			3	0.029																	1	0	0.029	0.029
130		T130G					63	0.003			46	0.002			7	0.041	4	0.089	8	0.076	5	0.049																	6	0.005	0.255	0.26
131		A131G																	2	0.019	2	0.019																	2	0	0.038	0.038
131		A131C					41	0.002			20	0.001			5	0.029	3	0.067	5	0.047	4	0.039															93	0.003	7	0.003	0.185	0.188
132		A132C	19	0.002			68	0.003			48	0.003			14	0.081			6	0.057	11	0.107	5	0.333					9	0.001			8	0.001			57	0.002	10	0.008	0.582	0.59
133		T133C													4	0.023					2	0.019																	2	0	0.042	0.042
133		T133A					48	0.002			27	0.001									4	0.038															237	0.007	4	0.003	0.045	0.048
133		T133G					82	0.003			57	0.003			12	0.069	4	0.087	8	0.075	7	0.067															63	0.002	7	0.006	0.3	0.306
134		T134C					27	0.001			23	0.001			3	0.017																							3	0.002	0.017	0.019
134		T134A					57	0.002			56	0.003			3	0.017																					156	0.005	4	0.005	0.022	0.027
134		T134G					93	0.004			77	0.004			11	0.064	4	0.087	13	0.123	9	0.087																	6	0.008	0.361	0.369
135		A135G									20	0.001			2	0.012	2	0.043																					3	0.001	0.055	0.056
135		A135T									20	0.001							5	0.047																	257	0.008	3	0.001	0.055	0.056
135		A135C					45	0.002			34	0.002			14	0.081	4	0.087	5	0.047	4	0.038	3	0.2															7	0.004	0.453	0.457
136		A136G					27	0.001							4	0.023																							2	0.001	0.023	0.024
136		A136T					76	0.003			38	0.002					2	0.043			4	0.038											13	0.002			908	0.027	6	0.005	0.11	0.115
136		A136C	19	0.002			83	0.003			44	0.002			7	0.04			4	0.037	10	0.095							9	0.001									7	0.007	0.173	0.18
137		T137C					27	0.001							2	0.011					2	0.019																	3	0.001	0.03	0.031
137		T137A					61	0.002			60	0.003			4	0.023			3	0.028																	239	0.007	5	0.005	0.058	0.063
137		T137G					100	0.004			90	0.005			10	0.057	2	0.043	5	0.047	8	0.076															52	0.002	7	0.009	0.225	0.234
138		A138T									22	0.001							2	0.019	2	0.019											9	0.001			142	0.004	5	0.001	0.043	0.044
138		A138C					67	0.003			54	0.003			7	0.04	3	0.065	4	0.037	4	0.038							8	0.001									7	0.006	0.181	0.187
139		A139T					58	0.002			43	0.002			2	0.011																					356	0.011	4	0.004	0.022	0.026
139		A139G					43	0.002			23	0.001			5	0.029			2	0.019																			4	0.003	0.048	0.051
139		A139C					123	0.005			85	0.005			8	0.046			3	0.028	5	0.048	2	0.133															6	0.01	0.255	0.265
140		C140G					32	0.001			23	0.001			4	0.023	2	0.043	4	0.037	3	0.029															46	0.001	7	0.002	0.133	0.135
140		C140A					48	0.002			46	0.002			13	0.074	2	0.043	8	0.074	10	0.095											10	0.002			4196	0.126	8	0.004	0.414	0.418
140		C140T	9453	0.787			44	0.002			37	0.002					2	0.043	2	0.019									8	0.001			7	0.001					7	0.791	0.064	0.855
141		T141A					34	0.001			31	0.002																									755	0.023	3	0.003	0.023	0.026
141		T141G					117	0.005			81	0.004			19	0.109	2	0.043	11	0.102	5	0.048											7	0.001			150	0.005	8	0.009	0.308	0.317
142		A142T					41	0.002			38	0.002			2	0.011																					35	0.001	4	0.004	0.012	0.016
142		A142G					40	0.002			29	0.002			5	0.029			2	0.019																			4	0.004	0.048	0.052
142		A142C					62	0.002			48	0.003			13	0.074			2	0.019	7	0.067	4	0.267													391	0.012	7	0.005	0.439	0.444
143		A143G					47	0.002			42	0.002			4	0.023																							3	0.004	0.023	0.027
143		A143T					62	0.002			50	0.003									2	0.019															512	0.015	4	0.005	0.034	0.039
143		A143C					89	0.004			64	0.003			9	0.051	3	0.064	4	0.037	7	0.067	2	0.133					9	0.001			7	0.001					9	0.007	0.354	0.361
144		T144A					33	0.001			36	0.002			3	0.017					4	0.038															1022	0.031	5	0.003	0.086	0.089
144		T144G					119	0.005			89	0.005			8	0.045	5	0.106	17	0.157	13	0.124									2	0.118					104	0.003	8	0.01	0.553	0.563
145		T145A					64	0.003			52	0.003			5	0.028																					397	0.012	4	0.006	0.04	0.046
145		T145G					146	0.006			133	0.007			19	0.108	3	0.064	10	0.092	9	0.086									2	0.118							7	0.013	0.468	0.481
146		A146G					46	0.002			28	0.001									2	0.019																	3	0.003	0.019	0.022
146		A146T					47	0.002			28	0.001			4	0.023																	7	0.001			170	0.005	5	0.003	0.029	0.032
146		A146C					139	0.006			111	0.006			7	0.04			4	0.037	5	0.048																	5	0.012	0.125	0.137
147		C147T									20	0.001			3	0.017																	7	0.001					3	0.001	0.018	0.019
147		C147G									19	0.001			3	0.017			2	0.018																	72	0.002	4	0.001	0.037	0.038
147		C147A					62	0.002			41	0.002			9	0.051	4	0.085	6	0.055	6	0.057															2846	0.086	7	0.004	0.334	0.338
148		T148A					57	0.002			37	0.002			4	0.023			3	0.028																	816	0.025	5	0.004	0.076	0.08
148		T148G					270	0.011			218	0.012			16	0.091	5	0.106	9	0.083	10	0.095											7	0.001					7	0.023	0.376	0.399
149		G149C					28	0.001							2	0.011			3	0.028																			3	0.001	0.039	0.04
149		G149A					38	0.002							5	0.028	3	0.064			2	0.019									2	0.118							5	0.002	0.229	0.231
149		G149T	26	0.002			112	0.004	24	0.002	84	0.004			13	0.074	3	0.064	6	0.055	3	0.029									5	0.294	42	0.007			1026	0.031	11	0.012	0.554	0.566
150		T150C					67	0.003			42	0.002							2	0.018																			3	0.005	0.018	0.023
150		T150A					69	0.003			62	0.003			3	0.017			2	0.018	2	0.019															94	0.003	6	0.006	0.057	0.063
150		T150G					156	0.006			126	0.007			19	0.107	4	0.085	13	0.119	9	0.086															46	0.001	7	0.013	0.398	0.411
151		C151-151del													3	0.017																							1	0	0.017	0.017
151		C151T													6	0.034			2	0.018	2	0.019											8	0.001					4	0	0.072	0.072
151		C151G					61	0.002			35	0.002			5	0.028			2	0.018	3	0.029															66	0.002	6	0.004	0.077	0.081
151		C151A					46	0.002			35	0.002			12	0.068	2	0.043	7	0.064	7	0.067											7	0.001			1075	0.032	8	0.004	0.275	0.279
152		G152C					29	0.001			21	0.001									3	0.029																	3	0.002	0.029	0.031
152		G152A					44	0.002			31	0.002			7	0.04			2	0.018																			4	0.004	0.058	0.062
152		G152T	15	0.001			84	0.003			68	0.004			6	0.034	3	0.064	2	0.018	5	0.048											30	0.005			1606	0.048	9	0.008	0.217	0.225
153		T153A					29	0.001							2	0.011			3	0.028																	68	0.002	4	0.001	0.041	0.042
153		T153G					107	0.004	11	0.001	85	0.005			22	0.124	5	0.106	8	0.073	6	0.057															208	0.006	8	0.01	0.366	0.376
154		T154C							15	0.001	20	0.001							3	0.028																			3	0.002	0.028	0.03
154		T154A					45	0.002			38	0.002			5	0.028																							3	0.004	0.028	0.032
154		T154G					228	0.009	15	0.001	190	0.01			18	0.102	6	0.128	13	0.119	14	0.133															376	0.011	8	0.02	0.493	0.513
155		G155C													3	0.017			2	0.018	2	0.019																	3	0	0.054	0.054
155		G155A					61	0.002			34	0.002			6	0.034	3	0.064	3	0.028	3	0.029																	6	0.004	0.155	0.159
155		G155T	15	0.001			67	0.003	13	0.001	57	0.003			8	0.045	4	0.085	8	0.073	7	0.067											51	0.008			2303	0.068	10	0.008	0.346	0.354
156		A156G					37	0.001			26	0.001							2	0.018																	151	0.004	4	0.002	0.022	0.024
156		A156T													4	0.023																					3532	0.105	2	0	0.128	0.128
156		A156C					91	0.004			80	0.004			7	0.04			7	0.064	2	0.019	2	0.133															6	0.008	0.256	0.264
157		C157G					28	0.001			23	0.001			3	0.017																					240	0.007	4	0.002	0.024	0.026
157		C157T									28	0.001			5	0.028			2	0.018													11	0.002					4	0.001	0.048	0.049
157		C157A					210	0.008			162	0.009			15	0.085	3	0.064	10	0.092	8	0.076															2404	0.071	7	0.017	0.388	0.405
158		A158G					35	0.001			25	0.001			2	0.011			2	0.018																			4	0.002	0.029	0.031
158		A158C					53	0.002			39	0.002			8	0.045			3	0.027	3	0.029	2	0.133									7	0.001			87	0.003	8	0.004	0.238	0.242
159		G159C																	2	0.018	3	0.029															115	0.003	3	0	0.05	0.05
159		G159A					30	0.001			24	0.001			4	0.022	2	0.043			4	0.038															103	0.003	6	0.002	0.106	0.108
159		G159T	14	0.001			56	0.002	12	0.001	40	0.002			2	0.011	4	0.085	7	0.064	7	0.067											9	0.001			286	0.008	10	0.006	0.236	0.242
160		G160C									21	0.001			2	0.011					2	0.019																	3	0.001	0.03	0.031
160		G160A					67	0.003			37	0.002			5	0.028																							3	0.005	0.028	0.033
160		G160T	17	0.001			78	0.003	12	0.001	62	0.003			9	0.051			5	0.045	5	0.048									2	0.105					259	0.005	9	0.008	0.254	0.262
161		A161G													2	0.011																					220	0.004	2	0	0.015	0.015
161		A161T																																			899	0.018	1	0	0.018	0.018
161		A161C					53	0.002			43	0.002			10	0.056			3	0.027	4	0.038											12	0.002			79	0.002	7	0.004	0.125	0.129
162		C162T					26	0.001			21	0.001			3	0.017																							3	0.002	0.017	0.019
162		C162G					29	0.001			22	0.001			3	0.017			2	0.018																	106	0.002	5	0.002	0.037	0.039
162		C162A					232	0.009			202	0.011			16	0.089	2	0.043	7	0.064	6	0.057											16	0.002			808	0.016	8	0.02	0.271	0.291
163		A163T					28	0.001	11	0.001	26	0.001			2	0.011																					701	0.014	5	0.003	0.025	0.028
163		A163C					121	0.005	11	0.001	104	0.006			10	0.056			4	0.036	9	0.086							8	0.001	2	0.087	20	0.003			744	0.015	10	0.012	0.284	0.296
164		C164T													5	0.028			3	0.027																			2	0	0.055	0.055
164		C164G					34	0.001			34	0.002			6	0.034					2	0.019							7	0.001			7	0.001					6	0.003	0.055	0.058
164		C164A	14	0.001			49	0.002			40	0.002			6	0.034	2	0.043	6	0.055	12	0.113									3	0.125	11	0.002			1940	0.038	10	0.005	0.41	0.415
165		G165C					29	0.001											2	0.018													9	0.001			638	0.012	4	0.001	0.031	0.032
165		G165A					28	0.001			19	0.001							3	0.027	3	0.028											10	0.002			281	0.005	6	0.002	0.062	0.064
165		G165T	14	0.001			69	0.003	21	0.002	45	0.002			10	0.056	3	0.064	4	0.036	14	0.132	3	0.111					12	0.002							606	0.012	11	0.008	0.413	0.421
166		A166T					34	0.001	15	0.001	33	0.002					2	0.043	2	0.018	3	0.028							8	0.001			10	0.002			843	0.016	9	0.004	0.108	0.112
166		A166G	16	0.001			200	0.008	23	0.002	177	0.009			4	0.022							2	0.074					10	0.002			24	0.004					8	0.02	0.102	0.122
166		A166C			2	0.25	85	0.003			62	0.003			10	0.056	4	0.085	7	0.064	4	0.038							8	0.001	2	0.083	25	0.004			504	0.01	11	0.256	0.341	0.597
167		G167C									21	0.001			2	0.011					2	0.019							9	0.001			7	0.001			146	0.003	6	0.001	0.035	0.036
167		G167A					36	0.001							2	0.011					4	0.038											29	0.004					4	0.001	0.053	0.054
167		G167T	22	0.002	2	0.25	83	0.003	19	0.002	65	0.003			6	0.034	4	0.085	5	0.045	3	0.028	4	0.148	2	0.105			8	0.001	3	0.125	16	0.002			1205	0.023	15	0.26	0.596	0.856
168		T168C	121	0.01											2	0.011													60	0.009			7	0.001					4	0.01	0.021	0.031
168		T168A									27	0.001			2	0.011					2	0.019									2	0.083					631	0.012	5	0.001	0.125	0.126
168		T168G	15	0.001			66	0.003			53	0.003			10	0.056			4	0.036	6	0.057							8	0.001			13	0.002			350	0.007	9	0.007	0.159	0.166
169		A169T																	2	0.018																	369	0.007	2	0	0.025	0.025
169		A169C					70	0.003	17	0.002	59	0.003			7	0.039			4	0.036	10	0.094	4	0.143	2	0.105			8	0.001			22	0.003			392	0.007	11	0.008	0.428	0.436
170		A170T							11	0.001					2	0.011																	12	0.002			1707	0.032	4	0.001	0.045	0.046
170		A170C	13	0.001			101	0.004	23	0.002	89	0.005			9	0.05			4	0.036	9	0.085							14	0.002			30	0.005			111	0.002	10	0.012	0.18	0.192
171		C171G					35	0.001			22	0.001			5	0.028			3	0.027													10	0.002			157	0.003	6	0.002	0.06	0.062
171		C171T					41	0.002			26	0.001			7	0.039			2	0.018	3	0.028											15	0.002					6	0.003	0.087	0.09
171		C171A	14	0.001			57	0.002	17	0.002	57	0.003			6	0.034	4	0.083	8	0.073	6	0.057							11	0.002			13	0.002			3758	0.07	11	0.008	0.321	0.329
172		T172C	17	0.001			74	0.003	12	0.001	57	0.003							4	0.036	2	0.019							10	0.002			15	0.002					8	0.008	0.059	0.067
172		T172A	17	0.001	2	0.222	51	0.002			39	0.002			5	0.028	2	0.042											14	0.002			14	0.002			3320	0.062	9	0.227	0.136	0.363
172		T172G	22	0.002			97	0.004	20	0.002	85	0.005			15	0.084	3	0.062	8	0.073	8	0.075	3	0.107					16	0.002			14	0.002			518	0.01	12	0.013	0.415	0.428
173		C173-173del																			3	0.028																	1	0	0.028	0.028
173		C173T							13	0.001					2	0.011			3	0.027			2	0.071													144	0.003	5	0.001	0.112	0.113
173		C173G	17	0.001			41	0.002			30	0.002			9	0.05			2	0.018	3	0.028			3	0.158			9	0.001							206	0.004	9	0.005	0.259	0.264
173		C173A	16	0.001			42	0.002	19	0.002	30	0.002			7	0.039	2	0.042	3	0.027	6	0.057	3	0.107									9	0.001			2787	0.052	11	0.007	0.325	0.332
174		G174C					28	0.001			35	0.002			3	0.017																					178	0.003	4	0.003	0.02	0.023
174		G174T	13	0.001			75	0.003	26	0.002	48	0.003			9	0.05	4	0.083	8	0.073	10	0.094			4	0.211			9	0.001			22	0.003			889	0.017	12	0.009	0.532	0.541
175		T175A	13	0.001			46	0.002	14	0.001	42	0.002							3	0.027									7	0.001			13	0.002			1107	0.021	8	0.006	0.051	0.057
175		T175C					33	0.001			24	0.001			2	0.011							2	0.071					7	0.001			25	0.004					6	0.002	0.087	0.089
175		T175G	22	0.002			95	0.004	23	0.002	85	0.005			13	0.073	3	0.062	6	0.055	8	0.075							18	0.003			24	0.004			999	0.019	11	0.013	0.291	0.304
176		C176T					41	0.002	27	0.003	35	0.002							4	0.036	2	0.019							12	0.002			16	0.002					7	0.007	0.059	0.066
176		C176G													3	0.017			2	0.018	5	0.047							10	0.002	2	0.08	8	0.001			149	0.003	7	0	0.168	0.168
176		C176A	14	0.001			47	0.002	15	0.001	35	0.002			10	0.056			7	0.064	5	0.047			2	0.105			8	0.001	2	0.08	19	0.003			2030	0.038	12	0.006	0.394	0.4
177		T177C							11	0.001									2	0.018									7	0.001									3	0.001	0.019	0.02
177		T177G	19	0.002			71	0.003			55	0.003			18	0.101	2	0.042	8	0.073	5	0.047							22	0.003			11	0.002			404	0.008	10	0.008	0.276	0.284
178		A178G							18	0.002					2	0.011																	7	0.001					3	0.002	0.012	0.014
178		A178T					51	0.002	17	0.002	31	0.002																					18	0.003			285	0.005	5	0.006	0.008	0.014
178		A178C	14	0.001			59	0.002	17	0.002	40	0.002			10	0.056			9	0.082	3	0.028											19	0.003			879	0.016	9	0.007	0.185	0.192
179		T179A					40	0.002	19	0.002	40	0.002							3	0.027									13	0.002			8	0.001	2	0.182	440	0.008	8	0.006	0.22	0.226
179		T179G	23	0.002			74	0.003	15	0.001	66	0.004			12	0.067	4	0.083	7	0.064	9	0.085							22	0.003	3	0.12	20	0.003			236	0.004	12	0.01	0.429	0.439
180		C180T					28	0.001	12	0.001	27	0.001			2	0.011			2	0.018	2	0.019															94	0.002	7	0.003	0.05	0.053
180		C180G									25	0.001			5	0.028					3	0.028			2	0.105											406	0.008	5	0.001	0.169	0.17
180		C180A	19	0.002			48	0.002	16	0.002	37	0.002			10	0.056	6	0.125	9	0.081	5	0.047							15	0.002			9	0.001			6280	0.117	11	0.008	0.429	0.437
181		T181A							11	0.001					2	0.011							3	0.103					7	0.001			16	0.002			421	0.008	6	0.001	0.125	0.126
181		T181G	29	0.002			105	0.004	24	0.002	79	0.004			14	0.078	5	0.104	15	0.135	8	0.075							15	0.002	2	0.077	22	0.003			1453	0.027	12	0.012	0.501	0.513
182		T182C	14	0.001			37	0.001	15	0.001	30	0.002									3	0.028							9	0.001									6	0.005	0.029	0.034
182		T182A							12	0.001	30	0.002					2	0.042															7	0.001			813	0.015	5	0.003	0.058	0.061
182		T182G	26	0.002			124	0.005	15	0.001	116	0.006			17	0.094	3	0.062	10	0.09	12	0.113							20	0.003	3	0.115	10	0.002			187	0.003	12	0.014	0.482	0.496
183		C183G									20	0.001			4	0.022					2	0.019											10	0.002			1608	0.03	5	0.001	0.073	0.074
183		C183T			2	0.222	26	0.001			23	0.001			2	0.011			2	0.018	3	0.028	2	0.069									22	0.003			156	0.003	9	0.224	0.132	0.356
183		C183A	15	0.001			39	0.002	14	0.001	33	0.002			3	0.017			9	0.081	7	0.066	3	0.103	3	0.158			12	0.002			14	0.002	3	0.273	6384	0.119	13	0.006	0.821	0.827
184		T184A					32	0.001	16	0.002	23	0.001							3	0.027									7	0.001			10	0.002			1038	0.019	7	0.004	0.049	0.053
184		T184G	39	0.003			154	0.006	27	0.003	120	0.006			12	0.066	5	0.104	8	0.072	11	0.104	2	0.069	2	0.105			18	0.003	3	0.115	23	0.003			904	0.017	14	0.018	0.658	0.676
185		G185A																			3	0.028			2	0.105							7	0.001			69	0.001	4	0	0.135	0.135
185		G185C			2	0.222	29	0.001			22	0.001									2	0.019											18	0.003			54	0.001	6	0.224	0.023	0.247
185		G185T	18	0.001	2	0.222	76	0.003	17	0.002	53	0.003			12	0.066	3	0.062	4	0.036	6	0.057	3	0.103	2	0.105			10	0.001	2	0.077	49	0.007			2016	0.038	15	0.231	0.552	0.783
186		C186G	16	0.001			27	0.001	23	0.002	24	0.001			2	0.011																	13	0.002			497	0.009	7	0.005	0.022	0.027
186		C186T													5	0.027																	11	0.002					2	0	0.029	0.029
186		C186A	19	0.002			61	0.002	23	0.002	29	0.002			7	0.038	3	0.062	6	0.054	12	0.113	3	0.103					10	0.001	2	0.077	17	0.003			3632	0.068	13	0.008	0.519	0.527
187		A187G	20	0.002			49	0.002	13	0.001	37	0.002			2	0.011													11	0.002			14	0.002			121	0.002	8	0.007	0.017	0.024
187		A187T					28	0.001	11	0.001					2	0.011															2	0.077	17	0.003	2	0.182	2593	0.048	7	0.002	0.321	0.323
187		A187C	18	0.001	2	0.222	40	0.002	13	0.001	53	0.003			6	0.033			3	0.027	2	0.019							9	0.001	2	0.077	15	0.002			528	0.01	12	0.229	0.169	0.398
188		G188C									20	0.001			4	0.022			2	0.018	2	0.019											9	0.001			367	0.007	6	0.001	0.067	0.068
188		G188A													4	0.022			2	0.018									7	0.001	3	0.115	7	0.001			161	0.003	6	0	0.16	0.16
188		G188T	31	0.003	4	0.444	60	0.002	24	0.002	45	0.002			14	0.077	6	0.125	8	0.072	11	0.103	3	0.103					10	0.001	4	0.154	22	0.003			520	0.01	14	0.453	0.648	1.101
189		G189A									29	0.002			2	0.011			2	0.018																	54	0.001	4	0.002	0.03	0.032
189		G189C					42	0.002	16	0.002	24	0.001			5	0.027					2	0.019							10	0.001	3	0.115	13	0.002			66	0.001	9	0.005	0.165	0.17
189		G189T	27	0.002			80	0.003	27	0.003	61	0.003			9	0.049			13	0.117	11	0.103	6	0.207					12	0.002	2	0.077	22	0.003			840	0.016	12	0.011	0.574	0.585
190	RATG13	C190T					36	0.001	13	0.001	25	0.001			7	0.038	2	0.042	5	0.045									7	0.001			12	0.002			148	0.003	9	0.003	0.131	0.134
190		C190G	15	0.001					12	0.001	29	0.002			3	0.016			3	0.027	2	0.019			2	0.105							9	0.001			1373	0.026	9	0.004	0.194	0.198
190		C190A	18	0.001			48	0.002	20	0.002	48	0.003			9	0.049	3	0.062	8	0.072	4	0.037							9	0.001	3	0.115	15	0.002			575	0.011	12	0.008	0.349	0.357
191		T191A															2	0.042	3	0.027	2	0.019															741	0.014	4	0	0.102	0.102
191		T191G	34	0.003			94	0.004	19	0.002	73	0.004			14	0.077	4	0.083	15	0.135	9	0.084	3	0.103					15	0.002	2	0.077	17	0.003			911	0.017	13	0.013	0.581	0.594
192		G192A													2	0.011			2	0.018	2	0.019											9	0.001					4	0	0.049	0.049
192		G192C									19	0.001			3	0.016							2	0.069									9	0.001					4	0.001	0.086	0.087
192		G192T	25	0.002			64	0.003	30	0.003	52	0.003			11	0.06	3	0.062	10	0.09	9	0.084							15	0.002	3	0.115	26	0.004			397	0.007	12	0.011	0.424	0.435
193		C193G	16	0.001			27	0.001	16	0.002	25	0.001			4	0.022			5	0.045	2	0.019							7	0.001	2	0.077	8	0.001			596	0.011	11	0.005	0.176	0.181
193		C193T			2	0.222	31	0.001			23	0.001							4	0.036	2	0.019											10	0.002			107	0.002	7	0.224	0.059	0.283
193		C193A	19	0.002			41	0.002	18	0.002	35	0.002			11	0.06	2	0.042	9	0.081	11	0.103			3	0.158			11	0.002			11	0.002			2219	0.041	12	0.008	0.489	0.497
194		T194A							12	0.001					2	0.011																					385	0.007	3	0.001	0.018	0.019
194		T194C													2	0.011			3	0.027																			2	0	0.038	0.038
194		T194G	27	0.002			79	0.003	24	0.002	72	0.004			17	0.093	4	0.083	4	0.036	14	0.131	2	0.069	2	0.105			14	0.002	2	0.077	19	0.003			2446	0.045	14	0.011	0.644	0.655
195		T195A							11	0.001																					2	0.077	7	0.001			323	0.006	4	0.001	0.084	0.085
195		T195G	26	0.002			73	0.003	13	0.001	53	0.003			11	0.06	2	0.042	9	0.081	13	0.121							19	0.003	2	0.077	16	0.002			2006	0.037	12	0.009	0.423	0.432
196		A196T					35	0.001	14	0.001	25	0.001									2	0.019											20	0.003			2772	0.052	6	0.003	0.074	0.077
196		A196C					53	0.002			44	0.002			10	0.055			5	0.045	4	0.037	3	0.103					13	0.002			17	0.003			177	0.003	9	0.004	0.248	0.252
197		C197T													3	0.016																	13	0.002			63	0.001	3	0	0.019	0.019
197		C197G																	2	0.018	4	0.037											8	0.001			1077	0.02	4	0	0.076	0.076
197		C197A	15	0.001			27	0.001	16	0.002					7	0.038	2	0.042	7	0.062	3	0.028			2	0.105							7	0.001	2	0.182	3814	0.071	11	0.004	0.529	0.533
198		G198A													3	0.016			2	0.018	2	0.019															338	0.006	4	0	0.059	0.059
198		G198C																													3	0.12	7	0.001			160	0.003	3	0	0.124	0.124
198		G198T					53	0.002	27	0.003	35	0.002			11	0.06	5	0.104	3	0.027	13	0.121	4	0.138	2	0.105			11	0.002			14	0.002			1356	0.025	12	0.007	0.584	0.591
199		G199A													2	0.011					3	0.028											8	0.001					3	0	0.04	0.04
199		G199C							11	0.001					3	0.016					3	0.028											7	0.001			172	0.003	5	0.001	0.048	0.049
199		G199T	16	0.001	2	0.222	69	0.003	34	0.003	52	0.003			10	0.055	2	0.042	11	0.098	7	0.065	2	0.069	2	0.105			10	0.001	3	0.12	23	0.003			326	0.006	15	0.232	0.564	0.796
200		T200A							11	0.001											2	0.019							7	0.001							99	0.002	4	0.001	0.022	0.023
200		T200C																					2	0.069							2	0.08	9	0.001					3	0	0.15	0.15
200		T200G	23	0.002			75	0.003	22	0.002	52	0.003			10	0.055	4	0.083	13	0.116	9	0.084	3	0.103					13	0.002			26	0.004			939	0.017	12	0.01	0.464	0.474
201		T201C													2	0.011			3	0.027																	139	0.003	3	0	0.041	0.041
201		T201G	30	0.002			73	0.003	14	0.001	50	0.003			19	0.104	2	0.042	14	0.125	14	0.131	2	0.069	3	0.158			19	0.003			14	0.002			1625	0.03	13	0.009	0.664	0.673
202		T202A																			2	0.019							7	0.001									2	0	0.02	0.02
202		T202G	19	0.002			68	0.003	14	0.001	57	0.003			16	0.088	2	0.042	4	0.036	7	0.065	6	0.207					12	0.002	3	0.12	11	0.002			558	0.01	13	0.009	0.572	0.581
203		C203T							20	0.002					4	0.022	2	0.042	2	0.018													17	0.003					5	0.002	0.085	0.087
203		C203G	15	0.001							22	0.001			4	0.022			2	0.018					2	0.105											516	0.01	6	0.002	0.155	0.157
203		C203A	18	0.001			38	0.002	23	0.002	30	0.002			8	0.044	3	0.062	9	0.08	6	0.056							7	0.001	2	0.08	20	0.003			3574	0.066	12	0.007	0.392	0.399
204		G204C													2	0.011							2	0.069									9	0.001					3	0	0.081	0.081
204		G204T	18	0.001	2	0.222	42	0.002	16	0.002	26	0.001			9	0.049			6	0.054	6	0.056	2	0.069					11	0.002	2	0.08	33	0.005			1349	0.025	13	0.228	0.34	0.568
205		T205A									20	0.001			3	0.016			2	0.018	4	0.037											8	0.001			297	0.006	6	0.001	0.078	0.079
205		T205G	28	0.002			87	0.003	31	0.003	75	0.004			13	0.071	2	0.042	12	0.107	10	0.093	2	0.069					21	0.003			23	0.003			743	0.014	12	0.012	0.402	0.414
206		C206T							18	0.002	25	0.001			5	0.027			4	0.036	2	0.019	2	0.069									22	0.003			73	0.001	8	0.003	0.155	0.158
206		C206G			2	0.222									2	0.011			2	0.018	3	0.028															1846	0.034	5	0.222	0.091	0.313
206		C206A	17	0.001			45	0.002	22	0.002	23	0.001			16	0.088			10	0.089	5	0.047	2	0.069	3	0.158			13	0.002			9	0.001			2067	0.038	12	0.006	0.492	0.498
207		C207G									20	0.001			4	0.022			2	0.018																	610	0.011	4	0.001	0.051	0.052
207		C207T													5	0.027			4	0.036													12	0.002			148	0.003	4	0	0.068	0.068
207		C207A	18	0.001			30	0.001	17	0.002	24	0.001			7	0.038	2	0.042	6	0.054	6	0.056	2	0.069					8	0.001	2	0.08	9	0.001			2440	0.045	13	0.005	0.386	0.391
208		G208C													2	0.011																					178	0.003	2	0	0.014	0.014
208		G208A															2	0.042	2	0.018	3	0.028																	3	0	0.088	0.088
208		G208T	13	0.001			50	0.002	21	0.002	31	0.002			6	0.033	2	0.042	11	0.098	10	0.093	3	0.103	4	0.211			7	0.001			13	0.002			152	0.003	13	0.007	0.586	0.593
209		T209C									22	0.001			4	0.022																	11	0.002					3	0.001	0.024	0.025
209		T209G	36	0.003			95	0.004	27	0.003	76	0.004			17	0.093			9	0.08	8	0.074	2	0.069					27	0.004			22	0.003	2	0.182	3585	0.067	12	0.014	0.572	0.586
210		G210C																			3	0.028											9	0.001					2	0	0.029	0.029
210		G210A									19	0.001			2	0.011			2	0.018	2	0.019											9	0.001					5	0.001	0.049	0.05
210	Delta	G210T	25	0.002	6	0.667	47	0.002	91	0.009	46	0.002			7	0.038	2	0.042	7	0.062	11	0.102	7	0.241	10	0.526			12	0.002	20	0.8	6578	0.993			831	0.015	15	0.682	2.821	3.503
211		T211C																	2	0.018																			1	0	0.018	0.018
211		T211G	26	0.002			44	0.002	12	0.001	44	0.002			11	0.06	4	0.083	9	0.08	11	0.102	5	0.172					15	0.002			9	0.001			2241	0.042	12	0.007	0.542	0.549
212		T212A													3	0.016					2	0.019															447	0.008	3	0	0.043	0.043
212		T212G	22	0.002			54	0.002			36	0.002			15	0.082	2	0.042	6	0.054	3	0.028							12	0.002							436	0.008	9	0.006	0.216	0.222
213		G213A													2	0.011			2	0.018																			2	0	0.029	0.029
213		G213C													6	0.033			2	0.018																			2	0	0.051	0.051
213		G213T	29	0.002	2	0.222	66	0.003	31	0.003	56	0.003			17	0.094	2	0.042	9	0.08	12	0.111	3	0.103					17	0.003	2	0.08	58	0.009			3167	0.059	14	0.233	0.581	0.814
214		C214G																	5	0.045																	1450	0.027	2	0	0.072	0.072
214		214-insertT																													2	0.08							1	0	0.08	0.08
214		C214T																							2	0.111							14	0.002			59	0.001	3	0	0.114	0.114
214		C214A	33	0.003			59	0.002	25	0.002	43	0.002			10	0.055			7	0.062	7	0.065	2	0.069	2	0.111			8	0.001	3	0.12	18	0.003			1902	0.035	13	0.009	0.521	0.53
215		A215G	18	0.001			78	0.003	18	0.002	38	0.002			4	0.022	2	0.042											14	0.002	2	0.08	15	0.002			387	0.007	10	0.008	0.155	0.163
215		A215T									19	0.001			5	0.028			2	0.018			2	0.069					10	0.001	3	0.12	27	0.004			1511	0.028	8	0.001	0.268	0.269
215		A215C	24	0.002			73	0.003	24	0.002	50	0.003			15	0.083	4	0.083	13	0.116	8	0.074	2	0.069	2	0.111			18	0.003			36	0.005			565	0.011	13	0.01	0.555	0.565
216		G216C													3	0.017					2	0.019															108	0.002	3	0	0.038	0.038
216		G216A							12	0.001					6	0.033					2	0.019											9	0.001					4	0.001	0.053	0.054
216		G216T					42	0.002	19	0.002	25	0.001			15	0.083	2	0.042	2	0.018	12	0.111	6	0.207					9	0.001	2	0.08	38	0.006			1155	0.021	12	0.005	0.569	0.574
217		C217G					26	0.001	15	0.001					6	0.033					2	0.019							8	0.001			7	0.001			526	0.01	7	0.002	0.064	0.066
217		C217T							12	0.001					5	0.028	2	0.042	3	0.027					3	0.167							10	0.002					6	0.001	0.266	0.267
217		C217A	41	0.003			60	0.002	27	0.003	58	0.003			13	0.072	3	0.062	10	0.089	6	0.056							17	0.003	3	0.12	29	0.004			891	0.017	12	0.011	0.423	0.434
218		C218T			2	0.222	27	0.001							3	0.017					2	0.019											11	0.002					5	0.223	0.038	0.261
218		C218A	27	0.002			47	0.002	22	0.002	58	0.003			11	0.061	6	0.125	9	0.08	5	0.046							16	0.002			20	0.003	2	0.182	1394	0.026	12	0.009	0.525	0.534
219		G219C													2	0.011					2	0.019											10	0.002			829	0.015	4	0	0.047	0.047
219		G219A													2	0.011	3	0.062	2	0.018	2	0.019							8	0.001			12	0.002					6	0	0.113	0.113
219		G219T	13	0.001			48	0.002	22	0.002	33	0.002			9	0.05	4	0.083	8	0.072	11	0.102	3	0.103					7	0.001	2	0.08	21	0.003			1035	0.019	13	0.007	0.513	0.52
220		A220T	15	0.001			39	0.002	19	0.002	35	0.002																	11	0.002			22	0.003			296	0.006	7	0.007	0.011	0.018
220		A220G													3	0.017																	13	0.002			310	0.006	3	0	0.025	0.025
220		A220C	18	0.001			48	0.002	11	0.001	52	0.003			12	0.066	3	0.062	4	0.036	6	0.056	2	0.069									24	0.004			1777	0.033	11	0.007	0.326	0.333
221		T221C									22	0.001							3	0.027									8	0.001			13	0.002					4	0.001	0.03	0.031
221		T221A					30	0.001	12	0.001					6	0.033					3	0.028											9	0.001	2	0.182	720	0.013	7	0.002	0.257	0.259
221		T221G	21	0.002			44	0.002	19	0.002	34	0.002			8	0.044	4	0.083	14	0.126	5	0.046							7	0.001			12	0.002			821	0.015	11	0.008	0.317	0.325
222		C222G																	3	0.027													9	0.001			114	0.002	3	0	0.03	0.03
222		C222T							13	0.001					2	0.011			3	0.027	2	0.019							7	0.001			13	0.002					6	0.001	0.06	0.061
222		C222A	20	0.002			50	0.002	32	0.003	35	0.002			13	0.072	3	0.062	8	0.072	5	0.046	3	0.103					10	0.001	3	0.12	26	0.004			3043	0.057	13	0.009	0.537	0.546
223		A223T					27	0.001	11	0.001	26	0.001																	11	0.002			18	0.003			526	0.01	6	0.003	0.015	0.018
223		A223C	23	0.002			42	0.002	15	0.001	44	0.002			15	0.083	3	0.062	7	0.063	11	0.102	4	0.138					12	0.002			22	0.003			745	0.014	12	0.007	0.467	0.474
224		T224A									28	0.001			2	0.011													8	0.001			11	0.002			2787	0.052	5	0.001	0.066	0.067
224		T224G	18	0.001			38	0.002			31	0.002			8	0.044			10	0.09	5	0.046	3	0.103					11	0.002			14	0.002			615	0.011	10	0.005	0.298	0.303
225		C225G													2	0.011					2	0.019															135	0.003	3	0	0.033	0.033
225		C225T																													2	0.08	16	0.002					2	0	0.082	0.082
225		C225A			2	0.222	38	0.002	15	0.001	31	0.002			7	0.039	2	0.042	7	0.063	9	0.083	3	0.103	2	0.111			10	0.001	4	0.16	20	0.003			2129	0.04	14	0.227	0.645	0.872
226		A226T	18	0.001			32	0.001			26	0.001			5	0.028			3	0.027	2	0.019							10	0.001			15	0.002			337	0.006	9	0.003	0.083	0.086
226		A226C	16	0.001			65	0.003	29	0.003	62	0.003			10	0.056	2	0.042	4	0.036	12	0.111	4	0.138					15	0.002	3	0.12	28	0.004			774	0.014	13	0.01	0.523	0.533
227		G227A													2	0.011			5	0.045													8	0.001			284	0.005	4	0	0.062	0.062
227		G227C																			2	0.019											9	0.001	2	0.182	1106	0.021	4	0	0.223	0.223
227		G227T	23	0.002			53	0.002	27	0.003	23	0.001			6	0.033	2	0.043	3	0.027	9	0.083	2	0.069					14	0.002			19	0.003			2287	0.043	12	0.008	0.303	0.311
228		C228T													3	0.017	2	0.043	2	0.018									8	0.001									4	0	0.079	0.079
228		C228A	39	0.003	2	0.222	83	0.003	22	0.002	53	0.003			13	0.072	4	0.085	12	0.108	8	0.074	2	0.069	3	0.167			16	0.002	2	0.08	16	0.002			899	0.017	15	0.233	0.676	0.909
229		A229G					29	0.001	13	0.001	24	0.001			4	0.022					2	0.019	2	0.069					7	0.001			12	0.002			115	0.002	9	0.003	0.115	0.118
229		A229T	27	0.002			35	0.001	15	0.001	23	0.001			4	0.022	2	0.043	3	0.027	3	0.028							11	0.002			14	0.002			142	0.003	11	0.005	0.127	0.132
229		A229C	35	0.003	2	0.222	100	0.004	36	0.003	94	0.005			23	0.128	5	0.106	12	0.108	9	0.084							24	0.004			53	0.008			699	0.013	12	0.237	0.451	0.688
230		C230G																	2	0.018	2	0.019															161	0.003	3	0	0.04	0.04
230		C230T																					2	0.069													88	0.002	2	0	0.071	0.071
230		C230A	16	0.001			34	0.001	15	0.001	22	0.001			9	0.05	3	0.064	5	0.045	7	0.065			2	0.111					2	0.08	24	0.004			1020	0.019	12	0.004	0.438	0.442
231		A231G									26	0.001			7	0.039					2	0.019							8	0.001			9	0.001			65	0.001	6	0.001	0.061	0.062
231		A231T	16	0.001			29	0.001	12	0.001	31	0.002			7	0.039			3	0.027	3	0.028			2	0.111			9	0.001			16	0.002			177	0.003	11	0.005	0.211	0.216
231		A231C	18	0.001			88	0.003	38	0.004	62	0.003			15	0.083	4	0.085	8	0.072	11	0.103	2	0.069					16	0.002	3	0.12	51	0.008			1894	0.035	13	0.011	0.577	0.588
232		T232C	20	0.002			76	0.003	37	0.003	70	0.004			5	0.028			2	0.018	6	0.056							11	0.002			45	0.007			334	0.006	10	0.012	0.117	0.129
232		T232A	16	0.001			26	0.001	21	0.002	20	0.001			4	0.022			4	0.036	5	0.047							10	0.001			12	0.002			5838	0.109	10	0.005	0.217	0.222
232		T232G	23	0.002			80	0.003	23	0.002	77	0.004			18	0.1	3	0.064	10	0.09	3	0.028	2	0.069					13	0.002			24	0.004	2	0.182	1995	0.037	13	0.011	0.576	0.587
233		C233G													4	0.022			2	0.018	3	0.028															150	0.003	4	0	0.071	0.071
233		C233T							15	0.001	19	0.001			2	0.011	2	0.043			3	0.028											17	0.003			79	0.001	7	0.002	0.086	0.088
233		C233A	16	0.001			36	0.001	14	0.001	25	0.001			9	0.05	2	0.043	9	0.081	4	0.037	4	0.138					10	0.001			15	0.002	3	0.273	3276	0.061	13	0.004	0.686	0.69
234		T234A									21	0.001			6	0.033					2	0.019											14	0.002			1481	0.028	5	0.001	0.082	0.083
234		T234C	16	0.001			51	0.002	19	0.002	42	0.002			8	0.044	3	0.064	5	0.045													30	0.005					8	0.007	0.158	0.165
234		T234G	24	0.002			59	0.002	21	0.002	36	0.002			9	0.05	6	0.128	8	0.072	5	0.047							9	0.001			16	0.002			1908	0.036	11	0.008	0.336	0.344
235		A235G					35	0.001	15	0.001	19	0.001			3	0.017	2	0.043	2	0.018													18	0.003			175	0.003	8	0.003	0.084	0.087
235		A235T					41	0.002	21	0.002	39	0.002			4	0.022			2	0.018	2	0.019							11	0.002			24	0.004			1769	0.033	9	0.006	0.098	0.104
235		A235C	25	0.002			74	0.003	19	0.002	56	0.003			13	0.072	4	0.085	9	0.081	14	0.131			3	0.167			14	0.002			42	0.006			1298	0.024	12	0.01	0.568	0.578
236		236-insertG																			2	0.019																	1	0	0.019	0.019
236		G236A													5	0.028					3	0.028							7	0.001			10	0.002					4	0	0.059	0.059
236		G236C							12	0.001											2	0.019	3	0.103							2	0.08					64	0.001	5	0.001	0.203	0.204
236		G236T	16	0.001	2	0.222	44	0.002	17	0.002	34	0.002			12	0.067	3	0.064	13	0.117	6	0.057	3	0.103	3	0.167			11	0.002	2	0.08	15	0.002			2305	0.043	15	0.229	0.702	0.931
237		237-insertT																	3	0.027	2	0.019															152	0.003	3	0	0.049	0.049
237		G237C													3	0.017			2	0.018	2	0.019									2	0.08					194	0.004	5	0	0.138	0.138
237		G237T	24	0.002			45	0.002	22	0.002	44	0.002			13	0.073			5	0.045	7	0.066	3	0.103					11	0.002			15	0.002			1492	0.028	11	0.008	0.319	0.327
238		T238A																	2	0.018													13	0.002			81	0.002	3	0	0.022	0.022
238		T238C	13	0.001			35	0.001	14	0.001					7	0.039			2	0.018	2	0.019			2	0.111			9	0.001			11	0.002					9	0.003	0.19	0.193
238		T238G	28	0.002			58	0.002	27	0.003	52	0.003			14	0.079			13	0.117	12	0.114							8	0.001			32	0.005			1120	0.021	10	0.01	0.337	0.347
239		T239C																	4	0.036			2	0.069									11	0.002					3	0	0.107	0.107
239		T239G	27	0.002			61	0.002	18	0.002	55	0.003			11	0.062	2	0.043	5	0.045	6	0.057	5	0.172					16	0.002			12	0.002			808	0.015	12	0.009	0.398	0.407
240		T240C															2	0.043															7	0.001					2	0	0.044	0.044
240		T240G	17	0.001			55	0.002	20	0.002	45	0.002			14	0.079			10	0.09	9	0.086	4	0.138					13	0.002	2	0.08	24	0.004			961	0.018	12	0.007	0.497	0.504
241		C241A													2	0.011			2	0.018																			2	0	0.029	0.029
241		C241-241del																	2	0.018	4	0.038											14	0.002			257	0.005	4	0	0.063	0.063
241		C241G	22	0.002			48	0.002	15	0.001	37	0.002			13	0.074			8	0.072	6	0.057							11	0.002			16	0.002			138	0.003	10	0.007	0.21	0.217
241	Delta	C241T	12371	0.998	7	0.875	25208	0.997	10578	0.995	18743	0.996			156	0.891	45	0.978	95	0.856	93	0.886	26	0.897	15	0.833			6648	0.997	24	0.96	6590	0.994	9	0.818	52925	0.991	16	4.861	10.101	14.962
242		G242A																			2	0.019																	1	0	0.019	0.019
242		G242-242del													2	0.011			2	0.018																			2	0	0.029	0.029
242		G242T	20	0.002			54	0.002	15	0.001	33	0.002			8	0.046	6	0.13	8	0.072	9	0.086	3	0.103					11	0.002	2	0.08	22	0.003			6308	0.118	13	0.007	0.64	0.647
243		T243C									24	0.001							2	0.018													8	0.001					3	0.001	0.019	0.02
243		T243A							14	0.001									2	0.018					2	0.111							7	0.001			61	0.001	5	0.001	0.131	0.132
243		T243G	22	0.002			54	0.002	18	0.002	42	0.002			8	0.046	2	0.043	9	0.081	10	0.095	3	0.103					8	0.001			21	0.003			140	0.003	12	0.008	0.375	0.383
244		C244G							14	0.001	20	0.001			3	0.017			2	0.018	3	0.029							11	0.002			14	0.002	2	0.182	3620	0.068	9	0.002	0.318	0.32
244		C244T					43	0.002	26	0.002	31	0.002			7	0.04			3	0.027	4	0.038			2	0.111					3	0.12	31	0.005			176	0.003	10	0.006	0.344	0.35
244		C244A					45	0.002	26	0.002	29	0.002			14	0.08			10	0.09	7	0.067	2	0.069					10	0.001			15	0.002			2447	0.046	10	0.006	0.355	0.361
245		C245G							12	0.001									2	0.018	4	0.038											12	0.002			939	0.018	5	0.001	0.076	0.077
245		C245T							16	0.002	20	0.001			3	0.017			3	0.027	2	0.019							11	0.002	2	0.08	19	0.003					8	0.003	0.148	0.151
245		C245A					35	0.001	14	0.001	29	0.002			14	0.08			3	0.027	6	0.057	3	0.107									11	0.002			2351	0.044	9	0.004	0.317	0.321
246		G246C													4	0.023					2	0.019															101	0.002	3	0	0.044	0.044
246		G246T	20	0.002			48	0.002	22	0.002	31	0.002			12	0.069	4	0.087	12	0.108	8	0.076	2	0.071					8	0.001	2	0.08	21	0.003			184	0.003	13	0.008	0.498	0.506
247		G247A	16	0.001					13	0.001					3	0.017			2	0.018	2	0.019							7	0.001			10	0.002					7	0.002	0.057	0.059
247		G247C													2	0.011					2	0.019									3	0.12					60	0.001	4	0	0.151	0.151
247		G247T	21	0.002			64	0.003	33	0.003	50	0.003			19	0.109	3	0.065	7	0.063	15	0.146	4	0.143					15	0.002			30	0.005			362	0.007	12	0.011	0.54	0.551
248		G248A															2	0.043	3	0.027	3	0.029																	3	0	0.099	0.099
248		G248C													2	0.011			2	0.018											2	0.08							3	0	0.109	0.109
248		G248T	23	0.002			46	0.002	23	0.002	33	0.002			15	0.086	6	0.13	12	0.108	11	0.107	3	0.107	2	0.118							18	0.003			175	0.003	12	0.008	0.662	0.67
249		T249A													3	0.017																					117	0.002	2	0	0.019	0.019
249		T249C																			2	0.019							7	0.001	2	0.08	12	0.002					4	0	0.102	0.102
249		T249G	20	0.002			52	0.002	23	0.002	39	0.002			12	0.069			12	0.108	4	0.039							8	0.001	2	0.08	53	0.008			1713	0.032	11	0.008	0.337	0.345
250		G250C													5	0.029																							1	0	0.029	0.029
250		G250T					48	0.002	20	0.002	39	0.002			14	0.08	3	0.065	8	0.072	10	0.097							10	0.002			23	0.003			434	0.008	10	0.006	0.327	0.333
251		T251C													3	0.017																							1	0	0.017	0.017
251		T251G	26	0.002			56	0.002	15	0.001	50	0.003			10	0.057			12	0.108	5	0.049							12	0.002			42	0.006			298	0.006	10	0.008	0.228	0.236
252		G252A													3	0.017									2	0.118			7	0.001			9	0.001					4	0	0.137	0.137
252		G252T	26	0.002	3	0.375	66	0.003	24	0.002	53	0.003			15	0.086	3	0.065	13	0.117	8	0.078	3	0.107					20	0.003	6	0.24	28	0.004			1493	0.028	14	0.385	0.728	1.113
253		A253-253del																			2	0.019																	1	0	0.019	0.019
253		A253G					31	0.001							3	0.017																	19	0.003			388	0.007	4	0.001	0.027	0.028
253		A253T					35	0.001	12	0.001	34	0.002			2	0.011			3	0.027	4	0.039							12	0.002			22	0.003	2	0.182	4463	0.084	10	0.004	0.348	0.352
253		A253C	13	0.001	2	0.25	44	0.002	14	0.001	42	0.002			11	0.063	4	0.087	9	0.081	9	0.087	2	0.071					15	0.002	2	0.08	29	0.004			280	0.005	14	0.256	0.48	0.736
254		C254G																															10	0.002			1830	0.034	2	0	0.036	0.036
254		C254T							18	0.002					6	0.034			2	0.018													14	0.002			81	0.002	5	0.002	0.056	0.058
254		C254A	17	0.001	3	0.375	73	0.003	26	0.002	40	0.002			15	0.086	6	0.13	7	0.063	9	0.087	2	0.071	2	0.118			14	0.002	2	0.08	30	0.005			970	0.018	15	0.383	0.66	1.043
255		C255G									20	0.001			3	0.017			3	0.027									8	0.001			15	0.002			129	0.002	6	0.001	0.049	0.05
255		C255T							11	0.001	22	0.001			4	0.023			3	0.027													24	0.004					5	0.002	0.054	0.056
255		C255A	17	0.001			47	0.002	17	0.002	37	0.002			12	0.069	3	0.067	7	0.063	9	0.087	3	0.107									16	0.002			2215	0.042	11	0.007	0.437	0.444
256		G256A									29	0.002			2	0.012					3	0.029																	3	0.002	0.041	0.043
256		G256C													4	0.023			2	0.018																	228	0.004	3	0	0.045	0.045
256		G256T					5348	0.212	22	0.002	27	0.001			15	0.087	6	0.133	8	0.072	7	0.068	2	0.074							3	0.12	16	0.002			501	0.009	11	0.215	0.565	0.78
257		A257T	16	0.001			34	0.001	24	0.002	25	0.001							2	0.018	3	0.029	2	0.074					15	0.002			21	0.003			645	0.012	10	0.005	0.138	0.143
257		A257G							19	0.002	34	0.002			7	0.041			9	0.081	2	0.019			2	0.118			9	0.001			15	0.002			203	0.004	9	0.004	0.266	0.27
257		A257C	23	0.002			90	0.004	20	0.002	77	0.004			15	0.089	6	0.133	4	0.036	9	0.087	3	0.111	2	0.118			15	0.002	6	0.24	33	0.005			1148	0.022	14	0.012	0.843	0.855
258		A258G							11	0.001					4	0.024			3	0.027													11	0.002			378	0.007	5	0.001	0.06	0.061
258		A258T							14	0.001	26	0.001			2	0.012			3	0.027	3	0.029	4	0.148									12	0.002			1070	0.02	8	0.002	0.238	0.24
258		A258C	30	0.002	2	0.25	115	0.005	30	0.003	78	0.004			15	0.089	5	0.111	8	0.072	15	0.146	2	0.074					13	0.002	2	0.08	25	0.004			1970	0.037	14	0.264	0.615	0.879
259		A259T	14	0.001			39	0.002	14	0.001	35	0.002			4	0.024													13	0.002			16	0.002			1062	0.02	8	0.006	0.048	0.054
259		A259G					31	0.001	15	0.001	21	0.001							4	0.036	4	0.039							10	0.002			18	0.003			107	0.002	8	0.003	0.082	0.085
259		A259C	26	0.002			107	0.004	20	0.002	80	0.004			12	0.071	5	0.111	8	0.072	11	0.107							20	0.003			28	0.004			544	0.01	11	0.012	0.378	0.39
260		G260A																	2	0.018													12	0.002			147	0.003	3	0	0.023	0.023
260		G260C													2	0.012			3	0.027	2	0.019															312	0.006	4	0	0.064	0.064
260		G260T	14	0.001			33	0.001	13	0.001	31	0.002			11	0.065	3	0.067	10	0.09	14	0.136	4	0.148					8	0.001	2	0.08	11	0.002			4100	0.078	13	0.005	0.667	0.672
261		G261A																			3	0.029																	1	0	0.029	0.029
261		G261C													3	0.018					3	0.029															127	0.002	3	0	0.049	0.049
261		G261T	20	0.002			29	0.001	20	0.002	33	0.002			8	0.048	2	0.044	7	0.063	2	0.019			2	0.118			8	0.001			21	0.003			2970	0.057	12	0.007	0.353	0.36
262		T262A																	2	0.018	2	0.019											7	0.001			122	0.002	4	0	0.04	0.04
262		T262G	18	0.001			56	0.002	20	0.002	49	0.003			16	0.095			10	0.09	5	0.049							7	0.001			29	0.004			332	0.006	10	0.008	0.245	0.253
263		A263G													2	0.012																	22	0.003			259	0.005	3	0	0.02	0.02
263		A263T					33	0.001			26	0.001			2	0.012			2	0.018									7	0.001			19	0.003			1632	0.031	7	0.002	0.065	0.067
263		A263C	25	0.002			51	0.002	16	0.002	41	0.002			11	0.065	3	0.067	8	0.072	15	0.146	3	0.111									20	0.003			1082	0.021	11	0.008	0.485	0.493
264		A264T									20	0.001																					13	0.002			1263	0.024	3	0.001	0.026	0.027
264		A264G					26	0.001													3	0.029											12	0.002			98	0.002	4	0.001	0.033	0.034
264		A264C	23	0.002			61	0.002	22	0.002	44	0.002			12	0.072	2	0.044	8	0.072	16	0.155	2	0.08	2	0.118			12	0.002	2	0.08	22	0.003			246	0.005	14	0.008	0.631	0.639
265		G265A									21	0.001							2	0.018	4	0.039															175	0.003	4	0.001	0.06	0.061
265		G265T			2	0.25	36	0.001	20	0.002	24	0.001			9	0.054			8	0.072	6	0.058	2	0.083							5	0.2	15	0.002			2081	0.04	11	0.254	0.509	0.763
266		A266C|(ORF1ab_polyprotein:ATG1-3CTT(M1L))|(ORF1a_polyprotein:ATG1-3CTT(M1L))																			2	0.019																	1	0	0.019	0.019
266		A266G|(ORF1ab_polyprotein:A1G(M1V))|(ORF1a_polyprotein:A1G(M1V))									28	0.001							2	0.018													9	0.001			237	0.005	4	0.001	0.024	0.025
266		A266T|(ORF1ab_polyprotein:A1T(M1L))|(ORF1a_polyprotein:A1T(M1L))	19	0.002			48	0.002	13	0.001	37	0.002			2	0.012	2	0.044	3	0.027													20	0.003	2	0.182	1877	0.036	10	0.007	0.304	0.311
266		A266C|(ORF1ab_polyprotein:A1C(M1L))|(ORF1a_polyprotein:A1C(M1L))	17	0.001	2	0.25	59	0.002	15	0.001	37	0.002			11	0.066			6	0.054	5	0.049							9	0.001	4	0.16	16	0.002			341	0.007	12	0.256	0.339	0.595
267		T267G|(ORF1ab_polyprotein:ATG1-3AGT(M1S))|(ORF1a_polyprotein:ATG1-3AGT(M1S))																	2	0.018																	147	0.003	2	0	0.021	0.021
267		T267G|(ORF1ab_polyprotein:T2G(M1R))|(ORF1a_polyprotein:T2G(M1R))					50	0.002			38	0.002			7	0.042			7	0.063	2	0.019											19	0.003			217	0.004	7	0.004	0.131	0.135
268		G268T|(ORF1ab_polyprotein:ATG1-3CTT(M1L))|(ORF1a_polyprotein:ATG1-3CTT(M1L))																			2	0.019																	1	0	0.019	0.019
268		G268T|(ORF1ab_polyprotein:ATG1-3AGT(M1S))|(ORF1a_polyprotein:ATG1-3AGT(M1S))																	2	0.018																	147	0.003	2	0	0.021	0.021
268		G268A|(ORF1ab_polyprotein:G3A(M1I))|(ORF1a_polyprotein:G3A(M1I))									19	0.001									3	0.029							7	0.001									3	0.001	0.03	0.031
268		G268T|(ORF1ab_polyprotein:G3T(M1I))|(ORF1a_polyprotein:G3T(M1I))					33	0.001	17	0.002	32	0.002			7	0.042	4	0.089	7	0.063	5	0.049	2	0.083	2	0.118					3	0.125	20	0.003			3602	0.07	12	0.005	0.642	0.647
269		G269C|(ORF1ab_polyprotein:G4C(E2Q))|(ORF1a_polyprotein:G4C(E2Q))																	2	0.018																			1	0	0.018	0.018
269		G269T|(ORF1ab_polyprotein:GAG4-6TAT(E2Y))|(ORF1a_polyprotein:GAG4-6TAT(E2Y))																			2	0.019															352	0.007	2	0	0.026	0.026
269		G269T|(ORF1ab_polyprotein:G4T(E2*))|(ORF1a_polyprotein:G4T(E2*))	13	0.001			36	0.001	15	0.001					7	0.042	2	0.044	4	0.036	2	0.019							8	0.001			19	0.003			1929	0.038	10	0.003	0.183	0.186
270		A270C|(ORF1ab_polyprotein:GAG4-6GCT(E2A))|(ORF1a_polyprotein:GAG4-6GCT(E2A))																			2	0.019																	1	0	0.019	0.019
270		A270T|(ORF1ab_polyprotein:A5T(E2V))|(ORF1a_polyprotein:A5T(E2V))					34	0.001			21	0.001			3	0.018			2	0.018									9	0.001			16	0.002			1537	0.03	7	0.002	0.069	0.071
270		A270C|(ORF1ab_polyprotein:A5C(E2A))|(ORF1a_polyprotein:A5C(E2A))			3	0.375	27	0.001	14	0.001	25	0.001			7	0.042	3	0.067	3	0.027	3	0.029											23	0.003			142	0.003	10	0.378	0.171	0.549
271		G271T|(ORF1ab_polyprotein:GAG4-6GCT(E2A))|(ORF1a_polyprotein:GAG4-6GCT(E2A))																			2	0.019																	1	0	0.019	0.019
271		G271A|(ORF1ab_polyprotein:G6A(E2E))|(ORF1a_polyprotein:G6A(E2E))					34	0.001	21	0.002	22	0.001			3	0.018																	8	0.001					5	0.004	0.019	0.023
271		G271T|(ORF1ab_polyprotein:GAG4-6TAT(E2Y))|(ORF1a_polyprotein:GAG4-6TAT(E2Y))																			2	0.019															352	0.007	2	0	0.026	0.026
271		G271C|(ORF1ab_polyprotein:G6C(E2D))|(ORF1a_polyprotein:G6C(E2D))									19	0.001			2	0.012			4	0.036	3	0.029																	4	0.001	0.077	0.078
271		G271T|(ORF1ab_polyprotein:G6T(E2D))|(ORF1a_polyprotein:G6T(E2D))	15	0.001			55	0.002	24	0.002	39	0.002			8	0.048	3	0.067	2	0.018	9	0.087	4	0.19							4	0.174	14	0.002			302	0.006	12	0.007	0.592	0.599
272		A272T|(ORF1ab_polyprotein:AGC7-9TGA(S3*))|(ORF1a_polyprotein:AGC7-9TGA(S3*))																			2	0.02															73	0.001	2	0	0.021	0.021
272		A272C|(ORF1ab_polyprotein:AGC7-9CTC(S3L))|(ORF1a_polyprotein:AGC7-9CTC(S3L))													2	0.012					3	0.029																	2	0	0.041	0.041
272		A272T|(ORF1ab_polyprotein:A7T(S3C))|(ORF1a_polyprotein:A7T(S3C))	15	0.001			40	0.002	12	0.001	26	0.001			6	0.036					5	0.049							9	0.001			16	0.002			721	0.014	9	0.005	0.102	0.107
272		A272G|(ORF1ab_polyprotein:A7G(S3G))|(ORF1a_polyprotein:A7G(S3G))	17	0.001			95	0.004	22	0.002	66	0.004			2	0.012									2	0.118			11	0.002			27	0.004					8	0.011	0.136	0.147
272		A272C|(ORF1ab_polyprotein:A7C(S3R))|(ORF1a_polyprotein:A7C(S3R))	19	0.002			60	0.002			42	0.002			6	0.036	2	0.044	4	0.036	2	0.02	3	0.143									13	0.002			93	0.002	10	0.006	0.283	0.289
273		G273-273del|(ORF1ab_polyprotein:8-8del(3fs))|(ORF1a_polyprotein:8-8del(3fs))																	2	0.018																			1	0	0.018	0.018
273		G273C|(ORF1ab_polyprotein:G8C(S3T))|(ORF1a_polyprotein:G8C(S3T))													3	0.018																							1	0	0.018	0.018
273		G273T|(ORF1ab_polyprotein:AGC7-9CTC(S3L))|(ORF1a_polyprotein:AGC7-9CTC(S3L))													2	0.012					3	0.029																	2	0	0.041	0.041
273		G273A|(ORF1ab_polyprotein:G8A(S3N))|(ORF1a_polyprotein:G8A(S3N))	158	0.013																	2	0.02							97	0.015									3	0.013	0.035	0.048
273		G273T|(ORF1ab_polyprotein:G8T(S3I))|(ORF1a_polyprotein:G8T(S3I))	21	0.002			50	0.002	15	0.001	40	0.002			10	0.061			6	0.054	6	0.059	2	0.095					10	0.002			23	0.003			1326	0.027	11	0.007	0.301	0.308
274		C274A|(ORF1ab_polyprotein:AGC7-9TGA(S3*))|(ORF1a_polyprotein:AGC7-9TGA(S3*))																			2	0.02															73	0.001	2	0	0.021	0.021
274		C274T|(ORF1ab_polyprotein:C9T(S3S))|(ORF1a_polyprotein:C9T(S3S))					28	0.001							3	0.018	2	0.044															16	0.002					4	0.001	0.064	0.065
274		C274G|(ORF1ab_polyprotein:C9G(S3R))|(ORF1a_polyprotein:C9G(S3R))															2	0.044	5	0.045													10	0.002			74	0.001	4	0	0.092	0.092
274		C274A|(ORF1ab_polyprotein:C9A(S3R))|(ORF1a_polyprotein:C9A(S3R))					43	0.002			29	0.002			6	0.037	3	0.067	7	0.063	6	0.059	2	0.095					7	0.001			18	0.003			1290	0.026	10	0.004	0.351	0.355
275		C275A|(ORF1ab_polyprotein:CTT10-12ATG(L4M))|(ORF1a_polyprotein:CTT10-12ATG(L4M))													3	0.018			2	0.018																			2	0	0.036	0.036
275		C275G|(ORF1ab_polyprotein:C10G(L4V))|(ORF1a_polyprotein:C10G(L4V))													3	0.018			2	0.018													9	0.001			159	0.003	4	0	0.04	0.04
275		C275A|(ORF1ab_polyprotein:CTT10-12AGT(L4S))|(ORF1a_polyprotein:CTT10-12AGT(L4S))													3	0.018					3	0.029															50	0.001	3	0	0.048	0.048
275		C275T|(ORF1ab_polyprotein:C10T(L4F))|(ORF1a_polyprotein:C10T(L4F))													3	0.018													9	0.001			17	0.003	2	0.182			4	0	0.204	0.204
275		C275A|(ORF1ab_polyprotein:C10A(L4I))|(ORF1a_polyprotein:C10A(L4I))	13	0.001			40	0.002	16	0.002	29	0.002			7	0.043			8	0.072	5	0.049			2	0.125					3	0.136	12	0.002			416	0.008	11	0.007	0.435	0.442
276		T276G|(ORF1ab_polyprotein:CTT10-12CGG(L4R))|(ORF1a_polyprotein:CTT10-12CGG(L4R))																	2	0.018																			1	0	0.018	0.018
276		T276G|(ORF1ab_polyprotein:CTT10-12AGT(L4S))|(ORF1a_polyprotein:CTT10-12AGT(L4S))													3	0.018					3	0.029															50	0.001	3	0	0.048	0.048
276		T276A|(ORF1ab_polyprotein:T11A(L4H))|(ORF1a_polyprotein:T11A(L4H))													2	0.012			4	0.036																	815	0.017	3	0	0.065	0.065
276		T276G|(ORF1ab_polyprotein:T11G(L4R))|(ORF1a_polyprotein:T11G(L4R))	17	0.001			54	0.002	13	0.001	39	0.002			10	0.061	2	0.044	3	0.027	4	0.039											13	0.002			467	0.01	10	0.006	0.183	0.189
277		T277G|(ORF1ab_polyprotein:CTT10-12CGG(L4R))|(ORF1a_polyprotein:CTT10-12CGG(L4R))																	2	0.018																			1	0	0.018	0.018
277		T277G|(ORF1ab_polyprotein:CTT10-12ATG(L4M))|(ORF1a_polyprotein:CTT10-12ATG(L4M))													3	0.018			2	0.018																			2	0	0.036	0.036
277		T277G|(ORF1ab_polyprotein:T12G(L4L))|(ORF1a_polyprotein:T12G(L4L))					39	0.002			29	0.002			4	0.024			5	0.045	5	0.049	3	0.143									11	0.002			109	0.002	8	0.004	0.265	0.269
278		G278T|(ORF1ab_polyprotein:GTC13-15TGC(V5C))|(ORF1a_polyprotein:GTC13-15TGC(V5C))																	2	0.018																			1	0	0.018	0.018
278		G278C|(ORF1ab_polyprotein:G13C(V5L))|(ORF1a_polyprotein:G13C(V5L))									22	0.001			2	0.012			2	0.018																			3	0.001	0.03	0.031
278		G278T|(ORF1ab_polyprotein:G13T(V5F))|(ORF1a_polyprotein:G13T(V5F))	21	0.002			95	0.004	28	0.003	86	0.005			12	0.074	2	0.044	8	0.073	14	0.137							16	0.002	5	0.227	37	0.006			2028	0.043	12	0.014	0.606	0.62
279		T279G|(ORF1ab_polyprotein:GTC13-15TGC(V5C))|(ORF1a_polyprotein:GTC13-15TGC(V5C))																	2	0.018																			1	0	0.018	0.018
279		T279G|(ORF1ab_polyprotein:GTC13-15GGA(V5G))|(ORF1a_polyprotein:GTC13-15GGA(V5G))													3	0.019																							1	0	0.019	0.019
279		T279G|(ORF1ab_polyprotein:T14G(V5G))|(ORF1a_polyprotein:T14G(V5G))	15	0.001			58	0.002			49	0.003			6	0.037	2	0.044	7	0.064	4	0.039							7	0.001			8	0.001			99	0.002	10	0.006	0.188	0.194
280		C280A|(ORF1ab_polyprotein:GTC13-15GGA(V5G))|(ORF1a_polyprotein:GTC13-15GGA(V5G))													3	0.019																							1	0	0.019	0.019
280		C280T|(ORF1ab_polyprotein:C15T(V5V))|(ORF1a_polyprotein:C15T(V5V))					35	0.001			28	0.001			3	0.019			3	0.027	2	0.02																	5	0.002	0.066	0.068
280		C280A|(ORF1ab_polyprotein:C15A(V5V))|(ORF1a_polyprotein:C15A(V5V))					33	0.001			27	0.001			9	0.056	2	0.044	8	0.073	2	0.02							11	0.002									7	0.002	0.195	0.197
281		C281A|(ORF1ab_polyprotein:CCT16-18ACG(P6T))|(ORF1a_polyprotein:CCT16-18ACG(P6T))																	2	0.018																			1	0	0.018	0.018
281		C281G|(ORF1ab_polyprotein:C16G(P6A))|(ORF1a_polyprotein:C16G(P6A))													2	0.012			4	0.036	2	0.02																	3	0	0.068	0.068
281		C281A|(ORF1ab_polyprotein:C16A(P6T))|(ORF1a_polyprotein:C16A(P6T))					29	0.001			32	0.002			8	0.049			4	0.036																	72	0.002	5	0.003	0.087	0.09
281		C281T|(ORF1ab_polyprotein:C16T(P6S))|(ORF1a_polyprotein:C16T(P6S))					28	0.001			25	0.001			7	0.043	3	0.067			2	0.02																	5	0.002	0.13	0.132
282		C282G|(ORF1ab_polyprotein:C17G(P6R))|(ORF1a_polyprotein:C17G(P6R))																			2	0.02															84	0.003	2	0	0.023	0.023
282		C282T|(ORF1ab_polyprotein:C17T(P6L))|(ORF1a_polyprotein:C17T(P6L))									23	0.001							3	0.027																			2	0.001	0.027	0.028
282		C282A|(ORF1ab_polyprotein:C17A(P6H))|(ORF1a_polyprotein:C17A(P6H))					37	0.001			29	0.002			5	0.031	3	0.067	5	0.045	10	0.098											8	0.001					7	0.003	0.242	0.245
283		T283G|(ORF1ab_polyprotein:CCT16-18ACG(P6T))|(ORF1a_polyprotein:CCT16-18ACG(P6T))																	2	0.019																			1	0	0.019	0.019
283		T283A|(ORF1ab_polyprotein:T18A(P6P))|(ORF1a_polyprotein:T18A(P6P))													2	0.012					2	0.02																	2	0	0.032	0.032
283		T283G|(ORF1ab_polyprotein:T18G(P6P))|(ORF1a_polyprotein:T18G(P6P))	15	0.001			38	0.002			22	0.001			8	0.05			6	0.056	5	0.05															73	0.002	7	0.004	0.158	0.162
284		G284C|(ORF1ab_polyprotein:G19C(G7R))|(ORF1a_polyprotein:G19C(G7R))													3	0.019																							1	0	0.019	0.019
284		G284A|(ORF1ab_polyprotein:G19A(G7S))|(ORF1a_polyprotein:G19A(G7S))																			2	0.02							9	0.001									2	0	0.021	0.021
284		G284T|(ORF1ab_polyprotein:G19T(G7C))|(ORF1a_polyprotein:G19T(G7C))					70	0.003	18	0.002	44	0.002			6	0.037	2	0.044	5	0.046	7	0.069							8	0.001							597	0.018	9	0.007	0.215	0.222
285		G285A|(ORF1ab_polyprotein:G20A(G7D))|(ORF1a_polyprotein:G20A(G7D))																	2	0.019																			1	0	0.019	0.019
285		G285T|(ORF1ab_polyprotein:GGT19-21GTG(G7V))|(ORF1a_polyprotein:GGT19-21GTG(G7V))													3	0.019																							1	0	0.019	0.019
285		G285C|(ORF1ab_polyprotein:G20C(G7A))|(ORF1a_polyprotein:G20C(G7A))																	2	0.019	2	0.02																	2	0	0.039	0.039
285		G285T|(ORF1ab_polyprotein:G20T(G7V))|(ORF1a_polyprotein:G20T(G7V))					46	0.002			29	0.002			11	0.068	4	0.089	8	0.074	8	0.079															275	0.008	7	0.004	0.318	0.322
286		T286G|(ORF1ab_polyprotein:GGT19-21GTG(G7V))|(ORF1a_polyprotein:GGT19-21GTG(G7V))													3	0.019																							1	0	0.019	0.019
286		T286A|(ORF1ab_polyprotein:T21A(G7G))|(ORF1a_polyprotein:T21A(G7G))					33	0.001							2	0.012			2	0.019																	47	0.001	4	0.001	0.032	0.033
286		T286C|(ORF1ab_polyprotein:T21C(G7G))|(ORF1a_polyprotein:T21C(G7G))					52	0.002			52	0.003			4	0.025					2	0.02																	4	0.005	0.045	0.05
286		T286G|(ORF1ab_polyprotein:T21G(G7G))|(ORF1a_polyprotein:T21G(G7G))					54	0.002			57	0.003			2	0.012	2	0.044	8	0.074	5	0.05																	6	0.005	0.18	0.185
287		T287A|(ORF1ab_polyprotein:T22A(F8I))|(ORF1a_polyprotein:T22A(F8I))													2	0.012																					313	0.01	2	0	0.022	0.022
287		T287G|(ORF1ab_polyprotein:TTC22-24GTA(F8V))|(ORF1a_polyprotein:TTC22-24GTA(F8V))																	3	0.028																			1	0	0.028	0.028
287		T287G|(ORF1ab_polyprotein:T22G(F8V))|(ORF1a_polyprotein:T22G(F8V))					26	0.001			28	0.001			8	0.05			7	0.065	5	0.05							8	0.001							84	0.003	7	0.002	0.169	0.171
288		T288C|(ORF1ab_polyprotein:T23C(F8S))|(ORF1a_polyprotein:T23C(F8S))																	2	0.019																			1	0	0.019	0.019
288		T288A|(ORF1ab_polyprotein:T23A(F8Y))|(ORF1a_polyprotein:T23A(F8Y))													2	0.012																	7	0.001			398	0.012	3	0	0.025	0.025
288		T288G|(ORF1ab_polyprotein:TTC22-24TGA(F8*))|(ORF1a_polyprotein:TTC22-24TGA(F8*))													4	0.025																							1	0	0.025	0.025
[truncated: 38,285 more rows]

## Sheet: CO-1
			SRR22878677		SRR22710023		SRR22710254		SRR22710252		SRR22710251		SRR22710162		SRR23906430		SRR22878990		SRR22710253		SRR22878903		SRR23906078		SRR22710191		SRR22710245		SRR22710244		SRR22710262							Key
[truncated: 4,230 more rows]

[truncated: 15 more sheets: FL-1, FL-2, KY-1, MI-1, NL-1, NY-1, NY-2, NY-3, NY-4, NY-5, NY-6, NY-7, OH-1, UK-1, WI-1]
