# Supplementary material for: Detecting SARS-CoV-2 cryptic lineages using publicly available whole genome wastewater sequencing data
Source: PLoS Pathog. 2025 Jun 9;21(6):e1012850. doi: 10.1371/journal.ppat.1012850 (PMC12176291; doi:10.1371/journal.ppat.1012850)
Supplement: S4 Data — Additionally, this data highlights the count and abundance of each cryptic-specific polymorphism, in addition to flagging polymorphisms that appeared in the same sequence read as a cryptic-specific polymorphism (linked) and polymorphisms found abundantly in both positive and negative samples (ubiquitous). Additionally, this file flagged polymorphisms associated with the Delta SARS-CoV-2 lineage and the bat coronavirus, RATG13. Yellow-highlighted SRRs indicate positive samples, while orange-highlighted SRRs indicate negative samples. (XLSX) [file ppat.1012850.s007.xlsx]

## Sheet: CA-1
				SRR26424950		SRR26424955		SRR26425053		SRR26424883		SRR26424952		SRR26424954		SRR26424994		SRR26424995		SRR26425024		SRR26425042		SRR26425064		SRR26425084		SRR26425108							Key
				('2023-09-12', '4000000')		('2023-09-10', '4000000')		('2023-09-19', '4000000')		('2023-09-19', '740000')		('2023-09-12', '230000')		('2023-09-12', '740000')		('2023-09-19', '1500000')		('2023-09-19', '1500000')		('2023-09-19', '131000')		('2023-09-11', '130000')		('2023-09-19', '230000')		('2023-09-12', '58496')		('2023-09-11', '131000')								Cryptic Sewershed
Linked/Ubiquitous	Position	Flagged	Sequences	Count	Abundance	Count	Abundance	Count	Abundance	Count	Abundance	Count	Abundance	Count	Abundance	Count	Abundance	Count	Abundance	Count	Abundance	Count	Abundance	Count	Abundance	Count	Abundance	Count	Abundance	Total samples	Positives Sum	Negatives Sum	Total Sum			Non-Cryptic Sewershed
	216		G216T			3780	0.085	1844	0.022					9	0.001															3	0.107	0.001	0.108
linkedubiq	241	Delta	C241T	9426	0.999	44678	0.998	79451	0.952	10152	0.999	6130	0.998	8504	0.999	30343	0.998	30302	0.998	79202	0.998	12937	0.998	9659	0.998	18123	0.998	82839	0.998	13	2.949	9.982	12.931
linked	378	RATG13	T378C|(ORF1ab_polyprotein:T113C(V38A))|(ORF1a_polyprotein:T113C(V38A))					3686	0.046																					1	0.046	0	0.046
linkedubiq	405		A405G|(ORF1ab_polyprotein:A140G(K47R))|(ORF1a_polyprotein:A140G(K47R))	9065	0.999	42555	0.999	87734	0.959	9739	0.999	5799	0.999	8168	0.999	29013	0.999	29052	0.999	75686	0.999	12304	0.999	9387	0.999	17315	0.999	78993	0.999	13	2.957	9.99	12.947
	529		G529T|(ORF1ab_polyprotein:G264T(L88L))|(ORF1a_polyprotein:G264T(L88L))			11	0.071	2	0.002																					2	0.073	0	0.073
	532		A532T|(ORF1ab_polyprotein:A267T(V89V))|(ORF1a_polyprotein:A267T(V89V))			2	0.013	38	0.041																					2	0.054	0	0.054
	539		C539T|(ORF1ab_polyprotein:C274T(L92F))|(ORF1a_polyprotein:C274T(L92F))			6	0.039	2	0.002																					2	0.041	0	0.041
	569		G569A|(ORF1ab_polyprotein:G304A(E102K))|(ORF1a_polyprotein:G304A(E102K))			2	0.013	37	0.04																					2	0.053	0	0.053
linked	670		T670G|(ORF1ab_polyprotein:T405G(S135R))|(ORF1a_polyprotein:T405G(S135R))	19283	0.998	59578	0.881	106012	0.963	111343	0.998	189023	0.998	68	1	54001	0.998	67458	0.998	109105	0.998	52504	0.998	93223	0.998	64408	0.997	73032	0.998	13	2.842	9.981	12.823
	683		C683T|(ORF1ab_polyprotein:C418T(L140L))|(ORF1a_polyprotein:C418T(L140L))			4697	0.069	1749	0.016																					2	0.085	0	0.085
	900		C900T|(ORF1ab_polyprotein:C635T(S212L))|(ORF1a_polyprotein:C635T(S212L))	2447	0.123	4914	0.07																							2	0.193	0	0.193
	1067		G1067A|(ORF1ab_polyprotein:G802A(G268R))|(ORF1a_polyprotein:G802A(G268R))	2099	0.088			32	0.011																					2	0.099	0	0.099
	1504		T1504C|(ORF1ab_polyprotein:T1239C(Y413Y))|(ORF1a_polyprotein:T1239C(Y413Y))			24	0.04	13	0.011																					2	0.051	0	0.051
	1545		C1545T|(ORF1ab_polyprotein:C1280T(A427V))|(ORF1a_polyprotein:C1280T(A427V))			33	0.055	3	0.003																					2	0.058	0	0.058
	2066		A2066G|(ORF1ab_polyprotein:A1801G(I601V))|(ORF1a_polyprotein:A1801G(I601V))			1481	0.076	658	0.021																					2	0.097	0	0.097
linked	2592		C2592A|(ORF1ab_polyprotein:C2327A(A776D))|(ORF1a_polyprotein:C2327A(A776D))			771	0.022	25	0.002																					2	0.024	0	0.024
	2672		G2672C|(ORF1ab_polyprotein:G2407C(A803P))|(ORF1a_polyprotein:G2407C(A803P))	2890	0.252	54	0.002	3	0.001							6	0.001	2	0.001	11	0.002					27	0.001	84	0.002	8	0.255	0.007	0.262
linkedubiq	2790		C2790T|(ORF1ab_polyprotein:C2525T(T842I))|(ORF1a_polyprotein:C2525T(T842I))	11284	0.984	25371	0.984	2279	0.903	125	1					4585	0.983	1937	0.983	5010	0.987	544	0.993	107	0.982	20447	0.987	38855	0.984	11	2.871	7.899	10.77
	2836		C2836T|(ORF1ab_polyprotein:C2571T(C857C))|(ORF1a_polyprotein:C2571T(C857C))			763	0.031	22	0.009																					2	0.04	0	0.04
linked	2900		G2900A|(ORF1ab_polyprotein:G2635A(V879I))|(ORF1a_polyprotein:G2635A(V879I))			760	0.029	21	0.002																					2	0.031	0	0.031
ubiq	3037	RATG13,Delta	C3037T|(ORF1ab_polyprotein:C2772T(F924F))|(ORF1a_polyprotein:C2772T(F924F))	1400	0.992	1512	0.986	11563	0.99	6	1			1787	0.985	6780	0.988	3702	0.991	13163	0.99					2748	0.99	6608	0.989	10	2.968	6.933	9.901
ubiq	4184		G4184A|(ORF1ab_polyprotein:G3919A(G1307S))|(ORF1a_polyprotein:G3919A(G1307S))	3528	0.99	5422	0.99	21280	0.99	30819	0.99			43504	0.991	58246	0.99	42635	0.795	18942	0.99	35717	0.99	67183	0.991	29286	0.991	8821	0.991	12	2.97	8.719	11.689
ubiq	4321		C4321T|(ORF1ab_polyprotein:C4056T(A1352A))|(ORF1a_polyprotein:C4056T(A1352A))	3680	0.996	5660	0.995	22184	0.996	32204	0.995	3	0.75	22546	0.494	60910	0.996	44555	0.799	19727	0.996	37487	0.995	70035	0.996	30672	0.996	9199	0.995	13	2.987	9.012	11.999
	4535		T4535C|(ORF1ab_polyprotein:T4270C(F1424L))|(ORF1a_polyprotein:T4270C(F1424L))	929	0.042			631	0.031																					2	0.073	0	0.073
	4897	RATG13	C4897T|(ORF1ab_polyprotein:C4632T(F1544F))|(ORF1a_polyprotein:C4632T(F1544F))	332	0.024			1001	0.013																					2	0.037	0	0.037
	5391		A5391G|(ORF1ab_polyprotein:AAC5125-5127AGA(N1709R))|(ORF1a_polyprotein:AAC5125-5127AGA(N1709R))	109	0.02	865	0.082	3307	0.112																					3	0.214	0	0.214
	5391		A5391G|(ORF1ab_polyprotein:AAC5125-5127AGG(N1709R))|(ORF1a_polyprotein:AAC5125-5127AGG(N1709R))	148	0.028			1116	0.038																					2	0.066	0	0.066
	5392		C5392A|(ORF1ab_polyprotein:AAC5125-5127AGA(N1709R))|(ORF1a_polyprotein:AAC5125-5127AGA(N1709R))	109	0.02	865	0.082	3307	0.112																					3	0.214	0	0.214
	5392		C5392G|(ORF1ab_polyprotein:AAC5125-5127AGG(N1709R))|(ORF1a_polyprotein:AAC5125-5127AGG(N1709R))	148	0.028			1116	0.038																					2	0.066	0	0.066
	5724		C5724T|(ORF1ab_polyprotein:C5459T(T1820I))|(ORF1a_polyprotein:C5459T(T1820I))	4727	0.118	1049	0.023																							2	0.141	0	0.141
	5839	RATG13	A5839G|(ORF1ab_polyprotein:A5574G(E1858E))|(ORF1a_polyprotein:A5574G(E1858E))	5951	0.154	4549	0.104																							2	0.258	0	0.258
	5907	RATG13	C5907T|(ORF1ab_polyprotein:C5642T(T1881I))|(ORF1a_polyprotein:C5642T(T1881I))	4540	0.089	1092	0.019																							2	0.108	0	0.108
	6273		A6273G|(ORF1ab_polyprotein:A6008G(Y2003C))|(ORF1a_polyprotein:A6008G(Y2003C))	1415	0.069			3085	0.048																					2	0.117	0	0.117
	6402		C6402T|(ORF1ab_polyprotein:C6137T(P2046L))|(ORF1a_polyprotein:C6137T(P2046L))	1468	0.165			3144	0.091																					2	0.256	0	0.256
linked	6541		C6541T|(ORF1ab_polyprotein:C6276T(H2092H))|(ORF1a_polyprotein:C6276T(H2092H))	1414	0.129	1923	0.081	4793	0.128							4292	0.256	7839	0.6	3039	0.071					3003	0.1	996	0.046	8	0.338	1.073	1.411
linked	6734		G6734T|(ORF1ab_polyprotein:G6469T(V2157F))|(ORF1a_polyprotein:G6469T(V2157F))	7	0.003	201	0.095	180	0.052	12	0.001			12	0.002	8	0.001			5	0.002	20	0.002	18	0.002	4	0.002			10	0.15	0.012	0.162
	6866		A6866C|(ORF1ab_polyprotein:A6601C(N2201H))|(ORF1a_polyprotein:A6601C(N2201H))	653	0.044	191	0.007	1660	0.067																					3	0.118	0	0.118
	7124		C7124T|(ORF1ab_polyprotein:C6859T(P2287S))|(ORF1a_polyprotein:C6859T(P2287S))	659	0.052			1262	0.07																					2	0.122	0	0.122
	7162	RATG13	C7162T|(ORF1ab_polyprotein:C6897T(D2299D))|(ORF1a_polyprotein:C6897T(D2299D))	422	0.034			239	0.012																					2	0.046	0	0.046
	7840		C7840T|(ORF1ab_polyprotein:C7575T(D2525D))|(ORF1a_polyprotein:C7575T(D2525D))	1589	0.054			657	0.015																					2	0.069	0	0.069
	8017		G8017T|(ORF1ab_polyprotein:G7752T(A2584A))|(ORF1a_polyprotein:G7752T(A2584A))	1280	0.074	2745	0.066																							2	0.14	0	0.14
	9053		G9053T|(ORF1ab_polyprotein:G8788T(V2930L))|(ORF1a_polyprotein:G8788T(V2930L))	108	0.042	209	0.021	1032	0.073																					3	0.136	0	0.136
	9077		G9077A|(ORF1ab_polyprotein:G8812A(V2938I))|(ORF1a_polyprotein:G8812A(V2938I))	107	0.042	207	0.021	1027	0.072																					3	0.135	0	0.135
	9141		G9141A|(ORF1ab_polyprotein:G8876A(G2959D))|(ORF1a_polyprotein:G8876A(G2959D))	112	0.107	213	0.117	1099	0.125																					3	0.349	0	0.349
ubiq	9424		A9424G|(ORF1ab_polyprotein:A9159G(V3053V))|(ORF1a_polyprotein:A9159G(V3053V))	2141	0.996	4369	0.996	9873	0.912	6929	0.996			11919	0.997	3827	0.997	575	0.991	9131	0.992	6058	0.998	5064	0.998	6407	0.997	5323	0.995	12	2.904	8.961	11.865
ubiq	9534		C9534T|(ORF1ab_polyprotein:C9269T(T3090I))|(ORF1a_polyprotein:C9269T(T3090I))	2146	0.999	4364	0.997	9855	0.911	6937	0.997			11919	0.997	3834	0.998	578	1	9156	0.997	6050	0.998	5069	0.998	6415	0.998	5336	0.997	12	2.907	8.98	11.887
ubiq	9866		C9866T|(ORF1ab_polyprotein:C9601T(L3201F))|(ORF1a_polyprotein:C9601T(L3201F))	17025	0.997	19541	0.997	12392	0.944	23700	0.997			13191	0.997	36564	0.997	33404	0.995	15282	0.973	34330	0.996	21809	0.998	36024	0.996	12582	0.998	12	2.938	8.947	11.885
ubiq	10029		C10029T|(ORF1ab_polyprotein:C9764T(T3255I))|(ORF1a_polyprotein:C9764T(T3255I))	273	1	601	0.992	3153	0.992	1031	0.987			411	0.99	929	0.988	355	0.997	3118	0.99			1516	0.99	1133	0.993	1360	0.986	11	2.984	7.921	10.905
ubiq	10447	RATG13	G10447A|(ORF1ab_polyprotein:G10182A(R3394R))|(ORF1a_polyprotein:G10182A(R3394R))	4342	0.996	7317	0.997	59760	0.997	47598	0.996	2	0.667	24930	0.996	37444	0.996	13858	0.998	52812	0.996	60350	0.997			4175	0.996	10662	0.996	12	2.99	8.638	11.628
ubiq	10449		C10449A|(ORF1ab_polyprotein:C10184A(P3395H))|(ORF1a_polyprotein:C10184A(P3395H))	4339	0.995	7303	0.995	59687	0.996	47481	0.994	2	0.667	24899	0.995	37394	0.995	13816	0.995	52789	0.996	60261	0.995			4174	0.995	10650	0.995	12	2.986	8.627	11.613
	10966		T10966A|(ORF1ab_polyprotein:T10701A(T3567T))|(ORF1a_polyprotein:T10701A(T3567T))			222	0.033	552	0.041																					2	0.074	0	0.074
	11081	RATG13	T11081G|(ORF1ab_polyprotein:T10816G(L3606V))|(ORF1a_polyprotein:T10816G(L3606V))			215	0.032	562	0.042																					2	0.074	0	0.074
	11138		G11138C|(ORF1ab_polyprotein:G10873C(A3625P))|(ORF1a_polyprotein:G10873C(A3625P))	3	0.001	426	0.068																							2	0.069	0	0.069
	11201		A11201G|(ORF1ab_polyprotein:A10936G(T3646A))|(ORF1a_polyprotein:A10936G(T3646A))			1314	0.08	2082	0.04																					2	0.12	0	0.12
	11332		A11332G|(ORF1ab_polyprotein:A11067G(V3689V))|(ORF1a_polyprotein:A11067G(V3689V))			1181	0.113	1837	0.046																					2	0.159	0	0.159
	11779	RATG13	C11779T|(ORF1ab_polyprotein:C11514T(F3838F))|(ORF1a_polyprotein:C11514T(F3838F))			49	0.056	3	0.008																					2	0.064	0	0.064
	12596		C12596T|(ORF1ab_polyprotein:C12331T(L4111F))|(ORF1a_polyprotein:C12331T(L4111F))			53	0.046	222	0.026																					2	0.072	0	0.072
	12652		A12652G|(ORF1ab_polyprotein:A12387G(T4129T))|(ORF1a_polyprotein:A12387G(T4129T))	3	0.004	132	0.115			2	0.001															2	0.002			4	0.119	0.003	0.122
	12706		T12706A|(ORF1ab_polyprotein:T12441A(V4147V))|(ORF1a_polyprotein:T12441A(V4147V))	10	0.014	132	0.115			2	0.001															2	0.002			4	0.129	0.003	0.132
ubiq	12880		C12880T|(ORF1ab_polyprotein:C12615T(I4205I))|(ORF1a_polyprotein:C12615T(I4205I))	6187	0.996	7953	0.995	9956	0.956	883	0.997			1942	0.996	28392	0.997	16141	0.771	6577	0.997	13202	0.995			4697	0.996	10913	0.996	11	2.947	7.745	10.692
	13694		C13694A|(ORF1ab_polyprotein:C13430A(T4477K))			6212	0.083	3397	0.039																					2	0.122	0	0.122
	14044		G14044T|(ORF1ab_polyprotein:G13780T(V4594F))	3	0.002			1550	0.052									13	0.002											3	0.054	0.002	0.056
	14067		T14067C|(ORF1ab_polyprotein:T13803C(N4601N))			1006	0.166	690	0.023																					2	0.189	0	0.189
ubiq	14408	Delta	C14408T|(ORF1ab_polyprotein:C14144T(P4715L))	32568	0.969	32821	0.971	46717	0.973	35172	0.974			48539	0.97	13711	0.972	32847	0.971	40864	0.973	857	0.998	61490	0.973	13375	0.969	33169	0.955	12	2.913	8.755	11.668
linkedubiq	15451		G15451A|(ORF1ab_polyprotein:G15187A(G5063S))	18244	0.994	23928	0.994	31179	0.996	7028	0.995			4845	0.995	8214	0.996	13631	0.994	26463	0.988	5991	0.995	5463	0.996	2782	0.995	30287	0.993	12	2.984	8.947	11.931
	15540	RATG13	C15540T|(ORF1ab_polyprotein:C15276T(V5092V))	2341	0.127	3247	0.135	444	0.014																					3	0.276	0	0.276
ubiq	15939		T15939C|(ORF1ab_polyprotein:T15675C(D5225D))	2610	0.944	6963	0.951	11748	0.994	7880	0.995			3968	0.996	6503	0.995	5340	0.994	9859	0.993	6577	0.996	97	1	1605	0.994	9186	0.989	12	2.889	8.952	11.841
	16076		A16076G|(ORF1ab_polyprotein:A15812G(D5271G))			2968	0.054	1126	0.023																					2	0.077	0	0.077
	16135		A16135C|(ORF1ab_polyprotein:A15871C(M5291L))			3084	0.054	1184	0.023																					2	0.077	0	0.077
	16290		T16290G|(ORF1ab_polyprotein:T16026G(A5342A))			3083	0.053	1176	0.022																					2	0.075	0	0.075
	16466		C16466T|(ORF1ab_polyprotein:C16202T(P5401L))	16	0.037	55	0.06																							2	0.097	0	0.097
	17236		A17236G|(ORF1ab_polyprotein:A16972G(I5658V))	302	0.012	1822	0.043	1543	0.024																					3	0.079	0	0.079
ubiq	17410		C17410T|(ORF1ab_polyprotein:C17146T(R5716C))	15512	0.996	18269	0.973	30099	0.949	26223	0.997	132966	0.997	7918	0.998	15901	0.997	40423	0.997	31711	0.997	42781	0.997	13481	0.997	16871	0.997	19062	0.996	13	2.918	9.97	12.888
	17674		A17674G|(ORF1ab_polyprotein:A17410G(I5804V))	5112	0.049			1488	0.017																					2	0.066	0	0.066
	17805		A17805T|(ORF1ab_polyprotein:A17541T(S5847S))	1960	0.02	2985	0.035	2824	0.034																					3	0.089	0	0.089
	17849		G17849T|(ORF1ab_polyprotein:G17585T(G5862V))	5475	0.053			1462	0.015																					2	0.068	0	0.068
linkedubiq	17859		T17859C|(ORF1ab_polyprotein:T17595C(Y5865Y))	101021	0.979	87151	0.964	90614	0.954	224313	0.998	161541	0.998	123212	0.998	109455	0.925	72882	0.996	100494	0.998	105134	0.998	67688	0.998	124526	0.998	76259	0.998	13	2.897	9.905	12.802
linkedubiq	18163		A18163G|(ORF1ab_polyprotein:A17899G(I5967V))	4323	0.998	5988	0.943	18398	0.961	16233	0.999			5460	0.999	12096	0.998	10168	0.999	15663	0.979			6472	0.998	5620	0.999	9149	0.999	11	2.902	7.97	10.872
	18395		C18395T|(ORF1ab_polyprotein:C18131T(A6044V))	88	0.078			236	0.032																					2	0.11	0	0.11
	18412		G18412T|(ORF1ab_polyprotein:G18148T(V6050F))	68	0.06	5	0.002							4	0.001													5	0.001	4	0.062	0.002	0.064
	19255		C19255T|(ORF1ab_polyprotein:C18991T(L6331L))			217	0.019	294	0.017																					2	0.036	0	0.036
linkedubiq	19326		A19326G|(ORF1ab_polyprotein:A19062G(P6354P))	4575	0.996	11629	0.996	16535	0.947	7722	0.996			16132	0.997	14038	0.995	15476	0.997	10778	0.997	22207	0.996	32013	0.997	8692	0.875	9845	0.997	12	2.939	8.847	11.786
linkedubiq	19955		C19955T|(ORF1ab_polyprotein:C19691T(T6564I))	48272	0.995	40868	0.944	10283	0.921	1941	0.994	2	1	1094	0.997	44606	0.995	29338	0.996	14815	0.995	1017	0.985	2173	0.996	40271	0.995	44289	0.995	13	2.86	9.948	12.808
linkedubiq	20055		A20055G|(ORF1ab_polyprotein:A19791G(E6597E))	48828	0.997	45337	0.944	11868	0.921	3225	0.969			3508	0.958	44331	0.996	28473	0.997	15787	0.99	3197	0.97	1712	0.814	43061	0.996	46503	0.997	12	2.862	8.687	11.549
	20060		G20060T|(ORF1ab_polyprotein:G19796T(S6599I))	2564	0.052			726	0.056																					2	0.108	0	0.108
	20148		C20148T|(ORF1ab_polyprotein:C19884T(F6628F))			592	0.081	46	0.02																					2	0.101	0	0.101
	20302		G20302A|(ORF1ab_polyprotein:G20038A(E6680K))			502	0.069	45	0.02																					2	0.089	0	0.089
	20346		T20346C|(ORF1ab_polyprotein:T20082C(H6694H))			488	0.069	43	0.02																					2	0.089	0	0.089
	20405		C20405A|(ORF1ab_polyprotein:C20141A(P6714H))			499	0.068	240	0.063																					2	0.131	0	0.131
linkedubiq	21618		C21618T|(surface_glycoprotein:C56T(T19I))	67228	0.998	67445	0.936	48481	0.987	107679	0.998			45046	0.998	66684	0.998	58038	0.998	50906	0.997	20819	0.998	141317	0.998	110509	0.998	55910	0.998	12	2.921	8.981	11.902
linkedubiq	21633		TACCCCCTG21633-21641del|(surface_glycoprotein:TTACCCCCTGCA70-81TCAdel(LPPA24-27Sdel))	66272	0.998	68270	0.961	47708	0.987	103905	0.998			44669	0.998	66014	0.998	57051	0.998	50121	0.995	20778	0.997	137235	0.998	108554	0.998	55154	0.998	12	2.946	8.978	11.924
	21792		A21792G|(surface_glycoprotein:A230G(K77R))	1855	0.044	1597	0.035																							2	0.079	0	0.079
linkedubiq	21810		T21810C|(surface_glycoprotein:T248C(V83A))	41912	0.988	45129	0.989	27705	0.966					35812	0.989	52093	0.988	32272	0.989	34782	0.989	20417	0.989	29791	0.989	47822	0.988	36546	0.988	11	2.943	7.909	10.852
ubiq	21987		G21987A|(surface_glycoprotein:G425A(G142D))	26212	0.996	42369	0.975	16195	0.977	87522	0.995	2	0.5	18382	0.995	24820	0.995	60468	0.995	16359	0.986	55275	0.996	63783	0.995	48926	0.994	14851	0.994	13	2.948	9.445	12.393
	21987		GTGTTT21987-21992del|(surface_glycoprotein:GGTGTTTAT424-432GATdel(GVY142-144Ddel))			892	0.021	292	0.018																					2	0.039	0	0.039
ubiq	21991		TTA21991-21993del|(surface_glycoprotein:GTTTAT427-432GTTdel(VY143-144Vdel))	26164	0.994	41358	0.952	15906	0.96	87329	0.993	3	0.75	18353	0.994	24774	0.993	60330	0.993	16326	0.984	55187	0.994	63647	0.993	48709	0.99	14059	0.941	13	2.906	9.625	12.531
	21995		T21995G|(surface_glycoprotein:T433G(Y145D))			901	0.021	292	0.018																					2	0.039	0	0.039
	22029	Delta	AGTTCA22029-22034del|(surface_glycoprotein:GAGTTCAGA466-474GGAdel(EFR156-158Gdel))			921	0.021	287	0.017																					2	0.038	0	0.038
ubiq	22109		C22109G|(surface_glycoprotein:C547G(Q183E))	26231	0.995	42305	0.973	16232	0.977	87512	0.994	4	1	18372	0.994	24817	0.994	60437	0.994	16544	0.994	55270	0.995	63820	0.995	48888	0.993	14884	0.994	13	2.945	9.947	12.892
ubiq	22200		T22200A|(surface_glycoprotein:T638A(V213E))	37743	0.99	62591	0.98	38927	0.965	113411	0.997	174786	0.998	100336	0.998	81379	0.998	112325	0.997	37803	0.98	83514	0.998	141694	0.998	108754	0.997	29593	0.995	13	2.935	9.956	12.891
	22616		G22616C|(surface_glycoprotein:G1054C(A352P))	3491	0.096	46	0.001					11	0.001	5	0.001			7	0.001									21	0.001	6	0.097	0.004	0.101
	22812		A22812C|(surface_glycoprotein:A1250C(K417T))			6423	0.094	1016	0.039																					2	0.133	0	0.133
	22910		A22910G|(surface_glycoprotein:A1348G(N450D))	1553	0.072	2741	0.097	912	0.038																					3	0.207	0	0.207
	22917		T22917A|(surface_glycoprotein:T1355A(L452Q))	1557	0.072	2744	0.097	909	0.038																					3	0.207	0	0.207
ubiq	22992		G22992A|(surface_glycoprotein:G1430A(S477N))	21495	0.996	25336	0.899	23268	0.961	18707	0.995			2748	0.99	46253	0.995	19001	0.996	18450	0.996	2	1	65187	0.995	37463	0.996	19110	0.995	12	2.856	8.958	11.814
	22994		A22994C|(surface_glycoprotein:ACA1432-1434CAA(T478Q))			2723	0.097	864	0.036																					2	0.133	0	0.133
	22995	RATG13,Delta	C22995A|(surface_glycoprotein:ACA1432-1434CAA(T478Q))			2723	0.097	864	0.036																					2	0.133	0	0.133
	23014		A23014C|(surface_glycoprotein:A1452C(E484D))			2738	0.097	473	0.02																					2	0.117	0	0.117
	23015		G23015A|(surface_glycoprotein:G1453A(G485S))			2732	0.097	859	0.035																					2	0.132	0	0.132
	23039		C23039A|(surface_glycoprotein:C1477A(Q493K))	1561	0.072			387	0.016					3	0.001															3	0.088	0.001	0.089
	23040		A23040G|(surface_glycoprotein:A1478G(Q493R))			2693	0.096	473	0.02																					2	0.116	0	0.116
	23054	RATG13	C23054T|(surface_glycoprotein:CAA1492-1494TAC(Q498Y))			2626	0.097	816	0.035																					2	0.132	0	0.132
	23056	RATG13	A23056C|(surface_glycoprotein:CAA1492-1494TAC(Q498Y))			2626	0.097	816	0.035																					2	0.132	0	0.132
ubiq	23063		A23063T|(surface_glycoprotein:A1501T(N501Y))	20778	0.998	24514	0.902	22490	0.964	18042	0.998			2659	0.998	44677	0.999	18374	0.999	17854	0.999			62589	0.998	36305	0.998	18506	0.998	11	2.864	7.987	10.851
	23064		A23064G|(surface_glycoprotein:A1502G(N501S))			2629	0.097	455	0.019																					2	0.116	0	0.116
	23198		T23198C|(surface_glycoprotein:T1636C(L546L))	572	0.019			2068	0.029																					2	0.048	0	0.048
linked	23280		C23280T|(surface_glycoprotein:C1718T(T573I))	470	0.01	9892	0.11	4433	0.047									3488	0.035	550	0.005					5985	0.076	6771	0.079	7	0.167	0.195	0.362
linkedubiq	23403	Delta	A23403G|(surface_glycoprotein:A1841G(D614G))	44861	0.998	87893	0.997	91480	0.998	66021	0.998	93352	0.998	68977	0.998	79370	0.998	97137	0.998	112943	0.998	30375	0.998	96306	0.998	76743	0.997	85032	0.997	13	2.993	9.978	12.971
	23470	RATG13	T23470C|(surface_glycoprotein:T1908C(Y636Y))			2984	0.034	415	0.005																					2	0.039	0	0.039
linkedubiq	23525		C23525T|(surface_glycoprotein:C1963T(H655Y))	15539	0.994	24256	0.978	21508	0.996	1489	0.998			2509	0.993	21913	0.995	11836	0.994	31597	0.995			2520	0.993	16605	0.928	31495	0.994	11	2.968	7.89	10.858
	23604	Delta	C23604G|(surface_glycoprotein:C2042G(P681R))	3377	0.067	7078	0.101	3854	0.071																					3	0.239	0	0.239
	24044		C24044T|(surface_glycoprotein:C2482T(L828F))			5726	0.257	256	0.036																					2	0.293	0	0.293
	24194		T24194C|(surface_glycoprotein:T2632C(L878L))			1085	0.05	23	0.003																					2	0.053	0	0.053
	24208		C24208T|(surface_glycoprotein:C2646T(I882I))			5474	0.252	290	0.034																					2	0.286	0	0.286
	24374		C24374T|(surface_glycoprotein:C2812T(L938F))	8	0.066	42	0.097	32	0.022																					3	0.185	0	0.185
	24410	Delta	G24410A|(surface_glycoprotein:G2848A(D950N))	9	0.074	42	0.097	77	0.052																					3	0.223	0	0.223
linked	24469		T24469A|(surface_glycoprotein:T2907A(N969K))	7399	0.998	10063	0.839	31040	0.955	13661	0.998	42146	0.998	23960	0.999	13400	0.998	28047	0.998	36506	0.998	23493	0.998	52355	0.998	10990	0.998	21162	0.995	13	2.792	9.978	12.77
	24499		T24499C|(surface_glycoprotein:T2937C(D979D))	8	0.001	1923	0.16	946	0.029																					3	0.19	0	0.19
	24644		A24644-24644del|(surface_glycoprotein:3082-3082del(1028fs))	274	0.036	682	0.056																							2	0.092	0	0.092
	25020		A25020C|(surface_glycoprotein:A3458C(D1153A))	2328	0.029	5604	0.091	1496	0.078																					3	0.198	0	0.198
	25088		G25088T|(surface_glycoprotein:G3526T(V1176F))	2327	0.03	5541	0.091	1800	0.079																					3	0.2	0	0.2
	25121		A25121G|(surface_glycoprotein:A3559G(N1187D))	2200	0.028	5209	0.086	1735	0.076																					3	0.19	0	0.19
	25162		C25162A|(surface_glycoprotein:C3600A(L1200L))			40	0.036	361	0.071	4	0.002			6	0.001											2	0.001	3	0.001	6	0.107	0.005	0.112
linked	25163		C25163A|(surface_glycoprotein:C3601A(Q1201K))	4	0.003	45	0.041	387	0.076	8	0.005			32	0.005	10	0.003	9	0.002	13	0.003	29	0.006	25	0.004	3	0.002	12	0.006	12	0.12	0.036	0.156
linkedubiq	25416		C25416T|(ORF3a_protein:C24T(F8F))	14571	0.999	35036	0.998	46819	0.904	67237	0.994			47357	0.989	56755	0.999	38602	0.999	50789	0.999	58670	0.999	5931	0.998	49137	0.999	36402	0.999	12	2.901	8.975	11.876
	25420	RATG13	A25420C|(ORF3a_protein:A28C(I10L))			39	0.001	3790	0.073																					2	0.074	0	0.074
	25471		G25471T|(ORF3a_protein:G79T(D27Y))	832	0.061			911	0.019																					2	0.08	0	0.08
linkedubiq	25584		C25584T|(ORF3a_protein:C192T(T64T))	13983	0.985	34996	0.986	43803	0.891	68153	0.987	3	1	44001	0.986	55732	0.985	36250	0.987	47991	0.986	56042	0.986			49212	0.987	35152	0.986	12	2.862	8.89	11.752
	25682		T25682C|(ORF3a_protein:T290C(V97A))			36	0.001	4786	0.089																					2	0.09	0	0.09
	25937		A25937G|(ORF3a_protein:A545G(H182R))			34	0.036	391	0.056																					2	0.092	0	0.092
	25991		G25991A|(ORF3a_protein:G599A(C200Y))			34	0.037	386	0.057																					2	0.094	0	0.094
linked	26030		A26030T|(ORF3a_protein:A638T(Q213L))			35	0.004	373	0.018																					2	0.022	0	0.022
linked	26035		T26035A|(ORF3a_protein:T643A(Y215N))	12	0.001	42	0.005	435	0.021	64	0.006			52	0.004	62	0.004	87	0.006	63	0.003	43	0.005	39	0.005	19	0.001			11	0.027	0.034	0.061
ubiq	26060		C26060T|(ORF3a_protein:C668T(T223I))	8165	0.99	8836	0.982	18639	0.892	8784	0.829			8828	0.728	16252	0.921	12448	0.862	21832	0.919	7510	0.823	6633	0.8	12396	0.978	20246	0.992	12	2.864	7.852	10.716
ubiq	26270		C26270T|(envelope_protein:C26T(T9I))	8146	0.987	8365	0.99	14863	0.99	3869	0.946			4409	0.991	10279	0.986	5883	0.989	17707	0.989	3697	0.991	2920	0.991	11528	0.987	20178	0.987	12	2.967	8.857	11.824
ubiq	26275		A26275G|(envelope_protein:A31G(T11A))	8191	0.993	8381	0.992	14901	0.992	4058	0.992			4417	0.993	10332	0.992	5897	0.991	17774	0.993	3704	0.993	2923	0.992	11557	0.99	20262	0.991	12	2.977	8.927	11.904
	26464		C26464T|(envelope_protein:C220T(L74L))			515	0.157	872	0.068																					2	0.225	0	0.225
	26483		T26483C	2	0.002	518	0.157	629	0.049																					3	0.208	0	0.208
	26527		C26527A|(membrane_glycoprotein:C5A(A2E))	2	0.002	518	0.157	897	0.07					59	0.001	27	0.001	30	0.001			80	0.001	61	0.001					8	0.229	0.005	0.234
	26530		A26530C|(membrane_glycoprotein:A8C(D3A))			511	0.155	630	0.049																					2	0.204	0	0.204
	26552		T26552C|(membrane_glycoprotein:T30C(V10V))			517	0.157	897	0.07																					2	0.227	0	0.227
linked	26621		T26621C|(membrane_glycoprotein:T99C(C33C))			518	0.008	663	0.008													378	0.004							3	0.016	0.004	0.02
ubiq	26709		G26709A|(membrane_glycoprotein:G187A(A63T))	31448	0.998	60358	0.971	77233	0.982	96846	0.993	82962	0.997	80322	0.994	56044	0.994	89932	0.994	83677	0.991	100292	0.991	107725	0.993	49864	0.995	44409	0.996	13	2.951	9.938	12.889
ubiq	26858		C26858T|(membrane_glycoprotein:C336T(F112F))	31388	0.998	59470	0.979	66383	0.996	47776	0.998	85971	0.998	32106	0.998	34956	0.998	67366	0.998	75531	0.998	31813	0.998	59791	0.998	36614	0.865	42304	0.997	13	2.973	9.846	12.819
	27143		C27143T|(membrane_glycoprotein:C621T(N207N))	1210	0.036			475	0.02																					2	0.056	0	0.056
linkedubiq	27259		A27259C|(ORF6_protein:A58C(R20R))	61912	0.997	81578	0.952	32101	0.931	39028	0.997	2	1	51845	0.997	68969	0.997	79328	0.996	37799	0.997	53472	0.997	70747	0.997	111533	0.997	42196	0.995	13	2.88	9.97	12.85
	27286		C27286A|(ORF6_protein:C85A(L29I))			2841	0.033	316	0.009																					2	0.042	0	0.042
	27291		T27291C|(ORF6_protein:T90C(D30D))			3841	0.045	2222	0.065																					2	0.11	0	0.11
linkedubiq	27382		G27382C|(ORF6_protein:GAT181-183CTC(D61L))	30437	0.985	40804	0.946	9390	0.928	27217	0.799			29360	0.798	33365	0.985	44254	0.986	11495	0.985	38859	0.987	47098	0.986	60465	0.986	13778	0.977	12	2.859	8.489	11.348
linkedubiq	27383		A27383T|(ORF6_protein:GAT181-183CTC(D61L))	30437	0.985	40804	0.946	9390	0.928	27217	0.799			29360	0.798	33365	0.985	44254	0.986	11495	0.985	38859	0.987	47098	0.986	60465	0.986	13778	0.977	12	2.859	8.489	11.348
linkedubiq	27384		T27384C|(ORF6_protein:GAT181-183CTC(D61L))	30437	0.985	40804	0.946	9390	0.928	27217	0.799			29360	0.798	33365	0.985	44254	0.986	11495	0.985	38859	0.987	47098	0.986	60465	0.986	13778	0.977	12	2.859	8.489	11.348
	27434		C27434T|(ORF7a_protein:C41T(T14I))	1044	0.034			120	0.012																					2	0.046	0	0.046
	27459		G27459T|(ORF7a_protein:G66T(E22D))			1859	0.043	534	0.053																					2	0.096	0	0.096
	27524		C27524T|(ORF7a_protein:C131T(S44L))	706	0.024	1132	0.027	131	0.014																					3	0.065	0	0.065
	27638	Delta	T27638C|(ORF7a_protein:T245C(V82A))			2440	0.066	524	0.012																					2	0.078	0	0.078
	27752	Delta	C27752T|(ORF7a_protein:C359T(T120I))			6651	0.173	1477	0.033																					2	0.206	0	0.206
	27847		C27847T|(ORF7b:C92T(S31L))			2479	0.039	506	0.009																					2	0.048	0	0.048
	27874		C27874T|(ORF7b:C119T(T40I))			8431	0.132	1856	0.032											422	0.006									3	0.164	0.006	0.17
linked	27877		G27877T|(ORF7b:G122T(C41F))			2969	0.046	614	0.011																	3559	0.041			3	0.057	0.041	0.098
	27893		C27893T			5523	0.086	1837	0.031																					2	0.117	0	0.117
linked	27915		G27915T|(ORF8_protein:G22T(G8*))	34927	0.942	53607	0.836	52633	0.905	39908	0.997			72745	0.998	64576	0.973	44823	0.656	66552	0.948	42272	0.997	91966	0.997	66971	0.779	55734	0.897	12	2.683	8.242	10.925
	28081		A28081G|(ORF8_protein:A188G(D63G))	625	0.036	582	0.02																							2	0.056	0	0.056
	28248		GATTTC28248-28253del|(ORF8_protein:355-360del(DF119-120del))			20755	0.135	4039	0.037																					2	0.172	0	0.172
	28271	Delta	A28271-28271del			20763	0.135	4677	0.043																					2	0.178	0	0.178
	28271		A28271C			4200	0.027	2179	0.02																					2	0.047	0	0.047
linked	28271		A28271T	169358	0.999	128579	0.836	101031	0.935	9862	0.998	2	1	61593	0.999	109280	0.999	104439	0.999	139326	0.999			25266	0.999	102711	0.999	155559	0.999	12	2.77	8.991	11.761
linked	28311		C28311T|(nucleocapsid_phosphoprotein:C38T(P13L))	168461	0.994	132136	0.859	102657	0.95	9836	0.996	2	1	61316	0.994	108685	0.994	103878	0.993	138629	0.994			25161	0.994	102235	0.994	154837	0.994	12	2.803	8.953	11.756
linked	28362		GAGAACGCA28362-28370del|(nucleocapsid_phosphoprotein:GGAGAACGCAGT88-99GGTdel(GERS30-33Gdel))	166030	0.98	132174	0.86	102117	0.945	9792	0.991	2	1	61400	0.995	108754	0.994	103962	0.994	138766	0.995			25213	0.995	102212	0.994	150393	0.966	12	2.785	8.924	11.709
	28461	Delta	A28461G|(nucleocapsid_phosphoprotein:A188G(D63G))			4415	0.03	842	0.008																					2	0.038	0	0.038
	28471		C28471T|(nucleocapsid_phosphoprotein:C198T(F66F))			4089	0.028	1152	0.011																					2	0.039	0	0.039
linked	28881		G28881A|(nucleocapsid_phosphoprotein:AGG607-609AAA(R203K))	22390	0.974	23755	0.872	36489	0.934	15383	0.978			25893	0.974	45661	0.975	36142	0.975	45215	0.975	28667	0.976	34602	0.976	31298	0.975	33155	0.968	12	2.78	8.772	11.552
	28881		G28881A|(nucleocapsid_phosphoprotein:G608A(R203K))			783	0.029	442	0.011																					2	0.04	0	0.04
	28881	Delta	G28881T|(nucleocapsid_phosphoprotein:G608T(R203M))			2077	0.076	1185	0.03																					2	0.106	0	0.106
linked	28882		G28882A|(nucleocapsid_phosphoprotein:AGG607-609AAA(R203K))	22390	0.974	23755	0.872	36489	0.934	15383	0.978			25893	0.974	45661	0.975	36142	0.975	45215	0.975	28667	0.976	34602	0.976	31298	0.975	33155	0.968	12	2.78	8.772	11.552
linked	28883		G28883C|(nucleocapsid_phosphoprotein:G610C(G204R))	22931	0.997	24279	0.891	37278	0.955	15679	0.996			16245	0.611	46723	0.998	36958	0.997	46249	0.997	29282	0.997	35366	0.997	32025	0.997	33726	0.985	12	2.843	8.575	11.418
	28887		C28887A|(nucleocapsid_phosphoprotein:C614A(T205N))			2122	0.078	1219	0.031																					2	0.109	0	0.109
	28916		G28916T|(nucleocapsid_phosphoprotein:G643T(G215C))			2927	0.107	1675	0.043																					2	0.15	0	0.15
	28934		T28934G|(nucleocapsid_phosphoprotein:T661G(L221V))			3036	0.107	1765	0.043																					2	0.15	0	0.15
	29020		A29020G|(nucleocapsid_phosphoprotein:A747G(K249K))	630	0.026			478	0.012																					2	0.038	0	0.038
	29134		G29134A|(nucleocapsid_phosphoprotein:G861A(G287G))			2139	0.079	1231	0.031																					2	0.11	0	0.11
linked	29171		C29171T|(nucleocapsid_phosphoprotein:C898T(H300Y))			2134	0.008	1201	0.006																					2	0.014	0	0.014
	29227		G29227T|(nucleocapsid_phosphoprotein:G954T(S318S))	3436	0.012	7973	0.035																							2	0.047	0	0.047
linked	29402	Delta	G29402T|(nucleocapsid_phosphoprotein:G1129T(D377Y))	2719	0.009	18758	0.078	4347	0.028																	7335	0.035			4	0.115	0.035	0.15
	29427		G29427A|(nucleocapsid_phosphoprotein:G1154A(R385K))	2601	0.009	14334	0.059	2467	0.016																					3	0.084	0	0.084
linked	29510		A29510C|(nucleocapsid_phosphoprotein:A1237C(S413R))	498967	0.977	371492	0.902	255822	0.94	306870	0.997	1213055	0.998	358372	0.998	269627	0.998	262939	0.998	350780	0.998	319009	0.998	320656	0.998	350045	0.998	319488	0.99	13	2.819	9.971	12.79
	29732		C29732A	628	0.003	12341	0.065	1775	0.014																					3	0.082	0	0.082
	29736		GGCCACGCGGAGTACGATCGAGTGTACAGTG29736-29766del	532	0.002	14319	0.077	3703	0.03																					3	0.109	0	0.109
linked	29769	RATG13	C29769T	2030	0.009	14374	0.077	3569	0.029											8122	0.055									4	0.115	0.055	0.17

## Sheet: CH-1
				ERR9861936		ERR9861977		ERR9862099		ERR9862221		ERR9862222		ERR9862449		ERR9861922		ERR9861943		ERR9861963		ERR9861984		ERR9862085		ERR9862106		ERR9862207		ERR9862208		ERR9862228		ERR9862229		ERR9862301		ERR9862530							Key
				('2021-07-11', '')		('2021-07-03', '')		('2021-06-14', '')		('2021-05-24', '')		('2021-05-25', '')		('2021-02-16', '')		('2021-07-11', '')		('2021-07-11', '')		('2021-07-03', '')		('2021-07-03', '')		('2021-06-14', '')		('2021-06-14', '')		('2021-05-24', '')		('2021-05-25', '')		('2021-05-24', '')		('2021-05-25', '')		('2021-02-16', '')		('2021-02-16', '')								Cryptic Sewershed
Linked/Ubiquitous	Position	Flagged	Sequences	Count	Abundance	Count	Abundance	Count	Abundance	Count	Abundance	Count	Abundance	Count	Abundance	Count	Abundance	Count	Abundance	Count	Abundance	Count	Abundance	Count	Abundance	Count	Abundance	Count	Abundance	Count	Abundance	Count	Abundance	Count	Abundance	Count	Abundance	Count	Abundance	Total samples	Positives Sum	Negatives Sum	Total Sum			Non-Cryptic Sewershed
	2109		A2109C|(ORF1ab_polyprotein:A1844C(N615T))|(ORF1a_polyprotein:A1844C(N615T))					182	0.456			2	0.004																											2	0.46	0	0.46
	2376		A2376G|(ORF1ab_polyprotein:A2111G(N704S))|(ORF1a_polyprotein:A2111G(N704S))					2	0.667			2	0.003	7	0.002																									3	0.672	0	0.672
	2406		A2406G|(ORF1ab_polyprotein:A2141G(K714R))|(ORF1a_polyprotein:A2141G(K714R))							2	0.005	772	0.977	5	0.001																					6	0.002			4	0.983	0.002	0.985
	2411		T2411A|(ORF1ab_polyprotein:T2146A(L716M))|(ORF1a_polyprotein:T2146A(L716M))					2	0.667					11	0.003											2	0.005									21	0.005	16	0.004	5	0.67	0.014	0.684
	2706		C2706T|(ORF1ab_polyprotein:C2441T(T814I))|(ORF1a_polyprotein:C2441T(T814I))			32	1			17	0.425																													2	1.425	0	1.425
linked	3037	RATG13,Delta	C3037T|(ORF1ab_polyprotein:C2772T(F924F))|(ORF1a_polyprotein:C2772T(F924F))	3	1	1678	0.988	3	0.75	3764	0.991	4163	0.99	26749	0.96	11	0.733	3685	0.965					5	0.714	886	0.994	20	0.571	18	0.783	1029	0.99	17	0.81	4789	0.946	6872	0.922	16	5.679	8.428	14.107
	3096		C3096T|(ORF1ab_polyprotein:C2831T(S944L))|(ORF1a_polyprotein:C2831T(S944L))			729	0.442			4	0.001							11	0.004																					3	0.443	0.004	0.447
	3152		G3152T|(ORF1ab_polyprotein:G2887T(G963C))|(ORF1a_polyprotein:G2887T(G963C))			909	0.391							47	0.002			5	0.002																	3	0.001			4	0.393	0.003	0.396
	3582		G3582A|(ORF1ab_polyprotein:G3317A(S1106N))|(ORF1a_polyprotein:G3317A(S1106N))			394	0.583							4	0.002																									2	0.585	0	0.585
	3992		C3992A|(ORF1ab_polyprotein:C3727A(L1243M))|(ORF1a_polyprotein:C3727A(L1243M))	354	0.986							2	0.003																									4	0.018	3	0.989	0.018	1.007
	4354		G4354T|(ORF1ab_polyprotein:G4089T(E1363D))|(ORF1a_polyprotein:G4089T(E1363D))	6	0.002	4126	0.377							78	0.002			3	0.002																			22	0.007	5	0.381	0.009	0.39
	4861		T4861G|(ORF1ab_polyprotein:T4596G(D1532E))|(ORF1a_polyprotein:T4596G(D1532E))	3	0.75					4	0.002			94	0.005			2	0.001																			108	0.006	5	0.757	0.007	0.764
	5339		C5339T|(ORF1ab_polyprotein:C5074T(P1692S))|(ORF1a_polyprotein:C5074T(P1692S))			2767	0.992	2093	0.91									3	0.001																					3	1.902	0.001	1.903
linked	5388		C5388A|(ORF1ab_polyprotein:C5123A(A1708D))|(ORF1a_polyprotein:C5123A(A1708D))					200	0.087	2199	0.988	4058	0.991	13163	0.8									1082	0.997	2	0.4	15	0.577	13	0.684	2	0.667	15	0.682			116	0.007	11	2.866	4.014	6.88
	5447		G5447A|(ORF1ab_polyprotein:G5182A(V1728I))|(ORF1a_polyprotein:G5182A(V1728I))	7	0.001					5	0.002	1739	0.424																											3	0.427	0	0.427
	5698		T5698A|(ORF1ab_polyprotein:T5433A(P1811P))|(ORF1a_polyprotein:T5433A(P1811P))			1135	0.475			4	0.002																													2	0.477	0	0.477
	6094		G6094T|(ORF1ab_polyprotein:G5829T(Q1943H))|(ORF1a_polyprotein:G5829T(Q1943H))			424	0.358							8	0.007																					7	0.013			3	0.365	0.013	0.378
	6110		A6110G|(ORF1ab_polyprotein:A5845G(K1949E))|(ORF1a_polyprotein:A5845G(K1949E))			1168	0.988	22	0.733																															2	1.721	0	1.721
	6939		A6939G|(ORF1ab_polyprotein:A6674G(K2225R))|(ORF1a_polyprotein:A6674G(K2225R))			13	1	3	1																															2	2	0	2
	7740		A7740C|(ORF1ab_polyprotein:A7475C(D2492A))|(ORF1a_polyprotein:A7475C(D2492A))	4	0.002			2	1			2	0.001					2	0.007																					4	1.003	0.007	1.01
	7760		G7760T|(ORF1ab_polyprotein:G7495T(G2499C))|(ORF1a_polyprotein:G7495T(G2499C))	6	0.003			2	1	3	0.273	4	0.002	3	0.003																							4	0.034	6	1.281	0.034	1.315
	7821		C7821T|(ORF1ab_polyprotein:C7556T(S2519F))|(ORF1a_polyprotein:C7556T(S2519F))	8	0.003	4	0.001	2	0.667																															3	0.671	0	0.671
	8696		G8696T|(ORF1ab_polyprotein:G8431T(A2811S))|(ORF1a_polyprotein:G8431T(A2811S))			4	0.001	2	0.667			2	0.002																											3	0.67	0	0.67
	9430		C9430T|(ORF1ab_polyprotein:C9165T(I3055I))|(ORF1a_polyprotein:C9165T(I3055I))			5429	0.993	2	0.002	351	0.464	4	0.001																											4	1.46	0	1.46
	9927		T9927G|(ORF1ab_polyprotein:T9662G(M3221R))|(ORF1a_polyprotein:T9662G(M3221R))					2	0.667	2	0.003	2	0.002											3	0.003															4	0.672	0.003	0.675
	9969		C9969A|(ORF1ab_polyprotein:C9704A(A3235E))|(ORF1a_polyprotein:C9704A(A3235E))					2	0.667	2	0.003	4	0.004																											3	0.674	0	0.674
	10127		A10127C|(ORF1ab_polyprotein:A9862C(T3288P))|(ORF1a_polyprotein:A9862C(T3288P))	2	1					8	0.001	40	0.001													8	0.002													4	1.002	0.002	1.004
	11001		C11001T|(ORF1ab_polyprotein:C10736T(T3579I))|(ORF1a_polyprotein:C10736T(T3579I))			3814	0.989	267	1	389	0.141			1173	0.14			2	0.002																					5	2.27	0.002	2.272
	11375		G11375A|(ORF1ab_polyprotein:G11110A(G3704S))|(ORF1a_polyprotein:G11110A(G3704S))			7396	0.997	20	1			346	0.057	285	0.124			16	0.012																					5	2.178	0.012	2.19
	17966		C17966A|(ORF1ab_polyprotein:C17702A(S5901Y))			10	0.002					2	0.001	3	0.6																									3	0.603	0	0.603
	18777		A18777T|(ORF1ab_polyprotein:A18513T(Q6171H))	2	0.667	21	0.002							733	0.01											10	0.001									12	0.01			5	0.679	0.011	0.69
	20268		A20268G|(ORF1ab_polyprotein:A20004G(L6668L))			18	0.947	5	1																															2	1.947	0	1.947
	21575		C21575T|(surface_glycoprotein:C13T(L5F))							29	0.829	236	0.47																											2	1.299	0	1.299
linked	21991		TTA21991-21993del|(surface_glycoprotein:GTTTAT427-432GTTdel(VY143-144Vdel))	113	1	241	0.489	637	0.994	230	0.996	10212	0.994	34054	0.861					3	1					5316	0.994							4	1					9	5.334	2.994	8.328
	22021		G22021A|(surface_glycoprotein:G459A(M153I))	113	1	351	0.711	444	0.693																															3	2.404	0	2.404
	22104		G22104A|(surface_glycoprotein:G542A(G181E))	116	0.975	360	0.702	455	0.691																															3	2.368	0	2.368
	22206		A22206G|(surface_glycoprotein:A644G(D215G))	117	0.975	141	0.275																																	2	1.25	0	1.25
	22304		T22304C|(surface_glycoprotein:T742C(Y248H))			141	0.268			17	0.068	15	0.007	13	0.045																									4	0.388	0	0.388
	22317		G22317A|(surface_glycoprotein:G755A(G252D))	160	0.994	386	0.732	454	0.701	9	0.036			73	0.253																									5	2.716	0	2.716
	22599		G22599T|(surface_glycoprotein:G1037T(R346I))			343	0.9			16	0.048			22	0.077																							3	0.001	4	1.025	0.001	1.026
linked	22600		A22600C|(surface_glycoprotein:A1038C(R346S))	61	0.968	26	0.068	3	0.008	10	0.03			5	0.017													4	0.174											6	1.091	0.174	1.265
	22812		A22812C|(surface_glycoprotein:A1250C(K417T))	13	0.073	337	0.766			4	0.007																													3	0.846	0	0.846
	22896		T22896G|(surface_glycoprotein:T1334G(V445G))	167	0.944	93	0.219	49	0.122					2	0.004	2	0.002																							5	1.289	0.002	1.291
	22910		A22910G|(surface_glycoprotein:A1348G(N450D))	167	1	93	0.969	49	1	105	0.326	173	0.065	53	0.097																									6	3.457	0	3.457
linked	22942		T22942G|(surface_glycoprotein:T1380G(N460K))	167	1	93	0.969	48	0.98	118	0.331	190	0.066															2	0.105					2	0.333					7	3.346	0.438	3.784
	23006		G23006A|(surface_glycoprotein:G1444A(G482S))	171	0.994	96	0.96	49	0.961	114	0.32	183	0.064																											5	3.299	0	3.299
	23012	RATG13	G23012A|(surface_glycoprotein:G1450A(E484K))	171	0.994	96	0.96	50	0.98	114	0.32	184	0.064	57	0.093	2	0.002																							7	3.411	0.002	3.413
	23016		G23016A|(surface_glycoprotein:G1454A(G485D))	169	0.983	96	0.96	50	0.98	114	0.32	184	0.064																											5	3.307	0	3.307
	23019		T23019C|(surface_glycoprotein:T1457C(F486S))	169	0.977	61	0.61					4	0.001																											3	1.588	0	1.588
	23042		T23042C|(surface_glycoprotein:T1480C(S494P))	171	1	96	0.96	50	0.98	113	0.317	184	0.064	55	0.091	2	0.002																							7	3.412	0.002	3.414
	23055		A23055G|(surface_glycoprotein:A1493G(Q498R))	167	1	92	0.989	49	0.98																															3	2.969	0	2.969
linkedubiq	23063		A23063T|(surface_glycoprotein:A1501T(N501Y))	163	0.976	91	0.978	50	1	353	0.989	2855	0.995	476	0.881											298	0.993	16	0.941	3	0.75	2	0.667	6	0.857	22	0.458			12	5.819	4.666	10.485
	24047		G24047A|(surface_glycoprotein:G2485A(A829T))	295	0.338	362	0.445																																	2	0.783	0	0.783
	24378		C24378T|(surface_glycoprotein:C2816T(S939F))			9452	0.993							5711	0.172																									2	1.165	0	1.165
	25049		G25049A|(surface_glycoprotein:G3487A(D1163N))	1330	0.516	4030	0.103																																	2	0.619	0	0.619
	25050		A25050T|(surface_glycoprotein:A3488T(D1163V))	3	0.001	13542	0.345																													753	0.003	162	0.003	4	0.346	0.006	0.352
	25170		T25170C|(surface_glycoprotein:T3608C(L1203P))	3	0.001	2360	0.695																																	2	0.696	0	0.696
	25244		GTAATG25244-25249del|(surface_glycoprotein:3682-3687del(VM1228-1229del))	1337	0.523	966	0.293	2234	0.994	959	0.367																													4	2.177	0	2.177
	25277		A25277T|(surface_glycoprotein:A3715T(S1239C))			966	0.293	2240	0.998																													49	0.008	3	1.291	0.008	1.299
	25339		C25339T|(surface_glycoprotein:C3777T(D1259D))	1325	0.516	7249	0.14									13	0.001	11	0.002																					4	0.656	0.003	0.659
	25731		C25731T|(ORF3a_protein:C339T(Y113Y))			906	0.989	406	0.993	106	0.488																													3	2.47	0	2.47
	26257		G26257A|(envelope_protein:G13A(V5I))			119	0.295			94	0.139																													2	0.434	0	0.434
	27577		C27577T|(ORF7a_protein:C184T(Q62*))							2	0.5	5	0.086																											2	0.586	0	0.586
	28051		A28051G|(ORF8_protein:A158G(K53R))	301	0.349	587	0.037	79	0.149																	2	0.002													4	0.535	0.002	0.537
	28833		C28833T|(nucleocapsid_phosphoprotein:C560T(S187L))			818	0.976	48	0.552	52	0.05									3	0.003													2	0.009					5	1.578	0.012	1.59
	29758	RATG13	T29758G	3434	0.334	29622	0.896	1220	0.647	2767	0.222	2349	0.104	75	0.001	24	0.002	14	0.004	5	0.002			2	0.004	5	0.001	10	0.008	4	0.024	4	0.004	24	0.005	12	0.001			16	2.204	0.055	2.259

## Sheet: CO-1
				SRR22710023		SRR22710251		SRR22710252		SRR22710254		SRR22878677		SRR22710162		SRR22710191		SRR22710244		SRR22710245		SRR22710253		SRR22710262		SRR22878903		SRR22878990		SRR23906078		SRR23906430							Key
				('2022-01-13', '53356')		('2021-12-02', '53356')		('2021-12-16', '53356')		('2021-12-16', '268004')		('2022-03-14', '268004')		('2021-12-02', '17601')		('2021-12-16', '54561')		('2021-12-16', '17601')		('2021-12-16', '75544')		('2021-12-16', '89383')		('2021-12-02', '89383')		('2022-03-14', '75544')		('2022-03-14', '25714')		('2023-01-03', '75544')		('2023-01-03', '89383')								Cryptic Sewershed
Linked/Ubiquitous	Position	Flagged	Sequences	Count	Abundance	Count	Abundance	Count	Abundance	Count	Abundance	Count	Abundance	Count	Abundance	Count	Abundance	Count	Abundance	Count	Abundance	Count	Abundance	Count	Abundance	Count	Abundance	Count	Abundance	Count	Abundance	Count	Abundance	Total samples	Positives Sum	Negatives Sum	Total Sum			Non-Cryptic Sewershed
ubiq	241	Delta	C241T	1255	0.994	1467	1	575	1	482	0.978	92	1	738	0.999	204	0.995	432	0.964	412	0.945	477	1	829	0.998	46	1			68	1	124	0.992	14	4.972	8.893	13.865
	1563		G1563A|(ORF1ab_polyprotein:G1298A(C433Y))|(ORF1a_polyprotein:G1298A(C433Y))	32	0.013			24	0.007			469	0.241																					3	0.261	0	0.261
	2254		A2254G|(ORF1ab_polyprotein:A1989G(Q663Q))|(ORF1a_polyprotein:A1989G(Q663Q))	10	0.015	201	0.221	46	0.128			12	0.245	2	0.004									2	0.003									6	0.609	0.007	0.616
linkedubiq	3037	RATG13,Delta	C3037T|(ORF1ab_polyprotein:C2772T(F924F))|(ORF1a_polyprotein:C2772T(F924F))	496	0.998	1678	0.997	419	0.998	350	0.989	183	0.995	698	1	152	0.993	460	0.998	367	0.997	282	1	953	0.998	47	1	33	1	101	1	205	1	15	4.977	9.986	14.963
	3096		C3096T|(ORF1ab_polyprotein:C2831T(S944L))|(ORF1a_polyprotein:C2831T(S944L))			115	0.042	26	0.024			95	0.342	2	0.001					6	0.007													5	0.408	0.008	0.416
	3731		G3731A|(ORF1ab_polyprotein:G3466A(A1156T))|(ORF1a_polyprotein:G3466A(A1156T))	3	0.001							427	0.199																	2	0.002			3	0.2	0.002	0.202
	4756		T4756G|(ORF1ab_polyprotein:T4491G(P1497P))|(ORF1a_polyprotein:T4491G(P1497P))	10	0.002	411	0.051			229	0.05	2543	0.414																					4	0.517	0	0.517
	7178		G7178A|(ORF1ab_polyprotein:G6913A(E2305K))|(ORF1a_polyprotein:G6913A(E2305K))	2	0.001							18	0.295																					2	0.296	0	0.296
	7372		T7372C|(ORF1ab_polyprotein:T7107C(I2369I))|(ORF1a_polyprotein:T7107C(I2369I))	2	0.001	809	0.246																											2	0.247	0	0.247
	8915		T8915G|(ORF1ab_polyprotein:T8650G(F2884V))|(ORF1a_polyprotein:T8650G(F2884V))	4	0.042			6	0.125			19	0.211																					3	0.378	0	0.378
	9042		C9042T|(ORF1ab_polyprotein:C8777T(S2926F))|(ORF1a_polyprotein:C8777T(S2926F))			134	0.043	50	0.045			11	0.407																					3	0.495	0	0.495
linked	9053		G9053T|(ORF1ab_polyprotein:G8788T(V2930L))|(ORF1a_polyprotein:G8788T(V2930L))	63	0.038	3180	0.958	1025	0.82	1142	0.558	17	0.586	1969	0.995	615	0.609	861	0.417	1600	0.806	885	0.491	2523	0.872									11	2.96	4.19	7.15
	9451		C9451T|(ORF1ab_polyprotein:C9186T(Y3062Y))|(ORF1a_polyprotein:C9186T(Y3062Y))	5	0.004							4	0.286																					2	0.29	0	0.29
	9560		T9560C|(ORF1ab_polyprotein:T9295C(S3099P))|(ORF1a_polyprotein:T9295C(S3099P))	20	0.005							257	0.347																					2	0.352	0	0.352
	9615		C9615T|(ORF1ab_polyprotein:C9350T(T3117I))|(ORF1a_polyprotein:C9350T(T3117I))	25	0.006							302	0.342	10	0.001									10	0.001									4	0.348	0.002	0.35
	9778		C9778T|(ORF1ab_polyprotein:C9513T(S3171S))|(ORF1a_polyprotein:C9513T(S3171S))	26	0.008	43	0.006	355	0.066	349	0.078	68	0.113																					5	0.271	0	0.271
ubiq	10029		C10029T|(ORF1ab_polyprotein:C9764T(T3255I))|(ORF1a_polyprotein:C9764T(T3255I))	2238	0.998	3816	0.998	2592	0.962	2031	0.932	1765	0.997	2870	0.995	1066	0.993	2593	0.995	2076	0.932	1979	0.947	3373	0.96	1257	1			577	0.99	467	0.998	14	4.887	8.81	13.697
	12053		C12053T|(ORF1ab_polyprotein:C11788T(L3930F))|(ORF1a_polyprotein:C11788T(L3930F))	28	0.009	215	0.029	180	0.032	212	0.045	48	0.151																					5	0.266	0	0.266
	12556		A12556C|(ORF1ab_polyprotein:A12291C(E4097D))|(ORF1a_polyprotein:A12291C(E4097D))	21	0.007	360	0.048	380	0.087	148	0.042	366	0.246																					5	0.43	0	0.43
ubiq	14408	Delta	C14408T|(ORF1ab_polyprotein:C14144T(P4715L))	2873	0.996	5944	0.986	4423	0.999	3671	0.991	3319	0.96	4750	0.996	1741	0.996	3797	0.998	3933	0.998	3672	0.998	5548	0.995	5080	0.999			2442	0.964	1453	0.997	14	4.932	8.941	13.873
	14571		C14571T|(ORF1ab_polyprotein:C14307T(D4769D))	119	0.038	754	0.115	1259	0.308	417	0.114	2381	0.68																					5	1.255	0	1.255
	15222	RATG13	C15222T|(ORF1ab_polyprotein:C14958T(F4986F))	36	0.017	443	0.088	115	0.033	112	0.039																							4	0.177	0	0.177
	17791		A17791-17791del|(ORF1ab_polyprotein:17527-17527del(5843fs))			11	0.001					242	0.697	8	0.001									12	0.002									4	0.698	0.003	0.701
	19017	RATG13	C19017T|(ORF1ab_polyprotein:C18753T(F6251F))			858	0.081	1180	0.167	161	0.022	167	0.135			6	0.002	6	0.001	13	0.002			12	0.001					8	0.003			9	0.405	0.009	0.414
	20178	RATG13	C20178T|(ORF1ab_polyprotein:C19914T(V6638V))	95	0.025	1192	0.151	1822	0.273	75	0.013	1652	0.52			4	0.001													3	0.002			7	0.982	0.003	0.985
	20874		T20874G|(ORF1ab_polyprotein:T20610G(A6870A))	17	0.005							424	0.178																					2	0.183	0	0.183
	22206		A22206G|(surface_glycoprotein:A644G(D215G))	7	0.004			84	0.055	18	0.011	133	0.459																					4	0.529	0	0.529
	22289		GCTTTA22289-22294del|(surface_glycoprotein:727-732del(AL243-244del))	3	0.005	9	0.017	18	0.067			55	0.775																					4	0.864	0	0.864
	22332		G22332A|(surface_glycoprotein:G770A(G257D))	3	0.005							27	0.36																					2	0.365	0	0.365
	22599		G22599T|(surface_glycoprotein:G1037T(R346I))	80	0.022	98	0.012	601	0.12	100	0.02	52	0.221																					5	0.395	0	0.395
	22600		A22600C|(surface_glycoprotein:A1038C(R346S))	50	0.014	398	0.05	259	0.051	525	0.104	104	0.443							6	0.001													6	0.662	0.001	0.663
	22712		C22712A|(surface_glycoprotein:C1150A(P384T))	29	0.012	102	0.015					62	0.422																					3	0.449	0	0.449
	22712		C22712G|(surface_glycoprotein:C1150G(P384A))	79	0.034	240	0.034	445	0.11			31	0.211																					4	0.389	0	0.389
	22712		C22712T|(surface_glycoprotein:C1150T(P384S))	32	0.014	120	0.017	539	0.133	490	0.126	13	0.088																					5	0.378	0	0.378
	22812		A22812C|(surface_glycoprotein:A1250C(K417T))			28	0.019	9	0.021	2	0.006	11	0.611																					4	0.657	0	0.657
linked	22917	Delta	T22917G|(surface_glycoprotein:T1355G(L452R))			1304	0.986	426	0.995	307	0.997	15	0.6	1157	0.995	288	1	708	1	758	0.999	353	0.997	990	0.998					78	0.929	89	0.957	12	3.578	7.875	11.453
	22958		A22958C|(surface_glycoprotein:A1396C(R466R))			26	0.018	143	0.199			19	0.148																					3	0.365	0	0.365
	23039		C23039A|(surface_glycoprotein:C1477A(Q493K))	127	0.111	652	0.144	787	0.288	331	0.145	870	0.649																					5	1.337	0	1.337
	23056	RATG13	A23056C|(surface_glycoprotein:A1494C(Q498H))	140	0.101	928	0.198	864	0.305	366	0.154																							4	0.758	0	0.758
linkedubiq	23403	Delta	A23403G|(surface_glycoprotein:A1841G(D614G))	4479	0.994	10851	0.994	7172	0.992	7445	0.989	3573	0.994	8451	0.993	5053	0.99	9093	0.988	5785	0.99	5867	0.99	7861	0.993	3248	0.997			3052	0.991	2596	0.986	14	4.963	8.918	13.881
	23405		G23405A|(surface_glycoprotein:G1843A(V615I))			156	0.013	180	0.023	303	0.037	1733	0.451																					4	0.524	0	0.524
	24038		G24038T|(surface_glycoprotein:G2476T(V826L))			315	0.077	223	0.146	150	0.071	29	0.042																					4	0.336	0	0.336
	24054		C24054A|(surface_glycoprotein:C2492A(A831D))	33	0.024							463	0.593					3	0.001															3	0.617	0.001	0.618
	24374		C24374A|(surface_glycoprotein:C2812A(L938I))	11	0.004	63	0.011					65	0.394																					3	0.409	0	0.409
linked	24410	Delta	G24410A|(surface_glycoprotein:G2848A(D950N))	144	0.047	5917	0.998	3211	0.649	2681	0.548	129	0.717	4784	0.996	1466	0.816	3503	0.627	3491	0.761	2068	0.555	5300	0.942									11	2.959	4.697	7.656
	24588		C24588T|(surface_glycoprotein:C3026T(T1009I))	39	0.014	1085	0.163	659	0.125	352	0.083	3440	0.651											207	0.038									6	1.036	0.038	1.074
	25020		A25020C|(surface_glycoprotein:A3458C(D1153A))	9	0.004			43	0.013	77	0.023	106	0.225																					4	0.265	0	0.265
	25052		G25052T|(surface_glycoprotein:G3490T(V1164F))	10	0.005	52	0.012			4	0.001	177	0.41							3	0.001													5	0.428	0.001	0.429
	25156		C25156T|(surface_glycoprotein:C3594T(I1198I))	8	0.004	49	0.009					254	0.243			4	0.001													2	0.002			5	0.256	0.003	0.259
	25163		C25163A|(surface_glycoprotein:C3601A(Q1201K))	15	0.008	846	0.151	513	0.115	196	0.059	697	0.648																					5	0.981	0	0.981
	25169		C25169T|(surface_glycoprotein:C3607T(L1203F))	4	0.002	440	0.079	577	0.128	131	0.039	589	0.554									3	0.001									2	0.001	7	0.802	0.002	0.804
	25689		T25689A|(ORF3a_protein:T297A(A99A))	16	0.005							163	0.449																					2	0.454	0	0.454
	25936		C25936G|(ORF3a_protein:C544G(H182D))	14	0.005	643	0.114	302	0.124	164	0.084	161	0.759																					5	1.086	0	1.086
	26256		C26256T|(envelope_protein:C12T(F4F))	32	0.008			23	0.004			163	0.174																					3	0.186	0	0.186
	26538		G26538A|(membrane_glycoprotein:G16A(G6S))	101	0.097	1341	0.177	2498	0.413	452	0.133	3199	0.94	11	0.002									6	0.001									7	1.76	0.003	1.763
	27588		T27588C|(ORF7a_protein:T195C(F65F))			862	0.261	61	0.038																									2	0.299	0	0.299
linked	27638	Delta	T27638C|(ORF7a_protein:T245C(V82A))	22	0.017	2970	0.992	1064	0.774	862	0.576	47	0.505	1669	0.973	462	0.644	1044	0.606	1298	0.93	476	0.534	2159	0.97									11	2.864	4.657	7.521
linked	28271	Delta	A28271-28271del	228	0.04	13192	0.959	11771	0.683	7294	0.503	9414	0.553	10569	0.958	5298	0.522	8580	0.539	11736	0.789	8222	0.59	11533	0.894									11	2.738	4.292	7.03
	28285		T28285C|(nucleocapsid_phosphoprotein:T12C(N4N))	38	0.007	148	0.011	1331	0.077	60	0.004	5673	0.318																					5	0.417	0	0.417

## Sheet: FL-1
				SRR21111182		SRR21384142		SRR20326087		SRR20680019		SRR20680023		SRR20680026		SRR20680146		SRR20680252		SRR21111183		SRR21384131		SRR22236461		SRR22236638							Key
				('2022-07-11', '776150.0')		('2022-07-06', '776150.0')		('2022-07-05/2022-07-06', '103000.0')		('2022-07-11', '776150.0')		('2022-07-10/2022-07-11', '59587.0')		('2022-07-10/2022-07-11', '920528.0')		('2022-07-11/2022-07-12', '220000.0')		('2022-07-10/2022-07-11', '829725.0')		('2022-07-10/2022-07-11', '103000.0')		('2022-07-06', '776150.0')		('2022-07-07/2022-07-08', '180000')		('2022-07-11/2022-07-12', '591071')								Cryptic Sewershed
Linked/Ubiquitous	Position	Flagged	Sequences	Count	Abundance	Count	Abundance	Count	Abundance	Count	Abundance	Count	Abundance	Count	Abundance	Count	Abundance	Count	Abundance	Count	Abundance	Count	Abundance	Count	Abundance	Count	Abundance	Total samples	Positives Sum	Negatives Sum	Total Sum			Non-Cryptic Sewershed
ubiq	670		T670G|(ORF1ab_polyprotein:T405G(S135R))|(ORF1a_polyprotein:T405G(S135R))	463470	0.998	164772	0.937	18116	0.997	90	0.732	1521370	0.997	235770	0.997	412036	0.997	1156924	0.996	28	1	114151	0.986	245693	0.997	646284	0.901	12	1.935	9.6	11.535
ubiq	10029		C10029T|(ORF1ab_polyprotein:C9764T(T3255I))|(ORF1a_polyprotein:C9764T(T3255I))	6275	0.998	1790	0.995	22	1			1297	0.997	1197	0.998			1041	0.992	2	1	1217	0.576	7	1	181	1	10	1.993	7.563	9.556
ubiq	10198		C10198T|(ORF1ab_polyprotein:C9933T(D3311D))|(ORF1a_polyprotein:C9933T(D3311D))	2293	0.997	1190	0.997					121	1	53	1	70	1	50	1									6	1.994	4	5.994
ubiq	10447	RATG13	G10447A|(ORF1ab_polyprotein:G10182A(R3394R))|(ORF1a_polyprotein:G10182A(R3394R))	1393	0.998	768	0.999			3	0.273	6024	0.998	10521	0.997	36	0.973	18703	0.998	4	1	3	1	6	1			10	1.997	7.239	9.236
ubiq	10449		C10449A|(ORF1ab_polyprotein:C10184A(P3395H))|(ORF1a_polyprotein:C10184A(P3395H))	1392	0.997	764	0.993			3	0.273	6023	0.996	10533	0.998	36	0.973	18694	0.997	4	1	3	1	6	1			10	1.99	7.237	9.227
ubiq	11288		TCTGGTTTT11288-11296del|(ORF1ab_polyprotein:11023-11031del(SGF3675-3677del))|(ORF1a_polyprotein:11023-11031del(SGF3675-3677del))	4	1	5091	0.997					424	0.991					1483	1			1084	0.996	16	1			6	1.997	3.987	5.984
ubiq	12880		C12880T|(ORF1ab_polyprotein:C12615T(I4205I))|(ORF1a_polyprotein:C12615T(I4205I))	169	1	9	1	123	0.992	2	0.222	29744	0.998	6785	0.998	1611	0.998	26	1	7	1	5066	0.997	3	1	430	0.979	12	2	9.184	11.184
	13466		A13466C|(ORF1ab_polyprotein:A13201C(N4401H))|(ORF1a_polyprotein:A13201C(N4401H))	6	0.75	5	0.714									4	0.001	4	0.002									4	1.464	0.003	1.467
	13469		G13469C|(ORF1ab_polyprotein:G13205C(R4402P))|(ORF1a_polyprotein:G13204C(G4402R))	6	0.146	5	0.119																					2	0.265	0	0.265
ubiq	15714	RATG13	C15714T|(ORF1ab_polyprotein:C15450T(L5150L))	486347	0.997	66533	0.996	155	1	32	0.64	201810	0.997	2	1	32541	0.998	227698	0.996	16	1			10334	0.997	97737	0.997	11	1.993	8.625	10.618
ubiq	17410		C17410T|(ORF1ab_polyprotein:C17146T(R5716C))	365404	0.997	29595	0.997	157	0.994	17	0.5	204240	0.997	28374	0.997	33736	0.997	185401	0.997	8	1	17726	0.996	6138	0.996	56028	0.997	12	1.994	9.471	11.465
	22520		G22520A|(surface_glycoprotein:G958A(V320I))	31284	0.998	10483	0.998																					2	1.996	0	1.996
	22564		C22564A|(surface_glycoprotein:C1002A(N334K))	19869	0.997	7428	0.997																					2	1.994	0	1.994
	22599	RATG13	G22599C|(surface_glycoprotein:G1037C(R346T))	22550	0.997	8209	0.997																					2	1.994	0	1.994
	22676	RATG13	G22676A|(surface_glycoprotein:G1114A(A372T))	19036	0.996	6698	0.997																					2	1.993	0	1.993
ubiq	23075	RATG13	T23075C|(surface_glycoprotein:T1513C(Y505H))	464	0.998	218	0.995					198	1	16	1	26	1	58	1	28	1	72	1			12	1	9	1.993	7	8.993
ubiq	23403	Delta	A23403G|(surface_glycoprotein:A1841G(D614G))	180771	0.998	97170	0.997	118	1	40	0.8	169116	0.997	9016	0.997	16637	0.997	182519	0.997	10	1	19634	0.997	2875	0.998	63344	0.997	12	1.995	9.78	11.775
ubiq	23525		C23525T|(surface_glycoprotein:C1963T(H655Y))	189570	0.998	103430	0.998	123	1	31	0.816	188151	0.998	9058	0.996	17050	0.998	198189	0.998	10	0.909	21363	0.998	3264	0.998	64728	0.998	12	1.996	9.709	11.705
	25525		T25525C|(ORF3a_protein:T133C(W45R))	1806	0.992	1931	0.472																					2	1.464	0	1.464
	25563		G25563T|(ORF3a_protein:G171T(Q57H))	1639	0.997	1849	0.464																					2	1.461	0	1.461
ubiq	28271		A28271T	48605	0.999	14616	0.998	26	1	2	0.4	13697	0.998	850	1	2124	0.998	32525	0.998	19624	0.999	3502	0.999	521	0.998	1097	0.992	12	1.997	9.382	11.379
ubiq	28311		C28311T|(nucleocapsid_phosphoprotein:C38T(P13L))	47080	0.998	14972	0.997	30	1	2	0.333	13359	0.997	890	0.999	2256	0.998	32848	0.997	19552	0.997	3551	0.998	532	1	1174	0.995	12	1.995	9.314	11.309
ubiq	28362		GAGAACGCA28362-28370del|(nucleocapsid_phosphoprotein:GGAGAACGCAGT88-99GGTdel(GERS30-33Gdel))	34158	0.997	12250	0.997	18	1			10213	0.996			1103	0.593	26979	0.997	14488	0.996	2936	0.996	414	0.998	710	0.781	10	1.994	7.357	9.351
ubiq	28881		G28881A|(nucleocapsid_phosphoprotein:AGG607-609AAA(R203K))	68658	0.997	55524	0.997	1562	0.996	25	0.781	240688	0.997	71689	0.997	36756	0.997	414428	0.997	35035	0.996	22272	0.997	45831	0.997	174153	0.997	12	1.994	9.752	11.746
ubiq	28882		G28882A|(nucleocapsid_phosphoprotein:AGG607-609AAA(R203K))	68658	0.997	55524	0.997	1562	0.996	25	0.781	240688	0.997	71689	0.997	36756	0.998	414428	0.997	35035	0.996	22272	0.997	45831	0.997	174153	0.997	12	1.994	9.753	11.747
ubiq	28883		G28883C|(nucleocapsid_phosphoprotein:G610C(G204R))	68734	0.998	55583	0.998	1565	0.997	25	0.781	240823	0.997	71710	0.998	36761	0.998	414647	0.998	35090	0.998	22285	0.998	45877	0.998	174172	0.997	12	1.996	9.76	11.756

## Sheet: FL-2
				SRR23038270		SRR23102921		SRR23038438		SRR23038441		SRR23038458		SRR23038462		SRR23038508		SRR23102826		SRR23102919		SRR23102994		SRR23103050		SRR23103062							Key
				('2022-12-26/2022-12-27', '85700.0')		('2023-01-02/2023-01-03', '85700.0')		('2022-12-26/2022-12-27', '103000.0')		('2022-12-26/2022-12-27', '100000.0')		('2022-12-26/2022-12-27', '180000.0')		('2022-12-26/2022-12-27', '197000.0')		('2022-12-26/2022-12-27', '59587.0')		('2023-01-02/2023-01-03', '180000.0')		('2023-01-02/2023-01-03', '220000.0')		('2023-01-02/2023-01-03', '197000.0')		('2023-01-02/2023-01-03', '829725.0')		('2023-01-02/2023-01-03', '300000.0')								Cryptic Sewershed
Linked/Ubiquitous	Position	Flagged	Sequences	Count	Abundance	Count	Abundance	Count	Abundance	Count	Abundance	Count	Abundance	Count	Abundance	Count	Abundance	Count	Abundance	Count	Abundance	Count	Abundance	Count	Abundance	Count	Abundance	Total samples	Positives Sum	Negatives Sum	Total Sum			Non-Cryptic Sewershed
	210	Delta	G210T	49289	0.999	331022	0.98																					2	1.979	0	1.979
ubiq	241	Delta	C241T	45231	0.999	244970	0.984			3	1			4	1											2	1	5	1.983	3	4.983
	569		G569A|(ORF1ab_polyprotein:G304A(E102K))|(ORF1a_polyprotein:G304A(E102K))	595940	0.675	2494494	0.88																					2	1.555	0	1.555
	1191	Delta	C1191T|(ORF1ab_polyprotein:C926T(P309L))|(ORF1a_polyprotein:C926T(P309L))	5420	0.787	16122	0.751																					2	1.538	0	1.538
	1267	Delta	C1267T|(ORF1ab_polyprotein:C1002T(G334G))|(ORF1a_polyprotein:C1002T(G334G))	5283	0.786	20967	0.756																					2	1.542	0	1.542
	2654		G2654A|(ORF1ab_polyprotein:G2389A(E797K))|(ORF1a_polyprotein:G2389A(E797K))	3	0.016	110	0.254																					2	0.27	0	0.27
	2655		A2655G|(ORF1ab_polyprotein:A2390G(E797G))|(ORF1a_polyprotein:A2390G(E797G))	94	0.487	284	0.654																					2	1.141	0	1.141
ubiq	3037	RATG13,Delta	C3037T|(ORF1ab_polyprotein:C2772T(F924F))|(ORF1a_polyprotein:C2772T(F924F))	14410	0.998	27256	0.997	1834	0.998	7326	0.997			2142	0.998	11297	0.998	572	0.993	4177	0.999	736	1			2294	0.998	10	1.995	7.981	9.976
	3431		G3431T|(ORF1ab_polyprotein:G3166T(V1056L))|(ORF1a_polyprotein:G3166T(V1056L))	4152	0.224	19646	0.138																					2	0.362	0	0.362
	4447		A4447T|(ORF1ab_polyprotein:A4182T(E1394D))|(ORF1a_polyprotein:A4182T(E1394D))	2	1	4	1																					2	2	0	2
	4822		A4822C|(ORF1ab_polyprotein:A4557C(Q1519H))|(ORF1a_polyprotein:A4557C(Q1519H))	1244	0.287	172	0.059																					2	0.346	0	0.346
	5068		A5068G|(ORF1ab_polyprotein:A4803G(G1601G))|(ORF1a_polyprotein:A4803G(G1601G))	79	0.345	74	0.261																					2	0.606	0	0.606
	5184	Delta	C5184T|(ORF1ab_polyprotein:C4919T(P1640L))|(ORF1a_polyprotein:C4919T(P1640L))	185	0.819	243	1																					2	1.819	0	1.819
	5648	RATG13	A5648C|(ORF1ab_polyprotein:A5383C(K1795Q))|(ORF1a_polyprotein:A5383C(K1795Q))	21168	0.448	34726	0.246																					2	0.694	0	0.694
	5907	RATG13	C5907T|(ORF1ab_polyprotein:C5642T(T1881I))|(ORF1a_polyprotein:C5642T(T1881I))	14971	0.664	90269	0.898																					2	1.562	0	1.562
	6027		C6027A|(ORF1ab_polyprotein:C5762A(P1921Q))|(ORF1a_polyprotein:C5762A(P1921Q))	16	0.762	9	0.6																					2	1.362	0	1.362
	8841		C8841T|(ORF1ab_polyprotein:C8576T(T2859I))|(ORF1a_polyprotein:C8576T(T2859I))	131	0.083	434	0.222																					2	0.305	0	0.305
	9678	Delta	T9678C|(ORF1ab_polyprotein:T9413C(F3138S))|(ORF1a_polyprotein:T9413C(F3138S))	7332	0.694	21949	0.874																					2	1.568	0	1.568
	10416		C10416T|(ORF1ab_polyprotein:C10151T(S3384L))|(ORF1a_polyprotein:C10151T(S3384L))	197	0.099	981	0.855																					2	0.954	0	0.954
	11005	Delta	C11005A|(ORF1ab_polyprotein:C10740A(H3580Q))|(ORF1a_polyprotein:C10740A(H3580Q))	9	0.818	23	0.383																					2	1.201	0	1.201
ubiq	11288		TCTGGTTTT11288-11296del|(ORF1ab_polyprotein:11023-11031del(SGF3675-3677del))|(ORF1a_polyprotein:11023-11031del(SGF3675-3677del))	1109	0.961	2052	0.988	19	1	540	0.996			193	1	4188	0.998	136	1	10540	0.998	101	0.99			536	0.998	10	1.949	7.98	9.929
	11440		T11440A|(ORF1ab_polyprotein:T11175A(N3725K))|(ORF1a_polyprotein:T11175A(N3725K))	601	0.227	83	0.072																					2	0.299	0	0.299
	11556		A11556G|(ORF1ab_polyprotein:A11291G(E3764G))|(ORF1a_polyprotein:A11291G(E3764G))	1354	0.487	504	0.48																					2	0.967	0	0.967
	11758		C11758T|(ORF1ab_polyprotein:C11493T(P3831P))|(ORF1a_polyprotein:C11493T(P3831P))	31	0.013	235	0.21																					2	0.223	0	0.223
	12008		C12008T|(ORF1ab_polyprotein:C11743T(L3915F))|(ORF1a_polyprotein:C11743T(L3915F))	19828	0.807	50364	0.865																					2	1.672	0	1.672
	14178		C14178A|(ORF1ab_polyprotein:C13914A(T4638T))	27	0.18	19	0.111																					2	0.291	0	0.291
ubiq	14408	Delta	C14408T|(ORF1ab_polyprotein:C14144T(P4715L))	1789	0.998	5738	0.997	105	1	500	0.998	36	1	94	1	1719	0.998	2	0.667	4811	0.996	176	1			18	1	11	1.995	8.659	10.654
	16569		A16569G|(ORF1ab_polyprotein:A16305G(T5435T))	1593	0.196	760	0.014																					2	0.21	0	0.21
	16915		C16915T|(ORF1ab_polyprotein:C16651T(L5551L))	82953	0.75	330956	0.912	29	0.002	130	0.002			27	0.002	207	0.002	15	0.002	173	0.001					36	0.002	9	1.662	0.013	1.675
	17496	Delta	A17496G|(ORF1ab_polyprotein:A17232G(E5744E))	207693	0.744	1017063	0.867																					2	1.611	0	1.611
	19572		C19572T|(ORF1ab_polyprotein:C19308T(Y6436Y))	3498	0.713	18636	0.95																					2	1.663	0	1.663
	20396	Delta	A20396G|(ORF1ab_polyprotein:A20132G(K6711R))	3770	0.606	36530	0.969			2	0.001																	3	1.575	0.001	1.576
	20409		T20409A|(ORF1ab_polyprotein:T20145A(F6715L))	3700	0.609	31997	0.867																					2	1.476	0	1.476
	20759		C20759T|(ORF1ab_polyprotein:C20495T(A6832V))	600	0.552	4878	0.894									2	0.001											3	1.446	0.001	1.447
	21618	Delta	C21618G|(surface_glycoprotein:C56G(T19R))	1520	0.662	3040	0.996																					2	1.658	0	1.658
	21622	RATG13	C21622T|(surface_glycoprotein:C60T(T20T))	1489	0.659	3005	0.997									105	0.026											3	1.656	0.026	1.682
	21632		T21632C|(surface_glycoprotein:T70C(L24L))	112	0.051	556	0.189																					2	0.24	0	0.24
	21782		A21782G|(surface_glycoprotein:A220G(N74D))	17	0.708	4	0.182																					2	0.89	0	0.89
	21792	Delta	A21792C|(surface_glycoprotein:A230C(K77T))	18	0.818	18	0.857																					2	1.675	0	1.675
	22812		A22812C|(surface_glycoprotein:A1250C(K417T))	1856	0.944	6571	0.99																					2	1.934	0	1.934
	22910		A22910G|(surface_glycoprotein:A1348G(N450D))	2042	0.913	5403	0.989							3	0.079													3	1.902	0.079	1.981
linkedubiq	22917	Delta	T22917G|(surface_glycoprotein:T1355G(L452R))	2265	0.997	5561	0.996	18	0.545	9	0.529			37	0.974	44	0.198			53	0.515	21	1			42	0.913	9	1.993	4.674	6.667
	22995		C22995G|(surface_glycoprotein:C1433G(T478R))	2453	0.96	6495	0.988																					2	1.948	0	1.948
	23056	RATG13	A23056C|(surface_glycoprotein:A1494C(Q498H))	2407	0.933	2823	0.358																					2	1.291	0	1.291
ubiq	23403	Delta	A23403G|(surface_glycoprotein:A1841G(D614G))	177430	0.998	276970	0.998	31508	0.998	78940	0.997	1523	0.997	37161	0.998	180971	0.997	3399	0.996	65609	0.997	10796	0.997	5	1	21189	0.998	12	1.996	9.975	11.971
ubiq	23525		C23525T|(surface_glycoprotein:C1963T(H655Y))	189116	0.999	330467	0.981	34845	0.999	85610	0.999	1714	1	41157	0.999	202666	0.999	4159	0.998	82596	0.998	13192	0.999	3	1	24310	0.999	12	1.98	9.99	11.97
	23604	Delta	C23604G|(surface_glycoprotein:C2042G(P681R))	114841	0.778	792674	0.92																					2	1.698	0	1.698
	24374		C24374T|(surface_glycoprotein:C2812T(L938F))	1082	0.622	5941	0.813																					2	1.435	0	1.435
	24410	Delta	G24410A|(surface_glycoprotein:G2848A(D950N))	898	0.602	5257	0.814																					2	1.416	0	1.416
	25469	Delta	C25469T|(ORF3a_protein:C77T(S26L))	14279	0.976	61079	0.972																					2	1.948	0	1.948
	25513		C25513T|(ORF3a_protein:C121T(L41F))	4772	0.31	1154	0.017																					2	0.327	0	0.327
	25521		C25521T|(ORF3a_protein:C129T(F43F))	14697	0.971	62301	0.967																					2	1.938	0	1.938
	25936		C25936G|(ORF3a_protein:C544G(H182D))	10547	0.992	47462	0.985																					2	1.977	0	1.977
	25979		G25979A|(ORF3a_protein:G587A(G196E))	8972	0.962	39564	0.875																					2	1.837	0	1.837
	25991		G25991A|(ORF3a_protein:G599A(C200Y))	9553	0.931	37633	0.744																					2	1.675	0	1.675
	26134		A26134G|(ORF3a_protein:A742G(T248A))	12462	0.911	49933	0.957																					2	1.868	0	1.868
	26151		C26151T|(ORF3a_protein:C759T(S253S))	12400	0.907	50188	0.954			85	0.031					1023	0.079									45	0.007	5	1.861	0.117	1.978
	26155		GTT26155-26157del|(ORF3a_protein:763-765del(V255del))	1349	0.107	31216	0.612																					2	0.719	0	0.719
	26158		GTTAATCCAGTAATG26158-26172del|(ORF3a_protein:766-780del(VNPVM256-260del))	3145	0.275	531	0.01																					2	0.285	0	0.285
	26159		TT26159-26160del|(ORF3a_protein:767-768del(256fs))	135	0.012	11637	0.214																					2	0.226	0	0.226
	26530		A26530G|(membrane_glycoprotein:A8G(D3G))	108	0.062	1457	0.35																					2	0.412	0	0.412
	26533		C26533T|(membrane_glycoprotein:C11T(S4F))	126	0.072	1107	0.26																					2	0.332	0	0.332
	26767	Delta	T26767C|(membrane_glycoprotein:T245C(I82T))	23454	0.8	113114	0.934																					2	1.734	0	1.734
	27384		T27384C|(ORF6_protein:T183C(D61D))	10422	0.452	5577	0.071																					2	0.523	0	0.523
	27502		T27502G|(ORF7a_protein:T109G(S37A))	3037	0.327	27851	0.435																					2	0.762	0	0.762
	27638	Delta	T27638C|(ORF7a_protein:T245C(V82A))	8	0.571	26	0.605																					2	1.176	0	1.176
ubiq	27807		C27807T|(ORF7b:C52T(L18L))	9566	0.998	14248	0.991	1225	0.999	19852	0.997			5817	0.998	49383	0.998	5309	0.997	86348	0.998	2014	0.997	4	1	32039	0.998	11	1.989	8.982	10.971
	28087		CTGGTT28087-28092del|(ORF8_protein:GCTGGTTCT193-201GCTdel(AGS65-67Adel))	54	0.064	475	0.166																					2	0.23	0	0.23
	28253	Delta	C28253T|(ORF8_protein:C360T(F120F))	11483	0.552	124454	0.861									729	0.025											3	1.413	0.025	1.438
	28254		A28254C|(ORF8_protein:A361C(I121L))	7636	0.366	28252	0.194																					2	0.56	0	0.56
	28271	Delta	A28271-28271del	37775	0.855	449259	0.985																					2	1.84	0	1.84
	28461	Delta	A28461G|(nucleocapsid_phosphoprotein:A188G(D63G))	49049	0.866	422812	0.983	2	0.001																			3	1.849	0.001	1.85
	28816		A28816G|(nucleocapsid_phosphoprotein:A543G(Q181Q))	319163	0.378	78034	0.053																					2	0.431	0	0.431
	28881		G28881C|(nucleocapsid_phosphoprotein:G608C(R203T))	570644	0.923	2433057	0.93																					2	1.853	0	1.853
	28913		G28913T|(nucleocapsid_phosphoprotein:G640T(G214C))	221637	0.556	1960249	0.881																					2	1.437	0	1.437
	29402	Delta	G29402T|(nucleocapsid_phosphoprotein:G1129T(D377Y))	13526	0.802	74459	0.923			4	0.001																	3	1.725	0.001	1.726
	29742	Delta	G29742T	3277	0.832	16330	0.937																					2	1.769	0	1.769

## Sheet: KY-1
				SRR20681669		SRR20681689		SRR20681703		SRR20681765		SRR20681796		SRR20681863		SRR20681904		SRR20681925		SRR20681672		SRR20681705		SRR20681751		SRR20681761		SRR20681762		SRR20681797		SRR20681800		SRR20681832		SRR20681854		SRR20681896		SRR20681899		SRR20681905		SRR20681921		SRR20681927		SRR20681936
				('2022-06-06', '55928')		('2022-05-23', '55928')		('2022-04-25', '55928')		('2022-03-28', '55928')		('2022-03-07', '55928')		('2022-02-28', '55928')		('2022-05-16', '55928')		('2022-04-11', '55928')		('2022-06-06', '295910')		('2022-04-25', '295910')		('2022-05-23', '349850')		('2022-06-06', '349850')		('2022-04-11', '349850')		('2022-03-07', '46659')		('2022-03-07', '295910')		('2022-03-28', '295910')		('2022-02-28', '349850')		('2022-05-23', '295910')		('2022-05-16', '349850')		('2022-05-16', '295910')		('2022-04-25', '349850')		('2022-04-11', '295910')		('2022-03-28', '349850')
Linked/Ubiquitous	Position	Flagged	Sequences	Count	Abundance	Count	Abundance	Count	Abundance	Count	Abundance	Count	Abundance	Count	Abundance	Count	Abundance	Count	Abundance	Count	Abundance	Count	Abundance	Count	Abundance	Count	Abundance	Count	Abundance	Count	Abundance	Count	Abundance	Count	Abundance	Count	Abundance	Count	Abundance	Count	Abundance	Count	Abundance	Count	Abundance	Count	Abundance	Count	Abundance
	57		A57G	29621	0.177	18172	0.119	13231	0.378	40459	0.571					50495	0.277	17222	0.564
	210	Delta	G210T	95397	0.274	28352	0.105	47680	0.621	60551	0.954	3581	0.999	264	0.014	58452	0.211	32190	0.984	1783	0.011	324	0.002	324	0.002	1366	0.007	287	0.01			181	0.01	2	0.001			172	0.001	328	0.003	800	0.004	41	0.002			87	0.003
linked	241	Delta	C241T	286608	0.758	268375	0.905	68173	0.801	66602	0.956	3914	0.614	19335	0.947	226048	0.707	36231	0.988	170094	0.967	139894	0.944	160040	0.944	211870	0.951	28216	0.994	15797	0.992	18903	0.996	1587	0.968			148238	0.966	123274	0.892	194114	0.98	24251	0.954	35651	0.991	29755	0.992
	2470	RATG13	C2470T|(ORF1ab_polyprotein:C2205T(A735A))|(ORF1a_polyprotein:C2205T(A735A))									305	0.968	2640	0.977			638	0.375																													20	0.002
ubiq	3037	RATG13,Delta	C3037T|(ORF1ab_polyprotein:C2772T(F924F))|(ORF1a_polyprotein:C2772T(F924F))	158249	0.971	145914	0.993	22245	0.986	19516	0.951	21486	0.927	1319	0.949	125738	0.979	6032	0.96	70921	0.972	47865	0.985	99496	0.991	70582	0.976	8782	0.979									75383	0.993	27454	0.981	144627	0.977	3597	0.985	14032	0.961	6485	0.954
	4181		G4181T|(ORF1ab_polyprotein:G3916T(A1306S))|(ORF1a_polyprotein:G3916T(A1306S))	2410	0.058	5237	0.188	1510	0.194	5915	0.975	2643	0.714	22	0.005	1301	0.06	3012	0.787	69	0.002	54	0.004			75	0.003	3	0.004							32	0.005			35	0.002	20	0.002			7	0.004	2	0.004
	5178		C5178T|(ORF1ab_polyprotein:C4913T(T1638I))|(ORF1a_polyprotein:C4913T(T1638I))			99	0.001	117	0.016	2501	0.204	27553	0.685			1158	0.018	9128	0.808
	6402		C6402T|(ORF1ab_polyprotein:C6137T(P2046L))|(ORF1a_polyprotein:C6137T(P2046L))	7901	0.191	719	0.027	2004	0.382	6640	0.94	480	0.141			12683	0.176	3221	0.93
	8986		C8986T|(ORF1ab_polyprotein:C8721T(D2907D))|(ORF1a_polyprotein:C8721T(D2907D))	4562	0.133	6028	0.125	1154	0.271	4500	0.986					714	0.021	1685	0.988
	9053		G9053T|(ORF1ab_polyprotein:G8788T(V2930L))|(ORF1a_polyprotein:G8788T(V2930L))	9113	0.167	14759	0.205	2281	0.265	5859	0.974	6622	0.821			7430	0.16	1780	0.832							39	0.001													798	0.025
ubiq	10029		C10029T|(ORF1ab_polyprotein:C9764T(T3255I))|(ORF1a_polyprotein:C9764T(T3255I))	177583	0.983	133338	0.97	21138	0.992	20466	0.814	9723	0.965	4406	0.981	104356	0.989	3455	0.966	168096	0.987	40691	0.991	95153	0.995	73958	0.985	1660	0.987	13159	0.989							100000	0.995	60256	0.978	130550	0.992	8044	0.993	568	0.993	15029	0.987
	10565		G10565A|(ORF1ab_polyprotein:G10300A(V3434I))|(ORF1a_polyprotein:G10300A(V3434I))	8116	0.093	13769	0.217	1073	0.24	5661	0.327			9031	0.603	6341	0.101	1711	0.434
	10982		A10982G|(ORF1ab_polyprotein:A10717G(K3573E))|(ORF1a_polyprotein:A10717G(K3573E))							11216	0.766			1392	0.111
	11083		G11083-11083del|(ORF1ab_polyprotein:10818-10818del(3606fs))|(ORF1a_polyprotein:10818-10818del(3606fs))	228	0.004													1030	0.618	91	0.003					25	0.001
	11201		A11201G|(ORF1ab_polyprotein:A10936G(T3646A))|(ORF1a_polyprotein:A10936G(T3646A))	10963	0.17	3876	0.1	1237	0.181	8401	0.984	1606	0.556	7844	0.874	6184	0.091	1187	0.608
	11332		A11332G|(ORF1ab_polyprotein:A11067G(V3689V))|(ORF1a_polyprotein:A11067G(V3689V))	17619	0.287	2839	0.079	437	0.129	3930	0.582	87	0.075	1786	0.454	9489	0.169	447	0.38
	11456		A11456G|(ORF1ab_polyprotein:A11191G(I3731V))|(ORF1a_polyprotein:A11191G(I3731V))	20781	0.281	3306	0.056	1049	0.178	13976	0.884	2344	0.891	10680	0.585	1859	0.032
	12439		C12439T|(ORF1ab_polyprotein:C12174T(P4058P))|(ORF1a_polyprotein:C12174T(P4058P))	556	0.013	1786	0.042	138	0.015	1046	0.107	1803	0.287	603	0.088	981	0.017	5	0.001
	12949		A12949G|(ORF1ab_polyprotein:A12684G(L4228L))|(ORF1a_polyprotein:A12684G(L4228L))	777	0.014	3594	0.073			6645	0.678			3046	0.986	266	0.007
	15451		G15451A|(ORF1ab_polyprotein:G15187A(G5063S))	106015	0.552	2817	0.042	9558	0.506	15704	0.92	15528	0.754			30118	0.367	6349	0.61
	15930		T15930C|(ORF1ab_polyprotein:T15666C(P5222P))	74971	0.527	1625	0.017	13429	0.523	9554	0.969	17471	0.386			22955	0.23	15567	0.844
	16011		A16011G|(ORF1ab_polyprotein:A15747G(E5249E))							315	0.62	5	0.002
	16466		C16466T|(ORF1ab_polyprotein:C16202T(P5401L))	514	0.05	230	0.015	214	0.257	612	0.986	1641	0.909			2289	0.114	292	0.734									2	0.002											36	0.004
	19337		A19337G|(ORF1ab_polyprotein:A19073G(K6358R))									629	0.151	503	0.672
	21618	Delta	C21618G|(surface_glycoprotein:C56G(T19R))			29	0.006	21	0.175			172	0.228	50	0.61	1049	0.317	110	0.383
	21636		C21636T|(surface_glycoprotein:C74T(P25L))	47	0.016	186	0.042	21	0.231			170	0.842			1020	0.505
linked	21987		G21987A|(surface_glycoprotein:G425A(G142D))	22854	0.974	12482	0.995	1096	0.967	5819	0.987	4554	0.766	1707	0.387	18268	0.866	786	0.992	6248	0.939	3780	0.958	9010	0.995	8180	0.782	1928	0.982									13140	0.996	12559	0.986	22199	0.968	244	0.976	246	0.828
	22029	Delta	AGTTCA22029-22034del|(surface_glycoprotein:GAGTTCAGA466-474GGAdel(EFR156-158Gdel))	567	0.025	536	0.044	38	0.034	5275	0.903	4126	0.807	1646	0.386	2386	0.118	233	0.296																					121	0.01
	22289		GCTTTA22289-22294del|(surface_glycoprotein:727-732del(AL243-244del))	2638	0.051	403	0.015	407	0.087	3778	0.917	2611	0.412	1650	0.524	3690	0.083	166	0.247
	22344		G22344A|(surface_glycoprotein:G782A(G261D))	6988	0.113	881	0.03	388	0.072							4002	0.077	262	0.264			12	0.001																					3	0.002
	22812		A22812C|(surface_glycoprotein:A1250C(K417T))	271	0.093	640	0.224	75	0.806	643	0.986	378	0.396	5	1	922	0.158	129	0.52
linkedubiq	22995	RATG13,Delta	C22995A|(surface_glycoprotein:C1433A(T478K))	90590	0.991	56575	0.998	1799	0.774	18244	0.979	60315	0.975	8366	0.984	73889	0.957	5254	0.961	33558	0.991	6750	0.99	36178	0.997	18717	0.992	1539	0.988	43	1					4727	0.988	59543	0.998	53072	0.996	66686	0.995	292	0.993	931	0.986	636	0.988
	23013		A23013T|(surface_glycoprotein:A1451T(E484V))	1055	0.015	913	0.02	85	0.047	2821	0.257	9056	0.222	1328	0.871	394	0.006	33	0.007																													2	0.019
linked	23018		T23018G|(surface_glycoprotein:T1456G(F486V))	30747	0.426	1699	0.038	79	0.044	2826	0.257	9666	0.237	1302	0.854			219	0.043	7755	0.263			7407	0.244	1485	0.102	3	0.002							6	0.001	491	0.011									2	0.019
	23056		A23056T|(surface_glycoprotein:A1494T(Q498H))	1242	0.014	1855	0.035	79	0.028	6913	0.412	9842	0.208	5578	0.807			214	0.038																													2	0.003
	23284		T23284C|(surface_glycoprotein:T1722C(D574D))	5776	0.198	1336	0.061	767	0.394	649	0.437	32	0.006			2875	0.109	975	0.374																									2	0.003
ubiq	23403	Delta	A23403G|(surface_glycoprotein:A1841G(D614G))	59920	0.977	105672	0.993	1671	0.976	2727	0.978	409	0.971	666	0.968	75064	0.986	4448	0.981	39877	0.981	7960	0.97	26926	0.993	44919	0.978	9149	0.97									60842	0.994	47138	0.987	81761	0.987	419	0.963	1915	0.985	2	1
	23604	Delta	C23604G|(surface_glycoprotein:C2042G(P681R))	4076	0.076	2467	0.023	1406	0.348	2177	0.746	523	0.266	2036	0.533	3600	0.053	1856	0.372
	23987		C23987T|(surface_glycoprotein:C2425T(P809S))	8	0.004			14	0.233									47	0.456																							4	0.001
	24054		C24054A|(surface_glycoprotein:C2492A(A831D))	664	0.155	440	0.088	121	0.251	301	0.193	152	0.14	450	0.485	173	0.052	67	0.644	5	0.002					6	0.001	4	0.002											4	0.001
	24130	RATG13	C24130T|(surface_glycoprotein:C2568T(N856N))							847	0.762	7	0.006	3	0.004											96	0.019
	24410	Delta	G24410A|(surface_glycoprotein:G2848A(D950N))	154	0.005	960	0.022	99	0.058	1172	0.596			2583	0.186	2399	0.067	415	0.578																					114	0.003
	24588		C24588T|(surface_glycoprotein:C3026T(T1009I))	111	0.002	1328	0.021	139	0.038	644	0.219			3726	0.245	1101	0.021	141	0.132
	25219		T25219G|(surface_glycoprotein:T3657G(G1219G))	4726	0.172	1022	0.052	25	0.018	763	0.345	2450	0.749	1351	0.413	241	0.01	41	0.023	26	0.001					40	0.002															20	0.001
	25339		C25339T|(surface_glycoprotein:C3777T(D1259D))	4188	0.078	2926	0.081	1279	0.215	1372	0.912	76	0.013	2819	0.32	5030	0.085	1533	0.275
	25469	Delta	C25469T|(ORF3a_protein:C77T(S26L))	3173	0.043	4229	0.108	1475	0.195	969	0.404			10492	0.449	4424	0.056	842	0.134																					473	0.013
	25936		C25936G|(ORF3a_protein:C544G(H182D))	7108	0.139	3824	0.125	146	0.096	5	0.002			21	0.002	251	0.007	1359	0.437
	26200		A26200T|(ORF3a_protein:A808T(T270S))	14411	0.136	7410	0.084	2762	0.23	3	0.002					316	0.002	1563	0.188									24	0.004																	12	0.002
	26545		T26545C|(membrane_glycoprotein:T23C(I8T))	1085	0.104	286	0.023	36	0.147	720	0.976	370	0.335	1851	0.296	553	0.078	310	0.626
	26571		C26571G|(membrane_glycoprotein:C49G(L17V))	894	0.092	203	0.018	38	0.156	711	0.99	307	0.298	1865	0.306	457	0.068	311	0.633											11	0.001
	26767	Delta	T26767C|(membrane_glycoprotein:T245C(I82T))	6676	0.596	4231	0.417	292	0.479	160	0.193	4665	0.776	369	0.102	3198	0.33	1173	0.587
	27638	Delta	T27638C|(ORF7a_protein:T245C(V82A))	3668	0.033	1573	0.017	115	0.021	2195	0.129	5932	0.22	4430	0.231	1145	0.01	1620	0.29
	27752	Delta	C27752T|(ORF7a_protein:C359T(T120I))	18492	0.158	13551	0.113	270	0.059	16716	0.827	25958	0.66	12018	0.515	1588	0.013	683	0.146
	27763		AACTTT27763-27768del|(ORF7b:GAACTTTCA7-15GCAdel(ELS3-5Adel))	17718	0.172	13493	0.12	267	0.097			13249	0.352			1495	0.014	651	0.161
	27791		CTTTTTAGC27791-27799del|(ORF7b:TGCTTTTTAGCC34-45TGCdel(CFLA12-15Cdel))							7553	0.749	6056	0.259	6168	0.403
	27874		C27874T|(ORF7b:C119T(T40I))	27952	0.344	14418	0.184	163	0.326	12346	0.915	20653	0.82	6302	0.477	2319	0.028	6474	0.741	54	0.002	8	0.004			96	0.002
	28248		GATTTC28248-28253del|(ORF8_protein:355-360del(DF119-120del))	8813	0.21	1344	0.053	155	0.145	4897	0.822	7125	0.763	113	0.045	18	0.001	2246	0.974
linked	28271	Delta	A28271-28271del	8936	0.174	1352	0.044	218	0.192	9261	0.893	6297	0.529	111	0.023			2274	0.986																											437	0.125
	28284		A28284G|(nucleocapsid_phosphoprotein:A11G(N4S))	6750	0.164	1345	0.065	133	0.126									2151	0.941
	28461	Delta	A28461G|(nucleocapsid_phosphoprotein:A188G(D63G))	31477	0.207	2564	0.024	1834	0.112	11175	0.728	558	0.039	1476	0.074	9510	0.05	5838	0.876
	28657		C28657T|(nucleocapsid_phosphoprotein:C384T(D128D))	3291	0.04					2025	0.637			382	0.171																							325	0.009							22	0.001
	28881		G28881C|(nucleocapsid_phosphoprotein:G608C(R203T))	1290	0.034			63	0.056	4809	0.856	473	0.524
	28881	Delta	G28881T|(nucleocapsid_phosphoprotein:G608T(R203M))	5052	0.134	3054	0.162	69	0.062	387	0.069	384	0.426	405	0.346			1953	0.573
	28895		G28895A|(nucleocapsid_phosphoprotein:G622A(A208T))	6964	0.16	3123	0.159	72	0.063			1249	0.701					2619	0.618					1047	0.055
	28916		G28916T|(nucleocapsid_phosphoprotein:G643T(G215C))	16004	0.163	4526	0.1	799	0.21	10541	0.923	2279	0.848	443	0.059	1164	0.02	3079	0.559	79	0.001	24	0.002			135	0.002							3	0.002					57	0.002	48	0.001			9	0.001	2	0.002
	29050		G29050A|(nucleocapsid_phosphoprotein:G777A(R259R))	25621	0.195	4684	0.085	1048	0.182	14356	0.878	6631	0.808	451	0.026	9084	0.136	5629	0.786																	3	0.002
	29742	Delta	G29742T	5284	0.363	1448	0.078	3422	0.939	8822	0.919	1704	0.799	1027	0.982	701	0.047	3706	0.998
[truncated: 5 more columns]

## Sheet: MI-1
				SRR26363703		SRR26363704		SRR26363705		SRR26363706		SRR26363707		SRR21729850		SRR21730089		SRR23950347		SRR23982008		SRR24128070		SRR24128162		SRR24433306		SRR24481826		SRR24594794		SRR24594881							Key
				('2023-05-01', '')		('2023-04-24', '')		('2023-03-28', '')		('2023-03-13', '')		('2022-09-12', '')		('2022-09-12/2022-09-13', '98000.0')		('2022-09-12/2022-09-13', '67500.0')		('2023-03-13/2023-03-14', '98000.0')		('2023-03-13/2023-03-14', '67000.0')		('2023-03-28/2023-03-29', '28000.0')		('2023-03-28/2023-03-29', '52000.0')		('2023-04-24/2023-04-25', '98000.0')		('2023-04-24/2023-04-25', '45000.0')		('2023-05-01/2023-05-02', '98000.0')		('2023-05-01/2023-05-02', '58500.0')								Cryptic Sewershed
Linked/Ubiquitous	Position	Flagged	Sequences	Count	Abundance	Count	Abundance	Count	Abundance	Count	Abundance	Count	Abundance	Count	Abundance	Count	Abundance	Count	Abundance	Count	Abundance	Count	Abundance	Count	Abundance	Count	Abundance	Count	Abundance	Count	Abundance	Count	Abundance	Total samples	Positives Sum	Negatives Sum	Total Sum			Non-Cryptic Sewershed
	315		G315T|(ORF1ab_polyprotein:G50T(S17I))|(ORF1a_polyprotein:G50T(S17I))	7287	0.949	2985	0.944	1418	0.936	1605	0.979	2493	0.976																					5	4.784	0	4.784
	394		T394C|(ORF1ab_polyprotein:T129C(R43R))|(ORF1a_polyprotein:T129C(R43R))	3796	0.312	2269	0.275	1020	0.144	2453	0.219	590	0.051																					5	1.001	0	1.001
	871		A871G|(ORF1ab_polyprotein:A606G(K202K))|(ORF1a_polyprotein:A606G(K202K))	4239	0.242	1837	0.232	175	0.021			48	0.006																					4	0.501	0	0.501
	913		C913T|(ORF1ab_polyprotein:C648T(S216S))|(ORF1a_polyprotein:C648T(S216S))	11643	0.865	5239	0.863	4741	0.655	9962	0.985	6487	0.919																					5	4.287	0	4.287
	1090	RATG13	T1090C|(ORF1ab_polyprotein:T825C(F275F))|(ORF1a_polyprotein:T825C(F275F))	164	0.065	180	0.09	67	0.149	565	0.432	2	0.002																					5	0.738	0	0.738
	1330		T1330C|(ORF1ab_polyprotein:T1065C(T355T))|(ORF1a_polyprotein:T1065C(T355T))	147	0.084	149	0.093	19	0.077	155	0.268																							4	0.522	0	0.522
	1598		G1598T|(ORF1ab_polyprotein:G1333T(G445C))|(ORF1a_polyprotein:G1333T(G445C))	4914	0.723	4401	0.707	2000	0.556	5545	0.676	2882	0.452									3	0.002											6	3.114	0.002	3.116
	2182		A2182G|(ORF1ab_polyprotein:A1917G(V639V))|(ORF1a_polyprotein:A1917G(V639V))	14839	0.568	8154	0.558	1223	0.397	78	0.005	3444	0.522																					5	2.05	0	2.05
	2228		T2228A|(ORF1ab_polyprotein:T1963A(C655S))|(ORF1a_polyprotein:T1963A(C655S))	251	0.064	220	0.061			1793	0.405	52	0.041																					4	0.571	0	0.571
	2445		C2445T|(ORF1ab_polyprotein:C2180T(T727I))|(ORF1a_polyprotein:C2180T(T727I))	867	0.41	1380	0.414	52	0.149	176	0.296	157	0.191																					5	1.46	0	1.46
	2476		A2476G|(ORF1ab_polyprotein:A2211G(K737K))|(ORF1a_polyprotein:A2211G(K737K))	494	0.385	827	0.373	28	0.128	135	0.315	130	0.242																					5	1.443	0	1.443
	2530		A2530G|(ORF1ab_polyprotein:A2265G(E755E))|(ORF1a_polyprotein:A2265G(E755E))	2138	0.638	1965	0.679	284	0.344	269	0.607	926	0.589																					5	2.857	0	2.857
	2881		C2881A|(ORF1ab_polyprotein:C2616A(A872A))|(ORF1a_polyprotein:C2616A(A872A))	6859	0.959	4297	0.936	150	0.622	930	0.963	852	0.976																					5	4.456	0	4.456
linkedubiq	3037	RATG13,Delta	C3037T|(ORF1ab_polyprotein:C2772T(F924F))|(ORF1a_polyprotein:C2772T(F924F))	10576	0.998	7157	0.998	487	1	1235	0.988	1424	0.999	6197	0.998													2	1			783	0.997	8	4.983	2.995	7.978
	3096		C3096T|(ORF1ab_polyprotein:C2831T(S944L))|(ORF1a_polyprotein:C2831T(S944L))	8163	0.976	5825	0.958	326	0.457	973	0.967	1185	0.957																					5	4.315	0	4.315
	3176		C3176T|(ORF1ab_polyprotein:C2911T(P971S))|(ORF1a_polyprotein:C2911T(P971S))	612	0.344	587	0.254	18	0.009			26	0.076																					4	0.683	0	0.683
	3267	RATG13	C3267T|(ORF1ab_polyprotein:C3002T(T1001I))|(ORF1a_polyprotein:C3002T(T1001I))	928	0.782	2066	0.885	58	0.023			157	0.683																					4	2.373	0	2.373
	3379		A3379C|(ORF1ab_polyprotein:A3114C(V1038V))|(ORF1a_polyprotein:A3114C(V1038V))	7	0.012	3	0.003	1263	0.939			7	0.055																					4	1.009	0	1.009
	3743		C3743T|(ORF1ab_polyprotein:C3478T(H1160Y))|(ORF1a_polyprotein:C3478T(H1160Y))	11532	0.293	5643	0.36	239	0.045	1968	0.147	164	0.025																					5	0.87	0	0.87
	3817		C3817A|(ORF1ab_polyprotein:C3552A(D1184E))|(ORF1a_polyprotein:C3552A(D1184E))	20727	0.536	6000	0.538	3492	0.366	3493	0.249	5473	0.407																					5	2.096	0	2.096
	3838	RATG13	G3838A|(ORF1ab_polyprotein:G3573A(L1191L))|(ORF1a_polyprotein:G3573A(L1191L))	9384	0.243	2557	0.232	2998	0.306	4051	0.275	5370	0.383																					5	1.439	0	1.439
	4041		T4041C|(ORF1ab_polyprotein:T3776C(I1259T))|(ORF1a_polyprotein:T3776C(I1259T))	3986	0.229	1780	0.298	688	0.191	3168	0.638	1770	0.287																					5	1.643	0	1.643
	4181		G4181T|(ORF1ab_polyprotein:G3916T(A1306S))|(ORF1a_polyprotein:G3916T(A1306S))	2066	0.62	2263	0.606	124	0.413	207	0.131	303	0.418																					5	2.188	0	2.188
	4585		T4585C|(ORF1ab_polyprotein:T4320C(D1440D))|(ORF1a_polyprotein:T4320C(D1440D))	156	0.165	147	0.145	21	0.116			49	0.154																					4	0.58	0	0.58
	4898		C4898T|(ORF1ab_polyprotein:CAC4633-4635TAT(H1545Y))|(ORF1a_polyprotein:CAC4633-4635TAT(H1545Y))	4169	0.457	3471	0.468	341	0.253	990	0.204	878	0.377																					5	1.759	0	1.759
	4900		C4900T|(ORF1ab_polyprotein:C4635T(H1545H))|(ORF1a_polyprotein:C4635T(H1545H))	4389	0.51	3572	0.504	607	0.455	3735	0.781	1354	0.6																					5	2.85	0	2.85
	4900		C4900T|(ORF1ab_polyprotein:CAC4633-4635TAT(H1545Y))|(ORF1a_polyprotein:CAC4633-4635TAT(H1545Y))	4169	0.484	3471	0.49	341	0.256	990	0.207	878	0.389																					5	1.826	0	1.826
	5388		C5388A|(ORF1ab_polyprotein:C5123A(A1708D))|(ORF1a_polyprotein:C5123A(A1708D))	9596	0.987	7771	0.986	742	0.684	2845	0.976	4788	0.983																					5	4.616	0	4.616
	5554		G5554A|(ORF1ab_polyprotein:G5289A(K1763K))|(ORF1a_polyprotein:G5289A(K1763K))	936	0.104	861	0.112	191	0.159	1141	0.425	34	0.006																					5	0.806	0	0.806
	5648	RATG13	A5648C|(ORF1ab_polyprotein:A5383C(K1795Q))|(ORF1a_polyprotein:A5383C(K1795Q))	9653	0.985	5356	0.975	5088	0.718	20814	0.991	8315	0.98							31	0.001													6	4.649	0.001	4.65
	5986		C5986T|(ORF1ab_polyprotein:C5721T(F1907F))|(ORF1a_polyprotein:C5721T(F1907F))	1728	0.971	1972	0.977	23	0.742	344	0.917	29	0.617																					5	4.224	0	4.224
	6513		GTT6513-6515del|(ORF1ab_polyprotein:AGTTTA6247-6252ATAdel(SL2083-2084Idel))|(ORF1a_polyprotein:AGTTTA6247-6252ATAdel(SL2083-2084Idel))	5	0.005	19	0.018	3	0.429	6	0.074																							4	0.526	0	0.526
	6609		G6609T|(ORF1ab_polyprotein:G6344T(R2115I))|(ORF1a_polyprotein:G6344T(R2115I))	2543	0.894	2411	0.882	31	0.795	110	0.476	55	0.519																					5	3.566	0	3.566
	6841		A6841T|(ORF1ab_polyprotein:A6576T(A2192A))|(ORF1a_polyprotein:A6576T(A2192A))	340	0.214	301	0.189	13	0.283																									3	0.686	0	0.686
	6954		T6954C|(ORF1ab_polyprotein:T6689C(I2230T))|(ORF1a_polyprotein:T6689C(I2230T))	414	0.967	1018	0.973	29	0.58	28	0.875	28	0.933																					5	4.328	0	4.328
	7328		G7328T|(ORF1ab_polyprotein:G7063T(A2355S))|(ORF1a_polyprotein:G7063T(A2355S))	707	0.388	1239	0.419	73	0.566	583	0.463	30	0.057																					5	1.893	0	1.893
	7479		A7479G|(ORF1ab_polyprotein:A7214G(N2405S))|(ORF1a_polyprotein:A7214G(N2405S))	147	0.022	114	0.032			876	0.467	13	0.004																					4	0.525	0	0.525
	7823		C7823A|(ORF1ab_polyprotein:C7558A(H2520N))|(ORF1a_polyprotein:C7558A(H2520N))	4925	0.984	4226	0.989	995	0.75	2856	0.989	2863	0.989																					5	4.701	0	4.701
	8166		T8166C|(ORF1ab_polyprotein:T7901C(I2634T))|(ORF1a_polyprotein:T7901C(I2634T))	5037	0.416	1360	0.384	219	0.355			14	0.006																					4	1.161	0	1.161
	8244		A8244T|(ORF1ab_polyprotein:A7979T(Q2660L))|(ORF1a_polyprotein:A7979T(Q2660L))	3434	0.282	985	0.272	51	0.07			170	0.068																					4	0.692	0	0.692
	8247		C8247T|(ORF1ab_polyprotein:C7982T(S2661F))|(ORF1a_polyprotein:C7982T(S2661F))	11484	0.994	3428	0.992	432	0.601	458	0.837	2430	0.987																					5	4.411	0	4.411
	8653		G8653C|(ORF1ab_polyprotein:G8388C(M2796I))|(ORF1a_polyprotein:G8388C(M2796I))	6131	0.9	3817	0.916	728	0.547	8713	0.986	278	0.099																					5	3.448	0	3.448
	9092		G9092T|(ORF1ab_polyprotein:G8827T(V2943F))|(ORF1a_polyprotein:G8827T(V2943F))	3835	0.972	2976	0.965	118	0.544	1547	0.99	110	0.159																					5	3.63	0	3.63
	9146		A9146T|(ORF1ab_polyprotein:A8881T(I2961F))|(ORF1a_polyprotein:A8881T(I2961F))	3531	0.99	2844	0.994	118	0.581	1093	0.753	620	0.958																					5	4.276	0	4.276
	9204		A9204G|(ORF1ab_polyprotein:A8939G(D2980G))|(ORF1a_polyprotein:A8939G(D2980G))	3337	0.988	2716	0.994	132	0.644	1268	0.988	558	0.944																					5	4.558	0	4.558
	9475		T9475C|(ORF1ab_polyprotein:T9210C(A3070A))|(ORF1a_polyprotein:T9210C(A3070A))	3	0.005	5	0.005			22	0.512																							3	0.522	0	0.522
	10078		C10078T|(ORF1ab_polyprotein:C9813T(F3271F))|(ORF1a_polyprotein:C9813T(F3271F))	1912	0.315	927	0.28	158	0.156	499	0.171	30	0.007																					5	0.929	0	0.929
	10219		A10219G|(ORF1ab_polyprotein:A9954G(E3318E))|(ORF1a_polyprotein:A9954G(E3318E))	4110	0.253	2698	0.23	91	0.032			11	0.002																					4	0.517	0	0.517
	10330		T10330C|(ORF1ab_polyprotein:T10065C(D3355D))|(ORF1a_polyprotein:T10065C(D3355D))	3981	0.242	2643	0.225	68	0.024			19	0.003																					4	0.494	0	0.494
	10761		A10761G|(ORF1ab_polyprotein:A10496G(K3499R))|(ORF1a_polyprotein:A10496G(K3499R))	8881	0.972	4391	0.964	3464	0.638	1671	0.967	6773	0.863																					5	4.404	0	4.404
	11080		T11080C|(ORF1ab_polyprotein:T10815C(F3605F))|(ORF1a_polyprotein:T10815C(F3605F))	6680	0.952	5220	0.953	2759	0.72	2202	0.946	5284	0.896																					5	4.467	0	4.467
	11083		G11083T|(ORF1ab_polyprotein:G10818T(L3606F))|(ORF1a_polyprotein:G10818T(L3606F))	6763	0.965	5264	0.964	2929	0.762	2205	0.95	5696	0.966	2	0.012																			6	4.607	0.012	4.619
	11092		T11092C|(ORF1ab_polyprotein:T10827C(N3609N))|(ORF1a_polyprotein:T10827C(N3609N))	1804	0.23	1005	0.17	97	0.024	1408	0.586	12	0.002																					5	1.012	0	1.012
ubiq	11288		TCTGGTTTT11288-11296del|(ORF1ab_polyprotein:11023-11031del(SGF3675-3677del))|(ORF1a_polyprotein:11023-11031del(SGF3675-3677del))	12781	0.992	9213	0.99	6466	0.997	4526	0.992	10834	0.991	138	0.993	82	1							53	1					2977	0.997			9	4.962	3.99	8.952
	11522		T11522G|(ORF1ab_polyprotein:T11257G(F3753V))|(ORF1a_polyprotein:T11257G(F3753V))	12952	0.986	9349	0.989	170	0.708	22977	0.982	910	0.925																					5	4.59	0	4.59
	12162		A12162G|(ORF1ab_polyprotein:A11897G(Q3966R))|(ORF1a_polyprotein:A11897G(Q3966R))	7633	0.989	5922	0.991	3630	0.771	15551	0.987	8019	0.985																					5	4.723	0	4.723
	12823		C12823T|(ORF1ab_polyprotein:C12558T(S4186S))|(ORF1a_polyprotein:C12558T(S4186S))	2446	0.433	2108	0.447	482	0.439	2440	0.395	1350	0.513																					5	2.227	0	2.227
	13767		C13767T|(ORF1ab_polyprotein:C13503T(D4501D))	27482	0.995	7307	0.94	6938	0.8	16246	0.987	11611	0.987																					5	4.709	0	4.709
	14126		G14126A|(ORF1ab_polyprotein:G13862A(S4621N))	5660	0.646	3247	0.603	760	0.424			2	0.002																					4	1.675	0	1.675
	14232		T14232G|(ORF1ab_polyprotein:T13968G(P4656P))	2306	0.201	1542	0.214	602	0.243	856	0.686	6	0.003																					5	1.347	0	1.347
ubiq	14408	Delta	C14408T|(ORF1ab_polyprotein:C14144T(P4715L))	5408	0.998	4407	0.998	537	1	7575	0.995	1017	0.998											5	1			2	1	81	1			8	4.989	3	7.989
	14529		C14529T|(ORF1ab_polyprotein:C14265T(S4755S))	713	0.125	776	0.151	48	0.162	858	0.085																							4	0.523	0	0.523
	14676		C14676T|(ORF1ab_polyprotein:C14412T(P4804P))	3635	0.995	3559	0.994	171	0.76	6518	0.987	849	0.993																					5	4.729	0	4.729
	15279	RATG13	C15279T|(ORF1ab_polyprotein:C15015T(H5005H))	3886	0.996	3049	0.995	101	0.835	3945	0.985	586	0.992																					5	4.803	0	4.803
	15720	RATG13	C15720T|(ORF1ab_polyprotein:C15456T(D5152D))	13636	0.99	9238	0.994	1221	0.78	20232	0.986	11732	0.991																					5	4.741	0	4.741
	15942		A15942G|(ORF1ab_polyprotein:A15678G(P5226P))	5850	0.397	2482	0.371	34	0.315	4649	0.355	368	0.465																					5	1.903	0	1.903
	16076		A16076C|(ORF1ab_polyprotein:A15812C(D5271A))	10793	0.47	4391	0.43	48	0.316	6496	0.381	610	0.534																					5	2.131	0	2.131
	16076		A16076G|(ORF1ab_polyprotein:A15812G(D5271G))	9704	0.423	4406	0.431	43	0.283	3539	0.208	113	0.099																					5	1.444	0	1.444
	16135		A16135C|(ORF1ab_polyprotein:A15871C(M5291L))	7517	0.326	3309	0.31	35	0.193	3055	0.173	67	0.048																					5	1.05	0	1.05
	16175		C16175A|(ORF1ab_polyprotein:ACT15910-15912AAC(T5304N))	19284	0.974	9525	0.962	122	0.587	15605	0.981	448	0.312																					5	3.816	0	3.816
	16176		T16176C|(ORF1ab_polyprotein:ACT15910-15912AAC(T5304N))	19284	0.974	9525	0.962	122	0.587	15605	0.982	448	0.315																					5	3.82	0	3.82
	16176		T16176C|(ORF1ab_polyprotein:T15912C(T5304T))	387	0.02	323	0.033	18	0.087	32	0.002	886	0.623																					5	0.765	0	0.765
	16374		T16374C|(ORF1ab_polyprotein:T16110C(N5370N))	3389	0.406	2446	0.417	113	0.402	13	0.001	32	0.025																					5	1.251	0	1.251
	16813		G16813T|(ORF1ab_polyprotein:G16549T(V5517L))	575	0.06	613	0.089	933	0.2			7919	0.674	44	0.001	10	0.001															2	0.002	7	1.023	0.004	1.027
	16926		T16926C|(ORF1ab_polyprotein:T16662C(H5554H))	828	0.061	758	0.08	934	0.137			7736	0.468																					4	0.746	0	0.746
	17615		A17615G|(ORF1ab_polyprotein:A17351G(K5784R))	7648	0.989	5515	0.99	3390	0.646	33284	0.992	6121	0.974																					5	4.591	0	4.591
	17742		T17742C|(ORF1ab_polyprotein:T17478C(R5826R))	3670	0.329	1683	0.285	17	0.019			10	0.008																					4	0.641	0	0.641
	17781		T17781C|(ORF1ab_polyprotein:T17517C(Y5839Y))	4637	0.359	2461	0.358	351	0.363	811	0.307	791	0.565																					5	1.952	0	1.952
	18312		C18312T|(ORF1ab_polyprotein:C18048T(V6016V))	11093	0.916	8814	0.868	1414	0.382	1816	0.899	8266	0.903																					5	3.968	0	3.968
	18513		T18513G|(ORF1ab_polyprotein:T18249G(P6083P))	10853	0.581	3607	0.553	1041	0.364	1265	0.493	3310	0.42							90	0.001					69	0.005			5	0.002			8	2.411	0.008	2.419
	19000		T19000C|(ORF1ab_polyprotein:T18736C(L6246L))	7320	0.478	3181	0.427	289	0.215			509	0.183																					4	1.303	0	1.303
	19314		A19314C|(ORF1ab_polyprotein:A19050C(A6350A))	2323	0.414	846	0.344	39	0.108			53	0.04																					4	0.906	0	0.906
	19902		A19902G|(ORF1ab_polyprotein:A19638G(A6546A))	199	0.108	105	0.104	23	0.307	87	0.245																							4	0.764	0	0.764
	19956		T19956C|(ORF1ab_polyprotein:T19692C(T6564T))	951	0.354	482	0.33	59	0.641	140	0.253	150	0.586																					5	2.164	0	2.164
	20398		G20398A|(ORF1ab_polyprotein:G20134A(E6712K))	5065	0.892	2390	0.797	102	0.523	809	0.646	1353	0.899																					5	3.757	0	3.757
	20409		T20409G|(ORF1ab_polyprotein:T20145G(F6715L))	6155	0.983	3484	0.968	173	0.638	1632	0.971	1595	0.947																					5	4.507	0	4.507
	20427		T20427C|(ORF1ab_polyprotein:T20163C(I6721I))	1170	0.169	954	0.226	63	0.231	552	0.255	5	0.003																					5	0.884	0	0.884
	21137		A21137G|(ORF1ab_polyprotein:A20873G(K6958R))	3303	0.993	2434	0.997	155	0.633	3308	0.982	859	0.932																					5	4.537	0	4.537
	21304		C21304A|(ORF1ab_polyprotein:CGC21040-21042AAC(R7014N))	926	0.595	746	0.597	28	0.231	448	0.216	62	0.123																					5	1.762	0	1.762
	21304		C21304A|(ORF1ab_polyprotein:CGC21040-21042AAT(R7014N))	606	0.39	465	0.372	41	0.339	1606	0.774	407	0.804																					5	2.679	0	2.679
	21305		G21305A|(ORF1ab_polyprotein:CGC21040-21042AAC(R7014N))	926	0.596	746	0.597	28	0.231	448	0.216	62	0.123																					5	1.763	0	1.763
	21305		G21305A|(ORF1ab_polyprotein:CGC21040-21042AAT(R7014N))	606	0.39	465	0.372	41	0.339	1606	0.774	407	0.804																					5	2.679	0	2.679
	21306	RATG13	C21306T|(ORF1ab_polyprotein:CGC21040-21042AAT(R7014N))	606	0.388	465	0.369	41	0.333	1606	0.774	407	0.804																					5	2.668	0	2.668
	21598		T21598C|(surface_glycoprotein:T36C(S12S))	6274	0.851	6136	0.844	221	0.451	2	0.003	26	0.008																					5	2.157	0	2.157
	21612		A21612G|(surface_glycoprotein:A50G(N17S))	3099	0.368	3164	0.375	210	0.339	409	0.455	2717	0.763																					5	2.3	0	2.3
	21618		C21618A|(surface_glycoprotein:C56A(T19K))	5730	0.575	5616	0.556	232	0.267	502	0.506	180	0.045																					5	1.949	0	1.949
	21633		T21633C|(surface_glycoprotein:T71C(L24S))	12527	0.601	13558	0.624	626	0.518	639	0.484	15	0.004																					5	2.231	0	2.231
	21635		C21635A|(surface_glycoprotein:C73A(P25T))	6704	0.317	6288	0.285	212	0.171	3	0.002	12	0.003																					5	0.778	0	0.778
	21707		C21707T|(surface_glycoprotein:C145T(H49Y))	20983	0.951	21620	0.945	1010	0.709	1937	0.988	3100	0.663																					5	4.256	0	4.256
	21752		T21752A|(surface_glycoprotein:T190A(W64R))	19252	0.975	19810	0.975	938	0.699	1883	0.99	3105	0.783																					5	4.422	0	4.422
	21760		T21760A|(surface_glycoprotein:T198A(H66Q))	18265	0.975	18807	0.975	896	0.688	1783	0.988	2989	0.782																					5	4.408	0	4.408
linked	21765		TACATG21765-21770del|(surface_glycoprotein:ATACATGTC202-210ATCdel(IHV68-70Idel))	17299	0.971	17749	0.967	847	0.68	1702	0.987	2906	0.814	6	0.857																			6	4.419	0.857	5.276
	21789	RATG13	C21789T|(surface_glycoprotein:C227T(T76I))	17473	0.982	18048	0.981	934	0.744	1839	0.987	3303	0.874																					5	4.568	0	4.568
	21991		TTA21991-21993del|(surface_glycoprotein:GTTTAT427-432GTTdel(VY143-144Vdel))	407	0.949	533	0.969	45	0.938	110	0.965	26	0.963																					5	4.784	0	4.784
	22002		A22002C|(surface_glycoprotein:A440C(K147T))	451	0.96	573	0.966	46	0.719	123	0.992	32	0.97																					5	4.607	0	4.607
	22014		G22014T|(surface_glycoprotein:G452T(S151I))	457	0.958	582	0.972	48	0.762	126	0.984	32	0.97																					5	4.646	0	4.646
	22020		T22020C|(surface_glycoprotein:T458C(M153T))	198	0.407	309	0.509	9	0.134																									3	1.05	0	1.05
	22020		T22020G|(surface_glycoprotein:T458G(M153R))	105	0.216	92	0.152			21	0.163																							3	0.531	0	0.531
	22104		G22104A|(surface_glycoprotein:G542A(G181E))	489	0.963	585	0.961	42	0.618	96	0.99	27	0.871																					5	4.403	0	4.403
	22108		A22108G|(surface_glycoprotein:A546G(K182K))	4	0.008	10	0.016	6	0.088			21	0.677																					4	0.789	0	0.789
	22149		A22149G|(surface_glycoprotein:A587G(N196S))	521	0.954	626	0.975	42	0.778	111	0.982	28	0.683																					5	4.372	0	4.372
	22305		A22305C|(surface_glycoprotein:A743C(Y248S))	42	0.677	102	0.797																											2	1.474	0	1.474
	22332		G22332A|(surface_glycoprotein:G770A(G257D))	53	0.898	119	0.93																											2	1.828	0	1.828
	22676	RATG13	G22676A|(surface_glycoprotein:G1114A(A372T))	7372	0.991	4486	0.994	2000	0.967	5604	0.988	3659	0.994																					5	4.934	0	4.934
	22770		G22770A|(surface_glycoprotein:G1208A(R403K))	1128	0.643	701	0.549	278	0.333	196	0.149	13	0.013																					5	1.687	0	1.687
	22893		A22893G|(surface_glycoprotein:A1331G(K444R))	5	0.002	26	0.02	181	0.148	714	0.38	1527	0.589																					5	1.139	0	1.139
	22894		GGTTGG22894-22899del|(surface_glycoprotein:AAGGTTGGT1330-1338AATdel(KVG444-446Ndel))	2007	0.985	1238	0.957	410	0.339	765	0.412	11	0.004																					5	2.697	0	2.697
	22896		T22896C|(surface_glycoprotein:T1334C(V445A))	6	0.003	23	0.018	180	0.149	715	0.376	18	0.007																					5	0.553	0	0.553
	22899		G22899A|(surface_glycoprotein:G1337A(G446D))	12	0.006	29	0.022	179	0.146	1115	0.586	2567	0.981																					5	1.741	0	1.741
	22907		T22907A|(surface_glycoprotein:T1345A(Y449N))	2130	0.983	1346	0.98	624	0.481	1975	0.989	1799	0.48																					5	3.913	0	3.913
	22912		T22912G|(surface_glycoprotein:T1350G(N450K))	1049	0.265	566	0.256	6	0.005			7	0.002																					4	0.528	0	0.528
	22917		T22917A|(surface_glycoprotein:T1355A(L452Q))	2703	0.689	1255	0.587	82	0.058			6	0.001																					4	1.335	0	1.335
	22920		A22920T|(surface_glycoprotein:A1358T(Y453F))	3833	0.994	2096	0.991	684	0.483	2094	0.989	2200	0.492																			3	0.002	6	3.949	0.002	3.951
linked	22992		G22992A|(surface_glycoprotein:G1430A(S477N))	4983	0.992	2979	0.974	1213	0.827	1219	0.467	66	0.013	91	1	29	1							3	1					17	1	1210	0.998	10	3.273	4.998	8.271
linked	23013		A23013C|(surface_glycoprotein:A1451C(E484A))	262	0.049	179	0.055	577	0.434	1063	0.447	3696	0.838	87	0.989	28	1													11	1	1101	0.995	9	1.823	3.984	5.807
	23013		A23013T|(surface_glycoprotein:A1451T(E484V))	4777	0.901	3019	0.924	751	0.564	1303	0.548	708	0.161																			3	0.003	6	3.098	0.003	3.101
	23039		C23039A|(surface_glycoprotein:C1477A(Q493K))	5149	0.983	3170	0.96	258	0.404	1253	0.559	1604	0.392																					5	3.298	0	3.298
	23042		T23042C|(surface_glycoprotein:T1480C(S494P))	34	0.006	89	0.027	77	0.126	847	0.379	1849	0.489																					5	1.027	0	1.027
linked	23055		A23055G|(surface_glycoprotein:A1493G(Q498R))	145	0.027	221	0.062	342	0.653	936	0.469	2993	0.99	79	1	30	1													10	1	849	0.998	9	2.201	3.998	6.199
	23055		A23055T|(surface_glycoprotein:A1493T(Q498L))	4286	0.795	2455	0.692	101	0.193	805	0.403	19	0.006																					5	2.089	0	2.089
linkedubiq	23063		A23063T|(surface_glycoprotein:A1501T(N501Y))	5073	0.997	3331	0.999	492	0.988	2005	0.997	2987	0.998	77	1	29	1													10	1	843	0.999	9	4.979	3.999	8.978
	23073		G23073A|(surface_glycoprotein:G1511A(G504D))	4781	0.991	3139	0.989	251	0.553	1759	0.976	2418	0.981																					5	4.49	0	4.49
linked	23075	RATG13	T23075C|(surface_glycoprotein:T1513C(Y505H))	4729	0.98	3034	0.956	386	0.9	1551	0.858	2458	0.998	60	1	20	1													9	1	190	0.271	9	4.692	3.271	7.963
	23271		C23271A|(surface_glycoprotein:C1709A(A570D))	4387	0.986	2631	0.984	699	0.135	4869	0.979	2803	0.843			6	0.001																	6	3.927	0.001	3.928
	23274		A23274G|(surface_glycoprotein:A1712G(D571G))	4395	0.987	2631	0.982	701	0.135	4896	0.978	2772	0.821																					5	3.903	0	3.903
	23321		A23321G|(surface_glycoprotein:A1759G(I587V))	8953	0.991	4942	0.985	4240	0.581	13865	0.988	528	0.05																					5	3.595	0	3.595
linkedubiq	23403	Delta	A23403G|(surface_glycoprotein:A1841G(D614G))	13907	0.994	7546	0.995	8790	0.996	23549	0.981	14906	0.996	15802	0.997	10310	0.996			184	0.979			429	0.991			10	1	16596	0.997			11	4.962	5.96	10.922
linkedubiq	23604		C23604A|(surface_glycoprotein:C2042A(P681H))	5204	0.996	2258	0.994	881	0.991	3575	0.985	2523	0.997	10322	0.998	16412	0.999			85	0.988			2104	0.998			7	1	1579	1	611	0.998	12	4.963	6.981	11.944
	23638	RATG13	C23638T|(surface_glycoprotein:C2076T(I692I))	5027	0.844	1849	0.868	244	0.691	136	0.901	224	0.141																					5	3.445	0	3.445
	23642		G23642T|(surface_glycoprotein:G2080T(A694S))	979	0.143	326	0.133	56	0.14	12	0.071	208	0.12																			2	0.002	6	0.607	0.002	0.609
	23709		C23709T|(surface_glycoprotein:C2147T(T716I))			5	0.001	3	0.006			1925	0.8																					3	0.807	0	0.807
	23877		T23877C|(surface_glycoprotein:T2315C(V772A))	3032	0.992	1895	0.982	620	0.807	1278	0.984	1335	0.932																					5	4.697	0	4.697
	24044		C24044T|(surface_glycoprotein:C2482T(L828F))	6736	0.99	4499	0.99	1179	0.714	6191	0.985	2990	0.981																					5	4.66	0	4.66
	24197		G24197A|(surface_glycoprotein:G2635A(A879T))	9424	0.484	4654	0.421	18	0.006			313	0.073																					4	0.984	0	0.984
	24374		C24374A|(surface_glycoprotein:C2812A(L938I))	8579	0.473	3928	0.407	1632	0.206	1439	0.168	29	0.004																					5	1.258	0	1.258
	24383		A24383T|(surface_glycoprotein:A2821T(T941S))	12279	0.955	6700	0.95	3781	0.511	7832	0.976	3540	0.474																					5	3.866	0	3.866
	24502		C24502A|(surface_glycoprotein:C2940A(I980I))	8736	0.973	5748	0.957	4630	0.578	10504	0.986	6076	0.744	3	0.001	3	0.006																	7	4.238	0.007	4.245
	24506		T24506G|(surface_glycoprotein:T2944G(S982A))	8404	0.99	5743	0.992	4948	0.725	10859	0.985	6331	0.971																					5	4.663	0	4.663
	24914		G24914C|(surface_glycoprotein:G3352C(D1118H))	25	0.806	85	0.977	7	0.082			69	0.908																					4	2.773	0	2.773
	25000		C25000A|(surface_glycoprotein:C3438A(D1146E))	8	0.145	36	0.414					3	0.037																					3	0.596	0	0.596
	25026		A25026T|(surface_glycoprotein:A3464T(Y1155F))	45	0.882	71	0.934	3	0.024			12	0.167																					4	2.007	0	2.007
	25049		G25049A|(surface_glycoprotein:G3487A(D1163N))			4	0.049					33	0.524																					2	0.573	0	0.573
	25088		G25088T|(surface_glycoprotein:G3526T(V1176F))	1453	0.993	1114	0.995	1424	0.727	4237	0.982	1932	0.879																					5	4.576	0	4.576
	25135		G25135T|(surface_glycoprotein:G3573T(K1191N))	3008	0.979	2162	0.969	2388	0.699	8460	0.99	4123	0.993	49	0.001																			6	4.63	0.001	4.631
	25163		C25163A|(surface_glycoprotein:C3601A(Q1201K))	7314	0.901	4873	0.889	3107	0.472	6968	0.552	3744	0.517	76	0.002																			6	3.331	0.002	3.333
	25165		A25165C|(surface_glycoprotein:A3603C(Q1201H))	728	0.082	526	0.088	1065	0.152	5556	0.436	420	0.056																					5	0.814	0	0.814
	25207		C25207T|(surface_glycoprotein:C3645T(Y1215Y))	10926	0.884	7292	0.874	5630	0.558	14490	0.659	5923	0.467																					5	3.442	0	3.442
	25440		G25440T|(ORF3a_protein:G48T(K16N))	3163	0.379	1575	0.365	118	0.074	11	0.001	5	0.002																	8	0.001			6	0.821	0.001	0.822
	25457		A25457G|(ORF3a_protein:A65G(D22G))	157	0.019	72	0.018	28	0.026	1779	0.228	373	0.25																					5	0.541	0	0.541
	25475		TTG25475-25477del|(ORF3a_protein:TTTGTT82-87TTTdel(FV28-29Fdel))	1100	0.127	413	0.097	158	0.139	1298	0.154	15	0.009																					5	0.526	0	0.526
	25496		T25496A|(ORF3a_protein:T104A(I35K))	7256	0.819	3686	0.855	645	0.546	4836	0.566	18	0.011																	13	0.001			6	2.797	0.001	2.798
	25534		G25534A|(ORF3a_protein:G142A(V48I))	3945	0.347	1741	0.318	7	0.006			3	0.002																					4	0.673	0	0.673
	25623		T25623C|(ORF3a_protein:T231C(V77V))	107	0.014	80	0.021	30	0.033	2264	0.314	213	0.157																					5	0.539	0	0.539
	25698		A25698C|(ORF3a_protein:A306C(E102D))	4878	0.694	3132	0.705	189	0.317	2174	0.433	776	0.482																					5	2.631	0	2.631
	25698		A25698T|(ORF3a_protein:A306T(E102D))	2027	0.288	1216	0.274	186	0.312	2744	0.546	505	0.314																	15	0.001			6	1.734	0.001	1.735
	25906		G25906C|(ORF3a_protein:G514C(G172R))	8001	0.941	7199	0.917	70	0.335	3581	0.553	64	0.024																					5	2.77	0	2.77
	26114		A26114T|(ORF3a_protein:A722T(E241V))	3887	0.134	1751	0.128	285	0.029	5652	0.698	17	0.002																					5	0.991	0	0.991
	26115		A26115C|(ORF3a_protein:A723C(E241D))	6451	0.229	2585	0.194	2270	0.233	2138	0.265	94	0.01											2	0.008									6	0.931	0.008	0.939
	26116		G26116A|(ORF3a_protein:G724A(E242K))	6466	0.23	2594	0.194	2271	0.233	2130	0.263	94	0.01																					5	0.93	0	0.93
	26159		26159-insertTTATGATGGGTT|(ORF3a_protein:GTT766-768GTTATGATGGGTTTTinsert(V256VMMGF))	15925	0.554	7736	0.598	4091	0.417	5403	0.689	6549	0.732																					5	2.99	0	2.99
	26162		26162-insertTG|(ORF3a_protein:770insertTG(257fs))	6585	0.262	2367	0.209	724	0.082	13	0.002	93	0.012																					5	0.567	0	0.567
	26164		26164-insertGGGTTTTAAC|(ORF3a_protein:772insertGGGTTTTAAC(258fs))	6505	0.259	2345	0.207	723	0.082			60	0.008																					4	0.556	0	0.556
	26171		T26171A|(ORF3a_protein:T779A(M260K))	23507	0.92	10452	0.911	4682	0.575	4673	0.689	7524	0.952																					5	4.047	0	4.047
	26195		C26195T|(ORF3a_protein:C803T(T268M))	8551	0.302	3013	0.239	955	0.115			23	0.003																					4	0.659	0	0.659
	26333		C26333T|(envelope_protein:C89T(T30I))	9587	0.41	4112	0.322	797	0.226	1433	0.182	24	0.006																	2	0.008			6	1.146	0.008	1.154
	26529		G26529A|(membrane_glycoprotein:G7A(D3N))	10057	0.528	7937	0.59	1436	0.512	6888	0.668	2841	0.529																					5	2.827	0	2.827
	26538		G26538A|(membrane_glycoprotein:G16A(G6S))	4020	0.286	2468	0.237	602	0.254	2602	0.275	194	0.046																					5	1.098	0	1.098
	26579		A26579T|(membrane_glycoprotein:A57T(Q19H))	6024	0.589	4830	0.644	950	0.605	5438	0.826	2436	0.964																					5	3.628	0	3.628
	26609		T26609G|(membrane_glycoprotein:T87G(L29L))	4264	0.405	2918	0.424	293	0.148			17	0.011																					4	0.988	0	0.988
	26824		G26824A|(membrane_glycoprotein:G302A(R101K))	7128	0.352	3970	0.364	3653	0.357			25	0.003																					4	1.076	0	1.076
	26924		A26924G|(membrane_glycoprotein:A402G(L134L))	8086	0.698	4411	0.779	2376	0.701	2826	0.767	2775	0.983																					5	3.928	0	3.928
	27157		G27157A|(membrane_glycoprotein:G635A(S212N))	373	0.081	383	0.128	153	0.375	312	0.412	233	0.35																					5	1.346	0	1.346
	27297		C27297T|(ORF6_protein:C96T(I32I))	8495	0.322	3637	0.307	1149	0.094			23	0.003																					4	0.726	0	0.726
	27378		GATT27378-27381del|(ORF6_protein:177-180del(59fs))	4934	0.201	2017	0.182	944	0.079			452	0.054																					4	0.516	0	0.516
	27383		ATTA27383-27386del|(ORF6_protein:182-185del(61fs))	16242	0.72	7664	0.749	8122	0.709	5873	0.965	7317	0.906																					5	4.049	0	4.049
	27752	Delta	C27752T|(ORF7a_protein:C359T(T120I))	5810	0.596	4228	0.564	2975	0.323	3894	0.293	661	0.095																					5	1.871	0	1.871
	27883		C27883T|(ORF7b:C128T(A43V))	6562	0.533	3504	0.412	1952	0.111			18	0.001																					4	1.057	0	1.057
linked	27889		C27889T	7076	0.52	3740	0.405	2158	0.117	90	0.005	39	0.003			3499	0.769																	6	1.05	0.769	1.819
	27972		C27972T|(ORF8_protein:C79T(Q27*))	12428	0.988	8264	0.981	13475	0.718	16892	0.976	13408	0.995																					5	4.658	0	4.658
	28028		GTA28028-28030del|(ORF8_protein:TGGTAT133-138TGTdel(WY45-46Cdel))	1553	0.147	1419	0.203	2853	0.178	8890	0.657	3320	0.343																					5	1.528	0	1.528
	28048		G28048T|(ORF8_protein:G155T(R52I))	10285	0.987	7742	0.986	39315	0.805	16977	0.973	9686	0.988																					5	4.739	0	4.739
	28061		TTTAA28061-28065del|(ORF8_protein:168-172del(56fs))	1828	0.157	1782	0.199	9717	0.207	12813	0.71	5573	0.551																					5	1.824	0	1.824
	28111		A28111G|(ORF8_protein:A218G(Y73C))	11926	0.987	10148	0.989	28637	0.545	24701	0.973	10395	0.988																					5	4.482	0	4.482
	28177		T28177C|(ORF8_protein:T284C(L95S))	1146	0.081	1137	0.093	3127	0.055	8901	0.264	54	0.005																					5	0.498	0	0.498
	28271	Delta	A28271-28271del	17775	0.956	13117	0.944	14654	0.242	43057	0.933	15352	0.955																					5	4.03	0	4.03
	28280		G28280C|(nucleocapsid_phosphoprotein:GAT7-9CTA(D3L))	14588	0.947	11401	0.953	10220	0.17	41989	0.93	15132	0.983																					5	3.983	0	3.983
	28281		A28281T|(nucleocapsid_phosphoprotein:GAT7-9CTA(D3L))	14588	0.947	11401	0.953	10220	0.17	41989	0.93	15132	0.983																					5	3.983	0	3.983
	28282		T28282A|(nucleocapsid_phosphoprotein:GAT7-9CTA(D3L))	14588	0.947	11401	0.953	10220	0.17	41989	0.93	15132	0.983																					5	3.983	0	3.983
	28295		A28295G|(nucleocapsid_phosphoprotein:A22G(N8D))	17567	0.975	12472	0.971	25668	0.583	47935	0.91	9487	0.504																					5	3.943	0	3.943
	28382	RATG13	T28382C|(nucleocapsid_phosphoprotein:T109C(S37P))	6415	0.459	3509	0.39	4378	0.156	5543	0.154	6305	0.446																					5	1.605	0	1.605
	28423		G28423A|(nucleocapsid_phosphoprotein:G150A(A50A))	2011	0.209	1006	0.196	2955	0.132	3573	0.137	155	0.016																					5	0.69	0	0.69
	28715		A28715G|(nucleocapsid_phosphoprotein:A442G(T148A))	6365	0.443	4681	0.461	5514	0.45	28074	0.554	5479	0.417																					5	2.325	0	2.325
	28936		G28936T|(nucleocapsid_phosphoprotein:G663T(L221F))	1715	0.128	749	0.127	834	0.137	3618	0.133	623	0.117																					5	0.642	0	0.642
	28976		TCT28976-28978del|(nucleocapsid_phosphoprotein:703-705del(S235del))	14514	0.98	6260	0.974	5576	0.835	28105	0.927	5910	0.971																					5	4.687	0	4.687
	29044	RATG13	G29044A|(nucleocapsid_phosphoprotein:G771A(K257K))	5036	0.34	2006	0.308	363	0.051	121	0.004	76	0.011																					5	0.714	0	0.714
	29095	RATG13	C29095T|(nucleocapsid_phosphoprotein:C822T(F274F))	4690	0.334	1608	0.259	85	0.013			74	0.012																					4	0.618	0	0.618
	29185		T29185A|(nucleocapsid_phosphoprotein:T912A(I304I))	9860	0.476	6232	0.493	808	0.152	2310	0.085	3860	0.462			3	0.001																	6	1.668	0.001	1.669
	29404		T29404C|(nucleocapsid_phosphoprotein:T1131C(D377D))	12835	0.389	8381	0.397	2739	0.355	37488	0.748	2631	0.238																					5	2.127	0	2.127
	29449		G29449A|(nucleocapsid_phosphoprotein:G1176A(V392V))	14407	0.366	7431	0.314	477	0.068	3875	0.087	1472	0.146																					5	0.981	0	0.981
	29518	RATG13	C29518T|(nucleocapsid_phosphoprotein:C1245T(D415D))	12841	0.411	5676	0.414	2688	0.245	12429	0.384	1810	0.234																					5	1.688	0	1.688
	29708		C29708T	36264	0.821	14589	0.802	10057	0.556	38988	0.66	6092	0.397																					5	3.236	0	3.236
	29758	RATG13	T29758G	35565	0.997	14899	0.997	11953	0.891	47192	0.987	9895	0.863																					5	4.735	0	4.735

## Sheet: NL-1
				SRR23050824		SRR23050832		SRR23050837		SRR23050838		SRR23050839		SRR23050845		SRR23050850		SRR23050857		SRR23050862		SRR23050863		SRR23050866		SRR23050869		SRR23050870		SRR23050871		SRR23050875		SRR23050879		SRR23050882		SRR23050883		SRR23050891		SRR23050898		SRR23050827		SRR23050830		SRR23050831
				('2022-08-25', '67890')		('2022-08-22', '67890')		('2022-09-18', '67890')		('2022-09-16', '67890')		('2022-09-12', '67890')		('2022-08-28', '67890')		('2022-08-14', '67890')		('2022-08-18', '67890')		('2022-09-15', '67890')		('2022-08-24', '467169')		('2022-09-13', '467169')		('2022-09-03', '467169')		('2022-09-03', '467169')		('2022-08-26', '67890')		('2022-09-11', '467169')		('2022-08-04', '67890')		('2022-09-08', '467169')		('2022-09-08', '467169')		('2022-09-01', '467169')		('2022-08-29', '467169')		('2022-08-10', '313928')		('2022-09-16', '313928')		('2022-08-26', '313928')
Linked/Ubiquitous	Position	Flagged	Sequences	Count	Abundance	Count	Abundance	Count	Abundance	Count	Abundance	Count	Abundance	Count	Abundance	Count	Abundance	Count	Abundance	Count	Abundance	Count	Abundance	Count	Abundance	Count	Abundance	Count	Abundance	Count	Abundance	Count	Abundance	Count	Abundance	Count	Abundance	Count	Abundance	Count	Abundance	Count	Abundance	Count	Abundance	Count	Abundance	Count	Abundance
	100		C100A																	473	0.652					176	0.385									10	1
	119		C119A	32	1											64	1
	210	Delta	G210T			93	1													281	0.342					301	0.594	414	0.974					110	0.991			303	0.987
linked	241	Delta	C241T	42	1	92	0.989									76	0.987			279	0.34	155	0.994			304	0.598	423	0.991			184	0.989	110	0.991			308	0.99
	315		GTT315-317del|(ORF1ab_polyprotein:AGTTTG49-54ATGdel(SL17-18Mdel))|(ORF1a_polyprotein:AGTTTG49-54ATGdel(SL17-18Mdel))	38	0.927											75	0.974			510	0.625					194	0.385									14	1
linked	425		GTAGAAGTTGAAAAAGGCGTTTTGCCTCAACTT425-457del|(ORF1ab_polyprotein:160-192del(VEVEKGVLPQL54-64del))|(ORF1a_polyprotein:160-192del(VEVEKGVLPQL54-64del))			1935	0.37			1084	0.985					1600	0.196			2410	0.697			904	0.986	2440	0.436	7646	0.404	1139	0.322	857	0.308			1013	0.511	548	0.305	4186	0.523
	508		TGGTCATGTTATGGT508-522del|(ORF1ab_polyprotein:CATGGTCATGTTATGGTT241-258CATdel(HGHVMV81-86Hdel))|(ORF1a_polyprotein:CATGGTCATGTTATGGTT241-258CATdel(HGHVMV81-86Hdel))			1946	0.337			1075	0.918					1612	0.18			2416	0.679			907	0.945	2435	0.427	8408	0.41	1136	0.298	866	0.305			1026	0.467	545	0.297	4159	0.474
	752		A752T|(ORF1ab_polyprotein:A487T(T163S))|(ORF1a_polyprotein:A487T(T163S))			526	0.259							2	0.003	2	0.002	9	0.005	291	0.973	2	0.003	201	0.446	84	0.152	166	0.095							194	0.693	109	0.245	880	0.142					9	0.002
	821		G821A|(ORF1ab_polyprotein:G556A(V186I))|(ORF1a_polyprotein:G556A(V186I))			169	0.082							2	0.003			376	0.225			149	0.259			83	0.151	264	0.15			202	0.971			72	0.252			469	0.075
	1592		T1592A|(ORF1ab_polyprotein:T1327A(S443T))|(ORF1a_polyprotein:T1327A(S443T))			132	0.038											3236	0.991							665	0.48	212	0.311											169	0.091
	1674		A1674G|(ORF1ab_polyprotein:A1409G(N470S))|(ORF1a_polyprotein:A1409G(N470S))	8304	0.983	2794	0.735													1958	0.984					453	0.312	414	0.56	111	0.299							1658	0.351	615	0.304
	2533		T2533A|(ORF1ab_polyprotein:T2268A(V756V))|(ORF1a_polyprotein:T2268A(V756V))			9	0.153	49	1									45	0.549	32	0.889							3	0.75									8	0.308	4	0.031
	2720		G2720A|(ORF1ab_polyprotein:G2455A(A819T))|(ORF1a_polyprotein:G2455A(A819T))	4	0.667	23	0.359	51	0.981							35	1	51	0.63	40	1			11	1	4	0.571											14	0.5	16	0.113
linked	3037	RATG13,Delta	C3037T|(ORF1ab_polyprotein:C2772T(F924F))|(ORF1a_polyprotein:C2772T(F924F))	125	1	2357	0.995			3285	0.993			174	0.972	1309	0.99	2426	0.988	101	1	150	0.987	114	1	338	0.997	76	1	66	0.985			2257	0.991	93	0.989	1252	0.991	611	0.989	80	0.988			2990	0.995	2283	0.992
	3068		G3068T|(ORF1ab_polyprotein:G2803T(D935Y))|(ORF1a_polyprotein:G2803T(D935Y))			907	0.383			5	0.002					707	0.535	2380	0.969	99	0.98					152	0.448	31	0.408	32	0.478			4	0.002	32	0.34	134	0.106	195	0.316							3	0.001
	3193		A3193G|(ORF1ab_polyprotein:A2928G(E976E))|(ORF1a_polyprotein:A2928G(E976E))	186	0.386	1442	0.481	538	0.941					218	0.461	1819	0.984	1284	0.965	1471	0.909			752	0.933	2569	0.606	1364	0.325	207	0.243					540	0.261	539	0.117	8758	0.805	328	0.245
	4181		G4181T|(ORF1ab_polyprotein:G3916T(A1306S))|(ORF1a_polyprotein:G3916T(A1306S))	28	1	12	0.923			2	1					5	1	142	0.966	16	1	6	1			6	1	2	0.667									16	0.333			16	0.552	2	0.009
	5106		A5106C|(ORF1ab_polyprotein:A4841C(E1614A))|(ORF1a_polyprotein:A4841C(E1614A))	16	1	141	0.898							24	0.429			100	0.437	28	0.933			9	1	10	1	12	0.8							3	0.5	14	0.667	56	0.348	6	0.462
	5151		T5151G|(ORF1ab_polyprotein:T4886G(V1629G))|(ORF1a_polyprotein:T4886G(V1629G))	16	1	143	0.911							26	0.456			97	0.424	28	0.933			9	1	10	1	12	0.8							3	0.5	14	0.667	56	0.348	6	0.462	2	0.004
	5183		C5183T|(ORF1ab_polyprotein:C4918T(P1640S))|(ORF1a_polyprotein:C4918T(P1640S))	9	0.562	83	0.529																					3	0.2									7	0.333	30	0.186
	6402		C6402T|(ORF1ab_polyprotein:C6137T(P2046L))|(ORF1a_polyprotein:C6137T(P2046L))			2	1																					2	1
	7124		C7124T|(ORF1ab_polyprotein:C6859T(P2287S))|(ORF1a_polyprotein:C6859T(P2287S))			3	1							2	1					31	0.886					3	1															9	0.643
	8662		T8662C|(ORF1ab_polyprotein:T8397C(H2799H))|(ORF1a_polyprotein:T8397C(H2799H))			2248	0.359			6323	0.993			4291	0.679	3312	0.663	5038	0.992	16290	0.995					2057	0.261	816	0.141	764	0.248	1008	0.204					5306	0.347	3578	0.299	1928	0.333
	8915		T8915G|(ORF1ab_polyprotein:T8650G(F2884V))|(ORF1a_polyprotein:T8650G(F2884V))	26	1	21	1			7	1			2	0.222											25	0.758	35	0.814			15	0.714			5	0.385	7	0.875	44	0.83
	8986		C8986T|(ORF1ab_polyprotein:C8721T(D2907D))|(ORF1a_polyprotein:C8721T(D2907D))	46	1	31	1			15	0.682			2	0.2					6	1					31	0.816	36	0.818			16	0.64			5	0.385	9	0.409	44	0.8	16	0.333
	9053		G9053T|(ORF1ab_polyprotein:G8788T(V2930L))|(ORF1a_polyprotein:G8788T(V2930L))	20	1	10	1			10	0.588									6	1					5	1															16	0.364
	9209		G9209A|(ORF1ab_polyprotein:G8944A(E2982K))|(ORF1a_polyprotein:G8944A(E2982K))	20	1	10	1			9	0.529					2	0.667			7	1					7	1	2	1			5	0.556					3	0.15			16	0.348
	9767		A9767G|(ORF1ab_polyprotein:A9502G(N3168D))|(ORF1a_polyprotein:A9502G(N3168D))	880	0.24	2126	0.538			576	0.571	2	0.001			994	0.581	3	0.001	71	1			340	0.4	354	0.401	70	0.565	78	0.451	47	0.138			10	0.909	410	0.282	229	0.472	332	0.308	5	0.001
linked	10029		C10029T|(ORF1ab_polyprotein:C9764T(T3255I))|(ORF1a_polyprotein:C9764T(T3255I))	432	0.984	3978	0.984			2833	0.981			2682	0.981	2900	0.981	1368	0.972	899	0.99	508	0.994	7	0.7	1726	0.99	2693	0.973	292	0.983	983	0.989	1939	0.985			1139	0.984	6396	0.981	1587	0.984	4186	0.981	5181	0.983	2677	0.985
	10039		C10039T|(ORF1ab_polyprotein:C9774T(T3258T))|(ORF1a_polyprotein:C9774T(T3258T))	133	0.303	1443	0.357			677	0.234			514	0.188	3	0.001	3	0.002							309	0.177	669	0.242	143	0.481	3	0.003	3	0.002			463	0.4	1638	0.251	2	0.001	12	0.003	9	0.002	9	0.003
	10253		T10253G|(ORF1ab_polyprotein:T9988G(L3330V))|(ORF1a_polyprotein:T9988G(L3330V))			1559	0.921			989	0.584	2	0.003			1107	0.975			433	0.986			135	0.556	224	0.926	65	0.956	18	1	12	0.103			27	0.643	139	0.284	142	0.584							2	0.002
	10295		T10295G|(ORF1ab_polyprotein:T10030G(S3344A))|(ORF1a_polyprotein:T10030G(S3344A))			1572	0.929			996	0.588					1113	0.98			432	0.984			134	0.551	209	0.864	57	0.838	18	1	12	0.103			28	0.667	145	0.296	136	0.56							4	0.003
	10646		A10646G|(ORF1ab_polyprotein:A10381G(T3461A))|(ORF1a_polyprotein:A10381G(T3461A))	407	0.974	3729	0.969			1141	0.644			584	0.504	1388	0.966	2220	0.611	2	0.001					2380	0.939	1101	0.832	336	0.982	7	0.003	237	0.127	465	0.668	322	0.322	3858	0.497	502	0.299	2	0.001	6	0.002	4	0.003
	10747		C10747T|(ORF1ab_polyprotein:C10482T(N3494N))|(ORF1a_polyprotein:C10482T(N3494N))	386	0.992	3436	0.989			1014	0.652			542	0.513	1326	0.988	2000	0.634	60	0.033			25	0.625	2245	0.945	998	0.845	321	0.997			206	0.124	414	0.655	320	0.34	3459	0.499	476	0.301
	11081	RATG13	T11081G|(ORF1ab_polyprotein:T10816G(L3606V))|(ORF1a_polyprotein:T10816G(L3606V))	144	1	531	0.56			95	0.96			61	0.16	25	0.09	306	0.146	34	0.047			160	0.238	534	0.634	274	0.429	25	0.49	2	0.02	38	0.155	2	0.014	11	0.193	377	0.164
	11201		A11201G|(ORF1ab_polyprotein:A10936G(T3646A))|(ORF1a_polyprotein:A10936G(T3646A))	149	0.987	976	0.981	147	0.336	96	0.96			338	0.805			1586	0.666	216	0.301			145	0.218	826	0.933	633	0.946	52	1			37	0.146					1004	0.395	233	0.704
	11294		T11294C|(ORF1ab_polyprotein:T11029C(F3677L))|(ORF1a_polyprotein:T11029C(F3677L))	85	0.563	974	0.988	152	0.358	98	0.99			340	0.823			1015	0.438	207	0.295			145	0.224	784	0.893	627	0.95	51	0.981			39	0.159					859	0.354	155	0.473
	11332		A11332G|(ORF1ab_polyprotein:A11067G(V3689V))|(ORF1a_polyprotein:A11067G(V3689V))	928	0.996	4521	0.986	140	0.063	1815	0.792			467	0.768	1925	0.884	7332	0.907	849	0.623			290	0.342	980	0.944	646	0.953	67	0.957	34	0.201	104	0.2	38	0.167	707	0.685	1016	0.419	545	0.86
	11651		C11651T|(ORF1ab_polyprotein:C11386T(L3796F))|(ORF1a_polyprotein:C11386T(L3796F))	773	0.948	1835	0.477			591	0.257					613	0.315	2873	0.469	159	0.244			68	0.24	127	0.384	15	0.138	16	0.485							286	0.267	15	0.029
	12505		T12505C|(ORF1ab_polyprotein:T12240C(Y4080Y))|(ORF1a_polyprotein:T12240C(Y4080Y))	139	0.288	123	0.197													27	0.964			268	0.713	17	0.034	17	0.029											113	0.039
	14408		CTACAAG14408-14414del|(ORF1ab_polyprotein:14144-14150del(4715fs))	1048	0.673	1966	0.382			23	0.031			179	0.591	771	0.427	557	0.058			5	0.147			553	0.674	59	0.298			423	0.981					606	0.659	1546	0.629
	15451		G15451A|(ORF1ab_polyprotein:G15187A(G5063S))	6	0.667	3	1																			5	0.833													9	0.818
	15952		C15952A|(ORF1ab_polyprotein:C15688A(L5230I))	2446	0.996	3892	0.729			5675	0.662			4380	0.995			4494	0.614	352	0.989					4717	0.779	10359	0.794	453	0.54	754	0.245			2	0.002	3931	0.398	6130	0.379	1309	0.171	14	0.001
linked	15952	RATG13	C15952T|(ORF1ab_polyprotein:C15688T(L5230L))			1145	0.215	8	0.001	11	0.001	17	0.002	5	0.001			2779	0.38							855	0.141	1410	0.108	2	0.002	797	0.259	1122	0.162	1182	0.984	2141	0.217	7877	0.487			12	0.001			9	0.001
	16008		T16008G|(ORF1ab_polyprotein:T15744G(I5248M))			1842	0.308	14	0.002	18	0.002	20	0.002	11	0.002			3111	0.375							1722	0.257	1553	0.108	2	0.002	852	0.252	1242	0.162	1308	0.975	2291	0.213	10347	0.574	16	0.002	36	0.003	13	0.002	11	0.002
	16175		C16175A|(ORF1ab_polyprotein:C15911A(T5304N))	1373	0.557	5154	0.625			6860	0.669	12	0.001	10	0.002			1769	0.246	109	0.09			123	0.05	4190	0.649	9656	0.736	461	0.514	774	0.247	17	0.002	31	0.025	1943	0.189	4589	0.282	1311	0.162	14	0.001	13	0.002	13	0.002
	16466		C16466T|(ORF1ab_polyprotein:C16202T(P5401L))			3853	0.926			1933	0.838					774	0.999	754	0.98	849	0.996	19	0.157	178	0.368	530	0.883	169	0.854	42	0.442	70	0.986	28	0.059	75	0.789	426	0.592	2942	0.882
	17178		T17178A|(ORF1ab_polyprotein:T16914A(V5638V))	5	0.417	14	0.209			21	0.7							47	0.122							6	0.375													5	0.238	2	0.118
	18744	RATG13	C18744T|(ORF1ab_polyprotein:C18480T(Y6160Y))			2153	0.868	672	0.278	636	0.502					227	0.143	3921	0.973	246	0.992			32	0.33	140	0.859	66	0.917	18	0.474					27	0.818	86	0.503	86	0.851	203	0.377	3	0.002	2	0.003	5	0.002
	19220		C19220T|(ORF1ab_polyprotein:C18956T(A6319V))	5276	0.663	6875	0.923	22	0.002	2163	0.485			8	0.001	23	0.013	4223	0.466	18	0.75					5064	0.936	10365	0.906	608	0.643	1724	0.701	3	0.001	13	0.01	2662	0.994	17216	0.896	1839	0.525
	20407	RATG13	T20407C|(ORF1ab_polyprotein:T20143C(F6715L))	2572	0.833	6529	0.894			4653	0.734			1094	0.569	5662	0.965	5474	0.988	585	0.987					2588	0.947	2199	0.937	259	0.778	171	0.994	351	0.193	572	0.638	742	0.385	4835	0.694	1635	0.422
linked	21618	Delta	C21618G|(surface_glycoprotein:C56G(T19R))	377	1	1016	0.907			134	0.561			207	0.767	513	0.979	667	0.987			4	0.031	3	0.006	626	0.782	934	0.934	27	0.509	58	0.892					120	0.488	649	0.684	313	0.568
	21758		CATGCTATA21758-21766del|(surface_glycoprotein:196-204del(HAI66-68del))	78	0.987	230	0.97			58	0.806			7	0.292	28	0.519	729	0.952			4	1	3	0.3	6	0.857					2	0.286					5	0.294	2	0.667	17	1
linked	21987		G21987A|(surface_glycoprotein:G425A(G142D))															4	1							2	1	3	1													3	1	22	1	2	1
	22008		A22008G|(surface_glycoprotein:A446G(N149S))																							2	1	3	1													3	1
	22029	Delta	AGTTCA22029-22034del|(surface_glycoprotein:GAGTTCAGA466-474GGAdel(EFR156-158Gdel))															4	1							2	1	3	1													3	1
	22600		A22600C|(surface_glycoprotein:A1038C(R346S))			1306	0.702			275	0.33					550	0.642					28	0.483			106	0.311	96	0.449	3	1			12	1			45	0.978	1949	0.898	518	0.728
	22812		A22812C|(surface_glycoprotein:A1250C(K417T))	55	0.764	1807	0.985	319	0.67	509	0.998	599	0.845	73	0.869	491	0.925	170	0.971	121	1	27	0.794	175	0.994	174	0.978	136	0.951	21	1	41	0.872	41	0.482	82	0.943	57	0.648	172	0.864	200	0.885
linkedubiq	22917	Delta	T22917G|(surface_glycoprotein:T1355G(L452R))	76	1	1915	0.987	489	0.972	531	0.985	734	0.985	89	0.957	555	0.979	180	0.978	122	1	34	0.944	182	0.978	181	0.995	149	0.98	21	1	47	0.94	91	0.989	96	0.99	87	0.978	212	1	235	0.992	19	1	118	0.952	45	0.978
	22920		A22920T|(surface_glycoprotein:A1358T(Y453F))			137	0.071			2	0.004	356	0.478									29	0.806	81	0.435	2	0.011	15	0.099					41	0.446	62	0.633			11	0.052	137	0.578
linked	22995	RATG13,Delta	C22995A|(surface_glycoprotein:C1433A(T478K))	42	0.42	1180	0.587	597	0.99	133	0.221	752	0.989	102	0.981	430	0.687	184	0.984	157	1	42	0.977	124	0.534	133	0.662	107	0.656	21	1	51	1	111	0.982	42	0.424	109	0.991	92	0.314	160	0.618	214	1	203	0.99	59	0.983
	23056	RATG13	A23056C|(surface_glycoprotein:A1494C(Q498H))	59	0.602	1795	0.95	297	0.504	479	0.832	530	0.718	59	0.596	460	0.776	122	0.693	141	0.876	27	0.675	158	0.725	164	0.837	138	0.902	18	0.947	35	0.761	39	0.364	77	0.906	60	0.545	209	0.726	207	0.818
	23064		A23064C|(surface_glycoprotein:A1502C(N501T))	17	0.224	811	0.439	296	0.544	97	0.192	255	0.386	61	0.726	305	0.558	120	0.984	140	0.993	3	0.086			99	0.55	84	0.575	18	1	13	0.325			18	0.22	4	0.04	26	0.094	66	0.282
	23282		G23282A|(surface_glycoprotein:G1720A(D574N))			2476	0.691			18	0.367			985	0.326	4255	0.566	6	0.001							1293	0.274	1971	0.377	618	0.998			1111	0.413	6990	0.775	2263	0.341	3170	0.516	4918	0.862			8	0.002
	23373		C23373T|(surface_glycoprotein:C1811T(T604I))	8	0.003	1162	0.287	1560	0.336			21	0.002	2254	0.649	19	0.002	14	0.003							3290	0.637	3354	0.542			797	0.961	9	0.003	31	0.003	16	0.002	1034	0.143	15	0.002	7	0.002	15	0.003	12	0.003
linked	23403	Delta	A23403G|(surface_glycoprotein:A1841G(D614G))	3036	0.969	3898	0.961	4496	0.968	3	0.429	8930	0.967	3349	0.964	8206	0.968	5211	0.949	3	0.75	3	1	2	0.5	5045	0.976	5926	0.958	660	0.968	801	0.966	2978	0.957	10284	0.958	7172	0.969	6915	0.956	6358	0.963	4093	0.959	5737	0.965	4168	0.97
	23523		A23523T|(surface_glycoprotein:A1961T(E654V))			1499	0.426									2035	0.273									961	0.204	1430	0.27							3246	0.354			1840	0.299	1466	0.258
	23604	Delta	C23604G|(surface_glycoprotein:C2042G(P681R))			3770	0.932	1397	0.328	423	0.791			3016	0.89	4462	0.576	663	0.151							5726	0.929	5213	0.933	950	0.989	1139	0.927	1358	0.41	7220	0.784	4562	0.666	4871	0.678	5467	0.91
	24034	RATG13	C24034T|(surface_glycoprotein:C2472T(N824N))	229	0.541	1298	0.945	201	0.276	276	0.697					252	0.381	347	0.986	137	0.986			115	0.278	346	0.842	177	0.885	6	1	46	1			35	0.972	871	0.731	215	0.911	153	0.544	2	0.005
	24054		C24054A|(surface_glycoprotein:C2492A(A831D))			298	0.217	3	0.004	2	0.005															74	0.18	14	0.07			23	0.5			23	0.639			85	0.36					5	0.007
	24122		A24122C|(surface_glycoprotein:A2560C(K854Q))	230	0.544	1272	0.928	204	0.279	274	0.692	2	0.005			243	0.367	337	0.963	136	0.978			114	0.276	348	0.849	178	0.894	6	1	46	1			36	1	862	0.724	207	0.877	150	0.538	5	0.012
	24362		A24362G|(surface_glycoprotein:A2800G(I934V))	206	0.995	738	0.425			273	0.337															603	0.565	165	0.405			103	0.327									340	0.364
	24410	Delta	G24410A|(surface_glycoprotein:G2848A(D950N))	204	0.986	1543	0.888	5	0.002	496	0.614					720	0.688									820	0.769	327	0.805			306	0.971							514	0.24	613	0.656	3	0.001			2	0.001
	25056		A25056T|(surface_glycoprotein:A3494T(D1165V))	23	0.852	297	0.11	6	0.002	188	0.25			40	0.207			715	0.257							67	0.027	42	0.037							15	0.17	27	0.027	330	0.318	46	0.035
	25105		A25105C|(surface_glycoprotein:A3543C(K1181N))	25	0.926	2085	0.759			224	0.291			40	0.196	641	0.394	1234	0.438							2279	0.899	991	0.862			79	0.054			75	0.843	572	0.565	667	0.638	1324	0.995
	25164		A25164G|(surface_glycoprotein:A3602G(Q1201R))			712	0.276			30	0.052					66	0.043	519	0.251							1511	0.609	726	0.644			313	0.211					336	0.347	237	0.365	1029	0.794
	25469	Delta	C25469T|(ORF3a_protein:C77T(S26L))	25	0.581	413	0.956	159	0.172	247	0.735			12	0.444	80	0.611	283	0.708							134	0.924	38	0.95			73	0.973			8	0.151	84	0.706	893	0.661	37	1	5	0.006
	25638		C25638T|(ORF3a_protein:C246T(N82N))	23	0.605	346	0.935	102	0.12	216	0.722			11	0.44	73	0.589	247	0.72							129	0.956	38	0.974			67	0.985			8	0.178	30	0.268	806	0.667	34	1
	25803		C25803T|(ORF3a_protein:C411T(N137N))			69	0.896	9	0.18	21	0.344			7	1	9	0.9	128	0.977	16	1	8	1			22	0.88									2	1	12	0.316			91	0.968
	25936		C25936G|(ORF3a_protein:C544G(H182D))			70	0.921	28	0.56	24	0.393			7	1	9	0.9	123	0.953	16	1	8	1			22	0.846									2	1	16	0.421			92	0.979
	25961		C25961T|(ORF3a_protein:C569T(T190I))			65	0.404	10	0.006	21	0.024			7	0.016	8	0.013	111	0.14	14	0.875	8	0.096			20	0.163									2	0.011	11	0.018			88	0.603
	26129		T26129A|(ORF3a_protein:T737A(I246N))			20	0.204	5	0.003	5	0.005							4	0.005							52	0.473	69	0.767			105	0.897	5	0.005			2	0.003	6	0.005			7	0.001	5	0.003	10	0.005
	26287		A26287G|(envelope_protein:A43G(N15D))			620	0.318	752	0.218									2955	0.524							180	0.541	84	0.512	15	0.938	47	0.255			17	0.074			4	0.003
	26290		A26290G|(envelope_protein:A46G(S16G))			620	0.318	756	0.219	3	0.001							2953	0.524							182	0.547	85	0.518	15	0.938	47	0.258			16	0.07			5	0.004			6	0.001	4	0.002	3	0.001
	26325		G26325T|(envelope_protein:G81T(L27F))	3	0.004	495	0.254	737	0.214	9	0.004							2928	0.519							141	0.426	85	0.518	15	0.938	44	0.246			17	0.075			4	0.003	3	0.015
	26369		A26369G|(envelope_protein:A125G(Y42C))			625	0.38	750	0.407									3075	0.578							155	0.654	55	0.64	15	0.938					18	0.346			3	0.097
	26380		A26380G|(envelope_protein:A136G(I46V))			628	0.38	763	0.412									3143	0.584							155	0.651	57	0.663	15	0.938					18	0.346			4	0.125
	26527		C26527T|(membrane_glycoprotein:C5T(A2V))	386	0.457	695	0.42	722	0.39	5	0.003							3087	0.572	2	0.012					140	0.583	28	0.326	15	0.938	24	0.329			51	0.981			19	0.594	4	0.026
	26767	Delta	T26767C|(membrane_glycoprotein:T245C(I82T))	544	0.324	1676	0.284			4400	0.584			3203	0.557	1666	0.986	1680	0.195					2	0.004	1236	0.689	524	0.566	89	0.506	140	0.126	358	0.094			1283	0.807	5613	0.621	3	0.004	10	0.001			8	0.001
	27215		TTGACT27215-27220del|(ORF6_protein:GTTGACTTT13-21GTTdel(VDF5-7Vdel))	404	0.297	1980	0.983			381	0.325							6	0.002							855	0.846	607	0.818			358	0.582					1012	0.381	2698	0.321	706	0.978
	27459		G27459T|(ORF7a_protein:G66T(E22D))	383	0.286	1229	0.613																			347	0.343	80	0.099			103	0.165					371	0.14	1749	0.209	294	0.401
	27638	Delta	T27638C|(ORF7a_protein:T245C(V82A))			10	0.909			5	0.714							28	1	6	0.667															2	1	6	1
linked	27752	Delta	C27752T|(ORF7a_protein:C359T(T120I))			2296	0.932	701	0.326	6	0.006					361	0.236	25	0.005	446	0.987					357	0.899	290	0.848			61	0.592	289	0.501	255	0.669	152	0.492	3541	0.505	1112	0.508	1051	0.196	4	0.001
	27874		C27874T|(ORF7b:C119T(T40I))			2375	0.923	700	0.312	2	0.002					363	0.228	6	0.001	459	0.989					379	0.896	306	0.825			64	0.571	104	0.173	270	0.655	144	0.462	3741	0.502	1160	0.505	6	0.001
	27936		G27936T|(ORF8_protein:G43T(A15S))			2371	0.921	696	0.31	4	0.004							18	0.003	459	0.991			2	0.25	362	0.856	309	0.833			66	0.589			274	0.665	144	0.462	3399	0.456	1131	0.492	19	0.003	11	0.003	7	0.005
	28175		A28175G|(ORF8_protein:A282G(K94K))			61	0.396			38	0.309							563	0.211							12	0.571	4	0.444									19	0.704
	28248		GATTTC28248-28253del|(ORF8_protein:355-360del(DF119-120del))	2625	0.741	6090	0.952			72	0.014			951	0.423	5496	0.994	8875	0.657	9716	0.993			2804	0.665	2818	0.917	2795	0.911			344	0.587			3006	0.524	1699	0.255	5691	0.594	2196	0.493
	28271	Delta	A28271-28271del	2638	0.745	6113	0.955			73	0.014			953	0.423	5513	0.996	8915	0.66	9751	0.996			2821	0.669	2831	0.92	2836	0.566			348	0.592			3032	0.528	1714	0.257	5682	0.593	2210	0.496
	28299		A28299T|(nucleocapsid_phosphoprotein:A26T(Q9L))	2638	0.726	6073	0.938	12	0.001	80	0.013	21	0.002	972	0.395	5479	0.984	8836	0.637	9743	0.989			2971	0.647	2842	0.914	2829	0.53			345	0.561	2	0.002	3055	0.495	1734	0.24	5673	0.55	2204	0.469			17	0.002	7	0.001
linked	28382	RATG13	T28382C|(nucleocapsid_phosphoprotein:T109C(S37P))	927	0.238	1669	0.228	25	0.003	64	0.01	26	0.003	15	0.006	21	0.003	3054	0.197	22	0.002	3	0.004	1391	0.29	1033	0.307	2117	0.372			3	0.005	4	0.003	18	0.003	37	0.005	43	0.004	15	0.003	38	0.003	27	0.003	17	0.003
	28916		G28916T|(nucleocapsid_phosphoprotein:G643T(G215C))	3910	0.581	4548	0.88	12	0.002	5094	0.659	23	0.002	3407	0.496	4174	0.658	8539	0.988	2325	0.345	802	0.348	1483	0.502	5018	0.958	4798	0.953	231	0.971	1459	0.985	6	0.002	2584	0.801	667	0.157	7966	0.649	2403	0.3	15	0.002
	28934		T28934G|(nucleocapsid_phosphoprotein:T661G(L221V))	4145	0.57	4247	0.75	24	0.003	5467	0.645	55	0.003	3622	0.483	2309	0.333	9380	0.97	2461	0.342	843	0.343	1590	0.495	5108	0.918	5136	0.941	243	0.96	1536	0.98	12	0.003	2794	0.789	11	0.002	7467	0.555	2563	0.293	38	0.003	26	0.003
	29370		C29370T|(nucleocapsid_phosphoprotein:C1097T(T366I))	951	0.487	695	0.258											213	0.236							536	0.485	36	0.092			416	0.809					286	0.316	1649	0.631					5	0.002	2	0.002
	29402	Delta	G29402T|(nucleocapsid_phosphoprotein:G1129T(D377Y))	1300	0.666	2632	0.979			1167	0.713			197	0.821	1419	0.591	563	0.625	1199	0.985					1055	0.956	363	0.931	45	0.584	418	0.813	2	0.011			701	0.784	2454	0.94	97	0.443			17	0.007	6	0.006
	29422		G29422T|(nucleocapsid_phosphoprotein:G1149T(P383P))	930	0.482	1250	0.472			6	0.004					580	0.243	209	0.236	4	0.003					525	0.479	53	0.136			399	0.808					3	0.003	1797	0.7					7	0.003	8	0.008
	29448		29448-insertTGTTTCTATCT|(nucleocapsid_phosphoprotein:1175insertTGTTTCTATCT(392fs))	918	0.494	1117	0.444											200	0.255							515	0.482	53	0.145			395	0.814					263	0.305	1868	0.742
	29494		GCA29494-29496del|(nucleocapsid_phosphoprotein:TTGCAA1219-1224TTAdel(LQ407-408Ldel))			156	0.059			235	0.155					563	0.252	198	0.193	425	0.368					157	0.145	101	0.271									282	0.325	199	0.075
	29742	Delta	G29742T			157	0.994			46	0.939					30	1	291	0.97							11	0.733	7	0.636			8	1			6	1	10	1	137	0.765	25	0.962
[truncated: 39 more columns]

## Sheet: NY-1
				SRR21450156		SRR21450161		SRR21450163		SRR21450166		SRR21450169		SRR21450193		SRR21450195		SRR21450197		SRR21450202		SRR21450214		SRR21450218		SRR21450220		SRR21450242		SRR21450244		SRR21450246		SRR21450155		SRR21450157		SRR21450159		SRR21450160		SRR21450162		SRR21450164		SRR21450167		SRR21450168
				('2021-12-16', '70470')		('2021-12-09', '70470')		('2021-12-09', '140324')		('2021-10-08', '70470')		('2021-10-01', '70470')		('2021-12-02', '70470')		('2021-12-02', '140324')		('2021-11-18', '70470')		('2021-11-11', '70470')		('2021-10-22', '70470')		('2021-10-15', '70470')		('2022-01-20', '70470')		('2022-02-01', '70470')		('2022-02-01', '140324')		('2022-01-25', '70470')		('2022-01-25', '437357')		('2021-12-16', '14873')		('2022-01-25', '14873')		('2021-12-09', '437357')		('2021-12-09', '14873')		('2021-12-02', '437357')		('2021-10-08', '14873')		('2021-10-01', '437357')
Linked/Ubiquitous	Position	Flagged	Sequences	Count	Abundance	Count	Abundance	Count	Abundance	Count	Abundance	Count	Abundance	Count	Abundance	Count	Abundance	Count	Abundance	Count	Abundance	Count	Abundance	Count	Abundance	Count	Abundance	Count	Abundance	Count	Abundance	Count	Abundance	Count	Abundance	Count	Abundance	Count	Abundance	Count	Abundance	Count	Abundance	Count	Abundance	Count	Abundance	Count	Abundance
	57		A57G	290	0.045	1308	0.146	624	0.061	1015	0.228	1061	0.266	141	0.025	85	0.016	439	0.072	1423	0.057	754	0.33	1626	0.267	203	0.018	681	0.046	107	0.05	225	0.022
	78		T78A							536	0.145	561	0.19							1577	0.074	75	0.04	312	0.118
	100		C100A							534	0.144	565	0.19							1887	0.09	77	0.041	320	0.12					2	0.001
linked	178		A178G	14	0.002	15	0.002	17	0.002	602	0.146	1462	0.36			16	0.003	90	0.016	2832	0.121	127	0.05	446	0.126	16	0.002	29	0.002	3	0.002	14	0.001	12	0.003	9	0.001	12	0.002	14	0.002	18	0.002	21	0.002			31	0.007
	344		C344T|(ORF1ab_polyprotein:C79T(L27F))|(ORF1a_polyprotein:C79T(L27F))			307	0.023			887	0.048	4088	0.487					108	0.012	3581	0.092	80	0.016	2068	0.181
	378	RATG13	T378C|(ORF1ab_polyprotein:GTC112-114GCT(V38A))|(ORF1a_polyprotein:GTC112-114GCT(V38A))			101	0.008			894	0.049	3772	0.452					107	0.012	2698	0.069			1800	0.158
linked	379	RATG13	C379T|(ORF1ab_polyprotein:C114T(V38V))|(ORF1a_polyprotein:C114T(V38V))	986	0.105	2436	0.184	1306	0.096	5348	0.291	3125	0.374	669	0.07	334	0.039	1132	0.129	5608	0.144	1913	0.381	7386	0.649	207	0.017	1988	0.093	214	0.093	338	0.022															3047	0.157
	379	RATG13	C379T|(ORF1ab_polyprotein:GTC112-114GCT(V38A))|(ORF1a_polyprotein:GTC112-114GCT(V38A))			101	0.008			894	0.049	3772	0.452					107	0.012	2698	0.069			1800	0.158
	1243		T1243C|(ORF1ab_polyprotein:T978C(C326C))|(ORF1a_polyprotein:T978C(C326C))							1134	0.525	265	0.082							98	0.008	81	0.022	657	0.113
	1616		C1616A|(ORF1ab_polyprotein:C1351A(L451I))|(ORF1a_polyprotein:C1351A(L451I))					22	0.005	2228	0.935	374	0.156									135	0.053	536	0.147
	1632		A1632G|(ORF1ab_polyprotein:A1367G(K456R))|(ORF1a_polyprotein:A1367G(K456R))	417	0.162	595	0.149	650	0.159			582	0.244	213	0.047	178	0.059	188	0.081	2096	0.185	587	0.228	2352	0.646	80	0.019	1156	0.16	73	0.116	91	0.015
	2081		G2081A|(ORF1ab_polyprotein:G1816A(V606I))|(ORF1a_polyprotein:G1816A(V606I))	584	0.173	900	0.174	205	0.043	672	0.295	433	0.233	187	0.066	252	0.08	697	0.209	1825	0.136	562	0.379	714	0.453	146	0.037	142	0.019	101	0.095			2	0.001
	2151		A2151G|(ORF1ab_polyprotein:A1886G(D629G))|(ORF1a_polyprotein:A1886G(D629G))	555	0.167	834	0.167	305	0.066	2146	0.997	904	0.489	174	0.062	227	0.074	699	0.216	1717	0.131	620	0.42	1129	0.72	132	0.034	857	0.118	96	0.092	498	0.092							7	0.002					3	0.006
	2467		A2467T|(ORF1ab_polyprotein:A2202T(K734N))|(ORF1a_polyprotein:A2202T(K734N))	43	0.156	88	0.249	50	0.143	43	0.198	127	0.284	19	0.052	5	0.02	10	0.066	37	0.134	150	0.455	123	0.661
ubiq	3037	RATG13,Delta	C3037T|(ORF1ab_polyprotein:C2772T(F924F))|(ORF1a_polyprotein:C2772T(F924F))	1073	0.987	1235	0.955	1408	0.989	1677	0.99	2404	0.988	1589	0.993	1177	0.991	789	0.995	2931	0.987	1980	0.989	3457	0.989	596	0.982	1010	0.975	269	0.989	792	0.977	277	0.989	1384	0.992	136	0.986	1588	0.991	1736	0.991	2220	0.988	61	1	7646	0.986
	3828		C3828T|(ORF1ab_polyprotein:C3563T(S1188L))|(ORF1a_polyprotein:C3563T(S1188L))	638	0.157	2105	0.281	967	0.162	1777	0.616	157	0.263	260	0.064	231	0.053	401	0.108	2931	0.184	10	0.022	16	0.2	208	0.032	1124	0.129	476	0.224	523	0.063	7	0.003			6	0.001	21	0.004	13	0.002	10	0.002
	4454		G4454A|(ORF1ab_polyprotein:G4189A(A1397T))|(ORF1a_polyprotein:G4189A(A1397T))	2	0.002	5	0.003	2	0.001	572	0.99	102	0.128			2	0.002	3	0.005	3	0.002			15	0.059							3	0.002							4	0.002	4	0.002	3	0.002			2	0.004
linked	4475		C4475A|(ORF1ab_polyprotein:C4210A(R1404S))|(ORF1a_polyprotein:C4210A(R1404S))			4	0.002	11	0.006	572	0.99	116	0.146	4	0.004	2	0.002	5	0.008	4	0.002			15	0.059	9	0.004	3	0.002	2	0.004	11	0.006	5	0.009	2	0.002	2	0.002	8	0.005	7	0.003	5	0.003			3	0.006
	5792		G5792A|(ORF1ab_polyprotein:G5527A(E1843K))|(ORF1a_polyprotein:G5527A(E1843K))	448	0.187	770	0.173	348	0.057	2884	0.764	503	0.405	209	0.074	206	0.074	304	0.13	1883	0.159	185	0.294	285	0.746	10	0.002	922	0.131			243	0.039	2	0.001	5	0.001	6	0.002	8	0.002	11	0.002			2	0.014	4	0.011
	6001		T6001A|(ORF1ab_polyprotein:T5736A(I1912I))|(ORF1a_polyprotein:T5736A(I1912I))	174	0.144	134	0.073	143	0.12	130	0.103	87	0.442	79	0.053	67	0.058	128	0.108	353	0.11	121	0.355	142	0.689			457	0.193	97	0.217					2	0.001					5	0.003	4	0.002
	8083		G8083A|(ORF1ab_polyprotein:G7818A(M2606I))|(ORF1a_polyprotein:G7818A(M2606I))	1267	0.237	864	0.103	815	0.106	1667	0.12	261	0.337	187	0.033	356	0.086	725	0.108	3922	0.164	113	0.401	121	0.823			1262	0.144			342	0.035															2	0.003
	8950		C8950T|(ORF1ab_polyprotein:C8685T(I2895I))|(ORF1a_polyprotein:C8685T(I2895I))	711	0.2	821	0.122	639	0.086	1020	0.282	595	0.526	256	0.043	262	0.07	489	0.101	2764	0.165	360	0.355	952	0.864			985	0.118	43	0.038																	5	0.003
	8976		A8976G|(ORF1ab_polyprotein:A8711G(E2904G))|(ORF1a_polyprotein:A8711G(E2904G))	714	0.201	818	0.121	637	0.086	1019	0.282	465	0.37	256	0.043	260	0.07	437	0.09	2752	0.164	385	0.333	987	0.808			983	0.118	42	0.037																	12	0.007
	9146		A9146T|(ORF1ab_polyprotein:A8881T(I2961F))|(ORF1a_polyprotein:A8881T(I2961F))	87	0.106	330	0.205	82	0.063	1014	0.534	627	0.551	191	0.104	8	0.008	105	0.097	315	0.083	415	0.376	1052	0.854	2	0.001	378	0.156	45	0.14	4	0.002			2	0.001			3	0.003	2	0.001	3	0.001			10	0.008
	9721		T9721C|(ORF1ab_polyprotein:T9456C(H3152H))|(ORF1a_polyprotein:T9456C(H3152H))	396	0.19	835	0.207	339	0.119	2150	0.237	820	0.34	232	0.058	40	0.016	210	0.084	1398	0.114	1253	0.376	5431	0.787			1408	0.221	101	0.126
	10319		C10319T|(ORF1ab_polyprotein:C10054T(L3352F))|(ORF1a_polyprotein:C10054T(L3352F))	239	0.136	860	0.299	254	0.104	3402	0.723	1499	0.595	183	0.061	51	0.028	182	0.106	1378	0.158	790	0.344	5177	0.907	4	0.001	694	0.15			9	0.003							4	0.002							9	0.001
	11001		C11001T|(ORF1ab_polyprotein:C10736T(T3579I))|(ORF1a_polyprotein:C10736T(T3579I))	81	0.031	338	0.062	91	0.024	2029	0.252	125	0.147	109	0.022	34	0.01	49	0.015	456	0.036	2	0.007	17	0.215			281	0.043	16	0.013	91	0.018
	11197		T11197C|(ORF1ab_polyprotein:T10932C(L3644L))|(ORF1a_polyprotein:T10932C(L3644L))	454	0.215	384	0.083	252	0.08	1450	0.258	218	0.262	205	0.053	234	0.079	277	0.094	2367	0.222	111	0.288	65	0.812			762	0.143	99	0.105					5	0.001
	13216		T13216C|(ORF1ab_polyprotein:T12951C(D4317D))|(ORF1a_polyprotein:T12951C(D4317D))	678	0.201	1032	0.162	834	0.142	1955	0.216	1766	0.602	486	0.078	267	0.075	443	0.117	3083	0.162	1016	0.426	6293	0.932			807	0.118	2	0.003	317	0.057															29	0.002
	13827		TGCTTTAAGGCATTTTG13827-13843del|(ORF1ab_polyprotein:13563-13579del(4521fs))	160	0.031	54	0.006			3549	0.257	865	0.351					98	0.016	669	0.028			209	0.073
	14126		G14126A|(ORF1ab_polyprotein:G13862A(S4621N))	156	0.056	347	0.081	143	0.03	143	0.015	547	0.237	136	0.031	61	0.023	175	0.059	738	0.061	176	0.223	522	0.634			384	0.072	47	0.056	160	0.037
linkedubiq	14408	Delta	C14408T|(ORF1ab_polyprotein:C14144T(P4715L))	2949	0.997	4884	0.98	4797	0.997	10355	0.959	2350	0.956	3612	0.985	2685	0.985	2841	0.998	11391	0.983	1777	0.992	2897	0.977	4600	0.999	5297	0.998	891	0.998	3751	0.998	1913	0.999	4278	0.99	2224	1	3571	0.966	4469	0.998	4020	0.979	130	1	2608	0.993
	14805		C14805T|(ORF1ab_polyprotein:C14541T(Y4847Y))	181	0.171	344	0.183	118	0.07	159	0.168	767	0.419	107	0.067	80	0.075	133	0.101	671	0.144	251	0.219	922	0.822			366	0.157	50	0.132	225	0.141	2	0.002									2	0.001
	16076		A16076G|(ORF1ab_polyprotein:A15812G(D5271G))	443	0.164	813	0.206	877	0.188	1499	0.191	1204	0.243	442	0.096	51	0.022	368	0.1	1391	0.151	1052	0.293	4859	0.689			689	0.116			124	0.032
	16970		A16970G|(ORF1ab_polyprotein:A16706G(H5569R))	899	0.232	1478	0.233	1138	0.112			155	0.267	220	0.041	161	0.042	334	0.11	5990	0.253	162	0.265	155	0.572			1229	0.157	83	0.066	466	0.09													3	0.005
	17958		C17958T|(ORF1ab_polyprotein:C17694T(C5898C))							501	0.138	233	0.126									33	0.036	156	0.182
	18146		A18146C|(ORF1ab_polyprotein:A17882C(E5961A))	256	0.077	4	0.001	154	0.032			276	0.115			3	0.001	82	0.033	294	0.101			935	0.179							6	0.001	3	0.002	4	0.001	2	0.001	3	0.001			5	0.001
	18424		A18424G|(ORF1ab_polyprotein:A18160G(N6054D))	716	0.235	586	0.147	875	0.246	4011	0.382	534	0.521	197	0.064	66	0.034	315	0.125	1809	0.184	311	0.439	501	0.865			1459	0.257			193	0.051	2	0.001			3	0.001									12	0.003
	18735		A18735G|(ORF1ab_polyprotein:A18471G(G6157G))	440	0.204	431	0.151	894	0.281	2	0.001	780	0.286	43	0.019	69	0.046	141	0.092	1468	0.222	456	0.155	1657	0.364	4	0.001	491	0.147	119	0.132	610	0.151	2	0.003					4	0.002			4	0.001
	20033		G20033A|(ORF1ab_polyprotein:G19769A(R6590H))	17	0.037	26	0.037	10	0.013	273	0.691	158	0.408	10	0.02			20	0.051	49	0.042	84	0.095	204	0.547			3	0.004	10	0.039									3	0.004
	20302		G20302A|(ORF1ab_polyprotein:G20038A(E6680K))			362	0.082			3238	0.3	42	0.243	70	0.015					503	0.044	33	0.297	27	0.375			209	0.037			5	0.001					7	0.002
	20407		T20407G|(ORF1ab_polyprotein:T20143G(F6715V))	693	0.177	1093	0.167	1443	0.171	6611	0.51	79	0.457	229	0.035	495	0.082	589	0.102	3051	0.174	46	0.414	53	0.746			1554	0.166	129	0.055	325	0.038															2	0.004
	21304		C21304T|(ORF1ab_polyprotein:C21040T(R7014C))	208	0.084	165	0.041	433	0.083	593	0.255	736	0.497	73	0.017	87	0.026	234	0.063	771	0.065	340	0.24	1406	0.725			288	0.048	60	0.033	29	0.005											29	0.004			4	0.001
	21614		C21614T|(surface_glycoprotein:C52T(L18F))			77	0.018			723	0.315	22	0.158	37	0.009	21	0.006	21	0.006	34	0.003	46	0.529	6	0.462																			83	0.012
	21615		T21615C|(surface_glycoprotein:T53C(L18P))	339	0.135	454	0.106	479	0.092	828	0.361	21	0.151	118	0.027	46	0.014	185	0.051	779	0.07	13	0.149	5	0.385			463	0.074	211	0.135	167	0.03
	21618		C21618A|(surface_glycoprotein:C56A(T19K))							718	0.313	22	0.158					21	0.006	34	0.003	45	0.517	6	0.462													3	0.001
	21635		C21635T|(surface_glycoprotein:C73T(P25S))	240	0.093	137	0.031	287	0.053					104	0.024	10	0.003	96	0.026	162	0.014							492	0.076	219	0.136	178	0.031
	21657	RATG13	T21657C|(surface_glycoprotein:T95C(F32S))	363	0.14	481	0.109	531	0.098	1590	0.679	30	0.229	124	0.028	46	0.014	214	0.058	877	0.077	58	0.69	11	0.846	6	0.001	502	0.078	225	0.14	176	0.03							8	0.002
	21758		CATGCTATA21758-21766del|(surface_glycoprotein:196-204del(HAI66-68del))							621	0.978	97	0.606					24	0.023	35	0.01	101	0.416	302	0.61
	21761		G21761A|(surface_glycoprotein:G199A(A67T))	268	0.238	242	0.168	429	0.204			55	0.344	55	0.047	25	0.028	166	0.157	586	0.161	129	0.531	176	0.356			234	0.098	142	0.327	140	0.07							5	0.003	3	0.002
linked	21765		TACATG21765-21770del|(surface_glycoprotein:ATACATGTC202-210ATCdel(IHV68-70Idel))	291	0.258	239	0.166	489	0.233			54	0.338	57	0.049	25	0.028	164	0.155	585	0.161	127	0.523	176	0.356	1809	0.947	2205	0.924	428	0.986	1860	0.93	623	0.923	179	0.095	668	0.981	31	0.016
	22009		C22009T|(surface_glycoprotein:C447T(N149N))	2	0.003	2	0.002			16	0.13	70	0.405							4	0.002	100	0.45	123	0.403																	2	0.001	2	0.001
	22012		A22012T|(surface_glycoprotein:A450T(K150N))	16	0.025	23	0.018	9	0.007	16	0.13	168	0.971	9	0.006	11	0.013	13	0.016	8	0.004	221	0.995	301	0.987			13	0.011			5	0.004									3	0.002
	22104		G22104A|(surface_glycoprotein:G542A(G181E))	14	0.019	20	0.014	10	0.007	16	0.13	24	0.828	8	0.005	11	0.012	37	0.041	39	0.016	12	1	24	0.96	2	0.001	16	0.012			25	0.017
	22200		T22200A|(surface_glycoprotein:T638A(V213E))	2	0.003	6	0.005	5	0.004	16	0.143	24	0.828	3	0.002	10	0.012	4	0.005			12	1	21	0.808			5	0.004													2	0.001
	22254		T22254C|(surface_glycoprotein:T692C(I231T))			3	0.002					23	0.793									12	1	19	0.792
	22343		G22343A|(surface_glycoprotein:G781A(G261S))					3	0.016			1103	0.631	2	0.023					3	0.014	742	0.358	2010	0.684
	22673		T22673A|(surface_glycoprotein:TCC1111-1113AAC(S371N))	774	0.336	975	0.267	332	0.115	1613	0.532	137	0.55	204	0.083	152	0.085	413	0.189	670	0.109	79	0.345	77	0.885	234	0.073	896	0.242	52	0.087	178	0.07
	22674		C22674A|(surface_glycoprotein:TCC1111-1113AAC(S371N))	774	0.336	975	0.267	332	0.115	1613	0.532	137	0.55	204	0.083	152	0.085	413	0.189	670	0.109	79	0.345	77	0.885	234	0.073	896	0.242	52	0.087	178	0.07
	22712		C22712T|(surface_glycoprotein:C1150T(P384S))	732	0.339	905	0.269	311	0.114	1538	0.539	143	0.574	188	0.083	136	0.085	379	0.188	629	0.109	81	0.354	79	0.919	223	0.075	838	0.246	50	0.089	173	0.074															3	0.004
	22812		A22812C|(surface_glycoprotein:A1250C(K417T))									130	0.271									75	0.089	77	0.51																							7	0.002
	22820		G22820A|(surface_glycoprotein:G1258A(D420N))					2	0.007			125	0.269									69	0.084	68	0.482
	22879		C22879T|(surface_glycoprotein:C1317T(N439N))									2	0.004													126	0.92
	22882		T22882G|(surface_glycoprotein:T1320G(N440K))	31	0.193																					123	0.898																	2	0.005
	22898		G22898A|(surface_glycoprotein:G1336A(G446S))	31	0.193																					108	0.9
linked	22992		G22992A|(surface_glycoprotein:G1430A(S477N))	333	0.412	240	0.176	138	0.096	138	0.455			105	0.091	51	0.058	188	0.164	377	0.111					957	0.985	1414	0.978	311	1	999	0.975	385	0.946	138	0.127	389	0.892									3	0.001
	23010		T23010C|(surface_glycoprotein:T1448C(V483A))	41	0.051											17	0.019	18	0.016	126	0.037					74	0.076	254	0.176	23	0.074	23	0.022
	23012		GAA23012-23014del|(surface_glycoprotein:1450-1452del(E484del))	231	0.286	153	0.112	138	0.096					88	0.077	30	0.034	157	0.137	250	0.074
	23013		A23013T|(surface_glycoprotein:A1451T(E484V))	60	0.074	4	0.003	5	0.003	139	0.459					18	0.02	16	0.014	4	0.001					73	0.075	258	0.178	23	0.074	23	0.022
	23039		C23039A|(surface_glycoprotein:C1477A(Q493K))	40	0.049	93	0.068	71	0.05	138	0.455	2	0.007	98	0.086	32	0.036	176	0.154	378	0.111	5	0.007																	2	0.002							17	0.006
	23049		G23049A|(surface_glycoprotein:G1487A(G496D))	61	0.075	95	0.07	71	0.049					98	0.086	47	0.054	160	0.14	250	0.074	2	0.003			73	0.075	256	0.177	23	0.074	23	0.022											3	0.002			7	0.002
linked	23055		A23055G|(surface_glycoprotein:A1493G(Q498R))	322	0.388	248	0.174	139	0.094					100	0.084	48	0.052	197	0.164	391	0.109					990	0.979	1473	0.97	323	0.997	1012	0.964	399	0.93	146	0.127	400	0.887									4	0.001
	23064		A23064C|(surface_glycoprotein:A1502C(N501T))	301	0.417	162	0.128	145	0.116	145	0.575	3	0.011	101	0.093	50	0.06	201	0.186	396	0.118	14	0.019			77	0.076	266	0.174	25	0.076	24	0.023											5	0.003			20	0.007
ubiq	23403	Delta	A23403G|(surface_glycoprotein:A1841G(D614G))	3987	0.981	3408	0.98	8347	0.981	9222	0.98	1461	0.942	3085	0.982	3165	0.977	3554	0.957	15434	0.981	1449	0.934	783	0.905	5398	0.985	6966	0.976	1309	0.975	7070	0.979	1879	0.979	4637	0.981	1900	0.982	4270	0.979	4976	0.982	6015	0.983	473	0.979	4234	0.941
	23793		G23793A|(surface_glycoprotein:G2231A(G744D))	163	0.141	452	0.176	149	0.06	15	0.136	139	0.177	65	0.03	98	0.066	95	0.047	605	0.093	351	0.283	243	0.354	315	0.644	456	0.479			64	0.17			3	0.001			4	0.002			3	0.001
	23904		23904-insertT|(surface_glycoprotein:2342insertT(781fs))			65	0.013	127	0.018	980	0.435							96	0.023	276	0.018																			46	0.011
	24047		G24047T|(surface_glycoprotein:G2485T(A829S))	439	0.194	537	0.192	1131	0.213	45	0.02	87	0.596	80	0.034	81	0.023	315	0.124	1939	0.187	12	0.143	32	0.8	11	0.002	567	0.132	4	0.004	336	0.067	3	0.002	19	0.005	6	0.004	9	0.004	11	0.002	11	0.002	3	0.004
	25003		A25003G|(surface_glycoprotein:A3441G(S1147S))	79	0.089	110	0.055	37	0.019	211	0.194	696	0.243	82	0.045	45	0.032			572	0.132	1079	0.308	2236	0.481	94	0.04	379	0.133			66	0.025							2	0.001
	25169		C25169T|(surface_glycoprotein:C3607T(L1203F))	349	0.088	630	0.172	713	0.095			247	0.252			137	0.032	169	0.041	1904	0.101	71	0.132	170	0.794			193	0.024	4	0.002	13	0.001			6	0.001			6	0.001	10	0.001	9	0.001			2	0.002
	25254		C25254T|(surface_glycoprotein:C3692T(T1231I))	337	0.085	295	0.08	691	0.091	3521	0.495	138	0.141	172	0.036			374	0.091	1345	0.071	14	0.026	18	0.085	8	0.001			139	0.074	286	0.028	3	0.001									12	0.002			3	0.003
	25471		G25471C|(ORF3a_protein:G79C(D27H))	86	0.055	455	0.155	155	0.069			87	0.041	56	0.028	98	0.047	54	0.028	588	0.062	759	0.217	1244	0.232											4	0.001	2	0.001
	25487		C25487T|(ORF3a_protein:C95T(T32I))	85	0.054	456	0.155	156	0.069	5	0.001	85	0.04	58	0.029	98	0.047	54	0.028	588	0.062	841	0.24	1563	0.292							4	0.001			5	0.001					7	0.002	3	0.001
	25505		A25505T|(ORF3a_protein:A113T(Q38L))			173	0.059	49	0.022	6	0.001	160	0.076	58	0.029	123	0.059	4	0.002	312	0.033	401	0.114	8	0.001	149	0.036	378	0.073			235	0.061	2	0.001			2	0.001	6	0.003
linked	25563		G25563T|(ORF3a_protein:G171T(Q57H))	172	0.11	627	0.213	307	0.136	2144	0.507	1297	0.625	189	0.094	251	0.121	108	0.057	1502	0.159	1748	0.506	3738	0.709	173	0.041	391	0.075	2	0.003	250	0.065	11	0.008	17	0.005	6	0.003	24	0.011	14	0.004	14	0.006
	25991		G25991A|(ORF3a_protein:G599A(C200Y))	205	0.062	770	0.133	471	0.071	1452	0.549	38	0.184	212	0.049	176	0.043	259	0.064	714	0.054	18	0.096	23	0.411	90	0.012	1123	0.115	35	0.021	400	0.048															3	0.003
	26115		A26115G|(ORF3a_protein:A723G(E241E))	111	0.049	379	0.091	244	0.069	1261	0.589	37	0.356	140	0.05	158	0.056	135	0.049	521	0.055	27	0.149	25	0.543	100	0.02	926	0.131			256	0.05	2	0.001
	26454		T26454A|(envelope_protein:T210A(V70V))							10	0.002																	651	0.491			411	0.413									9	0.002
	26538		G26538A|(membrane_glycoprotein:G16A(G6S))	200	0.168	2088	0.476	819	0.12	2514	0.414			238	0.066	132	0.041	555	0.219	1401	0.112	3	0.002					1476	0.578			411	0.348
	26571		C26571T|(membrane_glycoprotein:C49T(L17F))	86	0.017	1574	0.155	778	0.065	2408	0.355			161	0.018	57	0.007	395	0.051	375	0.012	18	0.014			2	0.002	1045	0.419			390	0.283
	26729		T26729C|(membrane_glycoprotein:T207C(A69A))			10	0.001			1074	0.96											2	0.002			2	0.001
linked	26767	Delta	T26767C|(membrane_glycoprotein:T245C(I82T))	4358	0.979	6456	0.954	6202	0.958	1101	0.984	652	0.96	6274	0.988	5699	0.98	5795	0.986	20869	0.98	1152	0.95	94	0.959			2	0.002			268	0.417	76	0.17	7215	0.985			7789	0.984	7521	0.989	8484	0.986	7	1	10398	0.975
	26885		C26885T|(membrane_glycoprotein:C363T(N121N))							10	0.007	1050	0.309									353	0.121	1323	0.36			332	0.243
	27162		A27162G|(membrane_glycoprotein:A640G(S214G))	57	0.013	216	0.031	71	0.009	7	0.002	1296	0.41	13	0.002	19	0.003	43	0.007	104	0.005	750	0.262	2751	0.742			36	0.005
	27791		CTTTTTAGC27791-27799del|(ORF7b:TGCTTTTTAGCC34-45TGCdel(CFLA12-15Cdel))	70	0.046	126	0.046	66	0.018			27	0.021	8	0.003	58	0.037	45	0.024	308	0.04	113	0.083	234	0.264			26	0.008			24	0.009
	27964		C27964T|(ORF8_protein:C71T(S24L))	166	0.078	675	0.22	170	0.048	282	0.406	269	0.558	89	0.038	132	0.046	85	0.042	696	0.098	249	0.291	320	0.79			380	0.135	40	0.081	249	0.124							6	0.002	3	0.001	6	0.002			10	0.003
	28254		A28254-28254del|(ORF8_protein:361-361del(121fs))	651	0.144	1683	0.2	1422	0.111	4240	0.482	1282	0.4	417	0.051	113	0.018	276	0.048	1577	0.076	1337	0.42	2997	0.633			1766	0.143	72	0.025	916	0.079			9	0.001			30	0.003	16	0.001	22	0.002			52	0.004
	28472		C28472T|(nucleocapsid_phosphoprotein:C199T(P67S))	304	0.095	1080	0.218	140	0.023	3488	0.53	291	0.468	232	0.063	196	0.065	177	0.049	1250	0.098	401	0.431	807	0.749	99	0.017	986	0.135	80	0.079	252	0.057	64	0.026	7	0.001	4	0.002	11	0.002			16	0.004			6	0.001
	28869		C28869T|(nucleocapsid_phosphoprotein:C596T(P199L))	887	0.125	2451	0.296	1686	0.128	9275	0.404	95	0.556	595	0.071	421	0.067	1454	0.194	4950	0.155	26	0.4	20	0.645			2936	0.199			1649	0.103
	28985		G28985T|(nucleocapsid_phosphoprotein:G712T(G238C))	356	0.115	1249	0.261	236	0.041	1812	0.467	72	0.562	307	0.079	189	0.068	325	0.079	1637	0.114	20	0.4	16	0.533	8	0.002	783	0.113	4	0.004	428	0.092			8	0.002	2	0.001	8	0.002	13	0.002	9	0.002
	29311		C29311T|(nucleocapsid_phosphoprotein:C1038T(F346F))	84	0.077	270	0.23	362	0.117	1923	0.271	424	0.384	34	0.031	52	0.063	149	0.137	57	0.015	752	0.448	1904	0.433			376	0.179			63	0.026					2	0.002	2	0.001	3	0.001	3	0.001			5	0.001
	29406		A29406G|(nucleocapsid_phosphoprotein:A1133G(E378G))	171	0.139	264	0.21	356	0.115	1911	0.243			35	0.032	50	0.06	149	0.124	55	0.013							372	0.177			63	0.026			2	0.001			3	0.002
	29758	RATG13	T29758G	9	0.107	10	1			323	0.81	148	1	24	0.233	6	0.128	3	0.042	44	0.221			21	1
[truncated: 27 more columns]

## Sheet: NY-2
				SRR15291304		SRR15384049		SRR15291307		SRR15291309		SRR15291310		SRR15291312		SRR15291313		SRR15384041		SRR15384042		SRR15384044		SRR15384045		SRR15384046							Key
				('2021-07-03/2021-07-04', 'NA')		('2021-07-11/2021-07-12', 'NA')		('2021-07-03/2021-07-04', 'NA')		('2021-07-03/2021-07-04', 'NA')		('2021-07-04/2021-07-05', 'NA')		('2021-07-04/2021-07-05', 'NA')		('2021-07-04/2021-07-05', 'NA')		('2021-07-11/2021-07-12', 'NA')		('2021-07-11/2021-07-12', 'NA')		('2021-07-11/2021-07-12', 'NA')		('2021-07-11/2021-07-12', 'NA')		('2021-07-11', 'NA')								Cryptic Sewershed
Linked/Ubiquitous	Position	Flagged	Sequences	Count	Abundance	Count	Abundance	Count	Abundance	Count	Abundance	Count	Abundance	Count	Abundance	Count	Abundance	Count	Abundance	Count	Abundance	Count	Abundance	Count	Abundance	Count	Abundance	Total samples	Positives Sum	Negatives Sum	Total Sum			Non-Cryptic Sewershed
	329		C329A|(ORF1ab_polyprotein:C64A(Q22K))|(ORF1a_polyprotein:C64A(Q22K))	4538	0.271	4	0.007											2	0.003					11	0.003			4	0.278	0.006	0.284
	1059		C1059T|(ORF1ab_polyprotein:C794T(T265I))|(ORF1a_polyprotein:C794T(T265I))	11688	0.995	14577	0.676																					2	1.671	0	1.671
	1267	Delta	C1267T|(ORF1ab_polyprotein:C1002T(G334G))|(ORF1a_polyprotein:C1002T(G334G))	26	0.003	3120	0.255											5	0.001									3	0.258	0.001	0.259
	1616		C1616A|(ORF1ab_polyprotein:C1351A(L451I))|(ORF1a_polyprotein:C1351A(L451I))	3869	0.994	241	0.609											2	0.015									3	1.603	0.015	1.618
	1898		C1898A|(ORF1ab_polyprotein:C1633A(R545R))|(ORF1a_polyprotein:C1633A(R545R))	5485	0.76	175	0.105											4	0.005									3	0.865	0.005	0.87
	2164		G2164T|(ORF1ab_polyprotein:G1899T(E633D))|(ORF1a_polyprotein:G1899T(E633D))	12	0.001	1143	0.296											11	0.006	17	0.005							4	0.297	0.011	0.308
ubiq	3037	RATG13,Delta	C3037T|(ORF1ab_polyprotein:C2772T(F924F))|(ORF1a_polyprotein:C2772T(F924F))	672	0.996	1248	0.982													49	1			166	0.988			4	1.978	1.988	3.966
	3849		G3849T|(ORF1ab_polyprotein:G3584T(S1195I))|(ORF1a_polyprotein:G3584T(S1195I))	7960	0.812	120	0.992	34	0.001					24	0.001													4	1.804	0.002	1.806
	4178		A4178C|(ORF1ab_polyprotein:A3913C(K1305Q))|(ORF1a_polyprotein:A3913C(K1305Q))	4292	0.601	2005	0.991											7	0.011									3	1.592	0.011	1.603
	4485		A4485G|(ORF1ab_polyprotein:A4220G(K1407R))|(ORF1a_polyprotein:A4220G(K1407R))	1515	0.202	1761	0.362																					2	0.564	0	0.564
	4556		G4556A|(ORF1ab_polyprotein:G4291A(V1431I))|(ORF1a_polyprotein:G4291A(V1431I))	740	0.14	1081	0.317																					2	0.457	0	0.457
	5178		C5178A|(ORF1ab_polyprotein:C4913A(T1638N))|(ORF1a_polyprotein:C4913A(T1638N))	13	0.867	163	0.524											4	0.013									3	1.391	0.013	1.404
	5648	RATG13	A5648C|(ORF1ab_polyprotein:A5383C(K1795Q))|(ORF1a_polyprotein:A5383C(K1795Q))	1331	0.302	15273	0.974			32	0.001			83	0.001											3	0.005	5	1.276	0.007	1.283
	5808		TAGACGGTGCTT5808-5819del|(ORF1ab_polyprotein:ATAGACGGTGCTTTA5542-5556ATAdel(IDGAL1848-1852Idel))|(ORF1a_polyprotein:ATAGACGGTGCTTTA5542-5556ATAdel(IDGAL1848-1852Idel))	967	0.253	2767	0.179																					2	0.432	0	0.432
	5847		G5847T|(ORF1ab_polyprotein:G5582T(G1861V))|(ORF1a_polyprotein:G5582T(G1861V))	9	0.002	3604	0.217			41	0.001			115	0.002											3	0.006	5	0.219	0.009	0.228
	5941		T5941A|(ORF1ab_polyprotein:T5676A(I1892I))|(ORF1a_polyprotein:T5676A(I1892I))	785	0.363	216	0.075	5	0.002																			3	0.438	0.002	0.44
	6156		A6156C|(ORF1ab_polyprotein:A5891C(N1964T))|(ORF1a_polyprotein:A5891C(N1964T))	398	0.536	152	0.012	4	0.001									9	0.025									4	0.548	0.026	0.574
	6328		A6328G|(ORF1ab_polyprotein:A6063G(T2021T))|(ORF1a_polyprotein:A6063G(T2021T))	18240	0.993	2321	0.967																					2	1.96	0	1.96
	6358		G6358A|(ORF1ab_polyprotein:G6093A(E2031E))|(ORF1a_polyprotein:G6093A(E2031E))	3324	0.157	1130	0.435																					2	0.592	0	0.592
	8296		T8296C|(ORF1ab_polyprotein:T8031C(Y2677Y))|(ORF1a_polyprotein:T8031C(Y2677Y))	3914	0.974	12	0.923																					2	1.897	0	1.897
	9053		G9053T|(ORF1ab_polyprotein:G8788T(V2930L))|(ORF1a_polyprotein:G8788T(V2930L))	15192	0.603	2802	0.454																					2	1.057	0	1.057
	9141		G9141A|(ORF1ab_polyprotein:G8876A(G2959D))|(ORF1a_polyprotein:G8876A(G2959D))	16773	0.608	2742	0.436			37	0.001	62	0.001															4	1.044	0.002	1.046
	9203	Delta	G9203A|(ORF1ab_polyprotein:G8938A(D2980N))|(ORF1a_polyprotein:G8938A(D2980N))	14499	0.578	2080	0.424																					2	1.002	0	1.002
	9976		T9976C|(ORF1ab_polyprotein:T9711C(A3237A))|(ORF1a_polyprotein:T9711C(A3237A))	704	0.276	876	0.716																					2	0.992	0	0.992
	10422		C10422G|(ORF1ab_polyprotein:C10157G(S3386C))|(ORF1a_polyprotein:C10157G(S3386C))	4266	0.998	2832	0.995																					2	1.993	0	1.993
	10775		C10775T|(ORF1ab_polyprotein:C10510T(P3504S))|(ORF1a_polyprotein:C10510T(P3504S))	357	0.438	8	1																					2	1.438	0	1.438
	11974		T11974C|(ORF1ab_polyprotein:T11709C(D3903D))|(ORF1a_polyprotein:T11709C(D3903D))	20289	0.637	19699	0.96																					2	1.597	0	1.597
	12067		G12067T|(ORF1ab_polyprotein:G11802T(M3934I))|(ORF1a_polyprotein:G11802T(M3934I))	22115	0.681	21901	0.983	127	0.002									152	0.007			2	0.006					5	1.664	0.015	1.679
	12190		T12190C|(ORF1ab_polyprotein:T11925C(V3975V))|(ORF1a_polyprotein:T11925C(V3975V))	14723	0.631	11306	0.978																					2	1.609	0	1.609
	12596		C12596T|(ORF1ab_polyprotein:C12331T(L4111F))|(ORF1a_polyprotein:C12331T(L4111F))	8898	0.48	3265	0.98																					2	1.46	0	1.46
	15911		ATGATT15911-15916del|(ORF1ab_polyprotein:GATGATTAT15646-15654GATdel(DDY5216-5218Ddel))	4058	0.27	479	0.781																					2	1.051	0	1.051
	15961		G15961T|(ORF1ab_polyprotein:G15697T(G5233C))	16	0.001	378	0.493					26	0.001													2	0.003	4	0.494	0.004	0.498
	16295		TACG16295-16298del|(ORF1ab_polyprotein:16031-16034del(5344fs))	295	0.319	1412	0.679																					2	0.998	0	0.998
	22599		G22599A|(surface_glycoprotein:G1037A(R346K))	1398	0.994	2326	0.703																					2	1.697	0	1.697
	22676	RATG13	G22676A|(surface_glycoprotein:G1114A(A372T))	1703	0.995	4435	0.713																					2	1.708	0	1.708
	22771		A22771C|(surface_glycoprotein:A1209C(R403S))	646	0.359	1764	0.252																					2	0.611	0	0.611
	23039		C23039A|(surface_glycoprotein:C1477A(Q493K))	7086	0.892	1888	0.955	46	0.001			32	0.001															4	1.847	0.002	1.849
	23054	RATG13	C23054T|(surface_glycoprotein:CAA1492-1494TAC(Q498Y))	7964	0.996	1912	0.988																					2	1.984	0	1.984
	23056	RATG13	A23056C|(surface_glycoprotein:CAA1492-1494TAC(Q498Y))	7964	0.996	1912	0.989																					2	1.985	0	1.985
	23117	RATG13	C23117A|(surface_glycoprotein:C1555A(H519N))	7628	0.989	1456	0.969	46	0.001									2	0.008									4	1.958	0.009	1.967
	23277		C23277A|(surface_glycoprotein:C1715A(T572N))	38225	0.994	60000	0.974											139	0.005	59	0.005	3	0.007			48	0.005	6	1.968	0.022	1.99
linkedubiq	23403	Delta	A23403G|(surface_glycoprotein:A1841G(D614G))	37465	0.995	57650	0.985					3	1	54531	0.994			22007	0.972	9647	0.985	358	0.989	22	0.957	7191	0.981	9	1.98	6.878	8.858
	23406		T23406C|(surface_glycoprotein:T1844C(V615A))	20877	0.518	36043	0.592																					2	1.11	0	1.11
	23525		C23525T|(surface_glycoprotein:C1963T(H655Y))	1701	0.995	5085	0.768																					2	1.763	0	1.763
	23605		T23605A|(surface_glycoprotein:T2043A(P681P))	3	0.002	2837	0.354																					2	0.356	0	0.356
	24044		C24044T|(surface_glycoprotein:C2482T(L828F))	2128	0.721	528	0.985																					2	1.706	0	1.706
	24197		G24197A|(surface_glycoprotein:G2635A(A879T))	5441	0.896	1942	0.477																					2	1.373	0	1.373
	24374		C24374T|(surface_glycoprotein:C2812T(L938F))	6905	0.904	2236	0.509																					2	1.413	0	1.413
	24477		C24477T|(surface_glycoprotein:C2915T(A972V))	2	0.001	309	0.45							3	0.002													3	0.451	0.002	0.453
	25016		T25016C|(surface_glycoprotein:T3454C(L1152L))	816	0.052	219	0.898																					2	0.95	0	0.95
	25019		G25019A|(surface_glycoprotein:G3457A(D1153N))	11674	0.752	238	0.975																					2	1.727	0	1.727
	25056		A25056T|(surface_glycoprotein:A3494T(D1165V))	1052	0.068	308	0.972	30	0.001					60	0.001	5	0.001	49	0.007									6	1.04	0.01	1.05
	25116		G25116A|(surface_glycoprotein:G3554A(R1185H))	5266	0.623	242	0.992																					2	1.615	0	1.615
	25162		C25162A|(surface_glycoprotein:C3600A(L1200L))	607	0.065	214	0.955							47	0.002			21	0.004									4	1.02	0.006	1.026
	25163		C25163A|(surface_glycoprotein:C3601A(Q1201K))	611	0.065	216	0.964							50	0.002			80	0.015	3	0.008							5	1.029	0.025	1.054
	25235		A25235G|(surface_glycoprotein:A3673G(I1225V))	6998	0.632	303	0.984																					2	1.616	0	1.616
	25420	RATG13	A25420C|(ORF3a_protein:A28C(I10L))	9654	0.99	21149	0.693									38	0.005	222	0.017			4	0.012			18	0.013	6	1.683	0.047	1.73
	25947		G25947C|(ORF3a_protein:G555C(Q185H))	3044	0.628	2	0.002																					2	0.63	0	0.63
	25979		G25979A|(ORF3a_protein:GGA586-588GAC(G196D))	3871	0.691	282	0.291																					2	0.982	0	0.982
	25980		A25980C|(ORF3a_protein:GGA586-588GAC(G196D))	3871	0.691	282	0.291																					2	0.982	0	0.982
	25991		G25991A|(ORF3a_protein:G599A(C200Y))	4574	0.695	347	0.287																					2	0.982	0	0.982
	26047		T26047G|(ORF3a_protein:T655G(L219V))	6106	0.659	1693	0.955	38	0.002			44	0.001					7	0.008									5	1.614	0.011	1.625
	26125		C26125A|(ORF3a_protein:C733A(Q245K))	4685	0.497	1655	0.986	178	0.008			254	0.008					54	0.074									5	1.483	0.09	1.573
	27322		T27322C|(ORF6_protein:T121C(S41P))	12566	0.421	8114	0.653																					2	1.074	0	1.074
	27383		ATTA27383-27386del|(ORF6_protein:182-185del(61fs))	14585	0.392	4484	0.298																					2	0.69	0	0.69
	28272		A28272T	26502	0.724	32175	0.969											78	0.003	2	0.003			5	0.001	13	0.002	6	1.693	0.009	1.702
	28321		G28321A|(nucleocapsid_phosphoprotein:G48A(T16T))	23156	0.654	27914	0.974																					2	1.628	0	1.628
	28936		G28936T|(nucleocapsid_phosphoprotein:G663T(L221F))	228	0.323	72	0.735					2	0.002															3	1.058	0.002	1.06
	29738		CCACGCGGAGTACGATCGAGTGT29738-29760del	4787	0.605	6834	0.661																					2	1.266	0	1.266

[truncated: 8 more sheets: NY-3, NY-4, NY-5, NY-6, NY-7, OH-1, UK-1, WI-1]
