# Supplementary material for: Detecting SARS-CoV-2 cryptic lineages using publicly available whole genome wastewater sequencing data
Source: PLoS Pathog. 2025 Jun 9;21(6):e1012850. doi: 10.1371/journal.ppat.1012850 (PMC12176291; doi:10.1371/journal.ppat.1012850)
Supplement: S5 Data — This data file highlights the count and abundance of linked polymorphisms and the SRRs in which they are found. (XLSX) [file ppat.1012850.s008.xlsx]

## Sheet: CA-1
	3 positive samples, 10 negative samples
Position	Variant	Type	Positive Sample Count	Pos Count	Positive Abundance Sum	Pos Abundances	Neg Samp Count	Neg Abund Sum	Neg Abund	Total Abund Sum
216	G216T		2	5624	0.107	{'SRR26424955': 0.085, 'SRR26425053': 0.022}	1	0.001	[0.001]	0.108
216	G216T C241T		2	5607	0.106	{'SRR26424955': 0.084, 'SRR26425053': 0.022}				0.106
216	G216T A405G|(ORF1ab_polyprotein:A140G(K47R))|(ORF1a_polyprotein:A140G(K47R))		2	5268	0.105	{'SRR26424955': 0.084, 'SRR26425053': 0.021}				0.105
241	C241T	linked:(5607, 0.10600000000000001), ubiq	3	133555	2.949	{'SRR26424950': 0.999, 'SRR26424955': 0.998, 'SRR26425053': 0.952}	10	9.982	[0.999, 0.998, 0.998, 0.998, 0.998, 0.998, 0.998, 0.999, 0.998, 0.998]	12.931
378	T378C|(ORF1ab_polyprotein:T113C(V38A))|(ORF1a_polyprotein:T113C(V38A))	linked:(29, 0.043)	1	3686	0.046	{'SRR26425053': 0.046}				0.046
378	T378C|(ORF1ab_polyprotein:T113C(V38A))|(ORF1a_polyprotein:T113C(V38A)) A532T|(ORF1ab_polyprotein:A267T(V89V))|(ORF1a_polyprotein:A267T(V89V))		2	29	0.043	{'SRR26424955': 0.013, 'SRR26425053': 0.03}				0.043
378	T378C|(ORF1ab_polyprotein:T113C(V38A))|(ORF1a_polyprotein:T113C(V38A)) G569A|(ORF1ab_polyprotein:G304A(E102K))|(ORF1a_polyprotein:G304A(E102K))		2	28	0.042	{'SRR26424955': 0.013, 'SRR26425053': 0.029}				0.042
405	A405G|(ORF1ab_polyprotein:A140G(K47R))|(ORF1a_polyprotein:A140G(K47R))	linked:(5268, 0.10500000000000001), ubiq	3	139354	2.957	{'SRR26424950': 0.999, 'SRR26424955': 0.999, 'SRR26425053': 0.959}	10	9.99	[0.999, 0.999, 0.999, 0.999, 0.999, 0.999, 0.999, 0.999, 0.999, 0.999]	12.947
405	A405G|(ORF1ab_polyprotein:A140G(K47R))|(ORF1a_polyprotein:A140G(K47R)) G529T|(ORF1ab_polyprotein:G264T(L88L))|(ORF1a_polyprotein:G264T(L88L))		2	13	0.074	{'SRR26424955': 0.072, 'SRR26425053': 0.002}				0.074
529	G529T|(ORF1ab_polyprotein:G264T(L88L))|(ORF1a_polyprotein:G264T(L88L))		2	13	0.073	{'SRR26424955': 0.071, 'SRR26425053': 0.002}				0.073
532	A532T|(ORF1ab_polyprotein:A267T(V89V))|(ORF1a_polyprotein:A267T(V89V))		2	40	0.054	{'SRR26424955': 0.013, 'SRR26425053': 0.041}				0.054
539	C539T|(ORF1ab_polyprotein:C274T(L92F))|(ORF1a_polyprotein:C274T(L92F))		2	8	0.041	{'SRR26424955': 0.039, 'SRR26425053': 0.002}				0.041
569	G569A|(ORF1ab_polyprotein:G304A(E102K))|(ORF1a_polyprotein:G304A(E102K))		2	39	0.053	{'SRR26424955': 0.013, 'SRR26425053': 0.04}				0.053
670	T670G|(ORF1ab_polyprotein:T405G(S135R))|(ORF1a_polyprotein:T405G(S135R))	linked:(7028, 0.192)	3	184873	2.842	{'SRR26424950': 0.998, 'SRR26424955': 0.881, 'SRR26425053': 0.963}	10	9.981	[1.0, 0.998, 0.997, 0.998, 0.998, 0.998, 0.998, 0.998, 0.998, 0.998]	12.823
670	T670G|(ORF1ab_polyprotein:T405G(S135R))|(ORF1a_polyprotein:T405G(S135R)) C900T|(ORF1ab_polyprotein:C635T(S212L))|(ORF1a_polyprotein:C635T(S212L))		2	7028	0.192	{'SRR26424950': 0.123, 'SRR26424955': 0.069}				0.192
670	T670G|(ORF1ab_polyprotein:T405G(S135R))|(ORF1a_polyprotein:T405G(S135R)) C683T|(ORF1ab_polyprotein:C418T(L140L))|(ORF1a_polyprotein:C418T(L140L))		2	6420	0.085	{'SRR26424955': 0.069, 'SRR26425053': 0.016}				0.085
683	C683T|(ORF1ab_polyprotein:C418T(L140L))|(ORF1a_polyprotein:C418T(L140L))		2	6446	0.085	{'SRR26424955': 0.069, 'SRR26425053': 0.016}				0.085
900	C900T|(ORF1ab_polyprotein:C635T(S212L))|(ORF1a_polyprotein:C635T(S212L))		2	7361	0.193	{'SRR26424950': 0.123, 'SRR26424955': 0.07}				0.193
1067	G1067A|(ORF1ab_polyprotein:G802A(G268R))|(ORF1a_polyprotein:G802A(G268R))		2	2131	0.099	{'SRR26424950': 0.088, 'SRR26425053': 0.011}				0.099
1504	T1504C|(ORF1ab_polyprotein:T1239C(Y413Y))|(ORF1a_polyprotein:T1239C(Y413Y))		2	37	0.051	{'SRR26424955': 0.04, 'SRR26425053': 0.011}				0.051
1545	C1545T|(ORF1ab_polyprotein:C1280T(A427V))|(ORF1a_polyprotein:C1280T(A427V))		2	36	0.058	{'SRR26424955': 0.055, 'SRR26425053': 0.003}				0.058
2066	A2066G|(ORF1ab_polyprotein:A1801G(I601V))|(ORF1a_polyprotein:A1801G(I601V))		2	2139	0.097	{'SRR26424955': 0.076, 'SRR26425053': 0.021}				0.097
2592	C2592A|(ORF1ab_polyprotein:C2327A(A776D))|(ORF1a_polyprotein:C2327A(A776D))	linked:(732, 0.038)	2	796	0.024	{'SRR26424955': 0.022, 'SRR26425053': 0.002}				0.024
2592	C2592A|(ORF1ab_polyprotein:C2327A(A776D))|(ORF1a_polyprotein:C2327A(A776D)) C2836T|(ORF1ab_polyprotein:C2571T(C857C))|(ORF1a_polyprotein:C2571T(C857C))		2	732	0.038	{'SRR26424955': 0.029, 'SRR26425053': 0.009}				0.038
2672	G2672C|(ORF1ab_polyprotein:G2407C(A803P))|(ORF1a_polyprotein:G2407C(A803P))		3	2947	0.255	{'SRR26424950': 0.252, 'SRR26424955': 0.002, 'SRR26425053': 0.001}	5	0.007	[0.001, 0.002, 0.001, 0.001, 0.002]	0.262
2672	G2672C|(ORF1ab_polyprotein:G2407C(A803P))|(ORF1a_polyprotein:G2407C(A803P)) C2790T|(ORF1ab_polyprotein:C2525T(T842I))|(ORF1a_polyprotein:C2525T(T842I))		3	2892	0.251	{'SRR26424950': 0.248, 'SRR26424955': 0.002, 'SRR26425053': 0.001}	5	0.007	[0.001, 0.002, 0.001, 0.001, 0.002]	0.258
2790	C2790T|(ORF1ab_polyprotein:C2525T(T842I))|(ORF1a_polyprotein:C2525T(T842I))	linked:(2892, 0.251), ubiq	3	38934	2.871	{'SRR26424950': 0.984, 'SRR26424955': 0.984, 'SRR26425053': 0.903}	8	7.899	[0.987, 0.993, 0.984, 0.983, 0.983, 1.0, 0.982, 0.987]	10.77
2790	C2790T|(ORF1ab_polyprotein:C2525T(T842I))|(ORF1a_polyprotein:C2525T(T842I)) C2836T|(ORF1ab_polyprotein:C2571T(C857C))|(ORF1a_polyprotein:C2571T(C857C))		2	783	0.04	{'SRR26424955': 0.031, 'SRR26425053': 0.009}				0.04
2836	C2836T|(ORF1ab_polyprotein:C2571T(C857C))|(ORF1a_polyprotein:C2571T(C857C))		2	785	0.04	{'SRR26424955': 0.031, 'SRR26425053': 0.009}				0.04
2836	C2836T|(ORF1ab_polyprotein:C2571T(C857C))|(ORF1a_polyprotein:C2571T(C857C)) G2900A|(ORF1ab_polyprotein:G2635A(V879I))|(ORF1a_polyprotein:G2635A(V879I))		2	776	0.039	{'SRR26424955': 0.031, 'SRR26425053': 0.008}				0.039
2900	G2900A|(ORF1ab_polyprotein:G2635A(V879I))|(ORF1a_polyprotein:G2635A(V879I))	linked:(776, 0.039)	2	781	0.031	{'SRR26424955': 0.029, 'SRR26425053': 0.002}				0.031
3037	C3037T|(ORF1ab_polyprotein:C2772T(F924F))|(ORF1a_polyprotein:C2772T(F924F))	ubiq	3	14475	2.968	{'SRR26424950': 0.992, 'SRR26424955': 0.986, 'SRR26425053': 0.99}	7	6.933	[0.985, 0.99, 0.989, 0.988, 0.991, 1.0, 0.99]	9.901
4184	G4184A|(ORF1ab_polyprotein:G3919A(G1307S))|(ORF1a_polyprotein:G3919A(G1307S))	ubiq	3	30230	2.97	{'SRR26424950': 0.99, 'SRR26424955': 0.99, 'SRR26425053': 0.99}	9	8.719	[0.991, 0.991, 0.99, 0.991, 0.99, 0.795, 0.99, 0.991, 0.99]	11.689
4321	C4321T|(ORF1ab_polyprotein:C4056T(A1352A))|(ORF1a_polyprotein:C4056T(A1352A))	ubiq	3	31524	2.987	{'SRR26424950': 0.996, 'SRR26424955': 0.995, 'SRR26425053': 0.996}	10	9.012	[0.494, 0.75, 0.996, 0.995, 0.995, 0.996, 0.799, 0.995, 0.996, 0.996]	11.999
4535	T4535C|(ORF1ab_polyprotein:T4270C(F1424L))|(ORF1a_polyprotein:T4270C(F1424L))		2	1560	0.073	{'SRR26424950': 0.042, 'SRR26425053': 0.031}				0.073
4897	C4897T|(ORF1ab_polyprotein:C4632T(F1544F))|(ORF1a_polyprotein:C4632T(F1544F))		2	1333	0.037	{'SRR26424950': 0.024, 'SRR26425053': 0.013}				0.037
5391	A5391G|(ORF1ab_polyprotein:AAC5125-5127AGA(N1709R))|(ORF1a_polyprotein:AAC5125-5127AGA(N1709R))		3	4281	0.214	{'SRR26424950': 0.02, 'SRR26424955': 0.082, 'SRR26425053': 0.112}				0.214
5391	A5391G|(ORF1ab_polyprotein:AAC5125-5127AGG(N1709R))|(ORF1a_polyprotein:AAC5125-5127AGG(N1709R))		2	1264	0.066	{'SRR26424950': 0.028, 'SRR26425053': 0.038}				0.066
5392	C5392G|(ORF1ab_polyprotein:AAC5125-5127AGG(N1709R))|(ORF1a_polyprotein:AAC5125-5127AGG(N1709R))		2	1264	0.066	{'SRR26424950': 0.028, 'SRR26425053': 0.038}				0.066
5392	C5392A|(ORF1ab_polyprotein:AAC5125-5127AGA(N1709R))|(ORF1a_polyprotein:AAC5125-5127AGA(N1709R))		3	4281	0.214	{'SRR26424950': 0.02, 'SRR26424955': 0.082, 'SRR26425053': 0.112}				0.214
5724	C5724T|(ORF1ab_polyprotein:C5459T(T1820I))|(ORF1a_polyprotein:C5459T(T1820I))		2	5776	0.141	{'SRR26424950': 0.118, 'SRR26424955': 0.023}				0.141
5839	A5839G|(ORF1ab_polyprotein:A5574G(E1858E))|(ORF1a_polyprotein:A5574G(E1858E))		2	10500	0.258	{'SRR26424950': 0.154, 'SRR26424955': 0.104}				0.258
5907	C5907T|(ORF1ab_polyprotein:C5642T(T1881I))|(ORF1a_polyprotein:C5642T(T1881I))		2	5632	0.108	{'SRR26424950': 0.089, 'SRR26424955': 0.019}				0.108
6273	A6273G|(ORF1ab_polyprotein:A6008G(Y2003C))|(ORF1a_polyprotein:A6008G(Y2003C))		2	4500	0.117	{'SRR26424950': 0.069, 'SRR26425053': 0.048}				0.117
6273	A6273G|(ORF1ab_polyprotein:A6008G(Y2003C))|(ORF1a_polyprotein:A6008G(Y2003C)) C6541T|(ORF1ab_polyprotein:C6276T(H2092H))|(ORF1a_polyprotein:C6276T(H2092H))		2	1426	0.159	{'SRR26424950': 0.157, 'SRR26425053': 0.002}				0.159
6402	C6402T|(ORF1ab_polyprotein:C6137T(P2046L))|(ORF1a_polyprotein:C6137T(P2046L))		2	4612	0.256	{'SRR26424950': 0.165, 'SRR26425053': 0.091}				0.256
6541	C6541T|(ORF1ab_polyprotein:C6276T(H2092H))|(ORF1a_polyprotein:C6276T(H2092H))	linked:(1426, 0.159)	3	8130	0.338	{'SRR26424950': 0.129, 'SRR26424955': 0.081, 'SRR26425053': 0.128}	5	1.073	[0.1, 0.046, 0.256, 0.6, 0.071]	1.411
6734	G6734T|(ORF1ab_polyprotein:G6469T(V2157F))|(ORF1a_polyprotein:G6469T(V2157F))	linked:(344, 0.14100000000000001)	3	388	0.15	{'SRR26424950': 0.003, 'SRR26424955': 0.095, 'SRR26425053': 0.052}	7	0.012	[0.002, 0.002, 0.002, 0.001, 0.001, 0.002, 0.002]	0.162
6734	G6734T|(ORF1ab_polyprotein:G6469T(V2157F))|(ORF1a_polyprotein:G6469T(V2157F)) A6866C|(ORF1ab_polyprotein:A6601C(N2201H))|(ORF1a_polyprotein:A6601C(N2201H))		2	344	0.141	{'SRR26424955': 0.095, 'SRR26425053': 0.046}				0.141
6866	A6866C|(ORF1ab_polyprotein:A6601C(N2201H))|(ORF1a_polyprotein:A6601C(N2201H))		3	2504	0.118	{'SRR26424950': 0.044, 'SRR26424955': 0.007, 'SRR26425053': 0.067}				0.118
7124	C7124T|(ORF1ab_polyprotein:C6859T(P2287S))|(ORF1a_polyprotein:C6859T(P2287S))		2	1921	0.122	{'SRR26424950': 0.052, 'SRR26425053': 0.07}				0.122
7162	C7162T|(ORF1ab_polyprotein:C6897T(D2299D))|(ORF1a_polyprotein:C6897T(D2299D))		2	661	0.046	{'SRR26424950': 0.034, 'SRR26425053': 0.012}				0.046
7840	C7840T|(ORF1ab_polyprotein:C7575T(D2525D))|(ORF1a_polyprotein:C7575T(D2525D))		2	2246	0.069	{'SRR26424950': 0.054, 'SRR26425053': 0.015}				0.069
8017	G8017T|(ORF1ab_polyprotein:G7752T(A2584A))|(ORF1a_polyprotein:G7752T(A2584A))		2	4025	0.14	{'SRR26424950': 0.074, 'SRR26424955': 0.066}				0.14
9053	G9053T|(ORF1ab_polyprotein:G8788T(V2930L))|(ORF1a_polyprotein:G8788T(V2930L))		3	1349	0.136	{'SRR26424950': 0.042, 'SRR26424955': 0.021, 'SRR26425053': 0.073}				0.136
9077	G9077A|(ORF1ab_polyprotein:G8812A(V2938I))|(ORF1a_polyprotein:G8812A(V2938I))		3	1341	0.135	{'SRR26424950': 0.042, 'SRR26424955': 0.021, 'SRR26425053': 0.072}				0.135
9141	G9141A|(ORF1ab_polyprotein:G8876A(G2959D))|(ORF1a_polyprotein:G8876A(G2959D))		3	1424	0.349	{'SRR26424950': 0.107, 'SRR26424955': 0.117, 'SRR26425053': 0.125}				0.349
9424	A9424G|(ORF1ab_polyprotein:A9159G(V3053V))|(ORF1a_polyprotein:A9159G(V3053V))	ubiq	3	16383	2.904	{'SRR26424950': 0.996, 'SRR26424955': 0.996, 'SRR26425053': 0.912}	9	8.961	[0.997, 0.997, 0.998, 0.995, 0.997, 0.991, 0.996, 0.998, 0.992]	11.865
9534	C9534T|(ORF1ab_polyprotein:C9269T(T3090I))|(ORF1a_polyprotein:C9269T(T3090I))	ubiq	3	16365	2.907	{'SRR26424950': 0.999, 'SRR26424955': 0.997, 'SRR26425053': 0.911}	9	8.98	[0.997, 0.998, 0.998, 0.997, 0.998, 1.0, 0.997, 0.998, 0.997]	11.887
9866	C9866T|(ORF1ab_polyprotein:C9601T(L3201F))|(ORF1a_polyprotein:C9601T(L3201F))	ubiq	3	48958	2.938	{'SRR26424950': 0.997, 'SRR26424955': 0.997, 'SRR26425053': 0.944}	9	8.947	[0.997, 0.996, 0.996, 0.998, 0.997, 0.995, 0.997, 0.998, 0.973]	11.885
10029	C10029T|(ORF1ab_polyprotein:C9764T(T3255I))|(ORF1a_polyprotein:C9764T(T3255I))	ubiq	3	4027	2.984	{'SRR26424950': 1.0, 'SRR26424955': 0.992, 'SRR26425053': 0.992}	8	7.921	[0.99, 0.993, 0.986, 0.988, 0.997, 0.987, 0.99, 0.99]	10.905
10447	G10447A|(ORF1ab_polyprotein:G10182A(R3394R))|(ORF1a_polyprotein:G10182A(R3394R))	ubiq	3	71419	2.99	{'SRR26424950': 0.996, 'SRR26424955': 0.997, 'SRR26425053': 0.997}	9	8.638	[0.996, 0.667, 0.996, 0.997, 0.996, 0.996, 0.998, 0.996, 0.996]	11.628
10449	C10449A|(ORF1ab_polyprotein:C10184A(P3395H))|(ORF1a_polyprotein:C10184A(P3395H))	ubiq	3	71329	2.986	{'SRR26424950': 0.995, 'SRR26424955': 0.995, 'SRR26425053': 0.996}	9	8.627	[0.995, 0.667, 0.995, 0.995, 0.995, 0.995, 0.995, 0.994, 0.996]	11.613
10966	T10966A|(ORF1ab_polyprotein:T10701A(T3567T))|(ORF1a_polyprotein:T10701A(T3567T))		2	774	0.074	{'SRR26424955': 0.033, 'SRR26425053': 0.041}				0.074
11081	T11081G|(ORF1ab_polyprotein:T10816G(L3606V))|(ORF1a_polyprotein:T10816G(L3606V))		2	777	0.074	{'SRR26424955': 0.032, 'SRR26425053': 0.042}				0.074
11138	G11138C|(ORF1ab_polyprotein:G10873C(A3625P))|(ORF1a_polyprotein:G10873C(A3625P))		2	429	0.069	{'SRR26424950': 0.001, 'SRR26424955': 0.068}				0.069
11201	A11201G|(ORF1ab_polyprotein:A10936G(T3646A))|(ORF1a_polyprotein:A10936G(T3646A))		2	3396	0.12	{'SRR26424955': 0.08, 'SRR26425053': 0.04}				0.12
11332	A11332G|(ORF1ab_polyprotein:A11067G(V3689V))|(ORF1a_polyprotein:A11067G(V3689V))		2	3018	0.159	{'SRR26424955': 0.113, 'SRR26425053': 0.046}				0.159
11779	C11779T|(ORF1ab_polyprotein:C11514T(F3838F))|(ORF1a_polyprotein:C11514T(F3838F))		2	52	0.064	{'SRR26424955': 0.056, 'SRR26425053': 0.008}				0.064
12596	C12596T|(ORF1ab_polyprotein:C12331T(L4111F))|(ORF1a_polyprotein:C12331T(L4111F))		2	275	0.072	{'SRR26424955': 0.046, 'SRR26425053': 0.026}				0.072
12652	A12652G|(ORF1ab_polyprotein:A12387G(T4129T))|(ORF1a_polyprotein:A12387G(T4129T))		2	135	0.119	{'SRR26424950': 0.004, 'SRR26424955': 0.115}	2	0.003	[0.002, 0.001]	0.122
12706	T12706A|(ORF1ab_polyprotein:T12441A(V4147V))|(ORF1a_polyprotein:T12441A(V4147V))		2	142	0.129	{'SRR26424950': 0.014, 'SRR26424955': 0.115}	2	0.003	[0.002, 0.001]	0.132
12880	C12880T|(ORF1ab_polyprotein:C12615T(I4205I))|(ORF1a_polyprotein:C12615T(I4205I))	ubiq	3	24096	2.947	{'SRR26424950': 0.996, 'SRR26424955': 0.995, 'SRR26425053': 0.956}	8	7.745	[0.996, 0.996, 0.995, 0.996, 0.997, 0.771, 0.997, 0.997]	10.692
13694	C13694A|(ORF1ab_polyprotein:C13430A(T4477K))		2	9609	0.122	{'SRR26424955': 0.083, 'SRR26425053': 0.039}				0.122
14044	G14044T|(ORF1ab_polyprotein:G13780T(V4594F))		2	1553	0.054	{'SRR26424950': 0.002, 'SRR26425053': 0.052}	1	0.002	[0.002]	0.056
14067	T14067C|(ORF1ab_polyprotein:T13803C(N4601N))		2	1696	0.189	{'SRR26424955': 0.166, 'SRR26425053': 0.023}				0.189
14408	C14408T|(ORF1ab_polyprotein:C14144T(P4715L))	ubiq	3	112106	2.913	{'SRR26424950': 0.969, 'SRR26424955': 0.971, 'SRR26425053': 0.973}	9	8.755	[0.97, 0.969, 0.998, 0.955, 0.972, 0.971, 0.974, 0.973, 0.973]	11.668
15451	G15451A|(ORF1ab_polyprotein:G15187A(G5063S))	linked:(5985, 0.274), ubiq	3	73351	2.984	{'SRR26424950': 0.994, 'SRR26424955': 0.994, 'SRR26425053': 0.996}	9	8.947	[0.995, 0.995, 0.995, 0.993, 0.996, 0.994, 0.995, 0.996, 0.988]	11.931
15451	G15451A|(ORF1ab_polyprotein:G15187A(G5063S)) C15540T|(ORF1ab_polyprotein:C15276T(V5092V))		3	5985	0.274	{'SRR26424950': 0.126, 'SRR26424955': 0.134, 'SRR26425053': 0.014}				0.274
15540	C15540T|(ORF1ab_polyprotein:C15276T(V5092V))		3	6032	0.276	{'SRR26424950': 0.127, 'SRR26424955': 0.135, 'SRR26425053': 0.014}				0.276
15939	T15939C|(ORF1ab_polyprotein:T15675C(D5225D))	ubiq	3	21321	2.889	{'SRR26424950': 0.944, 'SRR26424955': 0.951, 'SRR26425053': 0.994}	9	8.952	[0.996, 0.994, 0.996, 0.989, 0.995, 0.994, 0.995, 1.0, 0.993]	11.841
16076	A16076G|(ORF1ab_polyprotein:A15812G(D5271G))		2	4094	0.077	{'SRR26424955': 0.054, 'SRR26425053': 0.023}				0.077
16135	A16135C|(ORF1ab_polyprotein:A15871C(M5291L))		2	4268	0.077	{'SRR26424955': 0.054, 'SRR26425053': 0.023}				0.077
16290	T16290G|(ORF1ab_polyprotein:T16026G(A5342A))		2	4259	0.075	{'SRR26424955': 0.053, 'SRR26425053': 0.022}				0.075
16466	C16466T|(ORF1ab_polyprotein:C16202T(P5401L))		2	71	0.097	{'SRR26424950': 0.037, 'SRR26424955': 0.06}				0.097
17236	A17236G|(ORF1ab_polyprotein:A16972G(I5658V))		3	3667	0.079	{'SRR26424950': 0.012, 'SRR26424955': 0.043, 'SRR26425053': 0.024}				0.079
17410	C17410T|(ORF1ab_polyprotein:C17146T(R5716C))	ubiq	3	63880	2.918	{'SRR26424950': 0.996, 'SRR26424955': 0.973, 'SRR26425053': 0.949}	10	9.97	[0.998, 0.997, 0.997, 0.997, 0.996, 0.997, 0.997, 0.997, 0.997, 0.997]	12.888
17674	A17674G|(ORF1ab_polyprotein:A17410G(I5804V))		2	6600	0.066	{'SRR26424950': 0.049, 'SRR26425053': 0.017}				0.066
17674	A17674G|(ORF1ab_polyprotein:A17410G(I5804V)) T17859C|(ORF1ab_polyprotein:T17595C(Y5865Y))		2	6346	0.067	{'SRR26424950': 0.05, 'SRR26425053': 0.017}				0.067
17805	A17805T|(ORF1ab_polyprotein:A17541T(S5847S))		3	7769	0.089	{'SRR26424950': 0.02, 'SRR26424955': 0.035, 'SRR26425053': 0.034}				0.089
17849	G17849T|(ORF1ab_polyprotein:G17585T(G5862V))		2	6937	0.068	{'SRR26424950': 0.053, 'SRR26425053': 0.015}				0.068
17849	G17849T|(ORF1ab_polyprotein:G17585T(G5862V)) T17859C|(ORF1ab_polyprotein:T17595C(Y5865Y))		2	6902	0.068	{'SRR26424950': 0.053, 'SRR26425053': 0.015}				0.068
17859	T17859C|(ORF1ab_polyprotein:T17595C(Y5865Y))	linked:(6902, 0.068), ubiq	3	278786	2.897	{'SRR26424950': 0.979, 'SRR26424955': 0.964, 'SRR26425053': 0.954}	10	9.905	[0.998, 0.998, 0.998, 0.998, 0.998, 0.925, 0.996, 0.998, 0.998, 0.998]	12.802
18163	A18163G|(ORF1ab_polyprotein:A17899G(I5967V))	linked:(306, 0.107), ubiq	3	28709	2.902	{'SRR26424950': 0.998, 'SRR26424955': 0.943, 'SRR26425053': 0.961}	8	7.97	[0.999, 0.999, 0.999, 0.998, 0.999, 0.999, 0.998, 0.979]	10.872
18163	A18163G|(ORF1ab_polyprotein:A17899G(I5967V)) C18395T|(ORF1ab_polyprotein:C18131T(A6044V))		3	306	0.107	{'SRR26424950': 0.075, 'SRR26424955': 0.001, 'SRR26425053': 0.031}				0.107
18163	A18163G|(ORF1ab_polyprotein:A17899G(I5967V)) G18412T|(ORF1ab_polyprotein:G18148T(V6050F))		2	70	0.064	{'SRR26424950': 0.062, 'SRR26424955': 0.002}				0.064
18395	C18395T|(ORF1ab_polyprotein:C18131T(A6044V))		2	324	0.11	{'SRR26424950': 0.078, 'SRR26425053': 0.032}				0.11
18412	G18412T|(ORF1ab_polyprotein:G18148T(V6050F))		2	73	0.062	{'SRR26424950': 0.06, 'SRR26424955': 0.002}	2	0.002	[0.001, 0.001]	0.064
19255	C19255T|(ORF1ab_polyprotein:C18991T(L6331L))		2	511	0.036	{'SRR26424955': 0.019, 'SRR26425053': 0.017}				0.036
19255	C19255T|(ORF1ab_polyprotein:C18991T(L6331L)) A19326G|(ORF1ab_polyprotein:A19062G(P6354P))		2	507	0.035	{'SRR26424955': 0.018, 'SRR26425053': 0.017}				0.035
19326	A19326G|(ORF1ab_polyprotein:A19062G(P6354P))	linked:(507, 0.035), ubiq	3	32739	2.939	{'SRR26424950': 0.996, 'SRR26424955': 0.996, 'SRR26425053': 0.947}	9	8.847	[0.997, 0.875, 0.996, 0.997, 0.995, 0.997, 0.996, 0.997, 0.997]	11.786
19955	C19955T|(ORF1ab_polyprotein:C19691T(T6564I))	linked:(3035, 0.101), ubiq	3	99423	2.86	{'SRR26424950': 0.995, 'SRR26424955': 0.944, 'SRR26425053': 0.921}	10	9.948	[0.997, 1.0, 0.995, 0.985, 0.995, 0.995, 0.996, 0.994, 0.996, 0.995]	12.808
19955	C19955T|(ORF1ab_polyprotein:C19691T(T6564I)) G20060T|(ORF1ab_polyprotein:G19796T(S6599I))		2	3035	0.101	{'SRR26424950': 0.054, 'SRR26425053': 0.047}	1	0.002	[0.002]	0.103
20055	A20055G|(ORF1ab_polyprotein:A19791G(E6597E))	linked:(3272, 0.108), ubiq	3	106033	2.862	{'SRR26424950': 0.997, 'SRR26424955': 0.944, 'SRR26425053': 0.921}	9	8.687	[0.958, 0.996, 0.97, 0.997, 0.996, 0.997, 0.969, 0.814, 0.99]	11.549
20055	A20055G|(ORF1ab_polyprotein:A19791G(E6597E)) G20060T|(ORF1ab_polyprotein:G19796T(S6599I))		2	3272	0.108	{'SRR26424950': 0.052, 'SRR26425053': 0.056}				0.108
20055	A20055G|(ORF1ab_polyprotein:A19791G(E6597E)) C20148T|(ORF1ab_polyprotein:C19884T(F6628F))		2	544	0.09	{'SRR26424955': 0.072, 'SRR26425053': 0.018}				0.09
20060	G20060T|(ORF1ab_polyprotein:G19796T(S6599I))		2	3290	0.108	{'SRR26424950': 0.052, 'SRR26425053': 0.056}				0.108
20148	C20148T|(ORF1ab_polyprotein:C19884T(F6628F))		2	638	0.101	{'SRR26424955': 0.081, 'SRR26425053': 0.02}				0.101
20302	G20302A|(ORF1ab_polyprotein:G20038A(E6680K))		2	547	0.089	{'SRR26424955': 0.069, 'SRR26425053': 0.02}				0.089
20346	T20346C|(ORF1ab_polyprotein:T20082C(H6694H))		2	531	0.089	{'SRR26424955': 0.069, 'SRR26425053': 0.02}				0.089
20405	C20405A|(ORF1ab_polyprotein:C20141A(P6714H))		2	739	0.131	{'SRR26424955': 0.068, 'SRR26425053': 0.063}				0.131
21618	C21618T|(surface_glycoprotein:C56T(T19I))	linked:(3161, 0.07200000000000001), ubiq	3	183154	2.921	{'SRR26424950': 0.998, 'SRR26424955': 0.936, 'SRR26425053': 0.987}	9	8.981	[0.998, 0.998, 0.998, 0.998, 0.998, 0.998, 0.998, 0.998, 0.997]	11.902
21618	C21618T|(surface_glycoprotein:C56T(T19I)) A21792G|(surface_glycoprotein:A230G(K77R))		2	3161	0.072	{'SRR26424950': 0.041, 'SRR26424955': 0.031}				0.072
21633	TACCCCCTG21633-21641del|(surface_glycoprotein:TTACCCCCTGCA70-81TCAdel(LPPA24-27Sdel))	linked:(3170, 0.07200000000000001), ubiq	3	182250	2.946	{'SRR26424950': 0.998, 'SRR26424955': 0.961, 'SRR26425053': 0.987}	9	8.978	[0.998, 0.998, 0.997, 0.998, 0.998, 0.998, 0.998, 0.998, 0.995]	11.924
21633	TACCCCCTG21633-21641del|(surface_glycoprotein:TTACCCCCTGCA70-81TCAdel(LPPA24-27Sdel)) A21792G|(surface_glycoprotein:A230G(K77R))		2	3170	0.072	{'SRR26424950': 0.041, 'SRR26424955': 0.031}				0.072
21792	A21792G|(surface_glycoprotein:A230G(K77R))		2	3452	0.079	{'SRR26424950': 0.044, 'SRR26424955': 0.035}				0.079
21792	A21792G|(surface_glycoprotein:A230G(K77R)) T21810C|(surface_glycoprotein:T248C(V83A))		2	3409	0.077	{'SRR26424950': 0.043, 'SRR26424955': 0.034}				0.077
21810	T21810C|(surface_glycoprotein:T248C(V83A))	linked:(3409, 0.077), ubiq	3	114746	2.943	{'SRR26424950': 0.988, 'SRR26424955': 0.989, 'SRR26425053': 0.966}	8	7.909	[0.989, 0.988, 0.989, 0.988, 0.988, 0.989, 0.989, 0.989]	10.852
21987	GTGTTT21987-21992del|(surface_glycoprotein:GGTGTTTAT424-432GATdel(GVY142-144Ddel))		2	1184	0.039	{'SRR26424955': 0.021, 'SRR26425053': 0.018}				0.039
21987	G21987A|(surface_glycoprotein:G425A(G142D))	ubiq	3	84776	2.948	{'SRR26424950': 0.996, 'SRR26424955': 0.975, 'SRR26425053': 0.977}	10	9.445	[0.995, 0.5, 0.994, 0.996, 0.994, 0.995, 0.995, 0.995, 0.995, 0.986]	12.393
21991	TTA21991-21993del|(surface_glycoprotein:GTTTAT427-432GTTdel(VY143-144Vdel))	ubiq	3	83428	2.906	{'SRR26424950': 0.994, 'SRR26424955': 0.952, 'SRR26425053': 0.96}	10	9.625	[0.994, 0.75, 0.99, 0.994, 0.941, 0.993, 0.993, 0.993, 0.993, 0.984]	12.531
21995	T21995G|(surface_glycoprotein:T433G(Y145D))		2	1193	0.039	{'SRR26424955': 0.021, 'SRR26425053': 0.018}				0.039
22029	AGTTCA22029-22034del|(surface_glycoprotein:GAGTTCAGA466-474GGAdel(EFR156-158Gdel))		2	1208	0.038	{'SRR26424955': 0.021, 'SRR26425053': 0.017}				0.038
22109	C22109G|(surface_glycoprotein:C547G(Q183E))	ubiq	3	84768	2.945	{'SRR26424950': 0.995, 'SRR26424955': 0.973, 'SRR26425053': 0.977}	10	9.947	[0.994, 1.0, 0.993, 0.995, 0.994, 0.994, 0.994, 0.994, 0.995, 0.994]	12.892
22200	T22200A|(surface_glycoprotein:T638A(V213E))	ubiq	3	139261	2.935	{'SRR26424950': 0.99, 'SRR26424955': 0.98, 'SRR26425053': 0.965}	10	9.956	[0.998, 0.998, 0.997, 0.998, 0.995, 0.998, 0.997, 0.997, 0.998, 0.98]	12.891
22616	G22616C|(surface_glycoprotein:G1054C(A352P))		2	3537	0.097	{'SRR26424950': 0.096, 'SRR26424955': 0.001}	4	0.004	[0.001, 0.001, 0.001, 0.001]	0.101
22812	A22812C|(surface_glycoprotein:A1250C(K417T))		2	7439	0.133	{'SRR26424955': 0.094, 'SRR26425053': 0.039}				0.133
22910	A22910G|(surface_glycoprotein:A1348G(N450D))		3	5206	0.207	{'SRR26424950': 0.072, 'SRR26424955': 0.097, 'SRR26425053': 0.038}				0.207
22917	T22917A|(surface_glycoprotein:T1355A(L452Q))		3	5210	0.207	{'SRR26424950': 0.072, 'SRR26424955': 0.097, 'SRR26425053': 0.038}				0.207
22992	G22992A|(surface_glycoprotein:G1430A(S477N))	ubiq	3	70099	2.856	{'SRR26424950': 0.996, 'SRR26424955': 0.899, 'SRR26425053': 0.961}	9	8.958	[0.99, 0.996, 1.0, 0.995, 0.995, 0.996, 0.995, 0.995, 0.996]	11.814
22994	A22994C|(surface_glycoprotein:ACA1432-1434CAA(T478Q))		2	3587	0.133	{'SRR26424955': 0.097, 'SRR26425053': 0.036}				0.133
22995	C22995A|(surface_glycoprotein:ACA1432-1434CAA(T478Q))		2	3587	0.133	{'SRR26424955': 0.097, 'SRR26425053': 0.036}				0.133
23014	A23014C|(surface_glycoprotein:A1452C(E484D))		2	3211	0.117	{'SRR26424955': 0.097, 'SRR26425053': 0.02}				0.117
23015	G23015A|(surface_glycoprotein:G1453A(G485S))		2	3591	0.132	{'SRR26424955': 0.097, 'SRR26425053': 0.035}				0.132
23039	C23039A|(surface_glycoprotein:C1477A(Q493K))		2	1948	0.088	{'SRR26424950': 0.072, 'SRR26425053': 0.016}	1	0.001	[0.001]	0.089
23040	A23040G|(surface_glycoprotein:A1478G(Q493R))		2	3166	0.116	{'SRR26424955': 0.096, 'SRR26425053': 0.02}				0.116
23054	C23054T|(surface_glycoprotein:CAA1492-1494TAC(Q498Y))		2	3442	0.132	{'SRR26424955': 0.097, 'SRR26425053': 0.035}				0.132
23056	A23056C|(surface_glycoprotein:CAA1492-1494TAC(Q498Y))		2	3442	0.132	{'SRR26424955': 0.097, 'SRR26425053': 0.035}				0.132
23063	A23063T|(surface_glycoprotein:A1501T(N501Y))	ubiq	3	67782	2.864	{'SRR26424950': 0.998, 'SRR26424955': 0.902, 'SRR26425053': 0.964}	8	7.987	[0.998, 0.998, 0.998, 0.999, 0.999, 0.998, 0.998, 0.999]	10.851
23064	A23064G|(surface_glycoprotein:A1502G(N501S))		2	3084	0.116	{'SRR26424955': 0.097, 'SRR26425053': 0.019}				0.116
23198	T23198C|(surface_glycoprotein:T1636C(L546L))		2	2640	0.048	{'SRR26424950': 0.019, 'SRR26425053': 0.029}				0.048
23198	T23198C|(surface_glycoprotein:T1636C(L546L)) A23403G|(surface_glycoprotein:A1841G(D614G))		2	2515	0.045	{'SRR26424950': 0.018, 'SRR26425053': 0.027}				0.045
23280	C23280T|(surface_glycoprotein:C1718T(T573I))	linked:(5066, 0.225)	3	14795	0.167	{'SRR26424950': 0.01, 'SRR26424955': 0.11, 'SRR26425053': 0.047}	4	0.195	[0.076, 0.079, 0.035, 0.005]	0.362
23280	C23280T|(surface_glycoprotein:C1718T(T573I)) C23604G|(surface_glycoprotein:C2042G(P681R))		3	5066	0.225	{'SRR26424950': 0.024, 'SRR26424955': 0.163, 'SRR26425053': 0.038}				0.225
23403	A23403G|(surface_glycoprotein:A1841G(D614G))	linked:(5913, 0.263), ubiq	3	224234	2.993	{'SRR26424950': 0.998, 'SRR26424955': 0.997, 'SRR26425053': 0.998}	10	9.978	[0.998, 0.998, 0.997, 0.998, 0.997, 0.998, 0.998, 0.998, 0.998, 0.998]	12.971
23403	A23403G|(surface_glycoprotein:A1841G(D614G)) C23604G|(surface_glycoprotein:C2042G(P681R))		3	5913	0.263	{'SRR26424950': 0.026, 'SRR26424955': 0.185, 'SRR26425053': 0.052}				0.263
23403	A23403G|(surface_glycoprotein:A1841G(D614G)) T23470C|(surface_glycoprotein:T1908C(Y636Y))		2	3373	0.038	{'SRR26424955': 0.034, 'SRR26425053': 0.004}				0.038
23470	T23470C|(surface_glycoprotein:T1908C(Y636Y))		2	3399	0.039	{'SRR26424955': 0.034, 'SRR26425053': 0.005}				0.039
23470	T23470C|(surface_glycoprotein:T1908C(Y636Y)) C23525T|(surface_glycoprotein:C1963T(H655Y))		2	3331	0.136	{'SRR26424955': 0.118, 'SRR26425053': 0.018}				0.136
23525	C23525T|(surface_glycoprotein:C1963T(H655Y))	linked:(5545, 0.247), ubiq	3	61303	2.968	{'SRR26424950': 0.994, 'SRR26424955': 0.978, 'SRR26425053': 0.996}	8	7.89	[0.993, 0.928, 0.994, 0.995, 0.994, 0.998, 0.993, 0.995]	10.858
23525	C23525T|(surface_glycoprotein:C1963T(H655Y)) C23604G|(surface_glycoprotein:C2042G(P681R))		3	5545	0.247	{'SRR26424950': 0.026, 'SRR26424955': 0.169, 'SRR26425053': 0.052}				0.247
23604	C23604G|(surface_glycoprotein:C2042G(P681R))		3	14309	0.239	{'SRR26424950': 0.067, 'SRR26424955': 0.101, 'SRR26425053': 0.071}				0.239
24044	C24044T|(surface_glycoprotein:C2482T(L828F))		2	5982	0.293	{'SRR26424955': 0.257, 'SRR26425053': 0.036}				0.293
24194	T24194C|(surface_glycoprotein:T2632C(L878L))		2	1108	0.053	{'SRR26424955': 0.05, 'SRR26425053': 0.003}				0.053
24208	C24208T|(surface_glycoprotein:C2646T(I882I))		2	5764	0.286	{'SRR26424955': 0.252, 'SRR26425053': 0.034}				0.286
24374	C24374T|(surface_glycoprotein:C2812T(L938F))		3	82	0.185	{'SRR26424950': 0.066, 'SRR26424955': 0.097, 'SRR26425053': 0.022}				0.185
24410	G24410A|(surface_glycoprotein:G2848A(D950N))		3	128	0.223	{'SRR26424950': 0.074, 'SRR26424955': 0.097, 'SRR26425053': 0.052}				0.223
24469	T24469A|(surface_glycoprotein:T2907A(N969K))	linked:(921, 0.091)	3	48502	2.792	{'SRR26424950': 0.998, 'SRR26424955': 0.839, 'SRR26425053': 0.955}	10	9.978	[0.999, 0.998, 0.998, 0.998, 0.995, 0.998, 0.998, 0.998, 0.998, 0.998]	12.77
24469	T24469A|(surface_glycoprotein:T2907A(N969K)) A24644-24644del|(surface_glycoprotein:3082-3082del(1028fs))		2	921	0.091	{'SRR26424950': 0.036, 'SRR26424955': 0.055}				0.091
24499	T24499C|(surface_glycoprotein:T2937C(D979D))		3	2877	0.19	{'SRR26424950': 0.001, 'SRR26424955': 0.16, 'SRR26425053': 0.029}				0.19
24644	A24644-24644del|(surface_glycoprotein:3082-3082del(1028fs))		2	956	0.092	{'SRR26424950': 0.036, 'SRR26424955': 0.056}				0.092
25020	A25020C|(surface_glycoprotein:A3458C(D1153A))		3	9428	0.198	{'SRR26424950': 0.029, 'SRR26424955': 0.091, 'SRR26425053': 0.078}				0.198
25088	G25088T|(surface_glycoprotein:G3526T(V1176F))		3	9668	0.2	{'SRR26424950': 0.03, 'SRR26424955': 0.091, 'SRR26425053': 0.079}				0.2
25121	A25121G|(surface_glycoprotein:A3559G(N1187D))		3	9144	0.19	{'SRR26424950': 0.028, 'SRR26424955': 0.086, 'SRR26425053': 0.076}				0.19
25162	C25162A|(surface_glycoprotein:C3600A(L1200L))		2	401	0.107	{'SRR26424955': 0.036, 'SRR26425053': 0.071}	4	0.005	[0.001, 0.001, 0.001, 0.002]	0.112
25162	C25162A|(surface_glycoprotein:C3600A(L1200L)) C25163A|(surface_glycoprotein:C3601A(Q1201K))		2	394	0.103	{'SRR26424955': 0.033, 'SRR26425053': 0.07}				0.103
25163	C25163A|(surface_glycoprotein:C3601A(Q1201K))	linked:(394, 0.10300000000000001)	3	436	0.12	{'SRR26424950': 0.003, 'SRR26424955': 0.041, 'SRR26425053': 0.076}	9	0.036	[0.005, 0.002, 0.006, 0.006, 0.003, 0.002, 0.005, 0.004, 0.003]	0.156
25163	C25163A|(surface_glycoprotein:C3601A(Q1201K)) A25420C|(ORF3a_protein:A28C(I10L))		2	256	0.084	{'SRR26424955': 0.033, 'SRR26425053': 0.051}				0.084
25416	C25416T|(ORF3a_protein:C24T(F8F))	linked:(1724, 0.08), ubiq	3	96426	2.901	{'SRR26424950': 0.999, 'SRR26424955': 0.998, 'SRR26425053': 0.904}	9	8.975	[0.989, 0.999, 0.999, 0.999, 0.999, 0.999, 0.994, 0.998, 0.999]	11.876
25416	C25416T|(ORF3a_protein:C24T(F8F)) G25471T|(ORF3a_protein:G79T(D27Y))		2	1724	0.08	{'SRR26424950': 0.061, 'SRR26425053': 0.019}				0.08
25420	A25420C|(ORF3a_protein:A28C(I10L))		2	3829	0.074	{'SRR26424955': 0.001, 'SRR26425053': 0.073}				0.074
25471	G25471T|(ORF3a_protein:G79T(D27Y))		2	1743	0.08	{'SRR26424950': 0.061, 'SRR26425053': 0.019}				0.08
25471	G25471T|(ORF3a_protein:G79T(D27Y)) C25584T|(ORF3a_protein:C192T(T64T))		2	1721	0.08	{'SRR26424950': 0.061, 'SRR26425053': 0.019}				0.08
25584	C25584T|(ORF3a_protein:C192T(T64T))	linked:(1721, 0.08), ubiq	3	92782	2.862	{'SRR26424950': 0.985, 'SRR26424955': 0.986, 'SRR26425053': 0.891}	9	8.89	[0.986, 1.0, 0.987, 0.986, 0.986, 0.985, 0.987, 0.987, 0.986]	11.752
25682	T25682C|(ORF3a_protein:T290C(V97A))		2	4822	0.09	{'SRR26424955': 0.001, 'SRR26425053': 0.089}				0.09
25682	T25682C|(ORF3a_protein:T290C(V97A)) A26030T|(ORF3a_protein:A638T(Q213L))		2	282	0.071	{'SRR26424955': 0.033, 'SRR26425053': 0.038}				0.071
25682	T25682C|(ORF3a_protein:T290C(V97A)) T26035A|(ORF3a_protein:T643A(Y215N))		2	283	0.071	{'SRR26424955': 0.033, 'SRR26425053': 0.038}				0.071
25937	A25937G|(ORF3a_protein:A545G(H182R))		2	425	0.092	{'SRR26424955': 0.036, 'SRR26425053': 0.056}				0.092
25937	A25937G|(ORF3a_protein:A545G(H182R)) A26030T|(ORF3a_protein:A638T(Q213L))		2	386	0.089	{'SRR26424955': 0.037, 'SRR26425053': 0.052}				0.089
25937	A25937G|(ORF3a_protein:A545G(H182R)) T26035A|(ORF3a_protein:T643A(Y215N))		2	388	0.09	{'SRR26424955': 0.037, 'SRR26425053': 0.053}				0.09
25991	G25991A|(ORF3a_protein:G599A(C200Y))		2	420	0.094	{'SRR26424955': 0.037, 'SRR26425053': 0.057}				0.094
25991	G25991A|(ORF3a_protein:G599A(C200Y)) A26030T|(ORF3a_protein:A638T(Q213L))		2	399	0.091	{'SRR26424955': 0.037, 'SRR26425053': 0.054}				0.091
25991	G25991A|(ORF3a_protein:G599A(C200Y)) T26035A|(ORF3a_protein:T643A(Y215N))		2	400	0.092	{'SRR26424955': 0.037, 'SRR26425053': 0.055}				0.092
26030	A26030T|(ORF3a_protein:A638T(Q213L))	linked:(399, 0.091)	2	408	0.022	{'SRR26424955': 0.004, 'SRR26425053': 0.018}				0.022
26035	T26035A|(ORF3a_protein:T643A(Y215N))	linked:(400, 0.092)	3	489	0.027	{'SRR26424950': 0.001, 'SRR26424955': 0.005, 'SRR26425053': 0.021}	8	0.034	[0.004, 0.001, 0.005, 0.004, 0.006, 0.006, 0.005, 0.003]	0.061
26060	C26060T|(ORF3a_protein:C668T(T223I))	ubiq	3	35640	2.864	{'SRR26424950': 0.99, 'SRR26424955': 0.982, 'SRR26425053': 0.892}	9	7.852	[0.728, 0.978, 0.823, 0.992, 0.921, 0.862, 0.829, 0.8, 0.919]	10.716
26270	C26270T|(envelope_protein:C26T(T9I))	ubiq	3	31374	2.967	{'SRR26424950': 0.987, 'SRR26424955': 0.99, 'SRR26425053': 0.99}	9	8.857	[0.991, 0.987, 0.991, 0.987, 0.986, 0.989, 0.946, 0.991, 0.989]	11.824
26275	A26275G|(envelope_protein:A31G(T11A))	ubiq	3	31473	2.977	{'SRR26424950': 0.993, 'SRR26424955': 0.992, 'SRR26425053': 0.992}	9	8.927	[0.993, 0.99, 0.993, 0.991, 0.992, 0.991, 0.992, 0.992, 0.993]	11.904
26464	C26464T|(envelope_protein:C220T(L74L))		2	1387	0.225	{'SRR26424955': 0.157, 'SRR26425053': 0.068}				0.225
26464	C26464T|(envelope_protein:C220T(L74L)) T26621C|(membrane_glycoprotein:T99C(C33C))		2	1033	0.192	{'SRR26424955': 0.15, 'SRR26425053': 0.042}				0.192
26483	T26483C		3	1149	0.208	{'SRR26424950': 0.002, 'SRR26424955': 0.157, 'SRR26425053': 0.049}				0.208
26483	T26483C T26621C|(membrane_glycoprotein:T99C(C33C))		2	1046	0.194	{'SRR26424955': 0.151, 'SRR26425053': 0.043}				0.194
26527	C26527A|(membrane_glycoprotein:C5A(A2E))		3	1417	0.229	{'SRR26424950': 0.002, 'SRR26424955': 0.157, 'SRR26425053': 0.07}	5	0.005	[0.001, 0.001, 0.001, 0.001, 0.001]	0.234
26527	C26527A|(membrane_glycoprotein:C5A(A2E)) T26621C|(membrane_glycoprotein:T99C(C33C))		2	1087	0.197	{'SRR26424955': 0.151, 'SRR26425053': 0.046}				0.197
26530	A26530C|(membrane_glycoprotein:A8C(D3A))		2	1141	0.204	{'SRR26424955': 0.155, 'SRR26425053': 0.049}				0.204
26530	A26530C|(membrane_glycoprotein:A8C(D3A)) T26621C|(membrane_glycoprotein:T99C(C33C))		2	1069	0.194	{'SRR26424955': 0.149, 'SRR26425053': 0.045}				0.194
26552	T26552C|(membrane_glycoprotein:T30C(V10V))		2	1414	0.227	{'SRR26424955': 0.157, 'SRR26425053': 0.07}				0.227
26552	T26552C|(membrane_glycoprotein:T30C(V10V)) T26621C|(membrane_glycoprotein:T99C(C33C))		2	1098	0.198	{'SRR26424955': 0.151, 'SRR26425053': 0.047}				0.198
26621	T26621C|(membrane_glycoprotein:T99C(C33C))	linked:(1098, 0.198)	2	1181	0.016	{'SRR26424955': 0.008, 'SRR26425053': 0.008}	1	0.004	[0.004]	0.02
26709	G26709A|(membrane_glycoprotein:G187A(A63T))	ubiq	3	169039	2.951	{'SRR26424950': 0.998, 'SRR26424955': 0.971, 'SRR26425053': 0.982}	10	9.938	[0.994, 0.997, 0.995, 0.991, 0.996, 0.994, 0.994, 0.993, 0.993, 0.991]	12.889
26858	C26858T|(membrane_glycoprotein:C336T(F112F))	ubiq	3	157241	2.973	{'SRR26424950': 0.998, 'SRR26424955': 0.979, 'SRR26425053': 0.996}	10	9.846	[0.998, 0.998, 0.865, 0.998, 0.997, 0.998, 0.998, 0.998, 0.998, 0.998]	12.819
27143	C27143T|(membrane_glycoprotein:C621T(N207N))		2	1685	0.056	{'SRR26424950': 0.036, 'SRR26425053': 0.02}				0.056
27143	C27143T|(membrane_glycoprotein:C621T(N207N)) A27259C|(ORF6_protein:A58C(R20R))		2	1615	0.054	{'SRR26424950': 0.035, 'SRR26425053': 0.019}				0.054
27259	A27259C|(ORF6_protein:A58C(R20R))	linked:(1615, 0.054000000000000006), ubiq	3	175591	2.88	{'SRR26424950': 0.997, 'SRR26424955': 0.952, 'SRR26425053': 0.931}	10	9.97	[0.997, 1.0, 0.997, 0.997, 0.995, 0.997, 0.996, 0.997, 0.997, 0.997]	12.85
27259	A27259C|(ORF6_protein:A58C(R20R)) C27434T|(ORF7a_protein:C41T(T14I))		2	1102	0.043	{'SRR26424950': 0.032, 'SRR26425053': 0.011}				0.043
27286	C27286A|(ORF6_protein:C85A(L29I))		2	3157	0.042	{'SRR26424955': 0.033, 'SRR26425053': 0.009}				0.042
27291	T27291C|(ORF6_protein:T90C(D30D))		2	6063	0.11	{'SRR26424955': 0.045, 'SRR26425053': 0.065}				0.11
27382	G27382C|(ORF6_protein:GAT181-183CTC(D61L))	linked:(1149, 0.045), ubiq	3	80631	2.859	{'SRR26424950': 0.985, 'SRR26424955': 0.946, 'SRR26425053': 0.928}	9	8.489	[0.798, 0.986, 0.987, 0.977, 0.985, 0.986, 0.799, 0.986, 0.985]	11.348
27382	G27382C|(ORF6_protein:GAT181-183CTC(D61L)) C27434T|(ORF7a_protein:C41T(T14I))		2	1149	0.045	{'SRR26424950': 0.033, 'SRR26425053': 0.012}				0.045
27383	A27383T|(ORF6_protein:GAT181-183CTC(D61L))	linked:(1149, 0.045), ubiq	3	80631	2.859	{'SRR26424950': 0.985, 'SRR26424955': 0.946, 'SRR26425053': 0.928}	9	8.489	[0.798, 0.986, 0.987, 0.977, 0.985, 0.986, 0.799, 0.986, 0.985]	11.348
27383	A27383T|(ORF6_protein:GAT181-183CTC(D61L)) C27434T|(ORF7a_protein:C41T(T14I))		2	1149	0.045	{'SRR26424950': 0.033, 'SRR26425053': 0.012}				0.045
27384	T27384C|(ORF6_protein:GAT181-183CTC(D61L))	linked:(1149, 0.045), ubiq	3	80631	2.859	{'SRR26424950': 0.985, 'SRR26424955': 0.946, 'SRR26425053': 0.928}	9	8.489	[0.798, 0.986, 0.987, 0.977, 0.985, 0.986, 0.799, 0.986, 0.985]	11.348
27384	T27384C|(ORF6_protein:GAT181-183CTC(D61L)) C27434T|(ORF7a_protein:C41T(T14I))		2	1149	0.045	{'SRR26424950': 0.033, 'SRR26425053': 0.012}				0.045
27434	C27434T|(ORF7a_protein:C41T(T14I))		2	1164	0.046	{'SRR26424950': 0.034, 'SRR26425053': 0.012}				0.046
27459	G27459T|(ORF7a_protein:G66T(E22D))		2	2393	0.096	{'SRR26424955': 0.043, 'SRR26425053': 0.053}				0.096
27524	C27524T|(ORF7a_protein:C131T(S44L))		3	1969	0.065	{'SRR26424950': 0.024, 'SRR26424955': 0.027, 'SRR26425053': 0.014}				0.065
27638	T27638C|(ORF7a_protein:T245C(V82A))		2	2964	0.078	{'SRR26424955': 0.066, 'SRR26425053': 0.012}				0.078
27638	T27638C|(ORF7a_protein:T245C(V82A)) G27877T|(ORF7b:G122T(C41F))		2	2604	0.069	{'SRR26424955': 0.061, 'SRR26425053': 0.008}				0.069
27752	C27752T|(ORF7a_protein:C359T(T120I))		2	8128	0.206	{'SRR26424955': 0.173, 'SRR26425053': 0.033}				0.206
27847	C27847T|(ORF7b:C92T(S31L))		2	2985	0.048	{'SRR26424955': 0.039, 'SRR26425053': 0.009}				0.048
27847	C27847T|(ORF7b:C92T(S31L)) G27877T|(ORF7b:G122T(C41F))		2	2936	0.046	{'SRR26424955': 0.038, 'SRR26425053': 0.008}				0.046
27874	C27874T|(ORF7b:C119T(T40I))		2	10287	0.164	{'SRR26424955': 0.132, 'SRR26425053': 0.032}	1	0.006	[0.006]	0.17
27877	G27877T|(ORF7b:G122T(C41F))	linked:(2936, 0.046)	2	3583	0.057	{'SRR26424955': 0.046, 'SRR26425053': 0.011}	1	0.041	[0.041]	0.098
27893	C27893T		2	7360	0.117	{'SRR26424955': 0.086, 'SRR26425053': 0.031}				0.117
27915	G27915T|(ORF8_protein:G22T(G8*))	linked:(1155, 0.053000000000000005)	3	141167	2.683	{'SRR26424950': 0.942, 'SRR26424955': 0.836, 'SRR26425053': 0.905}	9	8.242	[0.998, 0.779, 0.997, 0.897, 0.973, 0.656, 0.997, 0.997, 0.948]	10.925
27915	G27915T|(ORF8_protein:G22T(G8*)) A28081G|(ORF8_protein:A188G(D63G))		2	1155	0.053	{'SRR26424950': 0.034, 'SRR26424955': 0.019}				0.053
28081	A28081G|(ORF8_protein:A188G(D63G))		2	1207	0.056	{'SRR26424950': 0.036, 'SRR26424955': 0.02}				0.056
28248	GATTTC28248-28253del|(ORF8_protein:355-360del(DF119-120del))		2	24794	0.172	{'SRR26424955': 0.135, 'SRR26425053': 0.037}				0.172
28271	A28271T	linked:(5182, 0.039)	3	398968	2.77	{'SRR26424950': 0.999, 'SRR26424955': 0.836, 'SRR26425053': 0.935}	9	8.991	[0.999, 1.0, 0.999, 0.999, 0.999, 0.999, 0.998, 0.999, 0.999]	11.761
28271	A28271C		2	6379	0.047	{'SRR26424955': 0.027, 'SRR26425053': 0.02}				0.047
28271	A28271-28271del		2	25440	0.178	{'SRR26424955': 0.135, 'SRR26425053': 0.043}				0.178
28271	A28271C C28311T|(nucleocapsid_phosphoprotein:C38T(P13L))		2	6342	0.047	{'SRR26424955': 0.027, 'SRR26425053': 0.02}				0.047
28271	A28271C GAGAACGCA28362-28370del|(nucleocapsid_phosphoprotein:GGAGAACGCAGT88-99GGTdel(GERS30-33Gdel))		2	6328	0.047	{'SRR26424955': 0.027, 'SRR26425053': 0.02}				0.047
28271	A28271T C28471T|(nucleocapsid_phosphoprotein:C198T(F66F))		2	5182	0.039	{'SRR26424955': 0.028, 'SRR26425053': 0.011}				0.039
28311	C28311T|(nucleocapsid_phosphoprotein:C38T(P13L))	linked:(6342, 0.047)	3	403254	2.803	{'SRR26424950': 0.994, 'SRR26424955': 0.859, 'SRR26425053': 0.95}	9	8.953	[0.994, 1.0, 0.994, 0.994, 0.994, 0.993, 0.996, 0.994, 0.994]	11.756
28311	C28311T|(nucleocapsid_phosphoprotein:C38T(P13L)) C28471T|(nucleocapsid_phosphoprotein:C198T(F66F))		2	5179	0.039	{'SRR26424955': 0.028, 'SRR26425053': 0.011}				0.039
28362	GAGAACGCA28362-28370del|(nucleocapsid_phosphoprotein:GGAGAACGCAGT88-99GGTdel(GERS30-33Gdel))	linked:(6328, 0.047)	3	400321	2.785	{'SRR26424950': 0.98, 'SRR26424955': 0.86, 'SRR26425053': 0.945}	9	8.924	[0.995, 1.0, 0.994, 0.966, 0.994, 0.994, 0.991, 0.995, 0.995]	11.709
28362	GAGAACGCA28362-28370del|(nucleocapsid_phosphoprotein:GGAGAACGCAGT88-99GGTdel(GERS30-33Gdel)) C28471T|(nucleocapsid_phosphoprotein:C198T(F66F))		2	5207	0.039	{'SRR26424955': 0.028, 'SRR26425053': 0.011}				0.039
28461	A28461G|(nucleocapsid_phosphoprotein:A188G(D63G))		2	5257	0.038	{'SRR26424955': 0.03, 'SRR26425053': 0.008}				0.038
28471	C28471T|(nucleocapsid_phosphoprotein:C198T(F66F))		2	5241	0.039	{'SRR26424955': 0.028, 'SRR26425053': 0.011}				0.039
28881	G28881A|(nucleocapsid_phosphoprotein:G608A(R203K))		2	1225	0.04	{'SRR26424955': 0.029, 'SRR26425053': 0.011}				0.04
28881	G28881T|(nucleocapsid_phosphoprotein:G608T(R203M))		2	3262	0.106	{'SRR26424955': 0.076, 'SRR26425053': 0.03}				0.106
28881	G28881A|(nucleocapsid_phosphoprotein:AGG607-609AAA(R203K))	linked:(1021, 0.036000000000000004)	3	82634	2.78	{'SRR26424950': 0.974, 'SRR26424955': 0.872, 'SRR26425053': 0.934}	9	8.772	[0.974, 0.975, 0.976, 0.968, 0.975, 0.975, 0.978, 0.976, 0.975]	11.552
28881	G28881A|(nucleocapsid_phosphoprotein:AGG607-609AAA(R203K)) A29020G|(nucleocapsid_phosphoprotein:A747G(K249K))		2	1021	0.036	{'SRR26424950': 0.025, 'SRR26425053': 0.011}				0.036
28881	G28881T|(nucleocapsid_phosphoprotein:G608T(R203M)) C29171T|(nucleocapsid_phosphoprotein:C898T(H300Y))		2	2762	0.092	{'SRR26424955': 0.07, 'SRR26425053': 0.022}				0.092
28882	G28882A|(nucleocapsid_phosphoprotein:AGG607-609AAA(R203K))	linked:(1021, 0.036000000000000004)	3	82634	2.78	{'SRR26424950': 0.974, 'SRR26424955': 0.872, 'SRR26425053': 0.934}	9	8.772	[0.974, 0.975, 0.976, 0.968, 0.975, 0.975, 0.978, 0.976, 0.975]	11.552
28882	G28882A|(nucleocapsid_phosphoprotein:AGG607-609AAA(R203K)) A29020G|(nucleocapsid_phosphoprotein:A747G(K249K))		2	1021	0.036	{'SRR26424950': 0.025, 'SRR26425053': 0.011}				0.036
28883	G28883C|(nucleocapsid_phosphoprotein:G610C(G204R))	linked:(1043, 0.037)	3	84488	2.843	{'SRR26424950': 0.997, 'SRR26424955': 0.891, 'SRR26425053': 0.955}	9	8.575	[0.611, 0.997, 0.997, 0.985, 0.998, 0.997, 0.996, 0.997, 0.997]	11.418
28883	G28883C|(nucleocapsid_phosphoprotein:G610C(G204R)) A29020G|(nucleocapsid_phosphoprotein:A747G(K249K))		2	1043	0.037	{'SRR26424950': 0.026, 'SRR26425053': 0.011}				0.037
28887	C28887A|(nucleocapsid_phosphoprotein:C614A(T205N))		2	3341	0.109	{'SRR26424955': 0.078, 'SRR26425053': 0.031}				0.109
28887	C28887A|(nucleocapsid_phosphoprotein:C614A(T205N)) C29171T|(nucleocapsid_phosphoprotein:C898T(H300Y))		2	2822	0.094	{'SRR26424955': 0.071, 'SRR26425053': 0.023}				0.094
28916	G28916T|(nucleocapsid_phosphoprotein:G643T(G215C))		2	4602	0.15	{'SRR26424955': 0.107, 'SRR26425053': 0.043}				0.15
28934	T28934G|(nucleocapsid_phosphoprotein:T661G(L221V))		2	4801	0.15	{'SRR26424955': 0.107, 'SRR26425053': 0.043}				0.15
29020	A29020G|(nucleocapsid_phosphoprotein:A747G(K249K))		2	1108	0.038	{'SRR26424950': 0.026, 'SRR26425053': 0.012}				0.038
29134	G29134A|(nucleocapsid_phosphoprotein:G861A(G287G))		2	3370	0.11	{'SRR26424955': 0.079, 'SRR26425053': 0.031}				0.11
29134	G29134A|(nucleocapsid_phosphoprotein:G861A(G287G)) C29171T|(nucleocapsid_phosphoprotein:C898T(H300Y))		2	3248	0.107	{'SRR26424955': 0.078, 'SRR26425053': 0.029}				0.107
29171	C29171T|(nucleocapsid_phosphoprotein:C898T(H300Y))	linked:(3248, 0.107)	2	3335	0.014	{'SRR26424955': 0.008, 'SRR26425053': 0.006}				0.014
29227	G29227T|(nucleocapsid_phosphoprotein:G954T(S318S))		2	11409	0.047	{'SRR26424950': 0.012, 'SRR26424955': 0.035}				0.047
29227	G29227T|(nucleocapsid_phosphoprotein:G954T(S318S)) A29510C|(nucleocapsid_phosphoprotein:A1237C(S413R))		2	10663	0.044	{'SRR26424950': 0.012, 'SRR26424955': 0.032}				0.044
29402	G29402T|(nucleocapsid_phosphoprotein:G1129T(D377Y))	linked:(19151, 0.08299999999999999)	3	25824	0.115	{'SRR26424950': 0.009, 'SRR26424955': 0.078, 'SRR26425053': 0.028}	1	0.035	[0.035]	0.15
29402	G29402T|(nucleocapsid_phosphoprotein:G1129T(D377Y)) G29427A|(nucleocapsid_phosphoprotein:G1154A(R385K))		3	19151	0.083	{'SRR26424950': 0.009, 'SRR26424955': 0.059, 'SRR26425053': 0.015}				0.083
29427	G29427A|(nucleocapsid_phosphoprotein:G1154A(R385K))		3	19402	0.084	{'SRR26424950': 0.009, 'SRR26424955': 0.059, 'SRR26425053': 0.016}				0.084
29510	A29510C|(nucleocapsid_phosphoprotein:A1237C(S413R))	linked:(10663, 0.044)	3	1126281	2.819	{'SRR26424950': 0.977, 'SRR26424955': 0.902, 'SRR26425053': 0.94}	10	9.971	[0.998, 0.998, 0.998, 0.998, 0.99, 0.998, 0.998, 0.997, 0.998, 0.998]	12.79
29732	C29732A		3	14744	0.082	{'SRR26424950': 0.003, 'SRR26424955': 0.065, 'SRR26425053': 0.014}				0.082
29732	C29732A C29769T		3	14089	0.08	{'SRR26424950': 0.002, 'SRR26424955': 0.064, 'SRR26425053': 0.014}				0.08
29736	GGCCACGCGGAGTACGATCGAGTGTACAGTG29736-29766del		3	18554	0.109	{'SRR26424950': 0.002, 'SRR26424955': 0.077, 'SRR26425053': 0.03}				0.109
29769	C29769T	linked:(14089, 0.08)	3	19973	0.115	{'SRR26424950': 0.009, 'SRR26424955': 0.077, 'SRR26425053': 0.029}	1	0.055	[0.055]	0.17

## Sheet: CH-1
	6 positive samples, 12 negative samples
Position	Variant	Type	Positive Sample Count	Pos Count	Positive Abundance Sum	Pos Abundances	Neg Samp Count	Neg Abund Sum	Neg Abund	Total Abund Sum
2109	A2109C|(ORF1ab_polyprotein:A1844C(N615T))|(ORF1a_polyprotein:A1844C(N615T))		2	184	0.46	{'ERR9862222': 0.004, 'ERR9862099': 0.456}				0.46
2376	A2376G|(ORF1ab_polyprotein:A2111G(N704S))|(ORF1a_polyprotein:A2111G(N704S))		3	11	0.672	{'ERR9862449': 0.002, 'ERR9862222': 0.003, 'ERR9862099': 0.667}				0.672
2406	A2406G|(ORF1ab_polyprotein:A2141G(K714R))|(ORF1a_polyprotein:A2141G(K714R))		3	779	0.983	{'ERR9862449': 0.001, 'ERR9862221': 0.005, 'ERR9862222': 0.977}	1	0.002	[0.002]	0.985
2411	T2411A|(ORF1ab_polyprotein:T2146A(L716M))|(ORF1a_polyprotein:T2146A(L716M))		2	13	0.67	{'ERR9862449': 0.003, 'ERR9862099': 0.667}	3	0.014	[0.005, 0.004, 0.005]	0.684
2706	C2706T|(ORF1ab_polyprotein:C2441T(T814I))|(ORF1a_polyprotein:C2441T(T814I))		2	49	1.425	{'ERR9862221': 0.425, 'ERR9861977': 1.0}				1.425
3037	C3037T|(ORF1ab_polyprotein:C2772T(F924F))|(ORF1a_polyprotein:C2772T(F924F))	linked:(930, 0.55)	6	36360	5.679	{'ERR9862449': 0.96, 'ERR9862221': 0.991, 'ERR9862222': 0.99, 'ERR9862099': 0.75, 'ERR9861977': 0.988, 'ERR9861936': 1.0}	10	8.428	[0.946, 0.922, 0.571, 0.99, 0.783, 0.81, 0.714, 0.994, 0.733, 0.965]	14.107
3037	C3037T|(ORF1ab_polyprotein:C2772T(F924F))|(ORF1a_polyprotein:C2772T(F924F)) G3152T|(ORF1ab_polyprotein:G2887T(G963C))|(ORF1a_polyprotein:G2887T(G963C))		2	930	0.55	{'ERR9862449': 0.001, 'ERR9861977': 0.549}	1	0.001	[0.001]	0.551
3096	C3096T|(ORF1ab_polyprotein:C2831T(S944L))|(ORF1a_polyprotein:C2831T(S944L))		2	733	0.443	{'ERR9862221': 0.001, 'ERR9861977': 0.442}	1	0.004	[0.004]	0.447
3152	G3152T|(ORF1ab_polyprotein:G2887T(G963C))|(ORF1a_polyprotein:G2887T(G963C))		2	956	0.393	{'ERR9862449': 0.002, 'ERR9861977': 0.391}	2	0.003	[0.001, 0.002]	0.396
3582	G3582A|(ORF1ab_polyprotein:G3317A(S1106N))|(ORF1a_polyprotein:G3317A(S1106N))		2	398	0.585	{'ERR9862449': 0.002, 'ERR9861977': 0.583}				0.585
3992	C3992A|(ORF1ab_polyprotein:C3727A(L1243M))|(ORF1a_polyprotein:C3727A(L1243M))		2	356	0.989	{'ERR9862222': 0.003, 'ERR9861936': 0.986}	1	0.018	[0.018]	1.007
4354	G4354T|(ORF1ab_polyprotein:G4089T(E1363D))|(ORF1a_polyprotein:G4089T(E1363D))		3	4210	0.381	{'ERR9862449': 0.002, 'ERR9861977': 0.377, 'ERR9861936': 0.002}	2	0.009	[0.007, 0.002]	0.39
4861	T4861G|(ORF1ab_polyprotein:T4596G(D1532E))|(ORF1a_polyprotein:T4596G(D1532E))		3	101	0.757	{'ERR9862449': 0.005, 'ERR9862221': 0.002, 'ERR9861936': 0.75}	2	0.007	[0.006, 0.001]	0.764
5339	C5339T|(ORF1ab_polyprotein:C5074T(P1692S))|(ORF1a_polyprotein:C5074T(P1692S))		2	4860	1.902	{'ERR9862099': 0.91, 'ERR9861977': 0.992}	1	0.001	[0.001]	1.903
5388	C5388A|(ORF1ab_polyprotein:C5123A(A1708D))|(ORF1a_polyprotein:C5123A(A1708D))	linked:(1733, 0.424)	4	19620	2.866	{'ERR9862449': 0.8, 'ERR9862221': 0.988, 'ERR9862222': 0.991, 'ERR9862099': 0.087}	7	4.014	[0.007, 0.577, 0.667, 0.684, 0.682, 0.997, 0.4]	6.88
5388	C5388A|(ORF1ab_polyprotein:C5123A(A1708D))|(ORF1a_polyprotein:C5123A(A1708D)) G5447A|(ORF1ab_polyprotein:G5182A(V1728I))|(ORF1a_polyprotein:G5182A(V1728I))		2	1733	0.424	{'ERR9862221': 0.001, 'ERR9862222': 0.423}				0.424
5447	G5447A|(ORF1ab_polyprotein:G5182A(V1728I))|(ORF1a_polyprotein:G5182A(V1728I))		3	1751	0.427	{'ERR9862221': 0.002, 'ERR9862222': 0.424, 'ERR9861936': 0.001}				0.427
5698	T5698A|(ORF1ab_polyprotein:T5433A(P1811P))|(ORF1a_polyprotein:T5433A(P1811P))		2	1139	0.477	{'ERR9862221': 0.002, 'ERR9861977': 0.475}				0.477
6094	G6094T|(ORF1ab_polyprotein:G5829T(Q1943H))|(ORF1a_polyprotein:G5829T(Q1943H))		2	432	0.365	{'ERR9862449': 0.007, 'ERR9861977': 0.358}	1	0.013	[0.013]	0.378
6110	A6110G|(ORF1ab_polyprotein:A5845G(K1949E))|(ORF1a_polyprotein:A5845G(K1949E))		2	1190	1.721	{'ERR9862099': 0.733, 'ERR9861977': 0.988}				1.721
6939	A6939G|(ORF1ab_polyprotein:A6674G(K2225R))|(ORF1a_polyprotein:A6674G(K2225R))		2	16	2	{'ERR9862099': 1.0, 'ERR9861977': 1.0}				2
7740	A7740C|(ORF1ab_polyprotein:A7475C(D2492A))|(ORF1a_polyprotein:A7475C(D2492A))		3	8	1.003	{'ERR9862222': 0.001, 'ERR9862099': 1.0, 'ERR9861936': 0.002}	1	0.007	[0.007]	1.01
7760	G7760T|(ORF1ab_polyprotein:G7495T(G2499C))|(ORF1a_polyprotein:G7495T(G2499C))		5	18	1.281	{'ERR9862449': 0.003, 'ERR9862221': 0.273, 'ERR9862222': 0.002, 'ERR9862099': 1.0, 'ERR9861936': 0.003}	1	0.034	[0.034]	1.315
7821	C7821T|(ORF1ab_polyprotein:C7556T(S2519F))|(ORF1a_polyprotein:C7556T(S2519F))		3	14	0.671	{'ERR9862099': 0.667, 'ERR9861977': 0.001, 'ERR9861936': 0.003}				0.671
8696	G8696T|(ORF1ab_polyprotein:G8431T(A2811S))|(ORF1a_polyprotein:G8431T(A2811S))		3	8	0.67	{'ERR9862222': 0.002, 'ERR9862099': 0.667, 'ERR9861977': 0.001}				0.67
9430	C9430T|(ORF1ab_polyprotein:C9165T(I3055I))|(ORF1a_polyprotein:C9165T(I3055I))		4	5786	1.46	{'ERR9862221': 0.464, 'ERR9862222': 0.001, 'ERR9862099': 0.002, 'ERR9861977': 0.993}				1.46
9927	T9927G|(ORF1ab_polyprotein:T9662G(M3221R))|(ORF1a_polyprotein:T9662G(M3221R))		3	6	0.672	{'ERR9862221': 0.003, 'ERR9862222': 0.002, 'ERR9862099': 0.667}	1	0.003	[0.003]	0.675
9969	C9969A|(ORF1ab_polyprotein:C9704A(A3235E))|(ORF1a_polyprotein:C9704A(A3235E))		3	8	0.674	{'ERR9862221': 0.003, 'ERR9862222': 0.004, 'ERR9862099': 0.667}				0.674
10127	A10127C|(ORF1ab_polyprotein:A9862C(T3288P))|(ORF1a_polyprotein:A9862C(T3288P))		3	50	1.002	{'ERR9862221': 0.001, 'ERR9862222': 0.001, 'ERR9861936': 1.0}	1	0.002	[0.002]	1.004
11001	C11001T|(ORF1ab_polyprotein:C10736T(T3579I))|(ORF1a_polyprotein:C10736T(T3579I))		4	5643	2.27	{'ERR9862449': 0.14, 'ERR9862221': 0.141, 'ERR9862099': 1.0, 'ERR9861977': 0.989}	1	0.002	[0.002]	2.272
11375	G11375A|(ORF1ab_polyprotein:G11110A(G3704S))|(ORF1a_polyprotein:G11110A(G3704S))		4	8047	2.178	{'ERR9862449': 0.124, 'ERR9862222': 0.057, 'ERR9862099': 1.0, 'ERR9861977': 0.997}	1	0.012	[0.012]	2.19
17966	C17966A|(ORF1ab_polyprotein:C17702A(S5901Y))		3	15	0.603	{'ERR9862449': 0.6, 'ERR9862222': 0.001, 'ERR9861977': 0.002}				0.603
18777	A18777T|(ORF1ab_polyprotein:A18513T(Q6171H))		3	756	0.679	{'ERR9862449': 0.01, 'ERR9861977': 0.002, 'ERR9861936': 0.667}	2	0.011	[0.01, 0.001]	0.69
20268	A20268G|(ORF1ab_polyprotein:A20004G(L6668L))		2	23	1.947	{'ERR9862099': 1.0, 'ERR9861977': 0.947}				1.947
21575	C21575T|(surface_glycoprotein:C13T(L5F))		2	265	1.299	{'ERR9862221': 0.829, 'ERR9862222': 0.47}				1.299
21991	TTA21991-21993del|(surface_glycoprotein:GTTTAT427-432GTTdel(VY143-144Vdel))	linked:(791, 2.169)	6	45487	5.334	{'ERR9862449': 0.861, 'ERR9862221': 0.996, 'ERR9862222': 0.994, 'ERR9862099': 0.994, 'ERR9861977': 0.489, 'ERR9861936': 1.0}	3	2.994	[1.0, 0.994, 1.0]	8.328
21991	TTA21991-21993del|(surface_glycoprotein:GTTTAT427-432GTTdel(VY143-144Vdel)) G22021A|(surface_glycoprotein:G459A(M153I))		3	791	2.169	{'ERR9862099': 0.686, 'ERR9861977': 0.483, 'ERR9861936': 1.0}				2.169
21991	TTA21991-21993del|(surface_glycoprotein:GTTTAT427-432GTTdel(VY143-144Vdel)) G22104A|(surface_glycoprotein:G542A(G181E))		3	787	2.147	{'ERR9862099': 0.686, 'ERR9861977': 0.479, 'ERR9861936': 0.982}				2.147
21991	TTA21991-21993del|(surface_glycoprotein:GTTTAT427-432GTTdel(VY143-144Vdel)) G22317A|(surface_glycoprotein:G755A(G252D))		3	766	2.075	{'ERR9862099': 0.677, 'ERR9861977': 0.46, 'ERR9861936': 0.938}				2.075
21991	TTA21991-21993del|(surface_glycoprotein:GTTTAT427-432GTTdel(VY143-144Vdel)) A22206G|(surface_glycoprotein:A644G(D215G))		2	118	1.003	{'ERR9861977': 0.012, 'ERR9861936': 0.991}				1.003
22021	G22021A|(surface_glycoprotein:G459A(M153I))		3	908	2.404	{'ERR9862099': 0.693, 'ERR9861977': 0.711, 'ERR9861936': 1.0}				2.404
22104	G22104A|(surface_glycoprotein:G542A(G181E))		3	931	2.368	{'ERR9862099': 0.691, 'ERR9861977': 0.702, 'ERR9861936': 0.975}				2.368
22206	A22206G|(surface_glycoprotein:A644G(D215G))		2	258	1.25	{'ERR9861977': 0.275, 'ERR9861936': 0.975}				1.25
22304	T22304C|(surface_glycoprotein:T742C(Y248H))		4	186	0.388	{'ERR9862449': 0.045, 'ERR9862221': 0.068, 'ERR9862222': 0.007, 'ERR9861977': 0.268}				0.388
22317	G22317A|(surface_glycoprotein:G755A(G252D))		5	1082	2.716	{'ERR9862449': 0.253, 'ERR9862221': 0.036, 'ERR9862099': 0.701, 'ERR9861977': 0.732, 'ERR9861936': 0.994}				2.716
22317	G22317A|(surface_glycoprotein:G755A(G252D)) A22600C|(surface_glycoprotein:A1038C(R346S))		4	75	2.758	{'ERR9862221': 0.233, 'ERR9862099': 1.0, 'ERR9861977': 0.545, 'ERR9861936': 0.98}				2.758
22599	G22599T|(surface_glycoprotein:G1037T(R346I))		3	381	1.025	{'ERR9862449': 0.077, 'ERR9862221': 0.048, 'ERR9861977': 0.9}	1	0.001	[0.001]	1.026
22600	A22600C|(surface_glycoprotein:A1038C(R346S))	linked:(75, 2.758)	5	105	1.091	{'ERR9862449': 0.017, 'ERR9862221': 0.03, 'ERR9862099': 0.008, 'ERR9861977': 0.068, 'ERR9861936': 0.968}	1	0.174	[0.174]	1.265
22600	A22600C|(surface_glycoprotein:A1038C(R346S)) A22812C|(surface_glycoprotein:A1250C(K417T))		2	18	0.792	{'ERR9861977': 0.023, 'ERR9861936': 0.769}				0.792
22812	A22812C|(surface_glycoprotein:A1250C(K417T))		3	354	0.846	{'ERR9862221': 0.007, 'ERR9861977': 0.766, 'ERR9861936': 0.073}				0.846
22896	T22896G|(surface_glycoprotein:T1334G(V445G))		4	311	1.289	{'ERR9862449': 0.004, 'ERR9862099': 0.122, 'ERR9861977': 0.219, 'ERR9861936': 0.944}	1	0.002	[0.002]	1.291
22896	T22896G|(surface_glycoprotein:T1334G(V445G)) T22942G|(surface_glycoprotein:T1380G(N460K))		3	308	2.949	{'ERR9862099': 0.98, 'ERR9861977': 0.969, 'ERR9861936': 1.0}				2.949
22896	T22896G|(surface_glycoprotein:T1334G(V445G)) A23063T|(surface_glycoprotein:A1501T(N501Y))		3	296	2.889	{'ERR9862099': 0.98, 'ERR9861977': 0.957, 'ERR9861936': 0.952}				2.889
22910	A22910G|(surface_glycoprotein:A1348G(N450D))		6	640	3.457	{'ERR9862449': 0.097, 'ERR9862221': 0.326, 'ERR9862222': 0.065, 'ERR9862099': 1.0, 'ERR9861977': 0.969, 'ERR9861936': 1.0}				3.457
22910	A22910G|(surface_glycoprotein:A1348G(N450D)) A23063T|(surface_glycoprotein:A1501T(N501Y))		6	614	3.353	{'ERR9862449': 0.078, 'ERR9862221': 0.321, 'ERR9862222': 0.065, 'ERR9862099': 0.98, 'ERR9861977': 0.957, 'ERR9861936': 0.952}				3.353
22910	A22910G|(surface_glycoprotein:A1348G(N450D)) T22942G|(surface_glycoprotein:T1380G(N460K))		5	580	3.336	{'ERR9862221': 0.324, 'ERR9862222': 0.063, 'ERR9862099': 0.98, 'ERR9861977': 0.969, 'ERR9861936': 1.0}				3.336
22942	T22942G|(surface_glycoprotein:T1380G(N460K))	linked:(598, 3.322)	5	616	3.346	{'ERR9862221': 0.331, 'ERR9862222': 0.066, 'ERR9862099': 0.98, 'ERR9861977': 0.969, 'ERR9861936': 1.0}	2	0.438	[0.105, 0.333]	3.784
22942	T22942G|(surface_glycoprotein:T1380G(N460K)) G23006A|(surface_glycoprotein:G1444A(G482S))		5	598	3.322	{'ERR9862221': 0.317, 'ERR9862222': 0.062, 'ERR9862099': 0.98, 'ERR9861977': 0.969, 'ERR9861936': 0.994}				3.322
22942	T22942G|(surface_glycoprotein:T1380G(N460K)) G23012A|(surface_glycoprotein:G1450A(E484K))		5	597	3.322	{'ERR9862221': 0.317, 'ERR9862222': 0.062, 'ERR9862099': 0.98, 'ERR9861977': 0.969, 'ERR9861936': 0.994}				3.322
22942	T22942G|(surface_glycoprotein:T1380G(N460K)) G23016A|(surface_glycoprotein:G1454A(G485D))		5	597	3.316	{'ERR9862221': 0.317, 'ERR9862222': 0.062, 'ERR9862099': 0.98, 'ERR9861977': 0.969, 'ERR9861936': 0.988}				3.316
22942	T22942G|(surface_glycoprotein:T1380G(N460K)) T23042C|(surface_glycoprotein:T1480C(S494P))		5	594	3.313	{'ERR9862221': 0.315, 'ERR9862222': 0.061, 'ERR9862099': 0.98, 'ERR9861977': 0.969, 'ERR9861936': 0.988}				3.313
22942	T22942G|(surface_glycoprotein:T1380G(N460K)) A23055G|(surface_glycoprotein:A1493G(Q498R))		3	298	2.901	{'ERR9862099': 0.98, 'ERR9861977': 0.957, 'ERR9861936': 0.964}				2.901
22942	T22942G|(surface_glycoprotein:T1380G(N460K)) T23019C|(surface_glycoprotein:T1457C(F486S))		2	226	1.619	{'ERR9861977': 0.625, 'ERR9861936': 0.994}				1.619
23006	G23006A|(surface_glycoprotein:G1444A(G482S))		5	613	3.299	{'ERR9862221': 0.32, 'ERR9862222': 0.064, 'ERR9862099': 0.961, 'ERR9861977': 0.96, 'ERR9861936': 0.994}				3.299
23006	G23006A|(surface_glycoprotein:G1444A(G482S)) A23063T|(surface_glycoprotein:A1501T(N501Y))		5	599	3.312	{'ERR9862221': 0.32, 'ERR9862222': 0.064, 'ERR9862099': 0.98, 'ERR9861977': 0.978, 'ERR9861936': 0.97}				3.312
23012	G23012A|(surface_glycoprotein:G1450A(E484K))		6	672	3.411	{'ERR9862449': 0.093, 'ERR9862221': 0.32, 'ERR9862222': 0.064, 'ERR9862099': 0.98, 'ERR9861977': 0.96, 'ERR9861936': 0.994}	1	0.002	[0.002]	3.413
23012	G23012A|(surface_glycoprotein:G1450A(E484K)) A23063T|(surface_glycoprotein:A1501T(N501Y))		6	648	3.397	{'ERR9862449': 0.091, 'ERR9862221': 0.32, 'ERR9862222': 0.064, 'ERR9862099': 0.98, 'ERR9861977': 0.978, 'ERR9861936': 0.964}				3.397
23016	G23016A|(surface_glycoprotein:G1454A(G485D))		5	613	3.307	{'ERR9862221': 0.32, 'ERR9862222': 0.064, 'ERR9862099': 0.98, 'ERR9861977': 0.96, 'ERR9861936': 0.983}				3.307
23016	G23016A|(surface_glycoprotein:G1454A(G485D)) A23063T|(surface_glycoprotein:A1501T(N501Y))		5	599	3.306	{'ERR9862221': 0.32, 'ERR9862222': 0.064, 'ERR9862099': 0.98, 'ERR9861977': 0.978, 'ERR9861936': 0.964}				3.306
23019	T23019C|(surface_glycoprotein:T1457C(F486S))		3	234	1.588	{'ERR9862222': 0.001, 'ERR9861977': 0.61, 'ERR9861936': 0.977}				1.588
23019	T23019C|(surface_glycoprotein:T1457C(F486S)) A23063T|(surface_glycoprotein:A1501T(N501Y))		2	219	1.592	{'ERR9861977': 0.634, 'ERR9861936': 0.958}				1.592
23042	T23042C|(surface_glycoprotein:T1480C(S494P))		6	669	3.412	{'ERR9862449': 0.091, 'ERR9862221': 0.317, 'ERR9862222': 0.064, 'ERR9862099': 0.98, 'ERR9861977': 0.96, 'ERR9861936': 1.0}	1	0.002	[0.002]	3.414
23042	T23042C|(surface_glycoprotein:T1480C(S494P)) A23063T|(surface_glycoprotein:A1501T(N501Y))		6	648	3.404	{'ERR9862449': 0.089, 'ERR9862221': 0.317, 'ERR9862222': 0.064, 'ERR9862099': 0.98, 'ERR9861977': 0.978, 'ERR9861936': 0.976}				3.404
23055	A23055G|(surface_glycoprotein:A1493G(Q498R))		3	308	2.969	{'ERR9862099': 0.98, 'ERR9861977': 0.989, 'ERR9861936': 1.0}				2.969
23055	A23055G|(surface_glycoprotein:A1493G(Q498R)) A23063T|(surface_glycoprotein:A1501T(N501Y))		3	303	2.934	{'ERR9862099': 0.98, 'ERR9861977': 0.978, 'ERR9861936': 0.976}				2.934
23063	A23063T|(surface_glycoprotein:A1501T(N501Y))	linked:(648, 3.397), ubiq	6	3988	5.819	{'ERR9862449': 0.881, 'ERR9862221': 0.989, 'ERR9862222': 0.995, 'ERR9862099': 1.0, 'ERR9861977': 0.978, 'ERR9861936': 0.976}	6	4.666	[0.458, 0.941, 0.667, 0.75, 0.857, 0.993]	10.485
24047	G24047A|(surface_glycoprotein:G2485A(A829T))		2	657	0.783	{'ERR9861977': 0.445, 'ERR9861936': 0.338}				0.783
24378	C24378T|(surface_glycoprotein:C2816T(S939F))		2	15163	1.165	{'ERR9862449': 0.172, 'ERR9861977': 0.993}				1.165
25049	G25049A|(surface_glycoprotein:G3487A(D1163N))		2	5360	0.619	{'ERR9861977': 0.103, 'ERR9861936': 0.516}				0.619
25050	A25050T|(surface_glycoprotein:A3488T(D1163V))		2	13545	0.346	{'ERR9861977': 0.345, 'ERR9861936': 0.001}	2	0.006	[0.003, 0.003]	0.352
25170	T25170C|(surface_glycoprotein:T3608C(L1203P))		2	2363	0.696	{'ERR9861977': 0.695, 'ERR9861936': 0.001}				0.696
25244	GTAATG25244-25249del|(surface_glycoprotein:3682-3687del(VM1228-1229del))		4	5496	2.177	{'ERR9862221': 0.367, 'ERR9862099': 0.994, 'ERR9861977': 0.293, 'ERR9861936': 0.523}				2.177
25277	A25277T|(surface_glycoprotein:A3715T(S1239C))		2	3206	1.291	{'ERR9862099': 0.998, 'ERR9861977': 0.293}	1	0.008	[0.008]	1.299
25339	C25339T|(surface_glycoprotein:C3777T(D1259D))		2	8574	0.656	{'ERR9861977': 0.14, 'ERR9861936': 0.516}	2	0.003	[0.001, 0.002]	0.659
25731	C25731T|(ORF3a_protein:C339T(Y113Y))		3	1418	2.47	{'ERR9862221': 0.488, 'ERR9862099': 0.993, 'ERR9861977': 0.989}				2.47
26257	G26257A|(envelope_protein:G13A(V5I))		2	213	0.434	{'ERR9862221': 0.139, 'ERR9861977': 0.295}				0.434
27577	C27577T|(ORF7a_protein:C184T(Q62*))		2	7	0.586	{'ERR9862221': 0.5, 'ERR9862222': 0.086}				0.586
28051	A28051G|(ORF8_protein:A158G(K53R))		3	967	0.535	{'ERR9862099': 0.149, 'ERR9861977': 0.037, 'ERR9861936': 0.349}	1	0.002	[0.002]	0.537
28833	C28833T|(nucleocapsid_phosphoprotein:C560T(S187L))		3	918	1.578	{'ERR9862221': 0.05, 'ERR9862099': 0.552, 'ERR9861977': 0.976}	2	0.012	[0.009, 0.003]	1.59
29758	T29758G		6	39467	2.204	{'ERR9862449': 0.001, 'ERR9862221': 0.222, 'ERR9862222': 0.104, 'ERR9862099': 0.647, 'ERR9861977': 0.896, 'ERR9861936': 0.334}	10	0.055	[0.001, 0.008, 0.004, 0.024, 0.005, 0.004, 0.001, 0.002, 0.002, 0.004]	2.259

## Sheet: CO-1
	5 positive samples, 10 negative samples
Position	Variant	Type	Positive Sample Count	Pos Count	Positive Abundance Sum	Pos Abundances	Neg Samp Count	Neg Abund Sum	Neg Abund	Total Abund Sum
241	C241T	ubiq	5	3871	4.972	{'SRR22710251': 1.0, 'SRR22710252': 1.0, 'SRR22710023': 0.994, 'SRR22878677': 1.0, 'SRR22710254': 0.978}	9	8.893	[0.999, 1.0, 0.992, 0.995, 0.998, 0.964, 1.0, 1.0, 0.945]	13.865
1563	G1563A|(ORF1ab_polyprotein:G1298A(C433Y))|(ORF1a_polyprotein:G1298A(C433Y))		3	525	0.261	{'SRR22710252': 0.007, 'SRR22710023': 0.013, 'SRR22878677': 0.241}				0.261
2254	A2254G|(ORF1ab_polyprotein:A1989G(Q663Q))|(ORF1a_polyprotein:A1989G(Q663Q))		4	269	0.609	{'SRR22710251': 0.221, 'SRR22710252': 0.128, 'SRR22710023': 0.015, 'SRR22878677': 0.245}	2	0.007	[0.004, 0.003]	0.616
3037	C3037T|(ORF1ab_polyprotein:C2772T(F924F))|(ORF1a_polyprotein:C2772T(F924F))	linked:(186, 0.601), ubiq	5	3126	4.977	{'SRR22710251': 0.997, 'SRR22710252': 0.998, 'SRR22710023': 0.998, 'SRR22878677': 0.995, 'SRR22710254': 0.989}	10	9.986	[1.0, 1.0, 1.0, 1.0, 0.993, 0.998, 0.998, 1.0, 1.0, 0.997]	14.963
3037	C3037T|(ORF1ab_polyprotein:C2772T(F924F))|(ORF1a_polyprotein:C2772T(F924F)) C3096T|(ORF1ab_polyprotein:C2831T(S944L))|(ORF1a_polyprotein:C2831T(S944L))		3	186	0.601	{'SRR22710251': 0.052, 'SRR22710252': 0.052, 'SRR22878677': 0.497}	2	0.014	[0.003, 0.011]	0.615
3096	C3096T|(ORF1ab_polyprotein:C2831T(S944L))|(ORF1a_polyprotein:C2831T(S944L))		3	236	0.408	{'SRR22710251': 0.042, 'SRR22710252': 0.024, 'SRR22878677': 0.342}	2	0.008	[0.001, 0.007]	0.416
3731	G3731A|(ORF1ab_polyprotein:G3466A(A1156T))|(ORF1a_polyprotein:G3466A(A1156T))		2	430	0.2	{'SRR22710023': 0.001, 'SRR22878677': 0.199}	1	0.002	[0.002]	0.202
4756	T4756G|(ORF1ab_polyprotein:T4491G(P1497P))|(ORF1a_polyprotein:T4491G(P1497P))		4	3193	0.517	{'SRR22710251': 0.051, 'SRR22710023': 0.002, 'SRR22878677': 0.414, 'SRR22710254': 0.05}				0.517
7178	G7178A|(ORF1ab_polyprotein:G6913A(E2305K))|(ORF1a_polyprotein:G6913A(E2305K))		2	20	0.296	{'SRR22710023': 0.001, 'SRR22878677': 0.295}				0.296
7372	T7372C|(ORF1ab_polyprotein:T7107C(I2369I))|(ORF1a_polyprotein:T7107C(I2369I))		2	811	0.247	{'SRR22710251': 0.246, 'SRR22710023': 0.001}				0.247
8915	T8915G|(ORF1ab_polyprotein:T8650G(F2884V))|(ORF1a_polyprotein:T8650G(F2884V))		3	29	0.378	{'SRR22710252': 0.125, 'SRR22710023': 0.042, 'SRR22878677': 0.211}				0.378
9042	C9042T|(ORF1ab_polyprotein:C8777T(S2926F))|(ORF1a_polyprotein:C8777T(S2926F))		3	195	0.495	{'SRR22710251': 0.043, 'SRR22710252': 0.045, 'SRR22878677': 0.407}				0.495
9042	C9042T|(ORF1ab_polyprotein:C8777T(S2926F))|(ORF1a_polyprotein:C8777T(S2926F)) G9053T|(ORF1ab_polyprotein:G8788T(V2930L))|(ORF1a_polyprotein:G8788T(V2930L))		3	165	0.492	{'SRR22710251': 0.036, 'SRR22710252': 0.039, 'SRR22878677': 0.417}				0.492
9053	G9053T|(ORF1ab_polyprotein:G8788T(V2930L))|(ORF1a_polyprotein:G8788T(V2930L))	linked:(165, 0.492)	5	5427	2.96	{'SRR22710251': 0.958, 'SRR22710252': 0.82, 'SRR22710023': 0.038, 'SRR22878677': 0.586, 'SRR22710254': 0.558}	6	4.19	[0.995, 0.491, 0.609, 0.872, 0.417, 0.806]	7.15
9451	C9451T|(ORF1ab_polyprotein:C9186T(Y3062Y))|(ORF1a_polyprotein:C9186T(Y3062Y))		2	9	0.29	{'SRR22710023': 0.004, 'SRR22878677': 0.286}				0.29
9560	T9560C|(ORF1ab_polyprotein:T9295C(S3099P))|(ORF1a_polyprotein:T9295C(S3099P))		2	277	0.352	{'SRR22710023': 0.005, 'SRR22878677': 0.347}				0.352
9615	C9615T|(ORF1ab_polyprotein:C9350T(T3117I))|(ORF1a_polyprotein:C9350T(T3117I))		2	327	0.348	{'SRR22710023': 0.006, 'SRR22878677': 0.342}	2	0.002	[0.001, 0.001]	0.35
9778	C9778T|(ORF1ab_polyprotein:C9513T(S3171S))|(ORF1a_polyprotein:C9513T(S3171S))		5	841	0.271	{'SRR22710251': 0.006, 'SRR22710252': 0.066, 'SRR22710023': 0.008, 'SRR22878677': 0.113, 'SRR22710254': 0.078}				0.271
10029	C10029T|(ORF1ab_polyprotein:C9764T(T3255I))|(ORF1a_polyprotein:C9764T(T3255I))	ubiq	5	12442	4.887	{'SRR22710251': 0.998, 'SRR22710252': 0.962, 'SRR22710023': 0.998, 'SRR22878677': 0.997, 'SRR22710254': 0.932}	9	8.81	[0.995, 0.947, 0.998, 0.993, 0.96, 0.995, 0.99, 1.0, 0.932]	13.697
12053	C12053T|(ORF1ab_polyprotein:C11788T(L3930F))|(ORF1a_polyprotein:C11788T(L3930F))		5	683	0.266	{'SRR22710251': 0.029, 'SRR22710252': 0.032, 'SRR22710023': 0.009, 'SRR22878677': 0.151, 'SRR22710254': 0.045}				0.266
12556	A12556C|(ORF1ab_polyprotein:A12291C(E4097D))|(ORF1a_polyprotein:A12291C(E4097D))		5	1275	0.43	{'SRR22710251': 0.048, 'SRR22710252': 0.087, 'SRR22710023': 0.007, 'SRR22878677': 0.246, 'SRR22710254': 0.042}				0.43
14408	C14408T|(ORF1ab_polyprotein:C14144T(P4715L))	ubiq	5	20230	4.932	{'SRR22710251': 0.986, 'SRR22710252': 0.999, 'SRR22710023': 0.996, 'SRR22878677': 0.96, 'SRR22710254': 0.991}	9	8.941	[0.996, 0.998, 0.997, 0.996, 0.995, 0.998, 0.964, 0.999, 0.998]	13.873
14571	C14571T|(ORF1ab_polyprotein:C14307T(D4769D))		5	4930	1.255	{'SRR22710251': 0.115, 'SRR22710252': 0.308, 'SRR22710023': 0.038, 'SRR22878677': 0.68, 'SRR22710254': 0.114}				1.255
15222	C15222T|(ORF1ab_polyprotein:C14958T(F4986F))		4	706	0.177	{'SRR22710251': 0.088, 'SRR22710252': 0.033, 'SRR22710023': 0.017, 'SRR22710254': 0.039}				0.177
17791	A17791-17791del|(ORF1ab_polyprotein:17527-17527del(5843fs))		2	253	0.698	{'SRR22710251': 0.001, 'SRR22878677': 0.697}	2	0.003	[0.001, 0.002]	0.701
19017	C19017T|(ORF1ab_polyprotein:C18753T(F6251F))		4	2366	0.405	{'SRR22710251': 0.081, 'SRR22710252': 0.167, 'SRR22878677': 0.135, 'SRR22710254': 0.022}	5	0.009	[0.002, 0.001, 0.001, 0.003, 0.002]	0.414
20178	C20178T|(ORF1ab_polyprotein:C19914T(V6638V))		5	4836	0.982	{'SRR22710251': 0.151, 'SRR22710252': 0.273, 'SRR22710023': 0.025, 'SRR22878677': 0.52, 'SRR22710254': 0.013}	2	0.003	[0.001, 0.002]	0.985
20874	T20874G|(ORF1ab_polyprotein:T20610G(A6870A))		2	441	0.183	{'SRR22710023': 0.005, 'SRR22878677': 0.178}				0.183
22206	A22206G|(surface_glycoprotein:A644G(D215G))		4	242	0.529	{'SRR22710252': 0.055, 'SRR22710023': 0.004, 'SRR22878677': 0.459, 'SRR22710254': 0.011}				0.529
22289	GCTTTA22289-22294del|(surface_glycoprotein:727-732del(AL243-244del))		4	85	0.864	{'SRR22710251': 0.017, 'SRR22710252': 0.067, 'SRR22710023': 0.005, 'SRR22878677': 0.775}				0.864
22332	G22332A|(surface_glycoprotein:G770A(G257D))		2	30	0.365	{'SRR22710023': 0.005, 'SRR22878677': 0.36}				0.365
22599	G22599T|(surface_glycoprotein:G1037T(R346I))		5	931	0.395	{'SRR22710251': 0.012, 'SRR22710252': 0.12, 'SRR22710023': 0.022, 'SRR22878677': 0.221, 'SRR22710254': 0.02}				0.395
22600	A22600C|(surface_glycoprotein:A1038C(R346S))		5	1336	0.662	{'SRR22710251': 0.05, 'SRR22710252': 0.051, 'SRR22710023': 0.014, 'SRR22878677': 0.443, 'SRR22710254': 0.104}	1	0.001	[0.001]	0.663
22712	C22712T|(surface_glycoprotein:C1150T(P384S))		5	1194	0.378	{'SRR22710251': 0.017, 'SRR22710252': 0.133, 'SRR22710023': 0.014, 'SRR22878677': 0.088, 'SRR22710254': 0.126}				0.378
22712	C22712G|(surface_glycoprotein:C1150G(P384A))		4	795	0.389	{'SRR22710251': 0.034, 'SRR22710252': 0.11, 'SRR22710023': 0.034, 'SRR22878677': 0.211}				0.389
22712	C22712A|(surface_glycoprotein:C1150A(P384T))		3	193	0.449	{'SRR22710251': 0.015, 'SRR22710023': 0.012, 'SRR22878677': 0.422}				0.449
22812	A22812C|(surface_glycoprotein:A1250C(K417T))		4	50	0.657	{'SRR22710251': 0.019, 'SRR22710252': 0.021, 'SRR22878677': 0.611, 'SRR22710254': 0.006}				0.657
22917	T22917G|(surface_glycoprotein:T1355G(L452R))	linked:(27, 0.453)	4	2052	3.578	{'SRR22710251': 0.986, 'SRR22710252': 0.995, 'SRR22878677': 0.6, 'SRR22710254': 0.997}	8	7.875	[0.995, 0.997, 0.957, 1.0, 0.998, 1.0, 0.929, 0.999]	11.453
22917	T22917G|(surface_glycoprotein:T1355G(L452R)) A22958C|(surface_glycoprotein:A1396C(R466R))		2	27	0.453	{'SRR22710251': 0.013, 'SRR22878677': 0.44}				0.453
22958	A22958C|(surface_glycoprotein:A1396C(R466R))		3	188	0.365	{'SRR22710251': 0.018, 'SRR22710252': 0.199, 'SRR22878677': 0.148}				0.365
23039	C23039A|(surface_glycoprotein:C1477A(Q493K))		5	2767	1.337	{'SRR22710251': 0.144, 'SRR22710252': 0.288, 'SRR22710023': 0.111, 'SRR22878677': 0.649, 'SRR22710254': 0.145}				1.337
23056	A23056C|(surface_glycoprotein:A1494C(Q498H))		4	2298	0.758	{'SRR22710251': 0.198, 'SRR22710252': 0.305, 'SRR22710023': 0.101, 'SRR22710254': 0.154}				0.758
23403	A23403G|(surface_glycoprotein:A1841G(D614G))	linked:(2352, 0.5569999999999999), ubiq	5	33520	4.963	{'SRR22710251': 0.994, 'SRR22710252': 0.992, 'SRR22710023': 0.994, 'SRR22878677': 0.994, 'SRR22710254': 0.989}	9	8.918	[0.993, 0.99, 0.986, 0.99, 0.993, 0.988, 0.991, 0.997, 0.99]	13.881
23403	A23403G|(surface_glycoprotein:A1841G(D614G)) G23405A|(surface_glycoprotein:G1843A(V615I))		4	2352	0.557	{'SRR22710251': 0.014, 'SRR22710252': 0.025, 'SRR22878677': 0.478, 'SRR22710254': 0.04}				0.557
23405	G23405A|(surface_glycoprotein:G1843A(V615I))		4	2372	0.524	{'SRR22710251': 0.013, 'SRR22710252': 0.023, 'SRR22878677': 0.451, 'SRR22710254': 0.037}				0.524
24038	G24038T|(surface_glycoprotein:G2476T(V826L))		4	717	0.336	{'SRR22710251': 0.077, 'SRR22710252': 0.146, 'SRR22878677': 0.042, 'SRR22710254': 0.071}				0.336
24054	C24054A|(surface_glycoprotein:C2492A(A831D))		2	496	0.617	{'SRR22710023': 0.024, 'SRR22878677': 0.593}	1	0.001	[0.001]	0.618
24374	C24374A|(surface_glycoprotein:C2812A(L938I))		3	139	0.409	{'SRR22710251': 0.011, 'SRR22710023': 0.004, 'SRR22878677': 0.394}				0.409
24374	C24374A|(surface_glycoprotein:C2812A(L938I)) G24410A|(surface_glycoprotein:G2848A(D950N))		3	105	0.348	{'SRR22710251': 0.007, 'SRR22710023': 0.002, 'SRR22878677': 0.339}				0.348
24410	G24410A|(surface_glycoprotein:G2848A(D950N))	linked:(105, 0.34800000000000003)	5	12082	2.959	{'SRR22710251': 0.998, 'SRR22710252': 0.649, 'SRR22710023': 0.047, 'SRR22878677': 0.717, 'SRR22710254': 0.548}	6	4.697	[0.996, 0.555, 0.816, 0.942, 0.627, 0.761]	7.656
24588	C24588T|(surface_glycoprotein:C3026T(T1009I))		5	5575	1.036	{'SRR22710251': 0.163, 'SRR22710252': 0.125, 'SRR22710023': 0.014, 'SRR22878677': 0.651, 'SRR22710254': 0.083}	1	0.038	[0.038]	1.074
25020	A25020C|(surface_glycoprotein:A3458C(D1153A))		4	235	0.265	{'SRR22710252': 0.013, 'SRR22710023': 0.004, 'SRR22878677': 0.225, 'SRR22710254': 0.023}				0.265
25052	G25052T|(surface_glycoprotein:G3490T(V1164F))		4	243	0.428	{'SRR22710251': 0.012, 'SRR22710023': 0.005, 'SRR22878677': 0.41, 'SRR22710254': 0.001}	1	0.001	[0.001]	0.429
25156	C25156T|(surface_glycoprotein:C3594T(I1198I))		3	311	0.256	{'SRR22710251': 0.009, 'SRR22710023': 0.004, 'SRR22878677': 0.243}	2	0.003	[0.001, 0.002]	0.259
25163	C25163A|(surface_glycoprotein:C3601A(Q1201K))		5	2267	0.981	{'SRR22710251': 0.151, 'SRR22710252': 0.115, 'SRR22710023': 0.008, 'SRR22878677': 0.648, 'SRR22710254': 0.059}				0.981
25169	C25169T|(surface_glycoprotein:C3607T(L1203F))		5	1741	0.802	{'SRR22710251': 0.079, 'SRR22710252': 0.128, 'SRR22710023': 0.002, 'SRR22878677': 0.554, 'SRR22710254': 0.039}	2	0.002	[0.001, 0.001]	0.804
25689	T25689A|(ORF3a_protein:T297A(A99A))		2	179	0.454	{'SRR22710023': 0.005, 'SRR22878677': 0.449}				0.454
25936	C25936G|(ORF3a_protein:C544G(H182D))		5	1284	1.086	{'SRR22710251': 0.114, 'SRR22710252': 0.124, 'SRR22710023': 0.005, 'SRR22878677': 0.759, 'SRR22710254': 0.084}				1.086
26256	C26256T|(envelope_protein:C12T(F4F))		3	218	0.186	{'SRR22710252': 0.004, 'SRR22710023': 0.008, 'SRR22878677': 0.174}				0.186
26538	G26538A|(membrane_glycoprotein:G16A(G6S))		5	7591	1.76	{'SRR22710251': 0.177, 'SRR22710252': 0.413, 'SRR22710023': 0.097, 'SRR22878677': 0.94, 'SRR22710254': 0.133}	2	0.003	[0.002, 0.001]	1.763
27588	T27588C|(ORF7a_protein:T195C(F65F))		2	923	0.299	{'SRR22710251': 0.261, 'SRR22710252': 0.038}				0.299
27588	T27588C|(ORF7a_protein:T195C(F65F)) T27638C|(ORF7a_protein:T245C(V82A))		2	634	0.228	{'SRR22710251': 0.198, 'SRR22710252': 0.03}				0.228
27638	T27638C|(ORF7a_protein:T245C(V82A))	linked:(634, 0.228)	5	4965	2.864	{'SRR22710251': 0.992, 'SRR22710252': 0.774, 'SRR22710023': 0.017, 'SRR22878677': 0.505, 'SRR22710254': 0.576}	6	4.657	[0.973, 0.534, 0.644, 0.97, 0.606, 0.93]	7.521
28271	A28271-28271del	linked:(5516, 0.337)	5	41899	2.738	{'SRR22710251': 0.959, 'SRR22710252': 0.683, 'SRR22710023': 0.04, 'SRR22878677': 0.553, 'SRR22710254': 0.503}	6	4.292	[0.958, 0.59, 0.522, 0.894, 0.539, 0.789]	7.03
28271	A28271-28271del T28285C|(nucleocapsid_phosphoprotein:T12C(N4N))		5	5516	0.337	{'SRR22710251': 0.008, 'SRR22710252': 0.058, 'SRR22710023': 0.005, 'SRR22878677': 0.263, 'SRR22710254': 0.003}				0.337
28285	T28285C|(nucleocapsid_phosphoprotein:T12C(N4N))		5	7250	0.417	{'SRR22710251': 0.011, 'SRR22710252': 0.077, 'SRR22710023': 0.007, 'SRR22878677': 0.318, 'SRR22710254': 0.004}				0.417

## Sheet: FL-1
	2 positive samples, 10 negative samples
Position	Variant	Type	Positive Sample Count	Pos Count	Positive Abundance Sum	Pos Abundances	Neg Samp Count	Neg Abund Sum	Neg Abund	Total Abund Sum
670	T670G|(ORF1ab_polyprotein:T405G(S135R))|(ORF1a_polyprotein:T405G(S135R))	ubiq	2	628242	1.935	{'SRR21111182': 0.998, 'SRR21384142': 0.937}	10	9.6	[0.997, 0.901, 0.732, 0.996, 0.997, 0.986, 0.997, 0.997, 0.997, 1.0]	11.535
10029	C10029T|(ORF1ab_polyprotein:C9764T(T3255I))|(ORF1a_polyprotein:C9764T(T3255I))	ubiq	2	8065	1.993	{'SRR21111182': 0.998, 'SRR21384142': 0.995}	8	7.563	[1.0, 0.992, 0.998, 0.576, 1.0, 1.0, 0.997, 1.0]	9.556
10198	C10198T|(ORF1ab_polyprotein:C9933T(D3311D))|(ORF1a_polyprotein:C9933T(D3311D))	ubiq	2	3483	1.994	{'SRR21111182': 0.997, 'SRR21384142': 0.997}	4	4	[1.0, 1.0, 1.0, 1.0]	5.994
10447	G10447A|(ORF1ab_polyprotein:G10182A(R3394R))|(ORF1a_polyprotein:G10182A(R3394R))	ubiq	2	2161	1.997	{'SRR21111182': 0.998, 'SRR21384142': 0.999}	8	7.239	[0.973, 0.273, 0.998, 0.997, 1.0, 1.0, 0.998, 1.0]	9.236
10449	C10449A|(ORF1ab_polyprotein:C10184A(P3395H))|(ORF1a_polyprotein:C10184A(P3395H))	ubiq	2	2156	1.99	{'SRR21111182': 0.997, 'SRR21384142': 0.993}	8	7.237	[0.973, 0.273, 0.997, 0.998, 1.0, 1.0, 0.996, 1.0]	9.227
11288	TCTGGTTTT11288-11296del|(ORF1ab_polyprotein:11023-11031del(SGF3675-3677del))|(ORF1a_polyprotein:11023-11031del(SGF3675-3677del))	ubiq	2	5095	1.997	{'SRR21111182': 1.0, 'SRR21384142': 0.997}	4	3.987	[1.0, 0.996, 1.0, 0.991]	5.984
12880	C12880T|(ORF1ab_polyprotein:C12615T(I4205I))|(ORF1a_polyprotein:C12615T(I4205I))	ubiq	2	178	2	{'SRR21111182': 1.0, 'SRR21384142': 1.0}	10	9.184	[0.998, 0.979, 0.222, 1.0, 0.998, 0.997, 0.992, 1.0, 0.998, 1.0]	11.184
13466	A13466C|(ORF1ab_polyprotein:A13201C(N4401H))|(ORF1a_polyprotein:A13201C(N4401H))		2	11	1.464	{'SRR21111182': 0.75, 'SRR21384142': 0.714}	2	0.003	[0.001, 0.002]	1.467
13469	G13469C|(ORF1ab_polyprotein:G13205C(R4402P))|(ORF1a_polyprotein:G13204C(G4402R))		2	11	0.265	{'SRR21111182': 0.146, 'SRR21384142': 0.119}				0.265
15714	C15714T|(ORF1ab_polyprotein:C15450T(L5150L))	ubiq	2	552880	1.993	{'SRR21111182': 0.997, 'SRR21384142': 0.996}	9	8.625	[0.998, 0.997, 0.64, 0.996, 1.0, 1.0, 0.997, 0.997, 1.0]	10.618
17410	C17410T|(ORF1ab_polyprotein:C17146T(R5716C))	ubiq	2	394999	1.994	{'SRR21111182': 0.997, 'SRR21384142': 0.997}	10	9.471	[0.997, 0.997, 0.5, 0.997, 0.997, 0.996, 0.994, 0.996, 0.997, 1.0]	11.465
22520	G22520A|(surface_glycoprotein:G958A(V320I))		2	41767	1.996	{'SRR21111182': 0.998, 'SRR21384142': 0.998}				1.996
22564	C22564A|(surface_glycoprotein:C1002A(N334K))		2	27297	1.994	{'SRR21111182': 0.997, 'SRR21384142': 0.997}				1.994
22599	G22599C|(surface_glycoprotein:G1037C(R346T))		2	30759	1.994	{'SRR21111182': 0.997, 'SRR21384142': 0.997}				1.994
22676	G22676A|(surface_glycoprotein:G1114A(A372T))		2	25734	1.993	{'SRR21111182': 0.996, 'SRR21384142': 0.997}				1.993
23075	T23075C|(surface_glycoprotein:T1513C(Y505H))	ubiq	2	682	1.993	{'SRR21111182': 0.998, 'SRR21384142': 0.995}	7	7	[1.0, 1.0, 1.0, 1.0, 1.0, 1.0, 1.0]	8.993
23403	A23403G|(surface_glycoprotein:A1841G(D614G))	ubiq	2	277941	1.995	{'SRR21111182': 0.998, 'SRR21384142': 0.997}	10	9.78	[0.997, 0.997, 0.8, 0.997, 0.997, 0.997, 1.0, 0.998, 0.997, 1.0]	11.775
23525	C23525T|(surface_glycoprotein:C1963T(H655Y))	ubiq	2	293000	1.996	{'SRR21111182': 0.998, 'SRR21384142': 0.998}	10	9.709	[0.998, 0.998, 0.816, 0.998, 0.996, 0.998, 1.0, 0.998, 0.998, 0.909]	11.705
25525	T25525C|(ORF3a_protein:T133C(W45R))		2	3737	1.464	{'SRR21111182': 0.992, 'SRR21384142': 0.472}				1.464
25563	G25563T|(ORF3a_protein:G171T(Q57H))		2	3488	1.461	{'SRR21111182': 0.997, 'SRR21384142': 0.464}				1.461
28271	A28271T	ubiq	2	63221	1.997	{'SRR21111182': 0.999, 'SRR21384142': 0.998}	10	9.382	[0.998, 0.992, 0.4, 0.998, 1.0, 0.999, 1.0, 0.998, 0.998, 0.999]	11.379
28311	C28311T|(nucleocapsid_phosphoprotein:C38T(P13L))	ubiq	2	62052	1.995	{'SRR21111182': 0.998, 'SRR21384142': 0.997}	10	9.314	[0.998, 0.995, 0.333, 0.997, 0.999, 0.998, 1.0, 1.0, 0.997, 0.997]	11.309
28362	GAGAACGCA28362-28370del|(nucleocapsid_phosphoprotein:GGAGAACGCAGT88-99GGTdel(GERS30-33Gdel))	ubiq	2	46408	1.994	{'SRR21111182': 0.997, 'SRR21384142': 0.997}	8	7.357	[0.593, 0.781, 0.997, 0.996, 1.0, 0.998, 0.996, 0.996]	9.351
28881	G28881A|(nucleocapsid_phosphoprotein:AGG607-609AAA(R203K))	ubiq	2	124182	1.994	{'SRR21111182': 0.997, 'SRR21384142': 0.997}	10	9.752	[0.997, 0.997, 0.781, 0.997, 0.997, 0.997, 0.996, 0.997, 0.997, 0.996]	11.746
28882	G28882A|(nucleocapsid_phosphoprotein:AGG607-609AAA(R203K))	ubiq	2	124182	1.994	{'SRR21111182': 0.997, 'SRR21384142': 0.997}	10	9.753	[0.998, 0.997, 0.781, 0.997, 0.997, 0.997, 0.996, 0.997, 0.997, 0.996]	11.747
28883	G28883C|(nucleocapsid_phosphoprotein:G610C(G204R))	ubiq	2	124317	1.996	{'SRR21111182': 0.998, 'SRR21384142': 0.998}	10	9.76	[0.998, 0.997, 0.781, 0.998, 0.998, 0.998, 0.997, 0.998, 0.997, 0.998]	11.756

## Sheet: FL-2
	2 positive samples, 10 negative samples
Position	Variant	Type	Positive Sample Count	Pos Count	Positive Abundance Sum	Pos Abundances	Neg Samp Count	Neg Abund Sum	Neg Abund	Total Abund Sum
210	G210T		2	380311	1.979	{'SRR23102921': 0.98, 'SRR23038270': 0.999}				1.979
241	C241T	ubiq	2	290201	1.983	{'SRR23102921': 0.984, 'SRR23038270': 0.999}	3	3	[1.0, 1.0, 1.0]	4.983
569	G569A|(ORF1ab_polyprotein:G304A(E102K))|(ORF1a_polyprotein:G304A(E102K))		2	3090434	1.555	{'SRR23102921': 0.88, 'SRR23038270': 0.675}				1.555
1191	C1191T|(ORF1ab_polyprotein:C926T(P309L))|(ORF1a_polyprotein:C926T(P309L))		2	21542	1.538	{'SRR23102921': 0.751, 'SRR23038270': 0.787}				1.538
1267	C1267T|(ORF1ab_polyprotein:C1002T(G334G))|(ORF1a_polyprotein:C1002T(G334G))		2	26250	1.542	{'SRR23102921': 0.756, 'SRR23038270': 0.786}				1.542
2654	G2654A|(ORF1ab_polyprotein:G2389A(E797K))|(ORF1a_polyprotein:G2389A(E797K))		2	113	0.27	{'SRR23102921': 0.254, 'SRR23038270': 0.016}				0.27
2655	A2655G|(ORF1ab_polyprotein:A2390G(E797G))|(ORF1a_polyprotein:A2390G(E797G))		2	378	1.141	{'SRR23102921': 0.654, 'SRR23038270': 0.487}				1.141
3037	C3037T|(ORF1ab_polyprotein:C2772T(F924F))|(ORF1a_polyprotein:C2772T(F924F))	ubiq	2	41666	1.995	{'SRR23102921': 0.997, 'SRR23038270': 0.998}	8	7.981	[0.993, 1.0, 0.999, 0.998, 0.998, 0.997, 0.998, 0.998]	9.976
3431	G3431T|(ORF1ab_polyprotein:G3166T(V1056L))|(ORF1a_polyprotein:G3166T(V1056L))		2	23798	0.362	{'SRR23102921': 0.138, 'SRR23038270': 0.224}				0.362
4447	A4447T|(ORF1ab_polyprotein:A4182T(E1394D))|(ORF1a_polyprotein:A4182T(E1394D))		2	6	2	{'SRR23102921': 1.0, 'SRR23038270': 1.0}				2
4822	A4822C|(ORF1ab_polyprotein:A4557C(Q1519H))|(ORF1a_polyprotein:A4557C(Q1519H))		2	1416	0.346	{'SRR23102921': 0.059, 'SRR23038270': 0.287}				0.346
5068	A5068G|(ORF1ab_polyprotein:A4803G(G1601G))|(ORF1a_polyprotein:A4803G(G1601G))		2	153	0.606	{'SRR23102921': 0.261, 'SRR23038270': 0.345}				0.606
5184	C5184T|(ORF1ab_polyprotein:C4919T(P1640L))|(ORF1a_polyprotein:C4919T(P1640L))		2	428	1.819	{'SRR23102921': 1.0, 'SRR23038270': 0.819}				1.819
5648	A5648C|(ORF1ab_polyprotein:A5383C(K1795Q))|(ORF1a_polyprotein:A5383C(K1795Q))		2	55894	0.694	{'SRR23102921': 0.246, 'SRR23038270': 0.448}				0.694
5907	C5907T|(ORF1ab_polyprotein:C5642T(T1881I))|(ORF1a_polyprotein:C5642T(T1881I))		2	105240	1.562	{'SRR23102921': 0.898, 'SRR23038270': 0.664}				1.562
6027	C6027A|(ORF1ab_polyprotein:C5762A(P1921Q))|(ORF1a_polyprotein:C5762A(P1921Q))		2	25	1.362	{'SRR23102921': 0.6, 'SRR23038270': 0.762}				1.362
8841	C8841T|(ORF1ab_polyprotein:C8576T(T2859I))|(ORF1a_polyprotein:C8576T(T2859I))		2	565	0.305	{'SRR23102921': 0.222, 'SRR23038270': 0.083}				0.305
9678	T9678C|(ORF1ab_polyprotein:T9413C(F3138S))|(ORF1a_polyprotein:T9413C(F3138S))		2	29281	1.568	{'SRR23102921': 0.874, 'SRR23038270': 0.694}				1.568
10416	C10416T|(ORF1ab_polyprotein:C10151T(S3384L))|(ORF1a_polyprotein:C10151T(S3384L))		2	1178	0.954	{'SRR23102921': 0.855, 'SRR23038270': 0.099}				0.954
11005	C11005A|(ORF1ab_polyprotein:C10740A(H3580Q))|(ORF1a_polyprotein:C10740A(H3580Q))		2	32	1.201	{'SRR23102921': 0.383, 'SRR23038270': 0.818}				1.201
11288	TCTGGTTTT11288-11296del|(ORF1ab_polyprotein:11023-11031del(SGF3675-3677del))|(ORF1a_polyprotein:11023-11031del(SGF3675-3677del))	ubiq	2	3161	1.949	{'SRR23102921': 0.988, 'SRR23038270': 0.961}	8	7.98	[1.0, 0.99, 0.998, 0.998, 0.998, 0.996, 1.0, 1.0]	9.929
11440	T11440A|(ORF1ab_polyprotein:T11175A(N3725K))|(ORF1a_polyprotein:T11175A(N3725K))		2	684	0.299	{'SRR23102921': 0.072, 'SRR23038270': 0.227}				0.299
11556	A11556G|(ORF1ab_polyprotein:A11291G(E3764G))|(ORF1a_polyprotein:A11291G(E3764G))		2	1858	0.967	{'SRR23102921': 0.48, 'SRR23038270': 0.487}				0.967
11758	C11758T|(ORF1ab_polyprotein:C11493T(P3831P))|(ORF1a_polyprotein:C11493T(P3831P))		2	266	0.223	{'SRR23102921': 0.21, 'SRR23038270': 0.013}				0.223
12008	C12008T|(ORF1ab_polyprotein:C11743T(L3915F))|(ORF1a_polyprotein:C11743T(L3915F))		2	70192	1.672	{'SRR23102921': 0.865, 'SRR23038270': 0.807}				1.672
14178	C14178A|(ORF1ab_polyprotein:C13914A(T4638T))		2	46	0.291	{'SRR23102921': 0.111, 'SRR23038270': 0.18}				0.291
14408	C14408T|(ORF1ab_polyprotein:C14144T(P4715L))	ubiq	2	7527	1.995	{'SRR23102921': 0.997, 'SRR23038270': 0.998}	9	8.659	[0.667, 1.0, 0.996, 1.0, 0.998, 0.998, 1.0, 1.0, 1.0]	10.654
16569	A16569G|(ORF1ab_polyprotein:A16305G(T5435T))		2	2353	0.21	{'SRR23102921': 0.014, 'SRR23038270': 0.196}				0.21
16915	C16915T|(ORF1ab_polyprotein:C16651T(L5551L))		2	413909	1.662	{'SRR23102921': 0.912, 'SRR23038270': 0.75}	7	0.013	[0.002, 0.001, 0.002, 0.002, 0.002, 0.002, 0.002]	1.675
17496	A17496G|(ORF1ab_polyprotein:A17232G(E5744E))		2	1224756	1.611	{'SRR23102921': 0.867, 'SRR23038270': 0.744}				1.611
19572	C19572T|(ORF1ab_polyprotein:C19308T(Y6436Y))		2	22134	1.663	{'SRR23102921': 0.95, 'SRR23038270': 0.713}				1.663
20396	A20396G|(ORF1ab_polyprotein:A20132G(K6711R))		2	40300	1.575	{'SRR23102921': 0.969, 'SRR23038270': 0.606}	1	0.001	[0.001]	1.576
20409	T20409A|(ORF1ab_polyprotein:T20145A(F6715L))		2	35697	1.476	{'SRR23102921': 0.867, 'SRR23038270': 0.609}				1.476
20759	C20759T|(ORF1ab_polyprotein:C20495T(A6832V))		2	5478	1.446	{'SRR23102921': 0.894, 'SRR23038270': 0.552}	1	0.001	[0.001]	1.447
21618	C21618G|(surface_glycoprotein:C56G(T19R))		2	4560	1.658	{'SRR23102921': 0.996, 'SRR23038270': 0.662}				1.658
21622	C21622T|(surface_glycoprotein:C60T(T20T))		2	4494	1.656	{'SRR23102921': 0.997, 'SRR23038270': 0.659}	1	0.026	[0.026]	1.682
21632	T21632C|(surface_glycoprotein:T70C(L24L))		2	668	0.24	{'SRR23102921': 0.189, 'SRR23038270': 0.051}				0.24
21782	A21782G|(surface_glycoprotein:A220G(N74D))		2	21	0.89	{'SRR23102921': 0.182, 'SRR23038270': 0.708}				0.89
21792	A21792C|(surface_glycoprotein:A230C(K77T))		2	36	1.675	{'SRR23102921': 0.857, 'SRR23038270': 0.818}				1.675
22812	A22812C|(surface_glycoprotein:A1250C(K417T))		2	8427	1.934	{'SRR23102921': 0.99, 'SRR23038270': 0.944}				1.934
22910	A22910G|(surface_glycoprotein:A1348G(N450D))		2	7445	1.902	{'SRR23102921': 0.989, 'SRR23038270': 0.913}	1	0.079	[0.079]	1.981
22910	A22910G|(surface_glycoprotein:A1348G(N450D)) T22917G|(surface_glycoprotein:T1355G(L452R))		2	7343	1.881	{'SRR23102921': 0.972, 'SRR23038270': 0.909}	1	0.079	[0.079]	1.96
22917	T22917G|(surface_glycoprotein:T1355G(L452R))	linked:(7343, 1.881), ubiq	2	7826	1.993	{'SRR23102921': 0.996, 'SRR23038270': 0.997}	7	4.674	[1.0, 0.515, 0.913, 0.198, 0.529, 0.545, 0.974]	6.667
22995	C22995G|(surface_glycoprotein:C1433G(T478R))		2	8948	1.948	{'SRR23102921': 0.988, 'SRR23038270': 0.96}				1.948
23056	A23056C|(surface_glycoprotein:A1494C(Q498H))		2	5230	1.291	{'SRR23102921': 0.358, 'SRR23038270': 0.933}				1.291
23403	A23403G|(surface_glycoprotein:A1841G(D614G))	ubiq	2	454400	1.996	{'SRR23102921': 0.998, 'SRR23038270': 0.998}	10	9.975	[0.996, 0.997, 0.997, 0.998, 1.0, 0.997, 0.997, 0.998, 0.997, 0.998]	11.971
23525	C23525T|(surface_glycoprotein:C1963T(H655Y))	ubiq	2	519583	1.98	{'SRR23102921': 0.981, 'SRR23038270': 0.999}	10	9.99	[0.998, 0.999, 0.998, 0.999, 1.0, 0.999, 0.999, 0.999, 1.0, 0.999]	11.97
23604	C23604G|(surface_glycoprotein:C2042G(P681R))		2	907515	1.698	{'SRR23102921': 0.92, 'SRR23038270': 0.778}				1.698
24374	C24374T|(surface_glycoprotein:C2812T(L938F))		2	7023	1.435	{'SRR23102921': 0.813, 'SRR23038270': 0.622}				1.435
24410	G24410A|(surface_glycoprotein:G2848A(D950N))		2	6155	1.416	{'SRR23102921': 0.814, 'SRR23038270': 0.602}				1.416
25469	C25469T|(ORF3a_protein:C77T(S26L))		2	75358	1.948	{'SRR23102921': 0.972, 'SRR23038270': 0.976}				1.948
25513	C25513T|(ORF3a_protein:C121T(L41F))		2	5926	0.327	{'SRR23102921': 0.017, 'SRR23038270': 0.31}				0.327
25521	C25521T|(ORF3a_protein:C129T(F43F))		2	76998	1.938	{'SRR23102921': 0.967, 'SRR23038270': 0.971}				1.938
25936	C25936G|(ORF3a_protein:C544G(H182D))		2	58009	1.977	{'SRR23102921': 0.985, 'SRR23038270': 0.992}				1.977
25979	G25979A|(ORF3a_protein:G587A(G196E))		2	48536	1.837	{'SRR23102921': 0.875, 'SRR23038270': 0.962}				1.837
25991	G25991A|(ORF3a_protein:G599A(C200Y))		2	47186	1.675	{'SRR23102921': 0.744, 'SRR23038270': 0.931}				1.675
26134	A26134G|(ORF3a_protein:A742G(T248A))		2	62395	1.868	{'SRR23102921': 0.957, 'SRR23038270': 0.911}				1.868
26151	C26151T|(ORF3a_protein:C759T(S253S))		2	62588	1.861	{'SRR23102921': 0.954, 'SRR23038270': 0.907}	3	0.117	[0.007, 0.079, 0.031]	1.978
26155	GTT26155-26157del|(ORF3a_protein:763-765del(V255del))		2	32565	0.719	{'SRR23102921': 0.612, 'SRR23038270': 0.107}				0.719
26158	GTTAATCCAGTAATG26158-26172del|(ORF3a_protein:766-780del(VNPVM256-260del))		2	3676	0.285	{'SRR23102921': 0.01, 'SRR23038270': 0.275}				0.285
26159	TT26159-26160del|(ORF3a_protein:767-768del(256fs))		2	11772	0.226	{'SRR23102921': 0.214, 'SRR23038270': 0.012}				0.226
26530	A26530G|(membrane_glycoprotein:A8G(D3G))		2	1565	0.412	{'SRR23102921': 0.35, 'SRR23038270': 0.062}				0.412
26533	C26533T|(membrane_glycoprotein:C11T(S4F))		2	1233	0.332	{'SRR23102921': 0.26, 'SRR23038270': 0.072}				0.332
26767	T26767C|(membrane_glycoprotein:T245C(I82T))		2	136568	1.734	{'SRR23102921': 0.934, 'SRR23038270': 0.8}				1.734
27384	T27384C|(ORF6_protein:T183C(D61D))		2	15999	0.523	{'SRR23102921': 0.071, 'SRR23038270': 0.452}				0.523
27502	T27502G|(ORF7a_protein:T109G(S37A))		2	30888	0.762	{'SRR23102921': 0.435, 'SRR23038270': 0.327}				0.762
27638	T27638C|(ORF7a_protein:T245C(V82A))		2	34	1.176	{'SRR23102921': 0.605, 'SRR23038270': 0.571}				1.176
27807	C27807T|(ORF7b:C52T(L18L))	ubiq	2	23814	1.989	{'SRR23102921': 0.991, 'SRR23038270': 0.998}	9	8.982	[0.997, 0.997, 0.998, 0.998, 1.0, 0.998, 0.997, 0.999, 0.998]	10.971
28087	CTGGTT28087-28092del|(ORF8_protein:GCTGGTTCT193-201GCTdel(AGS65-67Adel))		2	529	0.23	{'SRR23102921': 0.166, 'SRR23038270': 0.064}				0.23
28253	C28253T|(ORF8_protein:C360T(F120F))		2	135937	1.413	{'SRR23102921': 0.861, 'SRR23038270': 0.552}	1	0.025	[0.025]	1.438
28254	A28254C|(ORF8_protein:A361C(I121L))		2	35888	0.56	{'SRR23102921': 0.194, 'SRR23038270': 0.366}				0.56
28271	A28271-28271del		2	487034	1.84	{'SRR23102921': 0.985, 'SRR23038270': 0.855}				1.84
28461	A28461G|(nucleocapsid_phosphoprotein:A188G(D63G))		2	471861	1.849	{'SRR23102921': 0.983, 'SRR23038270': 0.866}	1	0.001	[0.001]	1.85
28816	A28816G|(nucleocapsid_phosphoprotein:A543G(Q181Q))		2	397197	0.431	{'SRR23102921': 0.053, 'SRR23038270': 0.378}				0.431
28881	G28881C|(nucleocapsid_phosphoprotein:G608C(R203T))		2	3003701	1.853	{'SRR23102921': 0.93, 'SRR23038270': 0.923}				1.853
28913	G28913T|(nucleocapsid_phosphoprotein:G640T(G214C))		2	2181886	1.437	{'SRR23102921': 0.881, 'SRR23038270': 0.556}				1.437
29402	G29402T|(nucleocapsid_phosphoprotein:G1129T(D377Y))		2	87985	1.725	{'SRR23102921': 0.923, 'SRR23038270': 0.802}	1	0.001	[0.001]	1.726
29742	G29742T		2	19607	1.769	{'SRR23102921': 0.937, 'SRR23038270': 0.832}				1.769

## Sheet: KY-1
	8 positive samples, 16 negative samples
Position	Variant	Type	Positive Sample Count	Pos Count	Positive Abundance Sum	Pos Abundances	Neg Samp Count	Neg Abund Sum	Neg Abund	Total Abund Sum
57	A57G		6	169200	2.086	{'SRR20681669': 0.177, 'SRR20681689': 0.119, 'SRR20681703': 0.378, 'SRR20681765': 0.571, 'SRR20681904': 0.277, 'SRR20681925': 0.564}				2.086
210	G210T		8	326467	4.162	{'SRR20681669': 0.274, 'SRR20681689': 0.105, 'SRR20681703': 0.621, 'SRR20681765': 0.954, 'SRR20681796': 0.999, 'SRR20681863': 0.014, 'SRR20681904': 0.211, 'SRR20681925': 0.984}	12	0.056	[0.011, 0.001, 0.002, 0.003, 0.01, 0.004, 0.01, 0.007, 0.002, 0.002, 0.001, 0.003]	4.218
210	G210T C241T		8	182672	3.56	{'SRR20681669': 0.085, 'SRR20681689': 0.076, 'SRR20681703': 0.461, 'SRR20681765': 0.949, 'SRR20681796': 0.993, 'SRR20681863': 0.013, 'SRR20681904': 0.003, 'SRR20681925': 0.98}	12	0.054	[0.01, 0.001, 0.002, 0.003, 0.01, 0.004, 0.01, 0.006, 0.002, 0.002, 0.001, 0.003]	3.614
241	C241T	linked:(182672, 3.56)	8	975286	6.676	{'SRR20681669': 0.758, 'SRR20681689': 0.905, 'SRR20681703': 0.801, 'SRR20681765': 0.956, 'SRR20681796': 0.614, 'SRR20681863': 0.947, 'SRR20681904': 0.707, 'SRR20681925': 0.988}	14	13.531	[0.967, 0.966, 0.954, 0.992, 0.996, 0.98, 0.994, 0.951, 0.944, 0.944, 0.968, 0.992, 0.892, 0.991]	20.207
2470	C2470T|(ORF1ab_polyprotein:C2205T(A735A))|(ORF1a_polyprotein:C2205T(A735A))		3	3583	2.32	{'SRR20681796': 0.968, 'SRR20681863': 0.977, 'SRR20681925': 0.375}	1	0.002	[0.002]	2.322
3037	C3037T|(ORF1ab_polyprotein:C2772T(F924F))|(ORF1a_polyprotein:C2772T(F924F))	ubiq	8	500499	7.716	{'SRR20681669': 0.971, 'SRR20681689': 0.993, 'SRR20681703': 0.986, 'SRR20681765': 0.951, 'SRR20681796': 0.927, 'SRR20681863': 0.949, 'SRR20681904': 0.979, 'SRR20681925': 0.96}	11	10.754	[0.972, 0.993, 0.985, 0.954, 0.977, 0.979, 0.976, 0.991, 0.985, 0.981, 0.961]	18.47
4181	G4181T|(ORF1ab_polyprotein:G3916T(A1306S))|(ORF1a_polyprotein:G3916T(A1306S))		8	22050	2.981	{'SRR20681669': 0.058, 'SRR20681689': 0.188, 'SRR20681703': 0.194, 'SRR20681765': 0.975, 'SRR20681796': 0.714, 'SRR20681863': 0.005, 'SRR20681904': 0.06, 'SRR20681925': 0.787}	9	0.03	[0.002, 0.004, 0.005, 0.002, 0.004, 0.003, 0.004, 0.002, 0.004]	3.011
5178	C5178T|(ORF1ab_polyprotein:C4913T(T1638I))|(ORF1a_polyprotein:C4913T(T1638I))		6	40556	1.732	{'SRR20681689': 0.001, 'SRR20681703': 0.016, 'SRR20681765': 0.204, 'SRR20681796': 0.685, 'SRR20681904': 0.018, 'SRR20681925': 0.808}				1.732
6402	C6402T|(ORF1ab_polyprotein:C6137T(P2046L))|(ORF1a_polyprotein:C6137T(P2046L))		7	33648	2.787	{'SRR20681669': 0.191, 'SRR20681689': 0.027, 'SRR20681703': 0.382, 'SRR20681765': 0.94, 'SRR20681796': 0.141, 'SRR20681904': 0.176, 'SRR20681925': 0.93}				2.787
8986	C8986T|(ORF1ab_polyprotein:C8721T(D2907D))|(ORF1a_polyprotein:C8721T(D2907D))		6	18643	2.524	{'SRR20681669': 0.133, 'SRR20681689': 0.125, 'SRR20681703': 0.271, 'SRR20681765': 0.986, 'SRR20681904': 0.021, 'SRR20681925': 0.988}				2.524
9053	G9053T|(ORF1ab_polyprotein:G8788T(V2930L))|(ORF1a_polyprotein:G8788T(V2930L))		7	47844	3.424	{'SRR20681669': 0.167, 'SRR20681689': 0.205, 'SRR20681703': 0.265, 'SRR20681765': 0.974, 'SRR20681796': 0.821, 'SRR20681904': 0.16, 'SRR20681925': 0.832}	2	0.026	[0.001, 0.025]	3.45
10029	C10029T|(ORF1ab_polyprotein:C9764T(T3255I))|(ORF1a_polyprotein:C9764T(T3255I))	ubiq	8	474465	7.66	{'SRR20681669': 0.983, 'SRR20681689': 0.97, 'SRR20681703': 0.992, 'SRR20681765': 0.814, 'SRR20681796': 0.965, 'SRR20681863': 0.981, 'SRR20681904': 0.989, 'SRR20681925': 0.966}	12	11.872	[0.987, 0.995, 0.993, 0.987, 0.992, 0.987, 0.985, 0.995, 0.991, 0.989, 0.978, 0.993]	19.532
10565	G10565A|(ORF1ab_polyprotein:G10300A(V3434I))|(ORF1a_polyprotein:G10300A(V3434I))		7	45702	2.015	{'SRR20681669': 0.093, 'SRR20681689': 0.217, 'SRR20681703': 0.24, 'SRR20681765': 0.327, 'SRR20681863': 0.603, 'SRR20681904': 0.101, 'SRR20681925': 0.434}				2.015
10982	A10982G|(ORF1ab_polyprotein:A10717G(K3573E))|(ORF1a_polyprotein:A10717G(K3573E))		2	12608	0.877	{'SRR20681765': 0.766, 'SRR20681863': 0.111}				0.877
11083	G11083-11083del|(ORF1ab_polyprotein:10818-10818del(3606fs))|(ORF1a_polyprotein:10818-10818del(3606fs))		2	1258	0.622	{'SRR20681669': 0.004, 'SRR20681925': 0.618}	2	0.004	[0.003, 0.001]	0.626
11201	A11201G|(ORF1ab_polyprotein:A10936G(T3646A))|(ORF1a_polyprotein:A10936G(T3646A))		8	41298	3.564	{'SRR20681669': 0.17, 'SRR20681689': 0.1, 'SRR20681703': 0.181, 'SRR20681765': 0.984, 'SRR20681796': 0.556, 'SRR20681863': 0.874, 'SRR20681904': 0.091, 'SRR20681925': 0.608}				3.564
11332	A11332G|(ORF1ab_polyprotein:A11067G(V3689V))|(ORF1a_polyprotein:A11067G(V3689V))		8	36634	2.155	{'SRR20681669': 0.287, 'SRR20681689': 0.079, 'SRR20681703': 0.129, 'SRR20681765': 0.582, 'SRR20681796': 0.075, 'SRR20681863': 0.454, 'SRR20681904': 0.169, 'SRR20681925': 0.38}				2.155
11456	A11456G|(ORF1ab_polyprotein:A11191G(I3731V))|(ORF1a_polyprotein:A11191G(I3731V))		7	53995	2.907	{'SRR20681669': 0.281, 'SRR20681689': 0.056, 'SRR20681703': 0.178, 'SRR20681765': 0.884, 'SRR20681796': 0.891, 'SRR20681863': 0.585, 'SRR20681904': 0.032}				2.907
12439	C12439T|(ORF1ab_polyprotein:C12174T(P4058P))|(ORF1a_polyprotein:C12174T(P4058P))		8	6918	0.57	{'SRR20681669': 0.013, 'SRR20681689': 0.042, 'SRR20681703': 0.015, 'SRR20681765': 0.107, 'SRR20681796': 0.287, 'SRR20681863': 0.088, 'SRR20681904': 0.017, 'SRR20681925': 0.001}				0.57
12949	A12949G|(ORF1ab_polyprotein:A12684G(L4228L))|(ORF1a_polyprotein:A12684G(L4228L))		5	14328	1.758	{'SRR20681669': 0.014, 'SRR20681689': 0.073, 'SRR20681765': 0.678, 'SRR20681863': 0.986, 'SRR20681904': 0.007}				1.758
15451	G15451A|(ORF1ab_polyprotein:G15187A(G5063S))		7	186089	3.751	{'SRR20681669': 0.552, 'SRR20681689': 0.042, 'SRR20681703': 0.506, 'SRR20681765': 0.92, 'SRR20681796': 0.754, 'SRR20681904': 0.367, 'SRR20681925': 0.61}				3.751
15930	T15930C|(ORF1ab_polyprotein:T15666C(P5222P))		7	155572	3.496	{'SRR20681669': 0.527, 'SRR20681689': 0.017, 'SRR20681703': 0.523, 'SRR20681765': 0.969, 'SRR20681796': 0.386, 'SRR20681904': 0.23, 'SRR20681925': 0.844}				3.496
16011	A16011G|(ORF1ab_polyprotein:A15747G(E5249E))		2	320	0.622	{'SRR20681765': 0.62, 'SRR20681796': 0.002}				0.622
16466	C16466T|(ORF1ab_polyprotein:C16202T(P5401L))		7	5792	3.065	{'SRR20681669': 0.05, 'SRR20681689': 0.015, 'SRR20681703': 0.257, 'SRR20681765': 0.986, 'SRR20681796': 0.909, 'SRR20681904': 0.114, 'SRR20681925': 0.734}	2	0.006	[0.002, 0.004]	3.071
19337	A19337G|(ORF1ab_polyprotein:A19073G(K6358R))		2	1132	0.823	{'SRR20681796': 0.151, 'SRR20681863': 0.672}				0.823
21618	C21618G|(surface_glycoprotein:C56G(T19R))		6	1431	1.719	{'SRR20681689': 0.006, 'SRR20681703': 0.175, 'SRR20681796': 0.228, 'SRR20681863': 0.61, 'SRR20681904': 0.317, 'SRR20681925': 0.383}				1.719
21636	C21636T|(surface_glycoprotein:C74T(P25L))		5	1444	1.636	{'SRR20681669': 0.016, 'SRR20681689': 0.042, 'SRR20681703': 0.231, 'SRR20681796': 0.842, 'SRR20681904': 0.505}				1.636
21987	G21987A|(surface_glycoprotein:G425A(G142D))	linked:(12279, 2.437)	8	67566	6.934	{'SRR20681669': 0.974, 'SRR20681689': 0.995, 'SRR20681703': 0.967, 'SRR20681765': 0.987, 'SRR20681796': 0.766, 'SRR20681863': 0.387, 'SRR20681904': 0.866, 'SRR20681925': 0.992}	10	9.41	[0.939, 0.996, 0.976, 0.968, 0.982, 0.782, 0.995, 0.958, 0.986, 0.828]	16.344
21987	G21987A|(surface_glycoprotein:G425A(G142D)) AGTTCA22029-22034del|(surface_glycoprotein:GAGTTCAGA466-474GGAdel(EFR156-158Gdel))		8	12279	2.437	{'SRR20681669': 0.025, 'SRR20681689': 0.044, 'SRR20681703': 0.009, 'SRR20681765': 0.893, 'SRR20681796': 0.79, 'SRR20681863': 0.379, 'SRR20681904': 0.003, 'SRR20681925': 0.294}	1	0.01	[0.01]	2.447
22029	AGTTCA22029-22034del|(surface_glycoprotein:GAGTTCAGA466-474GGAdel(EFR156-158Gdel))		8	14807	2.613	{'SRR20681669': 0.025, 'SRR20681689': 0.044, 'SRR20681703': 0.034, 'SRR20681765': 0.903, 'SRR20681796': 0.807, 'SRR20681863': 0.386, 'SRR20681904': 0.118, 'SRR20681925': 0.296}	1	0.01	[0.01]	2.623
22289	GCTTTA22289-22294del|(surface_glycoprotein:727-732del(AL243-244del))		8	15343	2.336	{'SRR20681669': 0.051, 'SRR20681689': 0.015, 'SRR20681703': 0.087, 'SRR20681765': 0.917, 'SRR20681796': 0.412, 'SRR20681863': 0.524, 'SRR20681904': 0.083, 'SRR20681925': 0.247}				2.336
22344	G22344A|(surface_glycoprotein:G782A(G261D))		5	12521	0.556	{'SRR20681669': 0.113, 'SRR20681689': 0.03, 'SRR20681703': 0.072, 'SRR20681904': 0.077, 'SRR20681925': 0.264}	2	0.003	[0.002, 0.001]	0.559
22812	A22812C|(surface_glycoprotein:A1250C(K417T))		8	3063	4.183	{'SRR20681669': 0.093, 'SRR20681689': 0.224, 'SRR20681703': 0.806, 'SRR20681765': 0.986, 'SRR20681796': 0.396, 'SRR20681863': 1.0, 'SRR20681904': 0.158, 'SRR20681925': 0.52}				4.183
22995	C22995A|(surface_glycoprotein:C1433A(T478K))	linked:(16566, 1.465), ubiq	8	315032	7.619	{'SRR20681669': 0.991, 'SRR20681689': 0.998, 'SRR20681703': 0.774, 'SRR20681765': 0.979, 'SRR20681796': 0.975, 'SRR20681863': 0.984, 'SRR20681904': 0.957, 'SRR20681925': 0.961}	13	12.902	[0.991, 0.998, 0.993, 0.988, 0.988, 0.995, 0.988, 0.992, 0.997, 0.99, 1.0, 0.996, 0.986]	20.521
22995	C22995A|(surface_glycoprotein:C1433A(T478K)) A23013T|(surface_glycoprotein:A1451T(E484V))		5	14804	1.354	{'SRR20681669': 0.014, 'SRR20681689': 0.02, 'SRR20681765': 0.252, 'SRR20681796': 0.216, 'SRR20681863': 0.852}	1	0.019	[0.019]	1.373
22995	C22995A|(surface_glycoprotein:C1433A(T478K)) A23056T|(surface_glycoprotein:A1494T(Q498H))		7	16566	1.465	{'SRR20681669': 0.014, 'SRR20681689': 0.038, 'SRR20681703': 0.044, 'SRR20681765': 0.253, 'SRR20681796': 0.233, 'SRR20681863': 0.841, 'SRR20681925': 0.042}	1	0.019	[0.019]	1.484
23013	A23013T|(surface_glycoprotein:A1451T(E484V))		8	15685	1.445	{'SRR20681669': 0.015, 'SRR20681689': 0.02, 'SRR20681703': 0.047, 'SRR20681765': 0.257, 'SRR20681796': 0.222, 'SRR20681863': 0.871, 'SRR20681904': 0.006, 'SRR20681925': 0.007}	1	0.019	[0.019]	1.464
23013	A23013T|(surface_glycoprotein:A1451T(E484V)) T23018G|(surface_glycoprotein:T1456G(F486V))		4	6018	1.134	{'SRR20681669': 0.014, 'SRR20681689': 0.02, 'SRR20681765': 0.254, 'SRR20681863': 0.846}	1	0.019	[0.019]	1.153
23018	T23018G|(surface_glycoprotein:T1456G(F486V))	linked:(16607, 1.463)	7	46538	1.899	{'SRR20681669': 0.426, 'SRR20681689': 0.038, 'SRR20681703': 0.044, 'SRR20681765': 0.257, 'SRR20681796': 0.237, 'SRR20681863': 0.854, 'SRR20681925': 0.043}	7	0.642	[0.263, 0.011, 0.019, 0.001, 0.002, 0.102, 0.244]	2.541
23018	T23018G|(surface_glycoprotein:T1456G(F486V)) A23056T|(surface_glycoprotein:A1494T(Q498H))		7	16607	1.463	{'SRR20681669': 0.014, 'SRR20681689': 0.038, 'SRR20681703': 0.044, 'SRR20681765': 0.255, 'SRR20681796': 0.234, 'SRR20681863': 0.836, 'SRR20681925': 0.042}	1	0.019	[0.019]	1.482
23056	A23056T|(surface_glycoprotein:A1494T(Q498H))		7	25723	1.542	{'SRR20681669': 0.014, 'SRR20681689': 0.035, 'SRR20681703': 0.028, 'SRR20681765': 0.412, 'SRR20681796': 0.208, 'SRR20681863': 0.807, 'SRR20681925': 0.038}	1	0.003	[0.003]	1.545
23284	T23284C|(surface_glycoprotein:T1722C(D574D))		7	12410	1.579	{'SRR20681669': 0.198, 'SRR20681689': 0.061, 'SRR20681703': 0.394, 'SRR20681765': 0.437, 'SRR20681796': 0.006, 'SRR20681904': 0.109, 'SRR20681925': 0.374}	1	0.003	[0.003]	1.582
23403	A23403G|(surface_glycoprotein:A1841G(D614G))	ubiq	8	250577	7.83	{'SRR20681669': 0.977, 'SRR20681689': 0.993, 'SRR20681703': 0.976, 'SRR20681765': 0.978, 'SRR20681796': 0.971, 'SRR20681863': 0.968, 'SRR20681904': 0.986, 'SRR20681925': 0.981}	11	10.808	[0.981, 0.994, 0.963, 1.0, 0.987, 0.97, 0.978, 0.993, 0.97, 0.987, 0.985]	18.638
23604	C23604G|(surface_glycoprotein:C2042G(P681R))		8	18141	2.417	{'SRR20681669': 0.076, 'SRR20681689': 0.023, 'SRR20681703': 0.348, 'SRR20681765': 0.746, 'SRR20681796': 0.266, 'SRR20681863': 0.533, 'SRR20681904': 0.053, 'SRR20681925': 0.372}				2.417
23987	C23987T|(surface_glycoprotein:C2425T(P809S))		3	69	0.693	{'SRR20681669': 0.004, 'SRR20681703': 0.233, 'SRR20681925': 0.456}	1	0.001	[0.001]	0.694
24054	C24054A|(surface_glycoprotein:C2492A(A831D))		8	2368	2.008	{'SRR20681669': 0.155, 'SRR20681689': 0.088, 'SRR20681703': 0.251, 'SRR20681765': 0.193, 'SRR20681796': 0.14, 'SRR20681863': 0.485, 'SRR20681904': 0.052, 'SRR20681925': 0.644}	4	0.006	[0.002, 0.002, 0.001, 0.001]	2.014
24130	C24130T|(surface_glycoprotein:C2568T(N856N))		3	857	0.772	{'SRR20681765': 0.762, 'SRR20681796': 0.006, 'SRR20681863': 0.004}	1	0.019	[0.019]	0.791
24410	G24410A|(surface_glycoprotein:G2848A(D950N))		7	7782	1.512	{'SRR20681669': 0.005, 'SRR20681689': 0.022, 'SRR20681703': 0.058, 'SRR20681765': 0.596, 'SRR20681863': 0.186, 'SRR20681904': 0.067, 'SRR20681925': 0.578}	1	0.003	[0.003]	1.515
24588	C24588T|(surface_glycoprotein:C3026T(T1009I))		7	7190	0.678	{'SRR20681669': 0.002, 'SRR20681689': 0.021, 'SRR20681703': 0.038, 'SRR20681765': 0.219, 'SRR20681863': 0.245, 'SRR20681904': 0.021, 'SRR20681925': 0.132}				0.678
25219	T25219G|(surface_glycoprotein:T3657G(G1219G))		8	10619	1.782	{'SRR20681669': 0.172, 'SRR20681689': 0.052, 'SRR20681703': 0.018, 'SRR20681765': 0.345, 'SRR20681796': 0.749, 'SRR20681863': 0.413, 'SRR20681904': 0.01, 'SRR20681925': 0.023}	3	0.004	[0.001, 0.001, 0.002]	1.786
25339	C25339T|(surface_glycoprotein:C3777T(D1259D))		8	19223	1.979	{'SRR20681669': 0.078, 'SRR20681689': 0.081, 'SRR20681703': 0.215, 'SRR20681765': 0.912, 'SRR20681796': 0.013, 'SRR20681863': 0.32, 'SRR20681904': 0.085, 'SRR20681925': 0.275}				1.979
25469	C25469T|(ORF3a_protein:C77T(S26L))		7	25604	1.389	{'SRR20681669': 0.043, 'SRR20681689': 0.108, 'SRR20681703': 0.195, 'SRR20681765': 0.404, 'SRR20681863': 0.449, 'SRR20681904': 0.056, 'SRR20681925': 0.134}	1	0.013	[0.013]	1.402
25936	C25936G|(ORF3a_protein:C544G(H182D))		7	12714	0.808	{'SRR20681669': 0.139, 'SRR20681689': 0.125, 'SRR20681703': 0.096, 'SRR20681765': 0.002, 'SRR20681863': 0.002, 'SRR20681904': 0.007, 'SRR20681925': 0.437}				0.808
26200	A26200T|(ORF3a_protein:A808T(T270S))		6	26465	0.642	{'SRR20681669': 0.136, 'SRR20681689': 0.084, 'SRR20681703': 0.23, 'SRR20681765': 0.002, 'SRR20681904': 0.002, 'SRR20681925': 0.188}	2	0.006	[0.004, 0.002]	0.648
26545	T26545C|(membrane_glycoprotein:T23C(I8T))		8	5211	2.585	{'SRR20681669': 0.104, 'SRR20681689': 0.023, 'SRR20681703': 0.147, 'SRR20681765': 0.976, 'SRR20681796': 0.335, 'SRR20681863': 0.296, 'SRR20681904': 0.078, 'SRR20681925': 0.626}				2.585
26571	C26571G|(membrane_glycoprotein:C49G(L17V))		8	4786	2.561	{'SRR20681669': 0.092, 'SRR20681689': 0.018, 'SRR20681703': 0.156, 'SRR20681765': 0.99, 'SRR20681796': 0.298, 'SRR20681863': 0.306, 'SRR20681904': 0.068, 'SRR20681925': 0.633}	1	0.001	[0.001]	2.562
26767	T26767C|(membrane_glycoprotein:T245C(I82T))		8	20764	3.48	{'SRR20681669': 0.596, 'SRR20681689': 0.417, 'SRR20681703': 0.479, 'SRR20681765': 0.193, 'SRR20681796': 0.776, 'SRR20681863': 0.102, 'SRR20681904': 0.33, 'SRR20681925': 0.587}				3.48
27638	T27638C|(ORF7a_protein:T245C(V82A))		8	20678	0.951	{'SRR20681669': 0.033, 'SRR20681689': 0.017, 'SRR20681703': 0.021, 'SRR20681765': 0.129, 'SRR20681796': 0.22, 'SRR20681863': 0.231, 'SRR20681904': 0.01, 'SRR20681925': 0.29}				0.951
27752	C27752T|(ORF7a_protein:C359T(T120I))		8	89276	2.491	{'SRR20681669': 0.158, 'SRR20681689': 0.113, 'SRR20681703': 0.059, 'SRR20681765': 0.827, 'SRR20681796': 0.66, 'SRR20681863': 0.515, 'SRR20681904': 0.013, 'SRR20681925': 0.146}				2.491
27763	AACTTT27763-27768del|(ORF7b:GAACTTTCA7-15GCAdel(ELS3-5Adel))		6	46873	0.916	{'SRR20681669': 0.172, 'SRR20681689': 0.12, 'SRR20681703': 0.097, 'SRR20681796': 0.352, 'SRR20681904': 0.014, 'SRR20681925': 0.161}				0.916
27791	CTTTTTAGC27791-27799del|(ORF7b:TGCTTTTTAGCC34-45TGCdel(CFLA12-15Cdel))		3	19777	1.411	{'SRR20681765': 0.749, 'SRR20681796': 0.259, 'SRR20681863': 0.403}				1.411
27874	C27874T|(ORF7b:C119T(T40I))		8	90627	3.835	{'SRR20681669': 0.344, 'SRR20681689': 0.184, 'SRR20681703': 0.326, 'SRR20681765': 0.915, 'SRR20681796': 0.82, 'SRR20681863': 0.477, 'SRR20681904': 0.028, 'SRR20681925': 0.741}	3	0.008	[0.002, 0.002, 0.004]	3.843
28248	GATTTC28248-28253del|(ORF8_protein:355-360del(DF119-120del))		8	24711	3.013	{'SRR20681669': 0.21, 'SRR20681689': 0.053, 'SRR20681703': 0.145, 'SRR20681765': 0.822, 'SRR20681796': 0.763, 'SRR20681863': 0.045, 'SRR20681904': 0.001, 'SRR20681925': 0.974}				3.013
28248	GATTTC28248-28253del|(ORF8_protein:355-360del(DF119-120del)) A28271-28271del		7	23318	2.856	{'SRR20681669': 0.207, 'SRR20681689': 0.053, 'SRR20681703': 0.142, 'SRR20681765': 0.803, 'SRR20681796': 0.643, 'SRR20681863': 0.043, 'SRR20681925': 0.965}				2.856
28271	A28271-28271del	linked:(23318, 2.856)	7	28449	2.841	{'SRR20681669': 0.174, 'SRR20681689': 0.044, 'SRR20681703': 0.192, 'SRR20681765': 0.893, 'SRR20681796': 0.529, 'SRR20681863': 0.023, 'SRR20681925': 0.986}	1	0.125	[0.125]	2.966
28271	A28271-28271del A28284G|(nucleocapsid_phosphoprotein:A11G(N4S))		4	10289	1.286	{'SRR20681669': 0.163, 'SRR20681689': 0.065, 'SRR20681703': 0.123, 'SRR20681925': 0.935}				1.286
28284	A28284G|(nucleocapsid_phosphoprotein:A11G(N4S))		4	10379	1.296	{'SRR20681669': 0.164, 'SRR20681689': 0.065, 'SRR20681703': 0.126, 'SRR20681925': 0.941}				1.296
28461	A28461G|(nucleocapsid_phosphoprotein:A188G(D63G))		8	64432	2.11	{'SRR20681669': 0.207, 'SRR20681689': 0.024, 'SRR20681703': 0.112, 'SRR20681765': 0.728, 'SRR20681796': 0.039, 'SRR20681863': 0.074, 'SRR20681904': 0.05, 'SRR20681925': 0.876}				2.11
28657	C28657T|(nucleocapsid_phosphoprotein:C384T(D128D))		3	5698	0.848	{'SRR20681669': 0.04, 'SRR20681765': 0.637, 'SRR20681863': 0.171}	2	0.01	[0.009, 0.001]	0.858
28881	G28881T|(nucleocapsid_phosphoprotein:G608T(R203M))		7	11304	1.772	{'SRR20681669': 0.134, 'SRR20681689': 0.162, 'SRR20681703': 0.062, 'SRR20681765': 0.069, 'SRR20681796': 0.426, 'SRR20681863': 0.346, 'SRR20681925': 0.573}				1.772
28881	G28881C|(nucleocapsid_phosphoprotein:G608C(R203T))		4	6635	1.47	{'SRR20681669': 0.034, 'SRR20681703': 0.056, 'SRR20681765': 0.856, 'SRR20681796': 0.524}				1.47
28895	G28895A|(nucleocapsid_phosphoprotein:G622A(A208T))		5	14027	1.701	{'SRR20681669': 0.16, 'SRR20681689': 0.159, 'SRR20681703': 0.063, 'SRR20681796': 0.701, 'SRR20681925': 0.618}	1	0.055	[0.055]	1.756
28916	G28916T|(nucleocapsid_phosphoprotein:G643T(G215C))		8	38835	2.882	{'SRR20681669': 0.163, 'SRR20681689': 0.1, 'SRR20681703': 0.21, 'SRR20681765': 0.923, 'SRR20681796': 0.848, 'SRR20681863': 0.059, 'SRR20681904': 0.02, 'SRR20681925': 0.559}	8	0.013	[0.001, 0.002, 0.001, 0.002, 0.002, 0.002, 0.002, 0.001]	2.895
29050	G29050A|(nucleocapsid_phosphoprotein:G777A(R259R))		8	67504	3.096	{'SRR20681669': 0.195, 'SRR20681689': 0.085, 'SRR20681703': 0.182, 'SRR20681765': 0.878, 'SRR20681796': 0.808, 'SRR20681863': 0.026, 'SRR20681904': 0.136, 'SRR20681925': 0.786}	1	0.002	[0.002]	3.098
29742	G29742T		8	26114	5.125	{'SRR20681669': 0.363, 'SRR20681689': 0.078, 'SRR20681703': 0.939, 'SRR20681765': 0.919, 'SRR20681796': 0.799, 'SRR20681863': 0.982, 'SRR20681904': 0.047, 'SRR20681925': 0.998}				5.125

## Sheet: MI-1
	5 positive samples, 10 negative samples
Position	Variant	Type	Positive Sample Count	Pos Count	Positive Abundance Sum	Pos Abundances	Neg Samp Count	Neg Abund Sum	Neg Abund	Total Abund Sum
315	G315T|(ORF1ab_polyprotein:G50T(S17I))|(ORF1a_polyprotein:G50T(S17I))		5	15788	4.784	{'SRR26363703': 0.949, 'SRR26363704': 0.944, 'SRR26363705': 0.936, 'SRR26363706': 0.979, 'SRR26363707': 0.976}				4.784
394	T394C|(ORF1ab_polyprotein:T129C(R43R))|(ORF1a_polyprotein:T129C(R43R))		5	10128	1.001	{'SRR26363703': 0.312, 'SRR26363704': 0.275, 'SRR26363705': 0.144, 'SRR26363706': 0.219, 'SRR26363707': 0.051}				1.001
871	A871G|(ORF1ab_polyprotein:A606G(K202K))|(ORF1a_polyprotein:A606G(K202K))		4	6299	0.501	{'SRR26363703': 0.242, 'SRR26363704': 0.232, 'SRR26363705': 0.021, 'SRR26363707': 0.006}				0.501
913	C913T|(ORF1ab_polyprotein:C648T(S216S))|(ORF1a_polyprotein:C648T(S216S))		5	38072	4.287	{'SRR26363703': 0.865, 'SRR26363704': 0.863, 'SRR26363705': 0.655, 'SRR26363706': 0.985, 'SRR26363707': 0.919}				4.287
1090	T1090C|(ORF1ab_polyprotein:T825C(F275F))|(ORF1a_polyprotein:T825C(F275F))		5	978	0.738	{'SRR26363703': 0.065, 'SRR26363704': 0.09, 'SRR26363705': 0.149, 'SRR26363706': 0.432, 'SRR26363707': 0.002}				0.738
1330	T1330C|(ORF1ab_polyprotein:T1065C(T355T))|(ORF1a_polyprotein:T1065C(T355T))		4	470	0.522	{'SRR26363703': 0.084, 'SRR26363704': 0.093, 'SRR26363705': 0.077, 'SRR26363706': 0.268}				0.522
1598	G1598T|(ORF1ab_polyprotein:G1333T(G445C))|(ORF1a_polyprotein:G1333T(G445C))		5	19742	3.114	{'SRR26363703': 0.723, 'SRR26363704': 0.707, 'SRR26363705': 0.556, 'SRR26363706': 0.676, 'SRR26363707': 0.452}	1	0.002	[0.002]	3.116
2182	A2182G|(ORF1ab_polyprotein:A1917G(V639V))|(ORF1a_polyprotein:A1917G(V639V))		5	27738	2.05	{'SRR26363703': 0.568, 'SRR26363704': 0.558, 'SRR26363705': 0.397, 'SRR26363706': 0.005, 'SRR26363707': 0.522}				2.05
2228	T2228A|(ORF1ab_polyprotein:T1963A(C655S))|(ORF1a_polyprotein:T1963A(C655S))		4	2316	0.571	{'SRR26363703': 0.064, 'SRR26363704': 0.061, 'SRR26363706': 0.405, 'SRR26363707': 0.041}				0.571
2445	C2445T|(ORF1ab_polyprotein:C2180T(T727I))|(ORF1a_polyprotein:C2180T(T727I))		5	2632	1.46	{'SRR26363703': 0.41, 'SRR26363704': 0.414, 'SRR26363705': 0.149, 'SRR26363706': 0.296, 'SRR26363707': 0.191}				1.46
2476	A2476G|(ORF1ab_polyprotein:A2211G(K737K))|(ORF1a_polyprotein:A2211G(K737K))		5	1614	1.443	{'SRR26363703': 0.385, 'SRR26363704': 0.373, 'SRR26363705': 0.128, 'SRR26363706': 0.315, 'SRR26363707': 0.242}				1.443
2530	A2530G|(ORF1ab_polyprotein:A2265G(E755E))|(ORF1a_polyprotein:A2265G(E755E))		5	5582	2.857	{'SRR26363703': 0.638, 'SRR26363704': 0.679, 'SRR26363705': 0.344, 'SRR26363706': 0.607, 'SRR26363707': 0.589}				2.857
2881	C2881A|(ORF1ab_polyprotein:C2616A(A872A))|(ORF1a_polyprotein:C2616A(A872A))		5	13088	4.456	{'SRR26363703': 0.959, 'SRR26363704': 0.936, 'SRR26363705': 0.622, 'SRR26363706': 0.963, 'SRR26363707': 0.976}				4.456
3037	C3037T|(ORF1ab_polyprotein:C2772T(F924F))|(ORF1a_polyprotein:C2772T(F924F))	linked:(14713, 3.898), ubiq	5	20879	4.983	{'SRR26363703': 0.998, 'SRR26363704': 0.998, 'SRR26363705': 1.0, 'SRR26363706': 0.988, 'SRR26363707': 0.999}	3	2.995	[0.998, 1.0, 0.997]	7.978
3037	C3037T|(ORF1ab_polyprotein:C2772T(F924F))|(ORF1a_polyprotein:C2772T(F924F)) C3096T|(ORF1ab_polyprotein:C2831T(S944L))|(ORF1a_polyprotein:C2831T(S944L))		5	14713	3.898	{'SRR26363703': 0.902, 'SRR26363704': 0.821, 'SRR26363705': 0.404, 'SRR26363706': 0.92, 'SRR26363707': 0.851}				3.898
3096	C3096T|(ORF1ab_polyprotein:C2831T(S944L))|(ORF1a_polyprotein:C2831T(S944L))		5	16472	4.315	{'SRR26363703': 0.976, 'SRR26363704': 0.958, 'SRR26363705': 0.457, 'SRR26363706': 0.967, 'SRR26363707': 0.957}				4.315
3176	C3176T|(ORF1ab_polyprotein:C2911T(P971S))|(ORF1a_polyprotein:C2911T(P971S))		4	1243	0.683	{'SRR26363703': 0.344, 'SRR26363704': 0.254, 'SRR26363705': 0.009, 'SRR26363707': 0.076}				0.683
3267	C3267T|(ORF1ab_polyprotein:C3002T(T1001I))|(ORF1a_polyprotein:C3002T(T1001I))		4	3209	2.373	{'SRR26363703': 0.782, 'SRR26363704': 0.885, 'SRR26363705': 0.023, 'SRR26363707': 0.683}				2.373
3379	A3379C|(ORF1ab_polyprotein:A3114C(V1038V))|(ORF1a_polyprotein:A3114C(V1038V))		4	1280	1.009	{'SRR26363703': 0.012, 'SRR26363704': 0.003, 'SRR26363705': 0.939, 'SRR26363707': 0.055}				1.009
3743	C3743T|(ORF1ab_polyprotein:C3478T(H1160Y))|(ORF1a_polyprotein:C3478T(H1160Y))		5	19546	0.87	{'SRR26363703': 0.293, 'SRR26363704': 0.36, 'SRR26363705': 0.045, 'SRR26363706': 0.147, 'SRR26363707': 0.025}				0.87
3817	C3817A|(ORF1ab_polyprotein:C3552A(D1184E))|(ORF1a_polyprotein:C3552A(D1184E))		5	39185	2.096	{'SRR26363703': 0.536, 'SRR26363704': 0.538, 'SRR26363705': 0.366, 'SRR26363706': 0.249, 'SRR26363707': 0.407}				2.096
3838	G3838A|(ORF1ab_polyprotein:G3573A(L1191L))|(ORF1a_polyprotein:G3573A(L1191L))		5	24360	1.439	{'SRR26363703': 0.243, 'SRR26363704': 0.232, 'SRR26363705': 0.306, 'SRR26363706': 0.275, 'SRR26363707': 0.383}				1.439
4041	T4041C|(ORF1ab_polyprotein:T3776C(I1259T))|(ORF1a_polyprotein:T3776C(I1259T))		5	11392	1.643	{'SRR26363703': 0.229, 'SRR26363704': 0.298, 'SRR26363705': 0.191, 'SRR26363706': 0.638, 'SRR26363707': 0.287}				1.643
4181	G4181T|(ORF1ab_polyprotein:G3916T(A1306S))|(ORF1a_polyprotein:G3916T(A1306S))		5	4963	2.188	{'SRR26363703': 0.62, 'SRR26363704': 0.606, 'SRR26363705': 0.413, 'SRR26363706': 0.131, 'SRR26363707': 0.418}				2.188
4585	T4585C|(ORF1ab_polyprotein:T4320C(D1440D))|(ORF1a_polyprotein:T4320C(D1440D))		4	373	0.58	{'SRR26363703': 0.165, 'SRR26363704': 0.145, 'SRR26363705': 0.116, 'SRR26363707': 0.154}				0.58
4898	C4898T|(ORF1ab_polyprotein:CAC4633-4635TAT(H1545Y))|(ORF1a_polyprotein:CAC4633-4635TAT(H1545Y))		5	9849	1.759	{'SRR26363703': 0.457, 'SRR26363704': 0.468, 'SRR26363705': 0.253, 'SRR26363706': 0.204, 'SRR26363707': 0.377}				1.759
4900	C4900T|(ORF1ab_polyprotein:C4635T(H1545H))|(ORF1a_polyprotein:C4635T(H1545H))		5	13657	2.85	{'SRR26363703': 0.51, 'SRR26363704': 0.504, 'SRR26363705': 0.455, 'SRR26363706': 0.781, 'SRR26363707': 0.6}				2.85
4900	C4900T|(ORF1ab_polyprotein:CAC4633-4635TAT(H1545Y))|(ORF1a_polyprotein:CAC4633-4635TAT(H1545Y))		5	9849	1.826	{'SRR26363703': 0.484, 'SRR26363704': 0.49, 'SRR26363705': 0.256, 'SRR26363706': 0.207, 'SRR26363707': 0.389}				1.826
5388	C5388A|(ORF1ab_polyprotein:C5123A(A1708D))|(ORF1a_polyprotein:C5123A(A1708D))		5	25742	4.616	{'SRR26363703': 0.987, 'SRR26363704': 0.986, 'SRR26363705': 0.684, 'SRR26363706': 0.976, 'SRR26363707': 0.983}				4.616
5554	G5554A|(ORF1ab_polyprotein:G5289A(K1763K))|(ORF1a_polyprotein:G5289A(K1763K))		5	3163	0.806	{'SRR26363703': 0.104, 'SRR26363704': 0.112, 'SRR26363705': 0.159, 'SRR26363706': 0.425, 'SRR26363707': 0.006}				0.806
5648	A5648C|(ORF1ab_polyprotein:A5383C(K1795Q))|(ORF1a_polyprotein:A5383C(K1795Q))		5	49226	4.649	{'SRR26363703': 0.985, 'SRR26363704': 0.975, 'SRR26363705': 0.718, 'SRR26363706': 0.991, 'SRR26363707': 0.98}	1	0.001	[0.001]	4.65
5986	C5986T|(ORF1ab_polyprotein:C5721T(F1907F))|(ORF1a_polyprotein:C5721T(F1907F))		5	4096	4.224	{'SRR26363703': 0.971, 'SRR26363704': 0.977, 'SRR26363705': 0.742, 'SRR26363706': 0.917, 'SRR26363707': 0.617}				4.224
6513	GTT6513-6515del|(ORF1ab_polyprotein:AGTTTA6247-6252ATAdel(SL2083-2084Idel))|(ORF1a_polyprotein:AGTTTA6247-6252ATAdel(SL2083-2084Idel))		4	33	0.526	{'SRR26363703': 0.005, 'SRR26363704': 0.018, 'SRR26363705': 0.429, 'SRR26363706': 0.074}				0.526
6609	G6609T|(ORF1ab_polyprotein:G6344T(R2115I))|(ORF1a_polyprotein:G6344T(R2115I))		5	5150	3.566	{'SRR26363703': 0.894, 'SRR26363704': 0.882, 'SRR26363705': 0.795, 'SRR26363706': 0.476, 'SRR26363707': 0.519}				3.566
6841	A6841T|(ORF1ab_polyprotein:A6576T(A2192A))|(ORF1a_polyprotein:A6576T(A2192A))		3	654	0.686	{'SRR26363703': 0.214, 'SRR26363704': 0.189, 'SRR26363705': 0.283}				0.686
6954	T6954C|(ORF1ab_polyprotein:T6689C(I2230T))|(ORF1a_polyprotein:T6689C(I2230T))		5	1517	4.328	{'SRR26363703': 0.967, 'SRR26363704': 0.973, 'SRR26363705': 0.58, 'SRR26363706': 0.875, 'SRR26363707': 0.933}				4.328
7328	G7328T|(ORF1ab_polyprotein:G7063T(A2355S))|(ORF1a_polyprotein:G7063T(A2355S))		5	2632	1.893	{'SRR26363703': 0.388, 'SRR26363704': 0.419, 'SRR26363705': 0.566, 'SRR26363706': 0.463, 'SRR26363707': 0.057}				1.893
7479	A7479G|(ORF1ab_polyprotein:A7214G(N2405S))|(ORF1a_polyprotein:A7214G(N2405S))		4	1150	0.525	{'SRR26363703': 0.022, 'SRR26363704': 0.032, 'SRR26363706': 0.467, 'SRR26363707': 0.004}				0.525
7823	C7823A|(ORF1ab_polyprotein:C7558A(H2520N))|(ORF1a_polyprotein:C7558A(H2520N))		5	15865	4.701	{'SRR26363703': 0.984, 'SRR26363704': 0.989, 'SRR26363705': 0.75, 'SRR26363706': 0.989, 'SRR26363707': 0.989}				4.701
8166	T8166C|(ORF1ab_polyprotein:T7901C(I2634T))|(ORF1a_polyprotein:T7901C(I2634T))		4	6630	1.161	{'SRR26363703': 0.416, 'SRR26363704': 0.384, 'SRR26363705': 0.355, 'SRR26363707': 0.006}				1.161
8244	A8244T|(ORF1ab_polyprotein:A7979T(Q2660L))|(ORF1a_polyprotein:A7979T(Q2660L))		4	4640	0.692	{'SRR26363703': 0.282, 'SRR26363704': 0.272, 'SRR26363705': 0.07, 'SRR26363707': 0.068}				0.692
8247	C8247T|(ORF1ab_polyprotein:C7982T(S2661F))|(ORF1a_polyprotein:C7982T(S2661F))		5	18232	4.411	{'SRR26363703': 0.994, 'SRR26363704': 0.992, 'SRR26363705': 0.601, 'SRR26363706': 0.837, 'SRR26363707': 0.987}				4.411
8653	G8653C|(ORF1ab_polyprotein:G8388C(M2796I))|(ORF1a_polyprotein:G8388C(M2796I))		5	19667	3.448	{'SRR26363703': 0.9, 'SRR26363704': 0.916, 'SRR26363705': 0.547, 'SRR26363706': 0.986, 'SRR26363707': 0.099}				3.448
9092	G9092T|(ORF1ab_polyprotein:G8827T(V2943F))|(ORF1a_polyprotein:G8827T(V2943F))		5	8586	3.63	{'SRR26363703': 0.972, 'SRR26363704': 0.965, 'SRR26363705': 0.544, 'SRR26363706': 0.99, 'SRR26363707': 0.159}				3.63
9146	A9146T|(ORF1ab_polyprotein:A8881T(I2961F))|(ORF1a_polyprotein:A8881T(I2961F))		5	8206	4.276	{'SRR26363703': 0.99, 'SRR26363704': 0.994, 'SRR26363705': 0.581, 'SRR26363706': 0.753, 'SRR26363707': 0.958}				4.276
9204	A9204G|(ORF1ab_polyprotein:A8939G(D2980G))|(ORF1a_polyprotein:A8939G(D2980G))		5	8011	4.558	{'SRR26363703': 0.988, 'SRR26363704': 0.994, 'SRR26363705': 0.644, 'SRR26363706': 0.988, 'SRR26363707': 0.944}				4.558
9475	T9475C|(ORF1ab_polyprotein:T9210C(A3070A))|(ORF1a_polyprotein:T9210C(A3070A))		3	30	0.522	{'SRR26363703': 0.005, 'SRR26363704': 0.005, 'SRR26363706': 0.512}				0.522
10078	C10078T|(ORF1ab_polyprotein:C9813T(F3271F))|(ORF1a_polyprotein:C9813T(F3271F))		5	3526	0.929	{'SRR26363703': 0.315, 'SRR26363704': 0.28, 'SRR26363705': 0.156, 'SRR26363706': 0.171, 'SRR26363707': 0.007}				0.929
10219	A10219G|(ORF1ab_polyprotein:A9954G(E3318E))|(ORF1a_polyprotein:A9954G(E3318E))		4	6910	0.517	{'SRR26363703': 0.253, 'SRR26363704': 0.23, 'SRR26363705': 0.032, 'SRR26363707': 0.002}				0.517
10330	T10330C|(ORF1ab_polyprotein:T10065C(D3355D))|(ORF1a_polyprotein:T10065C(D3355D))		4	6711	0.494	{'SRR26363703': 0.242, 'SRR26363704': 0.225, 'SRR26363705': 0.024, 'SRR26363707': 0.003}				0.494
10761	A10761G|(ORF1ab_polyprotein:A10496G(K3499R))|(ORF1a_polyprotein:A10496G(K3499R))		5	25180	4.404	{'SRR26363703': 0.972, 'SRR26363704': 0.964, 'SRR26363705': 0.638, 'SRR26363706': 0.967, 'SRR26363707': 0.863}				4.404
11080	T11080C|(ORF1ab_polyprotein:T10815C(F3605F))|(ORF1a_polyprotein:T10815C(F3605F))		5	22145	4.467	{'SRR26363703': 0.952, 'SRR26363704': 0.953, 'SRR26363705': 0.72, 'SRR26363706': 0.946, 'SRR26363707': 0.896}				4.467
11083	G11083T|(ORF1ab_polyprotein:G10818T(L3606F))|(ORF1a_polyprotein:G10818T(L3606F))		5	22857	4.607	{'SRR26363703': 0.965, 'SRR26363704': 0.964, 'SRR26363705': 0.762, 'SRR26363706': 0.95, 'SRR26363707': 0.966}	1	0.012	[0.012]	4.619
11092	T11092C|(ORF1ab_polyprotein:T10827C(N3609N))|(ORF1a_polyprotein:T10827C(N3609N))		5	4326	1.012	{'SRR26363703': 0.23, 'SRR26363704': 0.17, 'SRR26363705': 0.024, 'SRR26363706': 0.586, 'SRR26363707': 0.002}				1.012
11288	TCTGGTTTT11288-11296del|(ORF1ab_polyprotein:11023-11031del(SGF3675-3677del))|(ORF1a_polyprotein:11023-11031del(SGF3675-3677del))	ubiq	5	43820	4.962	{'SRR26363703': 0.992, 'SRR26363704': 0.99, 'SRR26363705': 0.997, 'SRR26363706': 0.992, 'SRR26363707': 0.991}	4	3.99	[0.993, 1.0, 1.0, 0.997]	8.952
11522	T11522G|(ORF1ab_polyprotein:T11257G(F3753V))|(ORF1a_polyprotein:T11257G(F3753V))		5	46358	4.59	{'SRR26363703': 0.986, 'SRR26363704': 0.989, 'SRR26363705': 0.708, 'SRR26363706': 0.982, 'SRR26363707': 0.925}				4.59
12162	A12162G|(ORF1ab_polyprotein:A11897G(Q3966R))|(ORF1a_polyprotein:A11897G(Q3966R))		5	40755	4.723	{'SRR26363703': 0.989, 'SRR26363704': 0.991, 'SRR26363705': 0.771, 'SRR26363706': 0.987, 'SRR26363707': 0.985}				4.723
12823	C12823T|(ORF1ab_polyprotein:C12558T(S4186S))|(ORF1a_polyprotein:C12558T(S4186S))		5	8826	2.227	{'SRR26363703': 0.433, 'SRR26363704': 0.447, 'SRR26363705': 0.439, 'SRR26363706': 0.395, 'SRR26363707': 0.513}				2.227
13767	C13767T|(ORF1ab_polyprotein:C13503T(D4501D))		5	69584	4.709	{'SRR26363703': 0.995, 'SRR26363704': 0.94, 'SRR26363705': 0.8, 'SRR26363706': 0.987, 'SRR26363707': 0.987}				4.709
14126	G14126A|(ORF1ab_polyprotein:G13862A(S4621N))		4	9669	1.675	{'SRR26363703': 0.646, 'SRR26363704': 0.603, 'SRR26363705': 0.424, 'SRR26363707': 0.002}				1.675
14232	T14232G|(ORF1ab_polyprotein:T13968G(P4656P))		5	5312	1.347	{'SRR26363703': 0.201, 'SRR26363704': 0.214, 'SRR26363705': 0.243, 'SRR26363706': 0.686, 'SRR26363707': 0.003}				1.347
14408	C14408T|(ORF1ab_polyprotein:C14144T(P4715L))	ubiq	5	18944	4.989	{'SRR26363703': 0.998, 'SRR26363704': 0.998, 'SRR26363705': 1.0, 'SRR26363706': 0.995, 'SRR26363707': 0.998}	3	3	[1.0, 1.0, 1.0]	7.989
14529	C14529T|(ORF1ab_polyprotein:C14265T(S4755S))		4	2395	0.523	{'SRR26363703': 0.125, 'SRR26363704': 0.151, 'SRR26363705': 0.162, 'SRR26363706': 0.085}				0.523
14676	C14676T|(ORF1ab_polyprotein:C14412T(P4804P))		5	14732	4.729	{'SRR26363703': 0.995, 'SRR26363704': 0.994, 'SRR26363705': 0.76, 'SRR26363706': 0.987, 'SRR26363707': 0.993}				4.729
15279	C15279T|(ORF1ab_polyprotein:C15015T(H5005H))		5	11567	4.803	{'SRR26363703': 0.996, 'SRR26363704': 0.995, 'SRR26363705': 0.835, 'SRR26363706': 0.985, 'SRR26363707': 0.992}				4.803
15720	C15720T|(ORF1ab_polyprotein:C15456T(D5152D))		5	56059	4.741	{'SRR26363703': 0.99, 'SRR26363704': 0.994, 'SRR26363705': 0.78, 'SRR26363706': 0.986, 'SRR26363707': 0.991}				4.741
15942	A15942G|(ORF1ab_polyprotein:A15678G(P5226P))		5	13383	1.903	{'SRR26363703': 0.397, 'SRR26363704': 0.371, 'SRR26363705': 0.315, 'SRR26363706': 0.355, 'SRR26363707': 0.465}				1.903
16076	A16076G|(ORF1ab_polyprotein:A15812G(D5271G))		5	17805	1.444	{'SRR26363703': 0.423, 'SRR26363704': 0.431, 'SRR26363705': 0.283, 'SRR26363706': 0.208, 'SRR26363707': 0.099}				1.444
16076	A16076C|(ORF1ab_polyprotein:A15812C(D5271A))		5	22338	2.131	{'SRR26363703': 0.47, 'SRR26363704': 0.43, 'SRR26363705': 0.316, 'SRR26363706': 0.381, 'SRR26363707': 0.534}				2.131
16135	A16135C|(ORF1ab_polyprotein:A15871C(M5291L))		5	13983	1.05	{'SRR26363703': 0.326, 'SRR26363704': 0.31, 'SRR26363705': 0.193, 'SRR26363706': 0.173, 'SRR26363707': 0.048}				1.05
16175	C16175A|(ORF1ab_polyprotein:ACT15910-15912AAC(T5304N))		5	44984	3.816	{'SRR26363703': 0.974, 'SRR26363704': 0.962, 'SRR26363705': 0.587, 'SRR26363706': 0.981, 'SRR26363707': 0.312}				3.816
16176	T16176C|(ORF1ab_polyprotein:T15912C(T5304T))		5	1646	0.765	{'SRR26363703': 0.02, 'SRR26363704': 0.033, 'SRR26363705': 0.087, 'SRR26363706': 0.002, 'SRR26363707': 0.623}				0.765
16176	T16176C|(ORF1ab_polyprotein:ACT15910-15912AAC(T5304N))		5	44984	3.82	{'SRR26363703': 0.974, 'SRR26363704': 0.962, 'SRR26363705': 0.587, 'SRR26363706': 0.982, 'SRR26363707': 0.315}				3.82
16374	T16374C|(ORF1ab_polyprotein:T16110C(N5370N))		5	5993	1.251	{'SRR26363703': 0.406, 'SRR26363704': 0.417, 'SRR26363705': 0.402, 'SRR26363706': 0.001, 'SRR26363707': 0.025}				1.251
16813	G16813T|(ORF1ab_polyprotein:G16549T(V5517L))		4	10040	1.023	{'SRR26363703': 0.06, 'SRR26363704': 0.089, 'SRR26363705': 0.2, 'SRR26363707': 0.674}	3	0.004	[0.001, 0.001, 0.002]	1.027
16926	T16926C|(ORF1ab_polyprotein:T16662C(H5554H))		4	10256	0.746	{'SRR26363703': 0.061, 'SRR26363704': 0.08, 'SRR26363705': 0.137, 'SRR26363707': 0.468}				0.746
17615	A17615G|(ORF1ab_polyprotein:A17351G(K5784R))		5	55958	4.591	{'SRR26363703': 0.989, 'SRR26363704': 0.99, 'SRR26363705': 0.646, 'SRR26363706': 0.992, 'SRR26363707': 0.974}				4.591
17742	T17742C|(ORF1ab_polyprotein:T17478C(R5826R))		4	5380	0.641	{'SRR26363703': 0.329, 'SRR26363704': 0.285, 'SRR26363705': 0.019, 'SRR26363707': 0.008}				0.641
17781	T17781C|(ORF1ab_polyprotein:T17517C(Y5839Y))		5	9051	1.952	{'SRR26363703': 0.359, 'SRR26363704': 0.358, 'SRR26363705': 0.363, 'SRR26363706': 0.307, 'SRR26363707': 0.565}				1.952
18312	C18312T|(ORF1ab_polyprotein:C18048T(V6016V))		5	31403	3.968	{'SRR26363703': 0.916, 'SRR26363704': 0.868, 'SRR26363705': 0.382, 'SRR26363706': 0.899, 'SRR26363707': 0.903}				3.968
18513	T18513G|(ORF1ab_polyprotein:T18249G(P6083P))		5	20076	2.411	{'SRR26363703': 0.581, 'SRR26363704': 0.553, 'SRR26363705': 0.364, 'SRR26363706': 0.493, 'SRR26363707': 0.42}	3	0.008	[0.001, 0.005, 0.002]	2.419
19000	T19000C|(ORF1ab_polyprotein:T18736C(L6246L))		4	11299	1.303	{'SRR26363703': 0.478, 'SRR26363704': 0.427, 'SRR26363705': 0.215, 'SRR26363707': 0.183}				1.303
19314	A19314C|(ORF1ab_polyprotein:A19050C(A6350A))		4	3261	0.906	{'SRR26363703': 0.414, 'SRR26363704': 0.344, 'SRR26363705': 0.108, 'SRR26363707': 0.04}				0.906
19902	A19902G|(ORF1ab_polyprotein:A19638G(A6546A))		4	414	0.764	{'SRR26363703': 0.108, 'SRR26363704': 0.104, 'SRR26363705': 0.307, 'SRR26363706': 0.245}				0.764
19956	T19956C|(ORF1ab_polyprotein:T19692C(T6564T))		5	1782	2.164	{'SRR26363703': 0.354, 'SRR26363704': 0.33, 'SRR26363705': 0.641, 'SRR26363706': 0.253, 'SRR26363707': 0.586}				2.164
20398	G20398A|(ORF1ab_polyprotein:G20134A(E6712K))		5	9719	3.757	{'SRR26363703': 0.892, 'SRR26363704': 0.797, 'SRR26363705': 0.523, 'SRR26363706': 0.646, 'SRR26363707': 0.899}				3.757
20409	T20409G|(ORF1ab_polyprotein:T20145G(F6715L))		5	13039	4.507	{'SRR26363703': 0.983, 'SRR26363704': 0.968, 'SRR26363705': 0.638, 'SRR26363706': 0.971, 'SRR26363707': 0.947}				4.507
20427	T20427C|(ORF1ab_polyprotein:T20163C(I6721I))		5	2744	0.884	{'SRR26363703': 0.169, 'SRR26363704': 0.226, 'SRR26363705': 0.231, 'SRR26363706': 0.255, 'SRR26363707': 0.003}				0.884
21137	A21137G|(ORF1ab_polyprotein:A20873G(K6958R))		5	10059	4.537	{'SRR26363703': 0.993, 'SRR26363704': 0.997, 'SRR26363705': 0.633, 'SRR26363706': 0.982, 'SRR26363707': 0.932}				4.537
21304	C21304A|(ORF1ab_polyprotein:CGC21040-21042AAC(R7014N))		5	2210	1.762	{'SRR26363703': 0.595, 'SRR26363704': 0.597, 'SRR26363705': 0.231, 'SRR26363706': 0.216, 'SRR26363707': 0.123}				1.762
21304	C21304A|(ORF1ab_polyprotein:CGC21040-21042AAT(R7014N))		5	3125	2.679	{'SRR26363703': 0.39, 'SRR26363704': 0.372, 'SRR26363705': 0.339, 'SRR26363706': 0.774, 'SRR26363707': 0.804}				2.679
21305	G21305A|(ORF1ab_polyprotein:CGC21040-21042AAC(R7014N))		5	2210	1.763	{'SRR26363703': 0.596, 'SRR26363704': 0.597, 'SRR26363705': 0.231, 'SRR26363706': 0.216, 'SRR26363707': 0.123}				1.763
21305	G21305A|(ORF1ab_polyprotein:CGC21040-21042AAT(R7014N))		5	3125	2.679	{'SRR26363703': 0.39, 'SRR26363704': 0.372, 'SRR26363705': 0.339, 'SRR26363706': 0.774, 'SRR26363707': 0.804}				2.679
21306	C21306T|(ORF1ab_polyprotein:CGC21040-21042AAT(R7014N))		5	3125	2.668	{'SRR26363703': 0.388, 'SRR26363704': 0.369, 'SRR26363705': 0.333, 'SRR26363706': 0.774, 'SRR26363707': 0.804}				2.668
21598	T21598C|(surface_glycoprotein:T36C(S12S))		5	12659	2.157	{'SRR26363703': 0.851, 'SRR26363704': 0.844, 'SRR26363705': 0.451, 'SRR26363706': 0.003, 'SRR26363707': 0.008}				2.157
21612	A21612G|(surface_glycoprotein:A50G(N17S))		5	9599	2.3	{'SRR26363703': 0.368, 'SRR26363704': 0.375, 'SRR26363705': 0.339, 'SRR26363706': 0.455, 'SRR26363707': 0.763}				2.3
21618	C21618A|(surface_glycoprotein:C56A(T19K))		5	12260	1.949	{'SRR26363703': 0.575, 'SRR26363704': 0.556, 'SRR26363705': 0.267, 'SRR26363706': 0.506, 'SRR26363707': 0.045}				1.949
21633	T21633C|(surface_glycoprotein:T71C(L24S))		5	27365	2.231	{'SRR26363703': 0.601, 'SRR26363704': 0.624, 'SRR26363705': 0.518, 'SRR26363706': 0.484, 'SRR26363707': 0.004}				2.231
21633	T21633C|(surface_glycoprotein:T71C(L24S)) TACATG21765-21770del|(surface_glycoprotein:ATACATGTC202-210ATCdel(IHV68-70Idel))		5	20538	1.719	{'SRR26363703': 0.53, 'SRR26363704': 0.561, 'SRR26363705': 0.358, 'SRR26363706': 0.267, 'SRR26363707': 0.003}				1.719
21635	C21635A|(surface_glycoprotein:C73A(P25T))		5	13219	0.778	{'SRR26363703': 0.317, 'SRR26363704': 0.285, 'SRR26363705': 0.171, 'SRR26363706': 0.002, 'SRR26363707': 0.003}				0.778
21707	C21707T|(surface_glycoprotein:C145T(H49Y))		5	48650	4.256	{'SRR26363703': 0.951, 'SRR26363704': 0.945, 'SRR26363705': 0.709, 'SRR26363706': 0.988, 'SRR26363707': 0.663}				4.256
21707	C21707T|(surface_glycoprotein:C145T(H49Y)) TACATG21765-21770del|(surface_glycoprotein:ATACATGTC202-210ATCdel(IHV68-70Idel))		5	36069	3.757	{'SRR26363703': 0.889, 'SRR26363704': 0.876, 'SRR26363705': 0.62, 'SRR26363706': 0.82, 'SRR26363707': 0.552}				3.757
21752	T21752A|(surface_glycoprotein:T190A(W64R))		5	44988	4.422	{'SRR26363703': 0.975, 'SRR26363704': 0.975, 'SRR26363705': 0.699, 'SRR26363706': 0.99, 'SRR26363707': 0.783}				4.422
21752	T21752A|(surface_glycoprotein:T190A(W64R)) TACATG21765-21770del|(surface_glycoprotein:ATACATGTC202-210ATCdel(IHV68-70Idel))		5	40104	4.359	{'SRR26363703': 0.964, 'SRR26363704': 0.959, 'SRR26363705': 0.68, 'SRR26363706': 0.977, 'SRR26363707': 0.779}				4.359
21760	T21760A|(surface_glycoprotein:T198A(H66Q))		5	42740	4.408	{'SRR26363703': 0.975, 'SRR26363704': 0.975, 'SRR26363705': 0.688, 'SRR26363706': 0.988, 'SRR26363707': 0.782}				4.408
21760	T21760A|(surface_glycoprotein:T198A(H66Q)) TACATG21765-21770del|(surface_glycoprotein:ATACATGTC202-210ATCdel(IHV68-70Idel))		5	40322	4.382	{'SRR26363703': 0.969, 'SRR26363704': 0.964, 'SRR26363705': 0.679, 'SRR26363706': 0.98, 'SRR26363707': 0.79}				4.382
21765	TACATG21765-21770del|(surface_glycoprotein:ATACATGTC202-210ATCdel(IHV68-70Idel))	linked:(40322, 4.382)	5	40503	4.419	{'SRR26363703': 0.971, 'SRR26363704': 0.967, 'SRR26363705': 0.68, 'SRR26363706': 0.987, 'SRR26363707': 0.814}	1	0.857	[0.857]	5.276
21765	TACATG21765-21770del|(surface_glycoprotein:ATACATGTC202-210ATCdel(IHV68-70Idel)) C21789T|(surface_glycoprotein:C227T(T76I))		5	37520	4.084	{'SRR26363703': 0.899, 'SRR26363704': 0.898, 'SRR26363705': 0.627, 'SRR26363706': 0.913, 'SRR26363707': 0.747}				4.084
21789	C21789T|(surface_glycoprotein:C227T(T76I))		5	41597	4.568	{'SRR26363703': 0.982, 'SRR26363704': 0.981, 'SRR26363705': 0.744, 'SRR26363706': 0.987, 'SRR26363707': 0.874}				4.568
21991	TTA21991-21993del|(surface_glycoprotein:GTTTAT427-432GTTdel(VY143-144Vdel))		5	1121	4.784	{'SRR26363703': 0.949, 'SRR26363704': 0.969, 'SRR26363705': 0.938, 'SRR26363706': 0.965, 'SRR26363707': 0.963}				4.784
22002	A22002C|(surface_glycoprotein:A440C(K147T))		5	1225	4.607	{'SRR26363703': 0.96, 'SRR26363704': 0.966, 'SRR26363705': 0.719, 'SRR26363706': 0.992, 'SRR26363707': 0.97}				4.607
22014	G22014T|(surface_glycoprotein:G452T(S151I))		5	1245	4.646	{'SRR26363703': 0.958, 'SRR26363704': 0.972, 'SRR26363705': 0.762, 'SRR26363706': 0.984, 'SRR26363707': 0.97}				4.646
22020	T22020G|(surface_glycoprotein:T458G(M153R))		3	218	0.531	{'SRR26363703': 0.216, 'SRR26363704': 0.152, 'SRR26363706': 0.163}				0.531
22020	T22020C|(surface_glycoprotein:T458C(M153T))		3	516	1.05	{'SRR26363703': 0.407, 'SRR26363704': 0.509, 'SRR26363705': 0.134}				1.05
22104	G22104A|(surface_glycoprotein:G542A(G181E))		5	1239	4.403	{'SRR26363703': 0.963, 'SRR26363704': 0.961, 'SRR26363705': 0.618, 'SRR26363706': 0.99, 'SRR26363707': 0.871}				4.403
22108	A22108G|(surface_glycoprotein:A546G(K182K))		4	41	0.789	{'SRR26363703': 0.008, 'SRR26363704': 0.016, 'SRR26363705': 0.088, 'SRR26363707': 0.677}				0.789
22149	A22149G|(surface_glycoprotein:A587G(N196S))		5	1328	4.372	{'SRR26363703': 0.954, 'SRR26363704': 0.975, 'SRR26363705': 0.778, 'SRR26363706': 0.982, 'SRR26363707': 0.683}				4.372
22305	A22305C|(surface_glycoprotein:A743C(Y248S))		2	144	1.474	{'SRR26363703': 0.677, 'SRR26363704': 0.797}				1.474
22332	G22332A|(surface_glycoprotein:G770A(G257D))		2	172	1.828	{'SRR26363703': 0.898, 'SRR26363704': 0.93}				1.828
22676	G22676A|(surface_glycoprotein:G1114A(A372T))		5	23121	4.934	{'SRR26363703': 0.991, 'SRR26363704': 0.994, 'SRR26363705': 0.967, 'SRR26363706': 0.988, 'SRR26363707': 0.994}				4.934
22770	G22770A|(surface_glycoprotein:G1208A(R403K))		5	2316	1.687	{'SRR26363703': 0.643, 'SRR26363704': 0.549, 'SRR26363705': 0.333, 'SRR26363706': 0.149, 'SRR26363707': 0.013}				1.687
22893	A22893G|(surface_glycoprotein:A1331G(K444R))		5	2453	1.139	{'SRR26363703': 0.002, 'SRR26363704': 0.02, 'SRR26363705': 0.148, 'SRR26363706': 0.38, 'SRR26363707': 0.589}				1.139
22894	GGTTGG22894-22899del|(surface_glycoprotein:AAGGTTGGT1330-1338AATdel(KVG444-446Ndel))		5	4431	2.697	{'SRR26363703': 0.985, 'SRR26363704': 0.957, 'SRR26363705': 0.339, 'SRR26363706': 0.412, 'SRR26363707': 0.004}				2.697
22896	T22896C|(surface_glycoprotein:T1334C(V445A))		5	942	0.553	{'SRR26363703': 0.003, 'SRR26363704': 0.018, 'SRR26363705': 0.149, 'SRR26363706': 0.376, 'SRR26363707': 0.007}				0.553
22899	G22899A|(surface_glycoprotein:G1337A(G446D))		5	3902	1.741	{'SRR26363703': 0.006, 'SRR26363704': 0.022, 'SRR26363705': 0.146, 'SRR26363706': 0.586, 'SRR26363707': 0.981}				1.741
22907	T22907A|(surface_glycoprotein:T1345A(Y449N))		5	7874	3.913	{'SRR26363703': 0.983, 'SRR26363704': 0.98, 'SRR26363705': 0.481, 'SRR26363706': 0.989, 'SRR26363707': 0.48}				3.913
22912	T22912G|(surface_glycoprotein:T1350G(N450K))		4	1628	0.528	{'SRR26363703': 0.265, 'SRR26363704': 0.256, 'SRR26363705': 0.005, 'SRR26363707': 0.002}				0.528
22917	T22917A|(surface_glycoprotein:T1355A(L452Q))		4	4046	1.335	{'SRR26363703': 0.689, 'SRR26363704': 0.587, 'SRR26363705': 0.058, 'SRR26363707': 0.001}				1.335
22917	T22917A|(surface_glycoprotein:T1355A(L452Q)) G22992A|(surface_glycoprotein:G1430A(S477N))		4	3654	1.22	{'SRR26363703': 0.636, 'SRR26363704': 0.531, 'SRR26363705': 0.052, 'SRR26363707': 0.001}				1.22
22920	A22920T|(surface_glycoprotein:A1358T(Y453F))		5	10907	3.949	{'SRR26363703': 0.994, 'SRR26363704': 0.991, 'SRR26363705': 0.483, 'SRR26363706': 0.989, 'SRR26363707': 0.492}	1	0.002	[0.002]	3.951
22992	G22992A|(surface_glycoprotein:G1430A(S477N))	linked:(8427, 2.624)	5	10460	3.273	{'SRR26363703': 0.992, 'SRR26363704': 0.974, 'SRR26363705': 0.827, 'SRR26363706': 0.467, 'SRR26363707': 0.013}	5	4.998	[1.0, 1.0, 1.0, 1.0, 0.998]	8.271
22992	G22992A|(surface_glycoprotein:G1430A(S477N)) A23013T|(surface_glycoprotein:A1451T(E484V))		5	8427	2.624	{'SRR26363703': 0.832, 'SRR26363704': 0.825, 'SRR26363705': 0.551, 'SRR26363706': 0.413, 'SRR26363707': 0.003}	1	0.003	[0.003]	2.627
22992	G22992A|(surface_glycoprotein:G1430A(S477N)) A23055T|(surface_glycoprotein:A1493T(Q498L))		5	5501	1.642	{'SRR26363703': 0.616, 'SRR26363704': 0.558, 'SRR26363705': 0.162, 'SRR26363706': 0.304, 'SRR26363707': 0.002}				1.642
23013	A23013T|(surface_glycoprotein:A1451T(E484V))		5	10558	3.098	{'SRR26363703': 0.901, 'SRR26363704': 0.924, 'SRR26363705': 0.564, 'SRR26363706': 0.548, 'SRR26363707': 0.161}	1	0.003	[0.003]	3.101
23013	A23013C|(surface_glycoprotein:A1451C(E484A))	linked:(2696, 0.959)	5	5777	1.823	{'SRR26363703': 0.049, 'SRR26363704': 0.055, 'SRR26363705': 0.434, 'SRR26363706': 0.447, 'SRR26363707': 0.838}	4	3.984	[0.989, 1.0, 1.0, 0.995]	5.807
23013	A23013T|(surface_glycoprotein:A1451T(E484V)) A23063T|(surface_glycoprotein:A1501T(N501Y))		5	7590	2.456	{'SRR26363703': 0.71, 'SRR26363704': 0.739, 'SRR26363705': 0.378, 'SRR26363706': 0.508, 'SRR26363707': 0.121}				2.456
23013	A23013C|(surface_glycoprotein:A1451C(E484A)) T23042C|(surface_glycoprotein:T1480C(S494P))		5	2696	0.959	{'SRR26363703': 0.002, 'SRR26363704': 0.018, 'SRR26363705': 0.113, 'SRR26363706': 0.367, 'SRR26363707': 0.459}				0.959
23039	C23039A|(surface_glycoprotein:C1477A(Q493K))		5	11434	3.298	{'SRR26363703': 0.983, 'SRR26363704': 0.96, 'SRR26363705': 0.404, 'SRR26363706': 0.559, 'SRR26363707': 0.392}				3.298
23039	C23039A|(surface_glycoprotein:C1477A(Q493K)) A23063T|(surface_glycoprotein:A1501T(N501Y))		5	9348	2.954	{'SRR26363703': 0.848, 'SRR26363704': 0.82, 'SRR26363705': 0.39, 'SRR26363706': 0.547, 'SRR26363707': 0.349}				2.954
23039	C23039A|(surface_glycoprotein:C1477A(Q493K)) T23075C|(surface_glycoprotein:T1513C(Y505H))		5	7826	2.596	{'SRR26363703': 0.779, 'SRR26363704': 0.721, 'SRR26363705': 0.31, 'SRR26363706': 0.437, 'SRR26363707': 0.349}				2.596
23042	T23042C|(surface_glycoprotein:T1480C(S494P))		5	2896	1.027	{'SRR26363703': 0.006, 'SRR26363704': 0.027, 'SRR26363705': 0.126, 'SRR26363706': 0.379, 'SRR26363707': 0.489}				1.027
23042	T23042C|(surface_glycoprotein:T1480C(S494P)) A23063T|(surface_glycoprotein:A1501T(N501Y))		5	2512	1.062	{'SRR26363703': 0.006, 'SRR26363704': 0.022, 'SRR26363705': 0.135, 'SRR26363706': 0.349, 'SRR26363707': 0.55}				1.062
23042	T23042C|(surface_glycoprotein:T1480C(S494P)) A23055G|(surface_glycoprotein:A1493G(Q498R))		5	2528	1.063	{'SRR26363703': 0.004, 'SRR26363704': 0.019, 'SRR26363705': 0.135, 'SRR26363706': 0.354, 'SRR26363707': 0.551}				1.063
23042	T23042C|(surface_glycoprotein:T1480C(S494P)) T23075C|(surface_glycoprotein:T1513C(Y505H))		5	1977	0.984	{'SRR26363703': 0.004, 'SRR26363704': 0.019, 'SRR26363705': 0.138, 'SRR26363706': 0.286, 'SRR26363707': 0.537}				0.984
23055	A23055T|(surface_glycoprotein:A1493T(Q498L))		5	7666	2.089	{'SRR26363703': 0.795, 'SRR26363704': 0.692, 'SRR26363705': 0.193, 'SRR26363706': 0.403, 'SRR26363707': 0.006}				2.089
23055	A23055G|(surface_glycoprotein:A1493G(Q498R))	linked:(2528, 1.063)	5	4637	2.201	{'SRR26363703': 0.027, 'SRR26363704': 0.062, 'SRR26363705': 0.653, 'SRR26363706': 0.469, 'SRR26363707': 0.99}	4	3.998	[1.0, 1.0, 1.0, 0.998]	6.199
23055	A23055T|(surface_glycoprotein:A1493T(Q498L)) A23063T|(surface_glycoprotein:A1501T(N501Y))		5	7120	2.05	{'SRR26363703': 0.777, 'SRR26363704': 0.679, 'SRR26363705': 0.195, 'SRR26363706': 0.393, 'SRR26363707': 0.006}				2.05
23055	A23055T|(surface_glycoprotein:A1493T(Q498L)) T23075C|(surface_glycoprotein:T1513C(Y505H))		5	6223	1.902	{'SRR26363703': 0.726, 'SRR26363704': 0.623, 'SRR26363705': 0.189, 'SRR26363706': 0.358, 'SRR26363707': 0.006}				1.902
23063	A23063T|(surface_glycoprotein:A1501T(N501Y))	linked:(11803, 4.2989999999999995), ubiq	5	13888	4.979	{'SRR26363703': 0.997, 'SRR26363704': 0.999, 'SRR26363705': 0.988, 'SRR26363706': 0.997, 'SRR26363707': 0.998}	4	3.999	[1.0, 1.0, 1.0, 0.999]	8.978
23063	A23063T|(surface_glycoprotein:A1501T(N501Y)) G23073A|(surface_glycoprotein:G1511A(G504D))		5	11803	4.299	{'SRR26363703': 0.94, 'SRR26363704': 0.94, 'SRR26363705': 0.533, 'SRR26363706': 0.917, 'SRR26363707': 0.969}				4.299
23073	G23073A|(surface_glycoprotein:G1511A(G504D))		5	12348	4.49	{'SRR26363703': 0.991, 'SRR26363704': 0.989, 'SRR26363705': 0.553, 'SRR26363706': 0.976, 'SRR26363707': 0.981}				4.49
23073	G23073A|(surface_glycoprotein:G1511A(G504D)) T23075C|(surface_glycoprotein:T1513C(Y505H))		5	11836	4.237	{'SRR26363703': 0.972, 'SRR26363704': 0.946, 'SRR26363705': 0.497, 'SRR26363706': 0.841, 'SRR26363707': 0.981}				4.237
23075	T23075C|(surface_glycoprotein:T1513C(Y505H))	linked:(11836, 4.237)	5	12158	4.692	{'SRR26363703': 0.98, 'SRR26363704': 0.956, 'SRR26363705': 0.9, 'SRR26363706': 0.858, 'SRR26363707': 0.998}	4	3.271	[1.0, 1.0, 1.0, 0.271]	7.963
23271	C23271A|(surface_glycoprotein:C1709A(A570D))		5	15389	3.927	{'SRR26363703': 0.986, 'SRR26363704': 0.984, 'SRR26363705': 0.135, 'SRR26363706': 0.979, 'SRR26363707': 0.843}	1	0.001	[0.001]	3.928
23274	A23274G|(surface_glycoprotein:A1712G(D571G))		5	15395	3.903	{'SRR26363703': 0.987, 'SRR26363704': 0.982, 'SRR26363705': 0.135, 'SRR26363706': 0.978, 'SRR26363707': 0.821}				3.903
23321	A23321G|(surface_glycoprotein:A1759G(I587V))		5	32528	3.595	{'SRR26363703': 0.991, 'SRR26363704': 0.985, 'SRR26363705': 0.581, 'SRR26363706': 0.988, 'SRR26363707': 0.05}				3.595
23321	A23321G|(surface_glycoprotein:A1759G(I587V)) A23403G|(surface_glycoprotein:A1841G(D614G))		5	25816	2.866	{'SRR26363703': 0.792, 'SRR26363704': 0.765, 'SRR26363705': 0.508, 'SRR26363706': 0.762, 'SRR26363707': 0.039}				2.866
23403	A23403G|(surface_glycoprotein:A1841G(D614G))	linked:(25816, 2.866), ubiq	5	68698	4.962	{'SRR26363703': 0.994, 'SRR26363704': 0.995, 'SRR26363705': 0.996, 'SRR26363706': 0.981, 'SRR26363707': 0.996}	6	5.96	[0.997, 0.996, 0.979, 0.991, 1.0, 0.997]	10.922
23604	C23604A|(surface_glycoprotein:C2042A(P681H))	linked:(1573, 0.957), ubiq	5	14441	4.963	{'SRR26363703': 0.996, 'SRR26363704': 0.994, 'SRR26363705': 0.991, 'SRR26363706': 0.985, 'SRR26363707': 0.997}	7	6.981	[0.998, 0.999, 0.988, 0.998, 1.0, 1.0, 0.998]	11.944
23604	C23604A|(surface_glycoprotein:C2042A(P681H)) G23642T|(surface_glycoprotein:G2080T(A694S))		5	1573	0.957	{'SRR26363703': 0.206, 'SRR26363704': 0.204, 'SRR26363705': 0.23, 'SRR26363706': 0.119, 'SRR26363707': 0.198}	1	0.003	[0.003]	0.96
23638	C23638T|(surface_glycoprotein:C2076T(I692I))		5	7480	3.445	{'SRR26363703': 0.844, 'SRR26363704': 0.868, 'SRR26363705': 0.691, 'SRR26363706': 0.901, 'SRR26363707': 0.141}				3.445
23642	G23642T|(surface_glycoprotein:G2080T(A694S))		5	1581	0.607	{'SRR26363703': 0.143, 'SRR26363704': 0.133, 'SRR26363705': 0.14, 'SRR26363706': 0.071, 'SRR26363707': 0.12}	1	0.002	[0.002]	0.609
23709	C23709T|(surface_glycoprotein:C2147T(T716I))		3	1933	0.807	{'SRR26363704': 0.001, 'SRR26363705': 0.006, 'SRR26363707': 0.8}				0.807
23877	T23877C|(surface_glycoprotein:T2315C(V772A))		5	8160	4.697	{'SRR26363703': 0.992, 'SRR26363704': 0.982, 'SRR26363705': 0.807, 'SRR26363706': 0.984, 'SRR26363707': 0.932}				4.697
24044	C24044T|(surface_glycoprotein:C2482T(L828F))		5	21595	4.66	{'SRR26363703': 0.99, 'SRR26363704': 0.99, 'SRR26363705': 0.714, 'SRR26363706': 0.985, 'SRR26363707': 0.981}				4.66
24197	G24197A|(surface_glycoprotein:G2635A(A879T))		4	14409	0.984	{'SRR26363703': 0.484, 'SRR26363704': 0.421, 'SRR26363705': 0.006, 'SRR26363707': 0.073}				0.984
24374	C24374A|(surface_glycoprotein:C2812A(L938I))		5	15607	1.258	{'SRR26363703': 0.473, 'SRR26363704': 0.407, 'SRR26363705': 0.206, 'SRR26363706': 0.168, 'SRR26363707': 0.004}				1.258
24383	A24383T|(surface_glycoprotein:A2821T(T941S))		5	34132	3.866	{'SRR26363703': 0.955, 'SRR26363704': 0.95, 'SRR26363705': 0.511, 'SRR26363706': 0.976, 'SRR26363707': 0.474}				3.866
24502	C24502A|(surface_glycoprotein:C2940A(I980I))		5	35694	4.238	{'SRR26363703': 0.973, 'SRR26363704': 0.957, 'SRR26363705': 0.578, 'SRR26363706': 0.986, 'SRR26363707': 0.744}	2	0.007	[0.001, 0.006]	4.245
24506	T24506G|(surface_glycoprotein:T2944G(S982A))		5	36285	4.663	{'SRR26363703': 0.99, 'SRR26363704': 0.992, 'SRR26363705': 0.725, 'SRR26363706': 0.985, 'SRR26363707': 0.971}				4.663
24914	G24914C|(surface_glycoprotein:G3352C(D1118H))		4	186	2.773	{'SRR26363703': 0.806, 'SRR26363704': 0.977, 'SRR26363705': 0.082, 'SRR26363707': 0.908}				2.773
25000	C25000A|(surface_glycoprotein:C3438A(D1146E))		3	47	0.596	{'SRR26363703': 0.145, 'SRR26363704': 0.414, 'SRR26363707': 0.037}				0.596
25026	A25026T|(surface_glycoprotein:A3464T(Y1155F))		4	131	2.007	{'SRR26363703': 0.882, 'SRR26363704': 0.934, 'SRR26363705': 0.024, 'SRR26363707': 0.167}				2.007
25049	G25049A|(surface_glycoprotein:G3487A(D1163N))		2	37	0.573	{'SRR26363704': 0.049, 'SRR26363707': 0.524}				0.573
25088	G25088T|(surface_glycoprotein:G3526T(V1176F))		5	10160	4.576	{'SRR26363703': 0.993, 'SRR26363704': 0.995, 'SRR26363705': 0.727, 'SRR26363706': 0.982, 'SRR26363707': 0.879}				4.576
25135	G25135T|(surface_glycoprotein:G3573T(K1191N))		5	20141	4.63	{'SRR26363703': 0.979, 'SRR26363704': 0.969, 'SRR26363705': 0.699, 'SRR26363706': 0.99, 'SRR26363707': 0.993}	1	0.001	[0.001]	4.631
25163	C25163A|(surface_glycoprotein:C3601A(Q1201K))		5	26006	3.331	{'SRR26363703': 0.901, 'SRR26363704': 0.889, 'SRR26363705': 0.472, 'SRR26363706': 0.552, 'SRR26363707': 0.517}	1	0.002	[0.002]	3.333
25165	A25165C|(surface_glycoprotein:A3603C(Q1201H))		5	8295	0.814	{'SRR26363703': 0.082, 'SRR26363704': 0.088, 'SRR26363705': 0.152, 'SRR26363706': 0.436, 'SRR26363707': 0.056}				0.814
25207	C25207T|(surface_glycoprotein:C3645T(Y1215Y))		5	44261	3.442	{'SRR26363703': 0.884, 'SRR26363704': 0.874, 'SRR26363705': 0.558, 'SRR26363706': 0.659, 'SRR26363707': 0.467}				3.442
25440	G25440T|(ORF3a_protein:G48T(K16N))		5	4872	0.821	{'SRR26363703': 0.379, 'SRR26363704': 0.365, 'SRR26363705': 0.074, 'SRR26363706': 0.001, 'SRR26363707': 0.002}	1	0.001	[0.001]	0.822
25457	A25457G|(ORF3a_protein:A65G(D22G))		5	2409	0.541	{'SRR26363703': 0.019, 'SRR26363704': 0.018, 'SRR26363705': 0.026, 'SRR26363706': 0.228, 'SRR26363707': 0.25}				0.541
25475	TTG25475-25477del|(ORF3a_protein:TTTGTT82-87TTTdel(FV28-29Fdel))		5	2984	0.526	{'SRR26363703': 0.127, 'SRR26363704': 0.097, 'SRR26363705': 0.139, 'SRR26363706': 0.154, 'SRR26363707': 0.009}				0.526
25496	T25496A|(ORF3a_protein:T104A(I35K))		5	16441	2.797	{'SRR26363703': 0.819, 'SRR26363704': 0.855, 'SRR26363705': 0.546, 'SRR26363706': 0.566, 'SRR26363707': 0.011}	1	0.001	[0.001]	2.798
25534	G25534A|(ORF3a_protein:G142A(V48I))		4	5696	0.673	{'SRR26363703': 0.347, 'SRR26363704': 0.318, 'SRR26363705': 0.006, 'SRR26363707': 0.002}				0.673
25623	T25623C|(ORF3a_protein:T231C(V77V))		5	2694	0.539	{'SRR26363703': 0.014, 'SRR26363704': 0.021, 'SRR26363705': 0.033, 'SRR26363706': 0.314, 'SRR26363707': 0.157}				0.539
25698	A25698C|(ORF3a_protein:A306C(E102D))		5	11149	2.631	{'SRR26363703': 0.694, 'SRR26363704': 0.705, 'SRR26363705': 0.317, 'SRR26363706': 0.433, 'SRR26363707': 0.482}				2.631
25698	A25698T|(ORF3a_protein:A306T(E102D))		5	6678	1.734	{'SRR26363703': 0.288, 'SRR26363704': 0.274, 'SRR26363705': 0.312, 'SRR26363706': 0.546, 'SRR26363707': 0.314}	1	0.001	[0.001]	1.735
25906	G25906C|(ORF3a_protein:G514C(G172R))		5	18915	2.77	{'SRR26363703': 0.941, 'SRR26363704': 0.917, 'SRR26363705': 0.335, 'SRR26363706': 0.553, 'SRR26363707': 0.024}				2.77
26114	A26114T|(ORF3a_protein:A722T(E241V))		5	11592	0.991	{'SRR26363703': 0.134, 'SRR26363704': 0.128, 'SRR26363705': 0.029, 'SRR26363706': 0.698, 'SRR26363707': 0.002}				0.991
26115	A26115C|(ORF3a_protein:A723C(E241D))		5	13538	0.931	{'SRR26363703': 0.229, 'SRR26363704': 0.194, 'SRR26363705': 0.233, 'SRR26363706': 0.265, 'SRR26363707': 0.01}	1	0.008	[0.008]	0.939
26116	G26116A|(ORF3a_protein:G724A(E242K))		5	13555	0.93	{'SRR26363703': 0.23, 'SRR26363704': 0.194, 'SRR26363705': 0.233, 'SRR26363706': 0.263, 'SRR26363707': 0.01}				0.93
26159	26159-insertTTATGATGGGTT|(ORF3a_protein:GTT766-768GTTATGATGGGTTTTinsert(V256VMMGF))		5	39704	2.99	{'SRR26363703': 0.554, 'SRR26363704': 0.598, 'SRR26363705': 0.417, 'SRR26363706': 0.689, 'SRR26363707': 0.732}				2.99
26162	26162-insertTG|(ORF3a_protein:770insertTG(257fs))		5	9782	0.567	{'SRR26363703': 0.262, 'SRR26363704': 0.209, 'SRR26363705': 0.082, 'SRR26363706': 0.002, 'SRR26363707': 0.012}				0.567
26164	26164-insertGGGTTTTAAC|(ORF3a_protein:772insertGGGTTTTAAC(258fs))		4	9633	0.556	{'SRR26363703': 0.259, 'SRR26363704': 0.207, 'SRR26363705': 0.082, 'SRR26363707': 0.008}				0.556
26171	T26171A|(ORF3a_protein:T779A(M260K))		5	50838	4.047	{'SRR26363703': 0.92, 'SRR26363704': 0.911, 'SRR26363705': 0.575, 'SRR26363706': 0.689, 'SRR26363707': 0.952}				4.047
26195	C26195T|(ORF3a_protein:C803T(T268M))		4	12542	0.659	{'SRR26363703': 0.302, 'SRR26363704': 0.239, 'SRR26363705': 0.115, 'SRR26363707': 0.003}				0.659
26333	C26333T|(envelope_protein:C89T(T30I))		5	15953	1.146	{'SRR26363703': 0.41, 'SRR26363704': 0.322, 'SRR26363705': 0.226, 'SRR26363706': 0.182, 'SRR26363707': 0.006}	1	0.008	[0.008]	1.154
26529	G26529A|(membrane_glycoprotein:G7A(D3N))		5	29159	2.827	{'SRR26363703': 0.528, 'SRR26363704': 0.59, 'SRR26363705': 0.512, 'SRR26363706': 0.668, 'SRR26363707': 0.529}				2.827
26538	G26538A|(membrane_glycoprotein:G16A(G6S))		5	9886	1.098	{'SRR26363703': 0.286, 'SRR26363704': 0.237, 'SRR26363705': 0.254, 'SRR26363706': 0.275, 'SRR26363707': 0.046}				1.098
26579	A26579T|(membrane_glycoprotein:A57T(Q19H))		5	19678	3.628	{'SRR26363703': 0.589, 'SRR26363704': 0.644, 'SRR26363705': 0.605, 'SRR26363706': 0.826, 'SRR26363707': 0.964}				3.628
26609	T26609G|(membrane_glycoprotein:T87G(L29L))		4	7492	0.988	{'SRR26363703': 0.405, 'SRR26363704': 0.424, 'SRR26363705': 0.148, 'SRR26363707': 0.011}				0.988
26824	G26824A|(membrane_glycoprotein:G302A(R101K))		4	14776	1.076	{'SRR26363703': 0.352, 'SRR26363704': 0.364, 'SRR26363705': 0.357, 'SRR26363707': 0.003}				1.076
26924	A26924G|(membrane_glycoprotein:A402G(L134L))		5	20474	3.928	{'SRR26363703': 0.698, 'SRR26363704': 0.779, 'SRR26363705': 0.701, 'SRR26363706': 0.767, 'SRR26363707': 0.983}				3.928
27157	G27157A|(membrane_glycoprotein:G635A(S212N))		5	1454	1.346	{'SRR26363703': 0.081, 'SRR26363704': 0.128, 'SRR26363705': 0.375, 'SRR26363706': 0.412, 'SRR26363707': 0.35}				1.346
27297	C27297T|(ORF6_protein:C96T(I32I))		4	13304	0.726	{'SRR26363703': 0.322, 'SRR26363704': 0.307, 'SRR26363705': 0.094, 'SRR26363707': 0.003}				0.726
27378	GATT27378-27381del|(ORF6_protein:177-180del(59fs))		4	8347	0.516	{'SRR26363703': 0.201, 'SRR26363704': 0.182, 'SRR26363705': 0.079, 'SRR26363707': 0.054}				0.516
27383	ATTA27383-27386del|(ORF6_protein:182-185del(61fs))		5	45218	4.049	{'SRR26363703': 0.72, 'SRR26363704': 0.749, 'SRR26363705': 0.709, 'SRR26363706': 0.965, 'SRR26363707': 0.906}				4.049
27752	C27752T|(ORF7a_protein:C359T(T120I))		5	17568	1.871	{'SRR26363703': 0.596, 'SRR26363704': 0.564, 'SRR26363705': 0.323, 'SRR26363706': 0.293, 'SRR26363707': 0.095}				1.871
27883	C27883T|(ORF7b:C128T(A43V))		4	12036	1.057	{'SRR26363703': 0.533, 'SRR26363704': 0.412, 'SRR26363705': 0.111, 'SRR26363707': 0.001}				1.057
27883	C27883T|(ORF7b:C128T(A43V)) C27889T		4	11584	1.016	{'SRR26363703': 0.512, 'SRR26363704': 0.395, 'SRR26363705': 0.108, 'SRR26363707': 0.001}				1.016
27889	C27889T	linked:(11584, 1.016)	5	13103	1.05	{'SRR26363703': 0.52, 'SRR26363704': 0.405, 'SRR26363705': 0.117, 'SRR26363706': 0.005, 'SRR26363707': 0.003}	1	0.769	[0.769]	1.819
27972	C27972T|(ORF8_protein:C79T(Q27*))		5	64467	4.658	{'SRR26363703': 0.988, 'SRR26363704': 0.981, 'SRR26363705': 0.718, 'SRR26363706': 0.976, 'SRR26363707': 0.995}				4.658
28028	GTA28028-28030del|(ORF8_protein:TGGTAT133-138TGTdel(WY45-46Cdel))		5	18035	1.528	{'SRR26363703': 0.147, 'SRR26363704': 0.203, 'SRR26363705': 0.178, 'SRR26363706': 0.657, 'SRR26363707': 0.343}				1.528
28048	G28048T|(ORF8_protein:G155T(R52I))		5	84005	4.739	{'SRR26363703': 0.987, 'SRR26363704': 0.986, 'SRR26363705': 0.805, 'SRR26363706': 0.973, 'SRR26363707': 0.988}				4.739
28061	TTTAA28061-28065del|(ORF8_protein:168-172del(56fs))		5	31713	1.824	{'SRR26363703': 0.157, 'SRR26363704': 0.199, 'SRR26363705': 0.207, 'SRR26363706': 0.71, 'SRR26363707': 0.551}				1.824
28111	A28111G|(ORF8_protein:A218G(Y73C))		5	85807	4.482	{'SRR26363703': 0.987, 'SRR26363704': 0.989, 'SRR26363705': 0.545, 'SRR26363706': 0.973, 'SRR26363707': 0.988}				4.482
28177	T28177C|(ORF8_protein:T284C(L95S))		5	14365	0.498	{'SRR26363703': 0.081, 'SRR26363704': 0.093, 'SRR26363705': 0.055, 'SRR26363706': 0.264, 'SRR26363707': 0.005}				0.498
28271	A28271-28271del		5	103955	4.03	{'SRR26363703': 0.956, 'SRR26363704': 0.944, 'SRR26363705': 0.242, 'SRR26363706': 0.933, 'SRR26363707': 0.955}				4.03
28280	G28280C|(nucleocapsid_phosphoprotein:GAT7-9CTA(D3L))		5	93330	3.983	{'SRR26363703': 0.947, 'SRR26363704': 0.953, 'SRR26363705': 0.17, 'SRR26363706': 0.93, 'SRR26363707': 0.983}				3.983
28281	A28281T|(nucleocapsid_phosphoprotein:GAT7-9CTA(D3L))		5	93330	3.983	{'SRR26363703': 0.947, 'SRR26363704': 0.953, 'SRR26363705': 0.17, 'SRR26363706': 0.93, 'SRR26363707': 0.983}				3.983
28282	T28282A|(nucleocapsid_phosphoprotein:GAT7-9CTA(D3L))		5	93330	3.983	{'SRR26363703': 0.947, 'SRR26363704': 0.953, 'SRR26363705': 0.17, 'SRR26363706': 0.93, 'SRR26363707': 0.983}				3.983
28295	A28295G|(nucleocapsid_phosphoprotein:A22G(N8D))		5	113129	3.943	{'SRR26363703': 0.975, 'SRR26363704': 0.971, 'SRR26363705': 0.583, 'SRR26363706': 0.91, 'SRR26363707': 0.504}				3.943
28382	T28382C|(nucleocapsid_phosphoprotein:T109C(S37P))		5	26150	1.605	{'SRR26363703': 0.459, 'SRR26363704': 0.39, 'SRR26363705': 0.156, 'SRR26363706': 0.154, 'SRR26363707': 0.446}				1.605
28423	G28423A|(nucleocapsid_phosphoprotein:G150A(A50A))		5	9700	0.69	{'SRR26363703': 0.209, 'SRR26363704': 0.196, 'SRR26363705': 0.132, 'SRR26363706': 0.137, 'SRR26363707': 0.016}				0.69
28715	A28715G|(nucleocapsid_phosphoprotein:A442G(T148A))		5	50113	2.325	{'SRR26363703': 0.443, 'SRR26363704': 0.461, 'SRR26363705': 0.45, 'SRR26363706': 0.554, 'SRR26363707': 0.417}				2.325
28936	G28936T|(nucleocapsid_phosphoprotein:G663T(L221F))		5	7539	0.642	{'SRR26363703': 0.128, 'SRR26363704': 0.127, 'SRR26363705': 0.137, 'SRR26363706': 0.133, 'SRR26363707': 0.117}				0.642
28976	TCT28976-28978del|(nucleocapsid_phosphoprotein:703-705del(S235del))		5	60365	4.687	{'SRR26363703': 0.98, 'SRR26363704': 0.974, 'SRR26363705': 0.835, 'SRR26363706': 0.927, 'SRR26363707': 0.971}				4.687
29044	G29044A|(nucleocapsid_phosphoprotein:G771A(K257K))		5	7602	0.714	{'SRR26363703': 0.34, 'SRR26363704': 0.308, 'SRR26363705': 0.051, 'SRR26363706': 0.004, 'SRR26363707': 0.011}				0.714
29095	C29095T|(nucleocapsid_phosphoprotein:C822T(F274F))		4	6457	0.618	{'SRR26363703': 0.334, 'SRR26363704': 0.259, 'SRR26363705': 0.013, 'SRR26363707': 0.012}				0.618
29185	T29185A|(nucleocapsid_phosphoprotein:T912A(I304I))		5	23070	1.668	{'SRR26363703': 0.476, 'SRR26363704': 0.493, 'SRR26363705': 0.152, 'SRR26363706': 0.085, 'SRR26363707': 0.462}	1	0.001	[0.001]	1.669
29404	T29404C|(nucleocapsid_phosphoprotein:T1131C(D377D))		5	64074	2.127	{'SRR26363703': 0.389, 'SRR26363704': 0.397, 'SRR26363705': 0.355, 'SRR26363706': 0.748, 'SRR26363707': 0.238}				2.127
29449	G29449A|(nucleocapsid_phosphoprotein:G1176A(V392V))		5	27662	0.981	{'SRR26363703': 0.366, 'SRR26363704': 0.314, 'SRR26363705': 0.068, 'SRR26363706': 0.087, 'SRR26363707': 0.146}				0.981
29518	C29518T|(nucleocapsid_phosphoprotein:C1245T(D415D))		5	35444	1.688	{'SRR26363703': 0.411, 'SRR26363704': 0.414, 'SRR26363705': 0.245, 'SRR26363706': 0.384, 'SRR26363707': 0.234}				1.688
29708	C29708T		5	105990	3.236	{'SRR26363703': 0.821, 'SRR26363704': 0.802, 'SRR26363705': 0.556, 'SRR26363706': 0.66, 'SRR26363707': 0.397}				3.236
29758	T29758G		5	119504	4.735	{'SRR26363703': 0.997, 'SRR26363704': 0.997, 'SRR26363705': 0.891, 'SRR26363706': 0.987, 'SRR26363707': 0.863}				4.735

## Sheet: NL-1
	20 positive samples, 20 negative samples
Position	Variant	Type	Positive Sample Count	Pos Count	Positive Abundance Sum	Pos Abundances	Neg Samp Count	Neg Abund Sum	Neg Abund	Total Abund Sum
100	C100A		3	659	2.037	{'SRR23050869': 0.385, 'SRR23050882': 1.0, 'SRR23050862': 0.652}				2.037
119	C119A		2	96	2	{'SRR23050850': 1.0, 'SRR23050824': 1.0}				2
119	C119A C241T		2	96	2	{'SRR23050850': 1.0, 'SRR23050824': 1.0}				2
210	G210T		6	1502	4.888	{'SRR23050869': 0.594, 'SRR23050870': 0.974, 'SRR23050883': 0.987, 'SRR23050879': 0.991, 'SRR23050832': 1.0, 'SRR23050862': 0.342}	1	0.007	[0.007]	4.895
210	G210T C241T		6	1487	4.843	{'SRR23050869': 0.59, 'SRR23050870': 0.967, 'SRR23050883': 0.98, 'SRR23050879': 0.982, 'SRR23050832': 0.989, 'SRR23050862': 0.335}				4.843
241	C241T	linked:(1487, 4.843)	10	1973	8.869	{'SRR23050869': 0.598, 'SRR23050863': 0.994, 'SRR23050875': 0.989, 'SRR23050870': 0.991, 'SRR23050883': 0.99, 'SRR23050879': 0.991, 'SRR23050850': 0.987, 'SRR23050832': 0.989, 'SRR23050862': 0.34, 'SRR23050824': 1.0}	2	1.982	[0.982, 1.0]	10.851
315	GTT315-317del|(ORF1ab_polyprotein:AGTTTG49-54ATGdel(SL17-18Mdel))|(ORF1a_polyprotein:AGTTTG49-54ATGdel(SL17-18Mdel))		5	831	3.911	{'SRR23050869': 0.385, 'SRR23050882': 1.0, 'SRR23050850': 0.974, 'SRR23050862': 0.625, 'SRR23050824': 0.927}				3.911
425	GTAGAAGTTGAAAAAGGCGTTTTGCCTCAACTT425-457del|(ORF1ab_polyprotein:160-192del(VEVEKGVLPQL54-64del))|(ORF1a_polyprotein:160-192del(VEVEKGVLPQL54-64del))	linked:(24405, 5.761)	12	25762	6.043	{'SRR23050869': 0.436, 'SRR23050875': 0.308, 'SRR23050866': 0.986, 'SRR23050870': 0.404, 'SRR23050882': 0.511, 'SRR23050891': 0.523, 'SRR23050883': 0.305, 'SRR23050871': 0.322, 'SRR23050850': 0.196, 'SRR23050838': 0.985, 'SRR23050832': 0.37, 'SRR23050862': 0.697}	1	0.287	[0.287]	6.33
425	GTAGAAGTTGAAAAAGGCGTTTTGCCTCAACTT425-457del|(ORF1ab_polyprotein:160-192del(VEVEKGVLPQL54-64del))|(ORF1a_polyprotein:160-192del(VEVEKGVLPQL54-64del)) TGGTCATGTTATGGT508-522del|(ORF1ab_polyprotein:CATGGTCATGTTATGGTT241-258CATdel(HGHVMV81-86Hdel))|(ORF1a_polyprotein:CATGGTCATGTTATGGTT241-258CATdel(HGHVMV81-86Hdel))		12	24405	5.761	{'SRR23050869': 0.419, 'SRR23050875': 0.297, 'SRR23050866': 0.951, 'SRR23050870': 0.381, 'SRR23050882': 0.486, 'SRR23050891': 0.491, 'SRR23050883': 0.289, 'SRR23050871': 0.306, 'SRR23050850': 0.182, 'SRR23050838': 0.938, 'SRR23050832': 0.345, 'SRR23050862': 0.676}				5.761
508	TGGTCATGTTATGGT508-522del|(ORF1ab_polyprotein:CATGGTCATGTTATGGTT241-258CATdel(HGHVMV81-86Hdel))|(ORF1a_polyprotein:CATGGTCATGTTATGGTT241-258CATdel(HGHVMV81-86Hdel))		12	26531	5.737	{'SRR23050869': 0.427, 'SRR23050875': 0.305, 'SRR23050866': 0.945, 'SRR23050870': 0.41, 'SRR23050882': 0.467, 'SRR23050891': 0.474, 'SRR23050883': 0.297, 'SRR23050871': 0.298, 'SRR23050850': 0.18, 'SRR23050838': 0.918, 'SRR23050832': 0.337, 'SRR23050862': 0.679}	1	0.002	[0.002]	5.739
752	A752T|(ORF1ab_polyprotein:A487T(T163S))|(ORF1a_polyprotein:A487T(T163S))		12	2466	3.018	{'SRR23050869': 0.152, 'SRR23050863': 0.003, 'SRR23050866': 0.446, 'SRR23050870': 0.095, 'SRR23050882': 0.693, 'SRR23050891': 0.142, 'SRR23050883': 0.245, 'SRR23050845': 0.003, 'SRR23050850': 0.002, 'SRR23050832': 0.259, 'SRR23050862': 0.973, 'SRR23050857': 0.005}	4	0.012	[0.001, 0.002, 0.002, 0.007]	3.03
821	G821A|(ORF1ab_polyprotein:G556A(V186I))|(ORF1a_polyprotein:G556A(V186I))		9	1786	2.168	{'SRR23050869': 0.151, 'SRR23050863': 0.259, 'SRR23050875': 0.971, 'SRR23050870': 0.15, 'SRR23050882': 0.252, 'SRR23050891': 0.075, 'SRR23050845': 0.003, 'SRR23050832': 0.082, 'SRR23050857': 0.225}	1	0.001	[0.001]	2.169
1592	T1592A|(ORF1ab_polyprotein:T1327A(S443T))|(ORF1a_polyprotein:T1327A(S443T))		5	4414	1.911	{'SRR23050869': 0.48, 'SRR23050870': 0.311, 'SRR23050891': 0.091, 'SRR23050832': 0.038, 'SRR23050857': 0.991}				1.911
1674	A1674G|(ORF1ab_polyprotein:A1409G(N470S))|(ORF1a_polyprotein:A1409G(N470S))		8	16307	4.528	{'SRR23050869': 0.312, 'SRR23050870': 0.56, 'SRR23050891': 0.304, 'SRR23050883': 0.351, 'SRR23050871': 0.299, 'SRR23050832': 0.735, 'SRR23050862': 0.984, 'SRR23050824': 0.983}	2	0.002	[0.001, 0.001]	4.53
2533	T2533A|(ORF1ab_polyprotein:T2268A(V756V))|(ORF1a_polyprotein:T2268A(V756V))		7	150	3.68	{'SRR23050870': 0.75, 'SRR23050891': 0.031, 'SRR23050883': 0.308, 'SRR23050837': 1.0, 'SRR23050832': 0.153, 'SRR23050862': 0.889, 'SRR23050857': 0.549}				3.68
2720	G2720A|(ORF1ab_polyprotein:G2455A(A819T))|(ORF1a_polyprotein:G2455A(A819T))		10	249	6.821	{'SRR23050869': 0.571, 'SRR23050866': 1.0, 'SRR23050891': 0.113, 'SRR23050883': 0.5, 'SRR23050837': 0.981, 'SRR23050850': 1.0, 'SRR23050832': 0.359, 'SRR23050862': 1.0, 'SRR23050857': 0.63, 'SRR23050824': 0.667}				6.821
3037	C3037T|(ORF1ab_polyprotein:C2772T(F924F))|(ORF1a_polyprotein:C2772T(F924F))	linked:(4640, 4.93)	17	14814	16.855	{'SRR23050869': 0.997, 'SRR23050898': 0.988, 'SRR23050863': 0.987, 'SRR23050866': 1.0, 'SRR23050870': 1.0, 'SRR23050882': 0.989, 'SRR23050891': 0.989, 'SRR23050883': 0.991, 'SRR23050879': 0.991, 'SRR23050845': 0.972, 'SRR23050871': 0.985, 'SRR23050850': 0.99, 'SRR23050838': 0.993, 'SRR23050832': 0.995, 'SRR23050862': 1.0, 'SRR23050857': 0.988, 'SRR23050824': 1.0}	19	18.834	[1.0, 0.992, 0.996, 0.988, 0.981, 1.0, 1.0, 0.966, 0.99, 0.991, 0.996, 0.992, 0.993, 0.995, 0.993, 0.991, 0.991, 0.991, 0.988]	35.689
3037	C3037T|(ORF1ab_polyprotein:C2772T(F924F))|(ORF1a_polyprotein:C2772T(F924F)) G3068T|(ORF1ab_polyprotein:G2803T(D935Y))|(ORF1a_polyprotein:G2803T(D935Y))		12	4640	4.93	{'SRR23050869': 0.448, 'SRR23050870': 0.408, 'SRR23050882': 0.34, 'SRR23050891': 0.311, 'SRR23050883': 0.106, 'SRR23050879': 0.002, 'SRR23050871': 0.463, 'SRR23050850': 0.528, 'SRR23050838': 0.002, 'SRR23050832': 0.382, 'SRR23050862': 0.98, 'SRR23050857': 0.96}	6	0.02	[0.002, 0.002, 0.001, 0.001, 0.002, 0.012]	4.95
3068	G3068T|(ORF1ab_polyprotein:G2803T(D935Y))|(ORF1a_polyprotein:G2803T(D935Y))		12	4678	4.967	{'SRR23050869': 0.448, 'SRR23050870': 0.408, 'SRR23050882': 0.34, 'SRR23050891': 0.316, 'SRR23050883': 0.106, 'SRR23050879': 0.002, 'SRR23050871': 0.478, 'SRR23050850': 0.535, 'SRR23050838': 0.002, 'SRR23050832': 0.383, 'SRR23050862': 0.98, 'SRR23050857': 0.969}	8	0.03	[0.008, 0.002, 0.001, 0.002, 0.001, 0.002, 0.002, 0.012]	4.997
3193	A3193G|(ORF1ab_polyprotein:A2928G(E976E))|(ORF1a_polyprotein:A2928G(E976E))		15	22015	8.662	{'SRR23050869': 0.606, 'SRR23050898': 0.245, 'SRR23050866': 0.933, 'SRR23050870': 0.325, 'SRR23050882': 0.261, 'SRR23050891': 0.805, 'SRR23050883': 0.117, 'SRR23050837': 0.941, 'SRR23050845': 0.461, 'SRR23050871': 0.243, 'SRR23050850': 0.984, 'SRR23050832': 0.481, 'SRR23050862': 0.909, 'SRR23050857': 0.965, 'SRR23050824': 0.386}	1	0.001	[0.001]	8.663
4181	G4181T|(ORF1ab_polyprotein:G3916T(A1306S))|(ORF1a_polyprotein:G3916T(A1306S))		11	251	9.441	{'SRR23050869': 1.0, 'SRR23050898': 0.552, 'SRR23050863': 1.0, 'SRR23050870': 0.667, 'SRR23050883': 0.333, 'SRR23050850': 1.0, 'SRR23050838': 1.0, 'SRR23050832': 0.923, 'SRR23050862': 1.0, 'SRR23050857': 0.966, 'SRR23050824': 1.0}	1	0.009	[0.009]	9.45
5106	A5106C|(ORF1ab_polyprotein:A4841C(E1614A))|(ORF1a_polyprotein:A4841C(E1614A))		12	419	8.474	{'SRR23050869': 1.0, 'SRR23050898': 0.462, 'SRR23050866': 1.0, 'SRR23050870': 0.8, 'SRR23050882': 0.5, 'SRR23050891': 0.348, 'SRR23050883': 0.667, 'SRR23050845': 0.429, 'SRR23050832': 0.898, 'SRR23050862': 0.933, 'SRR23050857': 0.437, 'SRR23050824': 1.0}	1	0.003	[0.003]	8.477
5151	T5151G|(ORF1ab_polyprotein:T4886G(V1629G))|(ORF1a_polyprotein:T4886G(V1629G))		12	420	8.501	{'SRR23050869': 1.0, 'SRR23050898': 0.462, 'SRR23050866': 1.0, 'SRR23050870': 0.8, 'SRR23050882': 0.5, 'SRR23050891': 0.348, 'SRR23050883': 0.667, 'SRR23050845': 0.456, 'SRR23050832': 0.911, 'SRR23050862': 0.933, 'SRR23050857': 0.424, 'SRR23050824': 1.0}	2	0.008	[0.004, 0.004]	8.509
5183	C5183T|(ORF1ab_polyprotein:C4918T(P1640S))|(ORF1a_polyprotein:C4918T(P1640S))		5	132	1.81	{'SRR23050870': 0.2, 'SRR23050891': 0.186, 'SRR23050883': 0.333, 'SRR23050832': 0.529, 'SRR23050824': 0.562}	3	0.012	[0.005, 0.004, 0.003]	1.822
6402	C6402T|(ORF1ab_polyprotein:C6137T(P2046L))|(ORF1a_polyprotein:C6137T(P2046L))		2	4	2	{'SRR23050870': 1.0, 'SRR23050832': 1.0}				2
7124	C7124T|(ORF1ab_polyprotein:C6859T(P2287S))|(ORF1a_polyprotein:C6859T(P2287S))		5	48	4.529	{'SRR23050869': 1.0, 'SRR23050898': 0.643, 'SRR23050845': 1.0, 'SRR23050832': 1.0, 'SRR23050862': 0.886}				4.529
8662	T8662C|(ORF1ab_polyprotein:T8397C(H2799H))|(ORF1a_polyprotein:T8397C(H2799H))		13	52959	6.514	{'SRR23050869': 0.261, 'SRR23050898': 0.333, 'SRR23050875': 0.204, 'SRR23050870': 0.141, 'SRR23050891': 0.299, 'SRR23050883': 0.347, 'SRR23050845': 0.679, 'SRR23050871': 0.248, 'SRR23050850': 0.663, 'SRR23050838': 0.993, 'SRR23050832': 0.359, 'SRR23050862': 0.995, 'SRR23050857': 0.992}				6.514
8915	T8915G|(ORF1ab_polyprotein:T8650G(F2884V))|(ORF1a_polyprotein:T8650G(F2884V))		10	187	7.598	{'SRR23050869': 0.758, 'SRR23050875': 0.714, 'SRR23050870': 0.814, 'SRR23050882': 0.385, 'SRR23050891': 0.83, 'SRR23050883': 0.875, 'SRR23050845': 0.222, 'SRR23050838': 1.0, 'SRR23050832': 1.0, 'SRR23050824': 1.0}				7.598
8986	C8986T|(ORF1ab_polyprotein:C8721T(D2907D))|(ORF1a_polyprotein:C8721T(D2907D))		12	257	8.083	{'SRR23050869': 0.816, 'SRR23050898': 0.333, 'SRR23050875': 0.64, 'SRR23050870': 0.818, 'SRR23050882': 0.385, 'SRR23050891': 0.8, 'SRR23050883': 0.409, 'SRR23050845': 0.2, 'SRR23050838': 0.682, 'SRR23050832': 1.0, 'SRR23050862': 1.0, 'SRR23050824': 1.0}				8.083
9053	G9053T|(ORF1ab_polyprotein:G8788T(V2930L))|(ORF1a_polyprotein:G8788T(V2930L))		6	67	4.952	{'SRR23050869': 1.0, 'SRR23050898': 0.364, 'SRR23050838': 0.588, 'SRR23050832': 1.0, 'SRR23050862': 1.0, 'SRR23050824': 1.0}				4.952
9209	G9209A|(ORF1ab_polyprotein:G8944A(E2982K))|(ORF1a_polyprotein:G8944A(E2982K))		10	81	7.25	{'SRR23050869': 1.0, 'SRR23050898': 0.348, 'SRR23050875': 0.556, 'SRR23050870': 1.0, 'SRR23050883': 0.15, 'SRR23050850': 0.667, 'SRR23050838': 0.529, 'SRR23050832': 1.0, 'SRR23050862': 1.0, 'SRR23050824': 1.0}				7.25
9767	A9767G|(ORF1ab_polyprotein:A9502G(N3168D))|(ORF1a_polyprotein:A9502G(N3168D))		16	6522	6.858	{'SRR23050869': 0.401, 'SRR23050898': 0.308, 'SRR23050875': 0.138, 'SRR23050866': 0.4, 'SRR23050870': 0.565, 'SRR23050882': 0.909, 'SRR23050891': 0.472, 'SRR23050883': 0.282, 'SRR23050871': 0.451, 'SRR23050850': 0.581, 'SRR23050838': 0.571, 'SRR23050832': 0.538, 'SRR23050839': 0.001, 'SRR23050862': 1.0, 'SRR23050857': 0.001, 'SRR23050824': 0.24}	1	0.001	[0.001]	6.859
10029	C10029T|(ORF1ab_polyprotein:C9764T(T3255I))|(ORF1a_polyprotein:C9764T(T3255I))	linked:(5915, 2.602)	17	32362	16.436	{'SRR23050869': 0.99, 'SRR23050898': 0.984, 'SRR23050863': 0.994, 'SRR23050875': 0.989, 'SRR23050866': 0.7, 'SRR23050870': 0.973, 'SRR23050891': 0.981, 'SRR23050883': 0.984, 'SRR23050879': 0.985, 'SRR23050845': 0.981, 'SRR23050871': 0.983, 'SRR23050850': 0.981, 'SRR23050838': 0.981, 'SRR23050832': 0.984, 'SRR23050862': 0.99, 'SRR23050857': 0.972, 'SRR23050824': 0.984}	18	17.712	[0.977, 0.988, 0.987, 0.992, 0.976, 0.982, 0.948, 0.991, 1.0, 0.985, 0.984, 0.981, 0.983, 0.984, 0.988, 0.985, 0.981, 1.0]	34.148
10029	C10029T|(ORF1ab_polyprotein:C9764T(T3255I))|(ORF1a_polyprotein:C9764T(T3255I)) C10039T|(ORF1ab_polyprotein:C9774T(T3258T))|(ORF1a_polyprotein:C9774T(T3258T))		12	5915	2.602	{'SRR23050869': 0.177, 'SRR23050875': 0.003, 'SRR23050870': 0.237, 'SRR23050891': 0.248, 'SRR23050883': 0.393, 'SRR23050879': 0.001, 'SRR23050845': 0.186, 'SRR23050871': 0.475, 'SRR23050838': 0.231, 'SRR23050832': 0.352, 'SRR23050857': 0.001, 'SRR23050824': 0.298}	9	0.02	[0.002, 0.001, 0.002, 0.003, 0.003, 0.002, 0.003, 0.002, 0.002]	2.622
10039	C10039T|(ORF1ab_polyprotein:C9774T(T3258T))|(ORF1a_polyprotein:C9774T(T3258T))		14	6003	2.642	{'SRR23050869': 0.177, 'SRR23050898': 0.001, 'SRR23050875': 0.003, 'SRR23050870': 0.242, 'SRR23050891': 0.251, 'SRR23050883': 0.4, 'SRR23050879': 0.002, 'SRR23050845': 0.188, 'SRR23050871': 0.481, 'SRR23050850': 0.001, 'SRR23050838': 0.234, 'SRR23050832': 0.357, 'SRR23050857': 0.002, 'SRR23050824': 0.303}	11	0.025	[0.003, 0.002, 0.002, 0.004, 0.001, 0.001, 0.003, 0.002, 0.003, 0.002, 0.002]	2.667
10253	T10253G|(ORF1ab_polyprotein:T9988G(L3330V))|(ORF1a_polyprotein:T9988G(L3330V))		13	4852	8.521	{'SRR23050869': 0.926, 'SRR23050875': 0.103, 'SRR23050866': 0.556, 'SRR23050870': 0.956, 'SRR23050882': 0.643, 'SRR23050891': 0.584, 'SRR23050883': 0.284, 'SRR23050871': 1.0, 'SRR23050850': 0.975, 'SRR23050838': 0.584, 'SRR23050832': 0.921, 'SRR23050839': 0.003, 'SRR23050862': 0.986}	6	0.017	[0.001, 0.002, 0.003, 0.001, 0.003, 0.007]	8.538
10295	T10295G|(ORF1ab_polyprotein:T10030G(S3344A))|(ORF1a_polyprotein:T10030G(S3344A))		12	4852	8.36	{'SRR23050869': 0.864, 'SRR23050875': 0.103, 'SRR23050866': 0.551, 'SRR23050870': 0.838, 'SRR23050882': 0.667, 'SRR23050891': 0.56, 'SRR23050883': 0.296, 'SRR23050871': 1.0, 'SRR23050850': 0.98, 'SRR23050838': 0.588, 'SRR23050832': 0.929, 'SRR23050862': 0.984}	5	0.016	[0.006, 0.002, 0.003, 0.004, 0.001]	8.376
10646	A10646G|(ORF1ab_polyprotein:A10381G(T3461A))|(ORF1a_polyprotein:A10381G(T3461A))		16	18679	9.338	{'SRR23050869': 0.939, 'SRR23050898': 0.299, 'SRR23050875': 0.003, 'SRR23050870': 0.832, 'SRR23050882': 0.668, 'SRR23050891': 0.497, 'SRR23050883': 0.322, 'SRR23050879': 0.127, 'SRR23050845': 0.504, 'SRR23050871': 0.982, 'SRR23050850': 0.966, 'SRR23050838': 0.644, 'SRR23050832': 0.969, 'SRR23050862': 0.001, 'SRR23050857': 0.611, 'SRR23050824': 0.974}	11	0.023	[0.001, 0.003, 0.002, 0.001, 0.003, 0.001, 0.002, 0.002, 0.003, 0.002, 0.003]	9.361
10747	C10747T|(ORF1ab_polyprotein:C10482T(N3494N))|(ORF1a_polyprotein:C10482T(N3494N))		16	17228	10.132	{'SRR23050869': 0.945, 'SRR23050898': 0.301, 'SRR23050866': 0.625, 'SRR23050870': 0.845, 'SRR23050882': 0.655, 'SRR23050891': 0.499, 'SRR23050883': 0.34, 'SRR23050879': 0.124, 'SRR23050845': 0.513, 'SRR23050871': 0.997, 'SRR23050850': 0.988, 'SRR23050838': 0.652, 'SRR23050832': 0.989, 'SRR23050862': 0.033, 'SRR23050857': 0.634, 'SRR23050824': 0.992}	1	0.002	[0.002]	10.134
11081	T11081G|(ORF1ab_polyprotein:T10816G(L3606V))|(ORF1a_polyprotein:T10816G(L3606V))		16	2619	5.3	{'SRR23050869': 0.634, 'SRR23050875': 0.02, 'SRR23050866': 0.238, 'SRR23050870': 0.429, 'SRR23050882': 0.014, 'SRR23050891': 0.164, 'SRR23050883': 0.193, 'SRR23050879': 0.155, 'SRR23050845': 0.16, 'SRR23050871': 0.49, 'SRR23050850': 0.09, 'SRR23050838': 0.96, 'SRR23050832': 0.56, 'SRR23050862': 0.047, 'SRR23050857': 0.146, 'SRR23050824': 1.0}				5.3
11201	A11201G|(ORF1ab_polyprotein:A10936G(T3646A))|(ORF1a_polyprotein:A10936G(T3646A))		14	6438	9.378	{'SRR23050869': 0.933, 'SRR23050898': 0.704, 'SRR23050866': 0.218, 'SRR23050870': 0.946, 'SRR23050891': 0.395, 'SRR23050879': 0.146, 'SRR23050837': 0.336, 'SRR23050845': 0.805, 'SRR23050871': 1.0, 'SRR23050838': 0.96, 'SRR23050832': 0.981, 'SRR23050862': 0.301, 'SRR23050857': 0.666, 'SRR23050824': 0.987}				9.378
11294	T11294C|(ORF1ab_polyprotein:T11029C(F3677L))|(ORF1a_polyprotein:T11029C(F3677L))		14	5531	8.489	{'SRR23050869': 0.893, 'SRR23050898': 0.473, 'SRR23050866': 0.224, 'SRR23050870': 0.95, 'SRR23050891': 0.354, 'SRR23050879': 0.159, 'SRR23050837': 0.358, 'SRR23050845': 0.823, 'SRR23050871': 0.981, 'SRR23050838': 0.99, 'SRR23050832': 0.988, 'SRR23050862': 0.295, 'SRR23050857': 0.438, 'SRR23050824': 0.563}				8.489
11332	A11332G|(ORF1ab_polyprotein:A11067G(V3689V))|(ORF1a_polyprotein:A11067G(V3689V))		18	22404	11.747	{'SRR23050869': 0.944, 'SRR23050898': 0.86, 'SRR23050875': 0.201, 'SRR23050866': 0.342, 'SRR23050870': 0.953, 'SRR23050882': 0.167, 'SRR23050891': 0.419, 'SRR23050883': 0.685, 'SRR23050879': 0.2, 'SRR23050837': 0.063, 'SRR23050845': 0.768, 'SRR23050871': 0.957, 'SRR23050850': 0.884, 'SRR23050838': 0.792, 'SRR23050832': 0.986, 'SRR23050862': 0.623, 'SRR23050857': 0.907, 'SRR23050824': 0.996}	2	0.003	[0.002, 0.001]	11.75
11651	C11651T|(ORF1ab_polyprotein:C11386T(L3796F))|(ORF1a_polyprotein:C11386T(L3796F))		12	7371	4.253	{'SRR23050869': 0.384, 'SRR23050866': 0.24, 'SRR23050870': 0.138, 'SRR23050891': 0.029, 'SRR23050883': 0.267, 'SRR23050871': 0.485, 'SRR23050850': 0.315, 'SRR23050838': 0.257, 'SRR23050832': 0.477, 'SRR23050862': 0.244, 'SRR23050857': 0.469, 'SRR23050824': 0.948}				4.253
12505	T12505C|(ORF1ab_polyprotein:T12240C(Y4080Y))|(ORF1a_polyprotein:T12240C(Y4080Y))		7	704	2.264	{'SRR23050869': 0.034, 'SRR23050866': 0.713, 'SRR23050870': 0.029, 'SRR23050891': 0.039, 'SRR23050832': 0.197, 'SRR23050862': 0.964, 'SRR23050824': 0.288}				2.264
14408	CTACAAG14408-14414del|(ORF1ab_polyprotein:14144-14150del(4715fs))		12	7736	5.55	{'SRR23050869': 0.674, 'SRR23050863': 0.147, 'SRR23050875': 0.981, 'SRR23050870': 0.298, 'SRR23050891': 0.629, 'SRR23050883': 0.659, 'SRR23050845': 0.591, 'SRR23050850': 0.427, 'SRR23050838': 0.031, 'SRR23050832': 0.382, 'SRR23050857': 0.058, 'SRR23050824': 0.673}				5.55
15451	G15451A|(ORF1ab_polyprotein:G15187A(G5063S))		4	23	3.318	{'SRR23050869': 0.833, 'SRR23050891': 0.818, 'SRR23050832': 1.0, 'SRR23050824': 0.667}				3.318
15952	C15952T|(ORF1ab_polyprotein:C15688T(L5230L))	linked:(17300, 2.7199999999999998)	14	19351	2.96	{'SRR23050869': 0.141, 'SRR23050875': 0.259, 'SRR23050870': 0.108, 'SRR23050882': 0.984, 'SRR23050891': 0.487, 'SRR23050883': 0.217, 'SRR23050879': 0.162, 'SRR23050837': 0.001, 'SRR23050845': 0.001, 'SRR23050871': 0.002, 'SRR23050838': 0.001, 'SRR23050832': 0.215, 'SRR23050839': 0.002, 'SRR23050857': 0.38}	15	1.018	[0.002, 0.001, 0.002, 0.001, 0.001, 0.002, 0.002, 0.002, 0.001, 0.995, 0.001, 0.002, 0.002, 0.002, 0.002]	3.978
15952	C15952A|(ORF1ab_polyprotein:C15688A(L5230I))		14	48894	8.293	{'SRR23050869': 0.779, 'SRR23050898': 0.171, 'SRR23050875': 0.245, 'SRR23050870': 0.794, 'SRR23050882': 0.002, 'SRR23050891': 0.379, 'SRR23050883': 0.398, 'SRR23050845': 0.995, 'SRR23050871': 0.54, 'SRR23050838': 0.662, 'SRR23050832': 0.729, 'SRR23050862': 0.989, 'SRR23050857': 0.614, 'SRR23050824': 0.996}	3	0.005	[0.001, 0.001, 0.003]	8.298
15952	C15952T|(ORF1ab_polyprotein:C15688T(L5230L)) T16008G|(ORF1ab_polyprotein:T15744G(I5248M))		9	17300	2.72	{'SRR23050869': 0.121, 'SRR23050875': 0.233, 'SRR23050870': 0.093, 'SRR23050882': 0.974, 'SRR23050891': 0.439, 'SRR23050883': 0.189, 'SRR23050879': 0.132, 'SRR23050832': 0.184, 'SRR23050857': 0.355}				2.72
16008	T16008G|(ORF1ab_polyprotein:T15744G(I5248M))		15	24349	3.236	{'SRR23050869': 0.257, 'SRR23050898': 0.002, 'SRR23050875': 0.252, 'SRR23050870': 0.108, 'SRR23050882': 0.975, 'SRR23050891': 0.574, 'SRR23050883': 0.213, 'SRR23050879': 0.162, 'SRR23050837': 0.002, 'SRR23050845': 0.002, 'SRR23050871': 0.002, 'SRR23050838': 0.002, 'SRR23050832': 0.308, 'SRR23050839': 0.002, 'SRR23050857': 0.375}	17	0.038	[0.002, 0.002, 0.001, 0.002, 0.002, 0.004, 0.002, 0.002, 0.002, 0.002, 0.001, 0.003, 0.002, 0.002, 0.002, 0.002, 0.005]	3.274
16175	C16175A|(ORF1ab_polyprotein:C15911A(T5304N))		17	38382	5.046	{'SRR23050869': 0.649, 'SRR23050898': 0.162, 'SRR23050875': 0.247, 'SRR23050866': 0.05, 'SRR23050870': 0.736, 'SRR23050882': 0.025, 'SRR23050891': 0.282, 'SRR23050883': 0.189, 'SRR23050879': 0.002, 'SRR23050845': 0.002, 'SRR23050871': 0.514, 'SRR23050838': 0.669, 'SRR23050832': 0.625, 'SRR23050839': 0.001, 'SRR23050862': 0.09, 'SRR23050857': 0.246, 'SRR23050824': 0.557}	16	0.025	[0.001, 0.001, 0.002, 0.001, 0.002, 0.002, 0.002, 0.002, 0.002, 0.001, 0.002, 0.003, 0.001, 0.001, 0.001, 0.001]	5.071
16466	C16466T|(ORF1ab_polyprotein:C16202T(P5401L))		15	12642	10.751	{'SRR23050869': 0.883, 'SRR23050863': 0.157, 'SRR23050875': 0.986, 'SRR23050866': 0.368, 'SRR23050870': 0.854, 'SRR23050882': 0.789, 'SRR23050891': 0.882, 'SRR23050883': 0.592, 'SRR23050879': 0.059, 'SRR23050871': 0.442, 'SRR23050850': 0.999, 'SRR23050838': 0.838, 'SRR23050832': 0.926, 'SRR23050862': 0.996, 'SRR23050857': 0.98}				10.751
17178	T17178A|(ORF1ab_polyprotein:T16914A(V5638V))		7	100	2.179	{'SRR23050869': 0.375, 'SRR23050898': 0.118, 'SRR23050891': 0.238, 'SRR23050838': 0.7, 'SRR23050832': 0.209, 'SRR23050857': 0.122, 'SRR23050824': 0.417}				2.179
18744	C18744T|(ORF1ab_polyprotein:C18480T(Y6160Y))		14	8513	8.885	{'SRR23050869': 0.859, 'SRR23050898': 0.377, 'SRR23050866': 0.33, 'SRR23050870': 0.917, 'SRR23050882': 0.818, 'SRR23050891': 0.851, 'SRR23050883': 0.503, 'SRR23050837': 0.278, 'SRR23050871': 0.474, 'SRR23050850': 0.143, 'SRR23050838': 0.502, 'SRR23050832': 0.868, 'SRR23050862': 0.992, 'SRR23050857': 0.973}	9	0.025	[0.004, 0.005, 0.001, 0.002, 0.001, 0.002, 0.003, 0.003, 0.004]	8.91
19220	C19220T|(ORF1ab_polyprotein:C18956T(A6319V))		17	58102	8.915	{'SRR23050869': 0.936, 'SRR23050898': 0.525, 'SRR23050875': 0.701, 'SRR23050870': 0.906, 'SRR23050882': 0.01, 'SRR23050891': 0.896, 'SRR23050883': 0.994, 'SRR23050879': 0.001, 'SRR23050837': 0.002, 'SRR23050845': 0.001, 'SRR23050871': 0.643, 'SRR23050850': 0.013, 'SRR23050838': 0.485, 'SRR23050832': 0.923, 'SRR23050862': 0.75, 'SRR23050857': 0.466, 'SRR23050824': 0.663}				8.915
20407	T20407C|(ORF1ab_polyprotein:T20143C(F6715L))		16	39921	11.958	{'SRR23050869': 0.947, 'SRR23050898': 0.422, 'SRR23050875': 0.994, 'SRR23050870': 0.937, 'SRR23050882': 0.638, 'SRR23050891': 0.694, 'SRR23050883': 0.385, 'SRR23050879': 0.193, 'SRR23050845': 0.569, 'SRR23050871': 0.778, 'SRR23050850': 0.965, 'SRR23050838': 0.734, 'SRR23050832': 0.894, 'SRR23050862': 0.987, 'SRR23050857': 0.988, 'SRR23050824': 0.833}	1	0.002	[0.002]	11.96
21618	C21618G|(surface_glycoprotein:C56G(T19R))	linked:(1051, 8.685)	15	5648	10.095	{'SRR23050869': 0.782, 'SRR23050898': 0.568, 'SRR23050863': 0.031, 'SRR23050875': 0.892, 'SRR23050866': 0.006, 'SRR23050870': 0.934, 'SRR23050891': 0.684, 'SRR23050883': 0.488, 'SRR23050845': 0.767, 'SRR23050871': 0.509, 'SRR23050850': 0.979, 'SRR23050838': 0.561, 'SRR23050832': 0.907, 'SRR23050857': 0.987, 'SRR23050824': 1.0}	1	1	[1.0]	11.095
21618	C21618G|(surface_glycoprotein:C56G(T19R)) CATGCTATA21758-21766del|(surface_glycoprotein:196-204del(HAI66-68del))		13	1051	8.685	{'SRR23050869': 0.857, 'SRR23050898': 1.0, 'SRR23050863': 1.0, 'SRR23050875': 0.286, 'SRR23050866': 0.3, 'SRR23050891': 0.667, 'SRR23050883': 0.294, 'SRR23050845': 0.292, 'SRR23050850': 0.444, 'SRR23050838': 0.764, 'SRR23050832': 0.865, 'SRR23050857': 0.954, 'SRR23050824': 0.962}				8.685
21758	CATGCTATA21758-21766del|(surface_glycoprotein:196-204del(HAI66-68del))		13	1169	8.93	{'SRR23050869': 0.857, 'SRR23050898': 1.0, 'SRR23050863': 1.0, 'SRR23050875': 0.286, 'SRR23050866': 0.3, 'SRR23050891': 0.667, 'SRR23050883': 0.294, 'SRR23050845': 0.292, 'SRR23050850': 0.519, 'SRR23050838': 0.806, 'SRR23050832': 0.97, 'SRR23050857': 0.952, 'SRR23050824': 0.987}				8.93
21987	G21987A|(surface_glycoprotein:G425A(G142D))	linked:(12, 4.0)	4	12	4	{'SRR23050869': 1.0, 'SRR23050898': 1.0, 'SRR23050870': 1.0, 'SRR23050857': 1.0}	8	8	[1.0, 1.0, 1.0, 1.0, 1.0, 1.0, 1.0, 1.0]	12
21987	G21987A|(surface_glycoprotein:G425A(G142D)) A22008G|(surface_glycoprotein:A446G(N149S))		3	8	3	{'SRR23050869': 1.0, 'SRR23050898': 1.0, 'SRR23050870': 1.0}				3
21987	G21987A|(surface_glycoprotein:G425A(G142D)) AGTTCA22029-22034del|(surface_glycoprotein:GAGTTCAGA466-474GGAdel(EFR156-158Gdel))		4	12	4	{'SRR23050869': 1.0, 'SRR23050898': 1.0, 'SRR23050870': 1.0, 'SRR23050857': 1.0}				4
22008	A22008G|(surface_glycoprotein:A446G(N149S))		3	8	3	{'SRR23050869': 1.0, 'SRR23050898': 1.0, 'SRR23050870': 1.0}				3
22029	AGTTCA22029-22034del|(surface_glycoprotein:GAGTTCAGA466-474GGAdel(EFR156-158Gdel))		4	12	4	{'SRR23050869': 1.0, 'SRR23050898': 1.0, 'SRR23050870': 1.0, 'SRR23050857': 1.0}				4
22600	A22600C|(surface_glycoprotein:A1038C(R346S))		11	4888	7.521	{'SRR23050869': 0.311, 'SRR23050898': 0.728, 'SRR23050863': 0.483, 'SRR23050870': 0.449, 'SRR23050891': 0.898, 'SRR23050883': 0.978, 'SRR23050879': 1.0, 'SRR23050871': 1.0, 'SRR23050850': 0.642, 'SRR23050838': 0.33, 'SRR23050832': 0.702}				7.521
22812	A22812C|(surface_glycoprotein:A1250C(K417T))		20	5270	17.438	{'SRR23050869': 0.978, 'SRR23050898': 0.885, 'SRR23050863': 0.794, 'SRR23050875': 0.872, 'SRR23050866': 0.994, 'SRR23050870': 0.951, 'SRR23050882': 0.943, 'SRR23050891': 0.864, 'SRR23050883': 0.648, 'SRR23050879': 0.482, 'SRR23050837': 0.67, 'SRR23050845': 0.869, 'SRR23050871': 1.0, 'SRR23050850': 0.925, 'SRR23050838': 0.998, 'SRR23050832': 0.985, 'SRR23050839': 0.845, 'SRR23050862': 1.0, 'SRR230…				17.438
22812	A22812C|(surface_glycoprotein:A1250C(K417T)) T22917G|(surface_glycoprotein:T1355G(L452R))		20	5188	17.208	{'SRR23050869': 0.972, 'SRR23050898': 0.881, 'SRR23050863': 0.794, 'SRR23050875': 0.809, 'SRR23050866': 0.972, 'SRR23050870': 0.93, 'SRR23050882': 0.943, 'SRR23050891': 0.864, 'SRR23050883': 0.648, 'SRR23050879': 0.471, 'SRR23050837': 0.655, 'SRR23050845': 0.845, 'SRR23050871': 1.0, 'SRR23050850': 0.911, 'SRR23050838': 0.99, 'SRR23050832': 0.962, 'SRR23050839': 0.839, 'SRR23050862': 0.992, 'SRR23…				17.208
22917	T22917G|(surface_glycoprotein:T1355G(L452R))	linked:(5188, 17.208), ubiq	20	6026	19.629	{'SRR23050869': 0.995, 'SRR23050898': 0.992, 'SRR23050863': 0.944, 'SRR23050875': 0.94, 'SRR23050866': 0.978, 'SRR23050870': 0.98, 'SRR23050882': 0.99, 'SRR23050891': 1.0, 'SRR23050883': 0.978, 'SRR23050879': 0.989, 'SRR23050837': 0.972, 'SRR23050845': 0.957, 'SRR23050871': 1.0, 'SRR23050850': 0.979, 'SRR23050838': 0.985, 'SRR23050832': 0.987, 'SRR23050839': 0.985, 'SRR23050862': 1.0, 'SRR2305085…	16	15.411	[0.957, 1.0, 1.0, 1.0, 0.989, 1.0, 1.0, 0.968, 0.978, 1.0, 1.0, 0.952, 1.0, 0.597, 0.984, 0.986]	35.04
22917	T22917G|(surface_glycoprotein:T1355G(L452R)) A23056C|(surface_glycoprotein:A1494C(Q498H))		20	4657	14.357	{'SRR23050869': 0.808, 'SRR23050898': 0.759, 'SRR23050863': 0.639, 'SRR23050875': 0.696, 'SRR23050866': 0.796, 'SRR23050870': 0.829, 'SRR23050882': 0.882, 'SRR23050891': 0.774, 'SRR23050883': 0.506, 'SRR23050879': 0.413, 'SRR23050837': 0.541, 'SRR23050845': 0.613, 'SRR23050871': 0.947, 'SRR23050850': 0.771, 'SRR23050838': 0.792, 'SRR23050832': 0.906, 'SRR23050839': 0.682, 'SRR23050862': 0.852, 'S…				14.357
22917	T22917G|(surface_glycoprotein:T1355G(L452R)) A23064C|(surface_glycoprotein:A1502C(N501T))		15	2186	7.265	{'SRR23050869': 0.5, 'SRR23050898': 0.248, 'SRR23050875': 0.3, 'SRR23050870': 0.5, 'SRR23050882': 0.207, 'SRR23050891': 0.094, 'SRR23050837': 0.539, 'SRR23050845': 0.69, 'SRR23050871': 1.0, 'SRR23050850': 0.517, 'SRR23050838': 0.153, 'SRR23050832': 0.409, 'SRR23050839': 0.363, 'SRR23050862': 0.852, 'SRR23050857': 0.893}				7.265
22917	T22917G|(surface_glycoprotein:T1355G(L452R)) A22920T|(surface_glycoprotein:A1358T(Y453F))		10	862	3.566	{'SRR23050869': 0.011, 'SRR23050898': 0.574, 'SRR23050863': 0.778, 'SRR23050866': 0.425, 'SRR23050870': 0.099, 'SRR23050882': 0.639, 'SRR23050891': 0.052, 'SRR23050879': 0.446, 'SRR23050832': 0.07, 'SRR23050839': 0.472}	1	0.002	[0.002]	3.568
22920	A22920T|(surface_glycoprotein:A1358T(Y453F))		11	873	3.613	{'SRR23050869': 0.011, 'SRR23050898': 0.578, 'SRR23050863': 0.806, 'SRR23050866': 0.435, 'SRR23050870': 0.099, 'SRR23050882': 0.633, 'SRR23050891': 0.052, 'SRR23050879': 0.446, 'SRR23050838': 0.004, 'SRR23050832': 0.071, 'SRR23050839': 0.478}	1	0.002	[0.002]	3.615
22995	C22995A|(surface_glycoprotein:C1433A(T478K))	linked:(2260, 7.874)	20	4569	15.017	{'SRR23050869': 0.662, 'SRR23050898': 0.618, 'SRR23050863': 0.977, 'SRR23050875': 1.0, 'SRR23050866': 0.534, 'SRR23050870': 0.656, 'SRR23050882': 0.424, 'SRR23050891': 0.314, 'SRR23050883': 0.991, 'SRR23050879': 0.982, 'SRR23050837': 0.99, 'SRR23050845': 0.981, 'SRR23050871': 1.0, 'SRR23050850': 0.687, 'SRR23050838': 0.221, 'SRR23050832': 0.587, 'SRR23050839': 0.989, 'SRR23050862': 1.0, 'SRR23050…	18	17.904	[1.0, 1.0, 0.987, 1.0, 1.0, 0.986, 1.0, 1.0, 1.0, 1.0, 0.983, 0.999, 1.0, 0.99, 0.99, 0.984, 0.99, 0.995]	32.921
22995	C22995A|(surface_glycoprotein:C1433A(T478K)) A23064C|(surface_glycoprotein:A1502C(N501T))		18	2260	7.874	{'SRR23050869': 0.544, 'SRR23050898': 0.265, 'SRR23050863': 0.086, 'SRR23050875': 0.3, 'SRR23050870': 0.575, 'SRR23050882': 0.207, 'SRR23050891': 0.083, 'SRR23050883': 0.04, 'SRR23050837': 0.518, 'SRR23050845': 0.726, 'SRR23050871': 1.0, 'SRR23050850': 0.516, 'SRR23050838': 0.159, 'SRR23050832': 0.39, 'SRR23050839': 0.378, 'SRR23050862': 0.95, 'SRR23050857': 0.926, 'SRR23050824': 0.211}				7.874
23056	A23056C|(surface_glycoprotein:A1494C(Q498H))		20	5074	14.753	{'SRR23050869': 0.837, 'SRR23050898': 0.818, 'SRR23050863': 0.675, 'SRR23050875': 0.761, 'SRR23050866': 0.725, 'SRR23050870': 0.902, 'SRR23050882': 0.906, 'SRR23050891': 0.726, 'SRR23050883': 0.545, 'SRR23050879': 0.364, 'SRR23050837': 0.504, 'SRR23050845': 0.596, 'SRR23050871': 0.947, 'SRR23050850': 0.776, 'SRR23050838': 0.832, 'SRR23050832': 0.95, 'SRR23050839': 0.718, 'SRR23050862': 0.876, 'SR…				14.753
23064	A23064C|(surface_glycoprotein:A1502C(N501T))		18	2433	8.218	{'SRR23050869': 0.55, 'SRR23050898': 0.282, 'SRR23050863': 0.086, 'SRR23050875': 0.325, 'SRR23050870': 0.575, 'SRR23050882': 0.22, 'SRR23050891': 0.094, 'SRR23050883': 0.04, 'SRR23050837': 0.544, 'SRR23050845': 0.726, 'SRR23050871': 1.0, 'SRR23050850': 0.558, 'SRR23050838': 0.192, 'SRR23050832': 0.439, 'SRR23050839': 0.386, 'SRR23050862': 0.993, 'SRR23050857': 0.984, 'SRR23050824': 0.224}				8.218
23282	G23282A|(surface_glycoprotein:G1720A(D574N))		13	30074	6.507	{'SRR23050869': 0.274, 'SRR23050898': 0.862, 'SRR23050870': 0.377, 'SRR23050882': 0.775, 'SRR23050891': 0.516, 'SRR23050883': 0.341, 'SRR23050879': 0.413, 'SRR23050845': 0.326, 'SRR23050871': 0.998, 'SRR23050850': 0.566, 'SRR23050838': 0.367, 'SRR23050832': 0.691, 'SRR23050857': 0.001}	3	0.005	[0.001, 0.002, 0.002]	6.512
23282	G23282A|(surface_glycoprotein:G1720A(D574N)) A23403G|(surface_glycoprotein:A1841G(D614G))		11	28965	5.918	{'SRR23050869': 0.269, 'SRR23050898': 0.827, 'SRR23050870': 0.364, 'SRR23050882': 0.749, 'SRR23050891': 0.492, 'SRR23050883': 0.329, 'SRR23050879': 0.395, 'SRR23050845': 0.315, 'SRR23050871': 0.968, 'SRR23050850': 0.55, 'SRR23050832': 0.66}	2	0.002	[0.001, 0.001]	5.92
23373	C23373T|(surface_glycoprotein:C1811T(T604I))		15	13584	3.575	{'SRR23050869': 0.637, 'SRR23050898': 0.002, 'SRR23050875': 0.961, 'SRR23050870': 0.542, 'SRR23050882': 0.003, 'SRR23050891': 0.143, 'SRR23050883': 0.002, 'SRR23050879': 0.003, 'SRR23050837': 0.336, 'SRR23050845': 0.649, 'SRR23050850': 0.002, 'SRR23050832': 0.287, 'SRR23050839': 0.002, 'SRR23050857': 0.003, 'SRR23050824': 0.003}	15	0.034	[0.003, 0.002, 0.001, 0.002, 0.002, 0.002, 0.002, 0.003, 0.002, 0.002, 0.003, 0.002, 0.003, 0.003, 0.002]	3.609
23373	C23373T|(surface_glycoprotein:C1811T(T604I)) A23403G|(surface_glycoprotein:A1841G(D614G))		15	13165	3.472	{'SRR23050869': 0.625, 'SRR23050898': 0.002, 'SRR23050875': 0.935, 'SRR23050870': 0.523, 'SRR23050882': 0.002, 'SRR23050891': 0.136, 'SRR23050883': 0.001, 'SRR23050879': 0.002, 'SRR23050837': 0.327, 'SRR23050845': 0.633, 'SRR23050850': 0.002, 'SRR23050832': 0.278, 'SRR23050839': 0.002, 'SRR23050857': 0.002, 'SRR23050824': 0.002}	15	0.027	[0.002, 0.002, 0.001, 0.002, 0.001, 0.002, 0.002, 0.003, 0.002, 0.001, 0.002, 0.002, 0.002, 0.002, 0.001]	3.499
23403	A23403G|(surface_glycoprotein:A1841G(D614G))	linked:(44599, 10.107)	20	83276	18.096	{'SRR23050869': 0.976, 'SRR23050898': 0.963, 'SRR23050863': 1.0, 'SRR23050875': 0.966, 'SRR23050866': 0.5, 'SRR23050870': 0.958, 'SRR23050882': 0.958, 'SRR23050891': 0.956, 'SRR23050883': 0.969, 'SRR23050879': 0.957, 'SRR23050837': 0.968, 'SRR23050845': 0.964, 'SRR23050871': 0.968, 'SRR23050850': 0.968, 'SRR23050838': 0.429, 'SRR23050832': 0.961, 'SRR23050839': 0.967, 'SRR23050862': 0.75, 'SRR230…	20	18.774	[0.955, 0.889, 0.977, 0.975, 0.975, 0.958, 0.967, 0.948, 1.0, 0.976, 0.969, 0.97, 0.963, 0.959, 0.965, 0.5, 0.977, 0.959, 0.958, 0.934]	36.87
23403	A23403G|(surface_glycoprotein:A1841G(D614G)) C23604G|(surface_glycoprotein:C2042G(P681R))		14	44599	10.107	{'SRR23050869': 0.906, 'SRR23050898': 0.888, 'SRR23050875': 0.964, 'SRR23050870': 0.92, 'SRR23050882': 0.77, 'SRR23050891': 0.675, 'SRR23050883': 0.659, 'SRR23050879': 0.426, 'SRR23050837': 0.332, 'SRR23050845': 0.975, 'SRR23050871': 0.973, 'SRR23050850': 0.561, 'SRR23050832': 0.911, 'SRR23050857': 0.147}	1	0.002	[0.002]	10.109
23403	A23403G|(surface_glycoprotein:A1841G(D614G)) A23523T|(surface_glycoprotein:A1961T(E654V))		7	12267	2.049	{'SRR23050869': 0.201, 'SRR23050898': 0.255, 'SRR23050870': 0.264, 'SRR23050882': 0.348, 'SRR23050891': 0.293, 'SRR23050850': 0.269, 'SRR23050832': 0.419}	1	0.001	[0.001]	2.05
23523	A23523T|(surface_glycoprotein:A1961T(E654V))		7	12477	2.084	{'SRR23050869': 0.204, 'SRR23050898': 0.258, 'SRR23050870': 0.27, 'SRR23050882': 0.354, 'SRR23050891': 0.299, 'SRR23050850': 0.273, 'SRR23050832': 0.426}	1	0.001	[0.001]	2.085
23604	C23604G|(surface_glycoprotein:C2042G(P681R))		15	50237	10.894	{'SRR23050869': 0.929, 'SRR23050898': 0.91, 'SRR23050875': 0.927, 'SRR23050870': 0.933, 'SRR23050882': 0.784, 'SRR23050891': 0.678, 'SRR23050883': 0.666, 'SRR23050879': 0.41, 'SRR23050837': 0.328, 'SRR23050845': 0.89, 'SRR23050871': 0.989, 'SRR23050850': 0.576, 'SRR23050838': 0.791, 'SRR23050832': 0.932, 'SRR23050857': 0.151}	3	0.004	[0.001, 0.002, 0.001]	10.898
24034	C24034T|(surface_glycoprotein:C2472T(N824N))		16	4704	11.975	{'SRR23050869': 0.842, 'SRR23050898': 0.544, 'SRR23050875': 1.0, 'SRR23050866': 0.278, 'SRR23050870': 0.885, 'SRR23050882': 0.972, 'SRR23050891': 0.911, 'SRR23050883': 0.731, 'SRR23050837': 0.276, 'SRR23050871': 1.0, 'SRR23050850': 0.381, 'SRR23050838': 0.697, 'SRR23050832': 0.945, 'SRR23050862': 0.986, 'SRR23050857': 0.986, 'SRR23050824': 0.541}	1	0.005	[0.005]	11.98
24054	C24054A|(surface_glycoprotein:C2492A(A831D))		8	522	1.975	{'SRR23050869': 0.18, 'SRR23050875': 0.5, 'SRR23050870': 0.07, 'SRR23050882': 0.639, 'SRR23050891': 0.36, 'SRR23050837': 0.004, 'SRR23050838': 0.005, 'SRR23050832': 0.217}	6	0.025	[0.006, 0.002, 0.004, 0.003, 0.007, 0.003]	2
24122	A24122C|(surface_glycoprotein:A2560C(K854Q))		17	4645	11.914	{'SRR23050869': 0.849, 'SRR23050898': 0.538, 'SRR23050875': 1.0, 'SRR23050866': 0.276, 'SRR23050870': 0.894, 'SRR23050882': 1.0, 'SRR23050891': 0.877, 'SRR23050883': 0.724, 'SRR23050837': 0.279, 'SRR23050871': 1.0, 'SRR23050850': 0.367, 'SRR23050838': 0.692, 'SRR23050832': 0.928, 'SRR23050839': 0.005, 'SRR23050862': 0.978, 'SRR23050857': 0.963, 'SRR23050824': 0.544}	11	0.073	[0.009, 0.004, 0.005, 0.001, 0.004, 0.003, 0.012, 0.009, 0.003, 0.015, 0.008]	11.987
24362	A24362G|(surface_glycoprotein:A2800G(I934V))		7	2428	3.418	{'SRR23050869': 0.565, 'SRR23050898': 0.364, 'SRR23050875': 0.327, 'SRR23050870': 0.405, 'SRR23050838': 0.337, 'SRR23050832': 0.425, 'SRR23050824': 0.995}				3.418
24410	G24410A|(surface_glycoprotein:G2848A(D950N))		10	5548	6.619	{'SRR23050869': 0.769, 'SRR23050898': 0.656, 'SRR23050875': 0.971, 'SRR23050870': 0.805, 'SRR23050891': 0.24, 'SRR23050837': 0.002, 'SRR23050850': 0.688, 'SRR23050838': 0.614, 'SRR23050832': 0.888, 'SRR23050824': 0.986}	4	0.007	[0.001, 0.001, 0.002, 0.003]	6.626
25056	A25056T|(surface_glycoprotein:A3494T(D1165V))		12	1796	2.292	{'SRR23050869': 0.027, 'SRR23050898': 0.035, 'SRR23050870': 0.037, 'SRR23050882': 0.17, 'SRR23050891': 0.318, 'SRR23050883': 0.027, 'SRR23050837': 0.002, 'SRR23050845': 0.207, 'SRR23050838': 0.25, 'SRR23050832': 0.11, 'SRR23050857': 0.257, 'SRR23050824': 0.852}	8	0.019	[0.003, 0.003, 0.003, 0.005, 0.001, 0.001, 0.001, 0.002]	2.311
25105	A25105C|(surface_glycoprotein:A3543C(K1181N))		13	10236	7.86	{'SRR23050869': 0.899, 'SRR23050898': 0.995, 'SRR23050875': 0.054, 'SRR23050870': 0.862, 'SRR23050882': 0.843, 'SRR23050891': 0.638, 'SRR23050883': 0.565, 'SRR23050845': 0.196, 'SRR23050850': 0.394, 'SRR23050838': 0.291, 'SRR23050832': 0.759, 'SRR23050857': 0.438, 'SRR23050824': 0.926}	1	0.001	[0.001]	7.861
25164	A25164G|(surface_glycoprotein:A3602G(Q1201R))		10	5479	3.592	{'SRR23050869': 0.609, 'SRR23050898': 0.794, 'SRR23050875': 0.211, 'SRR23050870': 0.644, 'SRR23050891': 0.365, 'SRR23050883': 0.347, 'SRR23050850': 0.043, 'SRR23050838': 0.052, 'SRR23050832': 0.276, 'SRR23050857': 0.251}				3.592
25469	C25469T|(ORF3a_protein:C77T(S26L))		14	2486	9.572	{'SRR23050869': 0.924, 'SRR23050898': 1.0, 'SRR23050875': 0.973, 'SRR23050870': 0.95, 'SRR23050882': 0.151, 'SRR23050891': 0.661, 'SRR23050883': 0.706, 'SRR23050837': 0.172, 'SRR23050845': 0.444, 'SRR23050850': 0.611, 'SRR23050838': 0.735, 'SRR23050832': 0.956, 'SRR23050857': 0.708, 'SRR23050824': 0.581}	3	0.015	[0.002, 0.006, 0.007]	9.587
25638	C25638T|(ORF3a_protein:C246T(N82N))		14	2130	9.159	{'SRR23050869': 0.956, 'SRR23050898': 1.0, 'SRR23050875': 0.985, 'SRR23050870': 0.974, 'SRR23050882': 0.178, 'SRR23050891': 0.667, 'SRR23050883': 0.268, 'SRR23050837': 0.12, 'SRR23050845': 0.44, 'SRR23050850': 0.589, 'SRR23050838': 0.722, 'SRR23050832': 0.935, 'SRR23050857': 0.72, 'SRR23050824': 0.605}	1	0.008	[0.008]	9.167
25803	C25803T|(ORF3a_protein:C411T(N137N))		12	394	9.461	{'SRR23050869': 0.88, 'SRR23050898': 0.968, 'SRR23050863': 1.0, 'SRR23050882': 1.0, 'SRR23050883': 0.316, 'SRR23050837': 0.18, 'SRR23050845': 1.0, 'SRR23050850': 0.9, 'SRR23050838': 0.344, 'SRR23050832': 0.896, 'SRR23050862': 1.0, 'SRR23050857': 0.977}	1	0.004	[0.004]	9.465
25936	C25936G|(ORF3a_protein:C544G(H182D))		12	417	9.973	{'SRR23050869': 0.846, 'SRR23050898': 0.979, 'SRR23050863': 1.0, 'SRR23050882': 1.0, 'SRR23050883': 0.421, 'SRR23050837': 0.56, 'SRR23050845': 1.0, 'SRR23050850': 0.9, 'SRR23050838': 0.393, 'SRR23050832': 0.921, 'SRR23050862': 1.0, 'SRR23050857': 0.953}				9.973
25961	C25961T|(ORF3a_protein:C569T(T190I))		12	365	2.369	{'SRR23050869': 0.163, 'SRR23050898': 0.603, 'SRR23050863': 0.096, 'SRR23050882': 0.011, 'SRR23050883': 0.018, 'SRR23050837': 0.006, 'SRR23050845': 0.016, 'SRR23050850': 0.013, 'SRR23050838': 0.024, 'SRR23050832': 0.404, 'SRR23050862': 0.875, 'SRR23050857': 0.14}				2.369
26129	T26129A|(ORF3a_protein:T737A(I246N))		10	273	2.367	{'SRR23050869': 0.473, 'SRR23050875': 0.897, 'SRR23050870': 0.767, 'SRR23050891': 0.005, 'SRR23050883': 0.003, 'SRR23050879': 0.005, 'SRR23050837': 0.003, 'SRR23050838': 0.005, 'SRR23050832': 0.204, 'SRR23050857': 0.005}	7	0.022	[0.002, 0.005, 0.001, 0.001, 0.003, 0.004, 0.006]	2.389
26287	A26287G|(envelope_protein:A43G(N15D))		9	4674	3.383	{'SRR23050869': 0.541, 'SRR23050875': 0.255, 'SRR23050870': 0.512, 'SRR23050882': 0.074, 'SRR23050891': 0.003, 'SRR23050837': 0.218, 'SRR23050871': 0.938, 'SRR23050832': 0.318, 'SRR23050857': 0.524}	1	0.002	[0.002]	3.385
26290	A26290G|(envelope_protein:A46G(S16G))		10	4682	3.397	{'SRR23050869': 0.547, 'SRR23050875': 0.258, 'SRR23050870': 0.518, 'SRR23050882': 0.07, 'SRR23050891': 0.004, 'SRR23050837': 0.219, 'SRR23050871': 0.938, 'SRR23050838': 0.001, 'SRR23050832': 0.318, 'SRR23050857': 0.524}	7	0.013	[0.003, 0.001, 0.001, 0.001, 0.002, 0.002, 0.003]	3.41
26325	G26325T|(envelope_protein:G81T(L27F))		12	4481	3.216	{'SRR23050869': 0.426, 'SRR23050898': 0.015, 'SRR23050875': 0.246, 'SRR23050870': 0.518, 'SRR23050882': 0.075, 'SRR23050891': 0.003, 'SRR23050837': 0.214, 'SRR23050871': 0.938, 'SRR23050838': 0.004, 'SRR23050832': 0.254, 'SRR23050857': 0.519, 'SRR23050824': 0.004}	3	0.009	[0.002, 0.004, 0.003]	3.225
26369	A26369G|(envelope_protein:A125G(Y42C))		8	4696	4.04	{'SRR23050869': 0.654, 'SRR23050870': 0.64, 'SRR23050882': 0.346, 'SRR23050891': 0.097, 'SRR23050837': 0.407, 'SRR23050871': 0.938, 'SRR23050832': 0.38, 'SRR23050857': 0.578}	1	0.001	[0.001]	4.041
26380	A26380G|(envelope_protein:A136G(I46V))		8	4783	4.099	{'SRR23050869': 0.651, 'SRR23050870': 0.663, 'SRR23050882': 0.346, 'SRR23050891': 0.125, 'SRR23050837': 0.412, 'SRR23050871': 0.938, 'SRR23050832': 0.38, 'SRR23050857': 0.584}				4.099
26527	C26527T|(membrane_glycoprotein:C5T(A2V))		13	5178	5.631	{'SRR23050869': 0.583, 'SRR23050898': 0.026, 'SRR23050875': 0.329, 'SRR23050870': 0.326, 'SRR23050882': 0.981, 'SRR23050891': 0.594, 'SRR23050837': 0.39, 'SRR23050871': 0.938, 'SRR23050838': 0.003, 'SRR23050832': 0.42, 'SRR23050862': 0.012, 'SRR23050857': 0.572, 'SRR23050824': 0.457}	1	0.001	[0.001]	5.632
26767	T26767C|(membrane_glycoprotein:T245C(I82T))		15	22417	6.347	{'SRR23050869': 0.689, 'SRR23050898': 0.004, 'SRR23050875': 0.126, 'SRR23050866': 0.004, 'SRR23050870': 0.566, 'SRR23050891': 0.621, 'SRR23050883': 0.807, 'SRR23050879': 0.094, 'SRR23050845': 0.557, 'SRR23050871': 0.506, 'SRR23050850': 0.986, 'SRR23050838': 0.584, 'SRR23050832': 0.284, 'SRR23050857': 0.195, 'SRR23050824': 0.324}	5	0.007	[0.002, 0.001, 0.001, 0.002, 0.001]	6.354
27215	TTGACT27215-27220del|(ORF6_protein:GTTGACTTT13-21GTTdel(VDF5-7Vdel))		10	9007	5.533	{'SRR23050869': 0.846, 'SRR23050898': 0.978, 'SRR23050875': 0.582, 'SRR23050870': 0.818, 'SRR23050891': 0.321, 'SRR23050883': 0.381, 'SRR23050838': 0.325, 'SRR23050832': 0.983, 'SRR23050857': 0.002, 'SRR23050824': 0.297}				5.533
27459	G27459T|(ORF7a_protein:G66T(E22D))		8	4556	2.256	{'SRR23050869': 0.343, 'SRR23050898': 0.401, 'SRR23050875': 0.165, 'SRR23050870': 0.099, 'SRR23050891': 0.209, 'SRR23050883': 0.14, 'SRR23050832': 0.613, 'SRR23050824': 0.286}	1	0.001	[0.001]	2.257
27638	T27638C|(ORF7a_protein:T245C(V82A))		6	57	5.29	{'SRR23050882': 1.0, 'SRR23050883': 1.0, 'SRR23050838': 0.714, 'SRR23050832': 0.909, 'SRR23050862': 0.667, 'SRR23050857': 1.0}				5.29
27638	T27638C|(ORF7a_protein:T245C(V82A)) C27752T|(ORF7a_protein:C359T(T120I))		6	51	4.858	{'SRR23050882': 1.0, 'SRR23050883': 1.0, 'SRR23050838': 0.571, 'SRR23050832': 0.727, 'SRR23050862': 0.667, 'SRR23050857': 0.893}				4.858
27752	C27752T|(ORF7a_protein:C359T(T120I))	linked:(8271, 6.544)	14	9892	7.506	{'SRR23050869': 0.899, 'SRR23050898': 0.508, 'SRR23050875': 0.592, 'SRR23050870': 0.848, 'SRR23050882': 0.669, 'SRR23050891': 0.505, 'SRR23050883': 0.492, 'SRR23050879': 0.501, 'SRR23050837': 0.326, 'SRR23050850': 0.236, 'SRR23050838': 0.006, 'SRR23050832': 0.932, 'SRR23050862': 0.987, 'SRR23050857': 0.005}	5	0.693	[0.001, 0.493, 0.196, 0.001, 0.002]	8.199
27752	C27752T|(ORF7a_protein:C359T(T120I)) C27874T|(ORF7b:C119T(T40I))		12	8271	6.544	{'SRR23050869': 0.864, 'SRR23050898': 0.458, 'SRR23050875': 0.534, 'SRR23050870': 0.816, 'SRR23050882': 0.627, 'SRR23050891': 0.389, 'SRR23050883': 0.45, 'SRR23050879': 0.149, 'SRR23050837': 0.251, 'SRR23050850': 0.163, 'SRR23050832': 0.894, 'SRR23050862': 0.949}				6.544
27752	C27752T|(ORF7a_protein:C359T(T120I)) G27936T|(ORF8_protein:G43T(A15S))		10	7263	6.045	{'SRR23050869': 0.819, 'SRR23050898': 0.435, 'SRR23050875': 0.544, 'SRR23050870': 0.813, 'SRR23050882': 0.63, 'SRR23050891': 0.316, 'SRR23050883': 0.437, 'SRR23050837': 0.221, 'SRR23050832': 0.881, 'SRR23050862': 0.949}				6.045
27874	C27874T|(ORF7b:C119T(T40I))		14	10073	7.044	{'SRR23050869': 0.896, 'SRR23050898': 0.505, 'SRR23050875': 0.571, 'SRR23050870': 0.825, 'SRR23050882': 0.655, 'SRR23050891': 0.502, 'SRR23050883': 0.462, 'SRR23050879': 0.173, 'SRR23050837': 0.312, 'SRR23050850': 0.228, 'SRR23050838': 0.002, 'SRR23050832': 0.923, 'SRR23050862': 0.989, 'SRR23050857': 0.001}	4	0.012	[0.009, 0.001, 0.001, 0.001]	7.056
27936	G27936T|(ORF8_protein:G43T(A15S))		13	9235	6.832	{'SRR23050869': 0.856, 'SRR23050898': 0.492, 'SRR23050875': 0.589, 'SRR23050866': 0.25, 'SRR23050870': 0.833, 'SRR23050882': 0.665, 'SRR23050891': 0.456, 'SRR23050883': 0.462, 'SRR23050837': 0.31, 'SRR23050838': 0.004, 'SRR23050832': 0.921, 'SRR23050862': 0.991, 'SRR23050857': 0.003}	13	0.05	[0.001, 0.002, 0.005, 0.003, 0.007, 0.004, 0.002, 0.005, 0.003, 0.003, 0.003, 0.005, 0.007]	6.882
28175	A28175G|(ORF8_protein:A282G(K94K))		6	697	2.635	{'SRR23050869': 0.571, 'SRR23050870': 0.444, 'SRR23050883': 0.704, 'SRR23050838': 0.309, 'SRR23050832': 0.396, 'SRR23050857': 0.211}	2	0.005	[0.002, 0.003]	2.64
28175	A28175G|(ORF8_protein:A282G(K94K)) T28382C|(nucleocapsid_phosphoprotein:T109C(S37P))		5	109	2.153	{'SRR23050869': 0.524, 'SRR23050870': 0.444, 'SRR23050883': 0.63, 'SRR23050838': 0.276, 'SRR23050832': 0.279}				2.153
28248	GATTTC28248-28253del|(ORF8_protein:355-360del(DF119-120del))		15	55178	9.72	{'SRR23050869': 0.917, 'SRR23050898': 0.493, 'SRR23050875': 0.587, 'SRR23050866': 0.665, 'SRR23050870': 0.911, 'SRR23050882': 0.524, 'SRR23050891': 0.594, 'SRR23050883': 0.255, 'SRR23050845': 0.423, 'SRR23050850': 0.994, 'SRR23050838': 0.014, 'SRR23050832': 0.952, 'SRR23050862': 0.993, 'SRR23050857': 0.657, 'SRR23050824': 0.741}				9.72
28271	A28271-28271del		15	55430	9.41	{'SRR23050869': 0.92, 'SRR23050898': 0.496, 'SRR23050875': 0.592, 'SRR23050866': 0.669, 'SRR23050870': 0.566, 'SRR23050882': 0.528, 'SRR23050891': 0.593, 'SRR23050883': 0.257, 'SRR23050845': 0.423, 'SRR23050850': 0.996, 'SRR23050838': 0.014, 'SRR23050832': 0.955, 'SRR23050862': 0.996, 'SRR23050857': 0.66, 'SRR23050824': 0.745}	1	0.001	[0.001]	9.411
28299	A28299T|(nucleocapsid_phosphoprotein:A26T(Q9L))		18	55509	9.093	{'SRR23050869': 0.914, 'SRR23050898': 0.469, 'SRR23050875': 0.561, 'SRR23050866': 0.647, 'SRR23050870': 0.53, 'SRR23050882': 0.495, 'SRR23050891': 0.55, 'SRR23050883': 0.24, 'SRR23050879': 0.002, 'SRR23050837': 0.001, 'SRR23050845': 0.395, 'SRR23050850': 0.984, 'SRR23050838': 0.013, 'SRR23050832': 0.938, 'SRR23050839': 0.002, 'SRR23050862': 0.989, 'SRR23050857': 0.637, 'SRR23050824': 0.726}	10	0.016	[0.001, 0.002, 0.001, 0.001, 0.001, 0.002, 0.002, 0.001, 0.002, 0.003]	9.109
28382	T28382C|(nucleocapsid_phosphoprotein:T109C(S37P))	linked:(109, 2.153)	19	10487	1.686	{'SRR23050869': 0.307, 'SRR23050898': 0.003, 'SRR23050863': 0.004, 'SRR23050875': 0.005, 'SRR23050866': 0.29, 'SRR23050870': 0.372, 'SRR23050882': 0.003, 'SRR23050891': 0.004, 'SRR23050883': 0.005, 'SRR23050879': 0.003, 'SRR23050837': 0.003, 'SRR23050845': 0.006, 'SRR23050850': 0.003, 'SRR23050838': 0.01, 'SRR23050832': 0.228, 'SRR23050839': 0.003, 'SRR23050862': 0.002, 'SRR23050857': 0.197, 'SRR…	16	0.062	[0.003, 0.003, 0.002, 0.003, 0.003, 0.002, 0.018, 0.003, 0.003, 0.003, 0.003, 0.003, 0.002, 0.004, 0.002, 0.005]	1.748
28916	G28916T|(nucleocapsid_phosphoprotein:G643T(G215C))		20	59449	11.237	{'SRR23050869': 0.958, 'SRR23050898': 0.3, 'SRR23050863': 0.348, 'SRR23050875': 0.985, 'SRR23050866': 0.502, 'SRR23050870': 0.953, 'SRR23050882': 0.801, 'SRR23050891': 0.649, 'SRR23050883': 0.157, 'SRR23050879': 0.002, 'SRR23050837': 0.002, 'SRR23050845': 0.496, 'SRR23050871': 0.971, 'SRR23050850': 0.658, 'SRR23050838': 0.659, 'SRR23050832': 0.88, 'SRR23050839': 0.002, 'SRR23050862': 0.345, 'SRR2…	13	0.02	[0.002, 0.002, 0.001, 0.002, 0.001, 0.001, 0.001, 0.001, 0.002, 0.001, 0.001, 0.003, 0.002]	11.257
28934	T28934G|(nucleocapsid_phosphoprotein:T661G(L221V))		20	59013	10.378	{'SRR23050869': 0.918, 'SRR23050898': 0.293, 'SRR23050863': 0.343, 'SRR23050875': 0.98, 'SRR23050866': 0.495, 'SRR23050870': 0.941, 'SRR23050882': 0.789, 'SRR23050891': 0.555, 'SRR23050883': 0.002, 'SRR23050879': 0.003, 'SRR23050837': 0.003, 'SRR23050845': 0.483, 'SRR23050871': 0.96, 'SRR23050850': 0.333, 'SRR23050838': 0.645, 'SRR23050832': 0.75, 'SRR23050839': 0.003, 'SRR23050862': 0.342, 'SRR2…	16	0.045	[0.004, 0.002, 0.002, 0.004, 0.001, 0.005, 0.002, 0.002, 0.002, 0.003, 0.003, 0.002, 0.002, 0.003, 0.002, 0.006]	10.423
29370	C29370T|(nucleocapsid_phosphoprotein:C1097T(T366I))		8	4782	3.314	{'SRR23050869': 0.485, 'SRR23050875': 0.809, 'SRR23050870': 0.092, 'SRR23050891': 0.631, 'SRR23050883': 0.316, 'SRR23050832': 0.258, 'SRR23050857': 0.236, 'SRR23050824': 0.487}	3	0.006	[0.002, 0.002, 0.002]	3.32
29402	G29402T|(nucleocapsid_phosphoprotein:G1129T(D377Y))		15	13612	10.842	{'SRR23050869': 0.956, 'SRR23050898': 0.443, 'SRR23050875': 0.813, 'SRR23050870': 0.931, 'SRR23050891': 0.94, 'SRR23050883': 0.784, 'SRR23050879': 0.011, 'SRR23050845': 0.821, 'SRR23050871': 0.584, 'SRR23050850': 0.591, 'SRR23050838': 0.713, 'SRR23050832': 0.979, 'SRR23050862': 0.985, 'SRR23050857': 0.625, 'SRR23050824': 0.666}	8	0.048	[0.004, 0.01, 0.004, 0.006, 0.007, 0.007, 0.004, 0.006]	10.89
29422	G29422T|(nucleocapsid_phosphoprotein:G1149T(P383P))		11	5756	3.566	{'SRR23050869': 0.479, 'SRR23050875': 0.808, 'SRR23050870': 0.136, 'SRR23050891': 0.7, 'SRR23050883': 0.003, 'SRR23050850': 0.243, 'SRR23050838': 0.004, 'SRR23050832': 0.472, 'SRR23050862': 0.003, 'SRR23050857': 0.236, 'SRR23050824': 0.482}	8	0.052	[0.003, 0.026, 0.003, 0.008, 0.003, 0.003, 0.003, 0.003]	3.618
29448	29448-insertTGTTTCTATCT|(nucleocapsid_phosphoprotein:1175insertTGTTTCTATCT(392fs))		8	5329	3.681	{'SRR23050869': 0.482, 'SRR23050875': 0.814, 'SRR23050870': 0.145, 'SRR23050891': 0.742, 'SRR23050883': 0.305, 'SRR23050832': 0.444, 'SRR23050857': 0.255, 'SRR23050824': 0.494}				3.681
29494	GCA29494-29496del|(nucleocapsid_phosphoprotein:TTGCAA1219-1224TTAdel(LQ407-408Ldel))		9	2316	1.843	{'SRR23050869': 0.145, 'SRR23050870': 0.271, 'SRR23050891': 0.075, 'SRR23050883': 0.325, 'SRR23050850': 0.252, 'SRR23050838': 0.155, 'SRR23050832': 0.059, 'SRR23050862': 0.368, 'SRR23050857': 0.193}				1.843
29742	G29742T		11	728	9.999	{'SRR23050869': 0.733, 'SRR23050898': 0.962, 'SRR23050875': 1.0, 'SRR23050870': 0.636, 'SRR23050882': 1.0, 'SRR23050891': 0.765, 'SRR23050883': 1.0, 'SRR23050850': 1.0, 'SRR23050838': 0.939, 'SRR23050832': 0.994, 'SRR23050857': 0.97}				9.999

## Sheet: NY-1
	15 positive samples, 19 negative samples
Position	Variant	Type	Positive Sample Count	Pos Count	Positive Abundance Sum	Pos Abundances	Neg Samp Count	Neg Abund Sum	Neg Abund	Total Abund Sum
57	A57G		15	9982	1.649	{'SRR21450202': 0.057, 'SRR21450214': 0.33, 'SRR21450169': 0.266, 'SRR21450156': 0.045, 'SRR21450197': 0.072, 'SRR21450218': 0.267, 'SRR21450161': 0.146, 'SRR21450193': 0.025, 'SRR21450242': 0.046, 'SRR21450166': 0.228, 'SRR21450220': 0.018, 'SRR21450246': 0.022, 'SRR21450244': 0.05, 'SRR21450195': 0.016, 'SRR21450163': 0.061}	2	0.002	[0.001, 0.001]	1.651
57	A57G C379T|(ORF1ab_polyprotein:C114T(V38V))|(ORF1a_polyprotein:C114T(V38V))		15	6605	1.328	{'SRR21450202': 0.042, 'SRR21450214': 0.143, 'SRR21450169': 0.125, 'SRR21450156': 0.047, 'SRR21450197': 0.077, 'SRR21450218': 0.238, 'SRR21450161': 0.146, 'SRR21450193': 0.029, 'SRR21450242': 0.05, 'SRR21450166': 0.242, 'SRR21450220': 0.025, 'SRR21450246': 0.022, 'SRR21450244': 0.063, 'SRR21450195': 0.015, 'SRR21450163': 0.064}				1.328
78	T78A		5	3061	0.567	{'SRR21450202': 0.074, 'SRR21450214': 0.04, 'SRR21450169': 0.19, 'SRR21450218': 0.118, 'SRR21450166': 0.145}				0.567
78	T78A A178G		5	2838	0.486	{'SRR21450202': 0.075, 'SRR21450214': 0.031, 'SRR21450169': 0.15, 'SRR21450218': 0.086, 'SRR21450166': 0.144}				0.486
100	C100A		6	3385	0.586	{'SRR21450202': 0.09, 'SRR21450214': 0.041, 'SRR21450169': 0.19, 'SRR21450218': 0.12, 'SRR21450166': 0.144, 'SRR21450244': 0.001}				0.586
100	C100A A178G		5	3202	0.523	{'SRR21450202': 0.089, 'SRR21450214': 0.035, 'SRR21450169': 0.16, 'SRR21450218': 0.095, 'SRR21450166': 0.144}				0.523
178	A178G	linked:(3202, 0.523)	14	5683	0.835	{'SRR21450202': 0.121, 'SRR21450214': 0.05, 'SRR21450169': 0.36, 'SRR21450156': 0.002, 'SRR21450197': 0.016, 'SRR21450218': 0.126, 'SRR21450161': 0.002, 'SRR21450242': 0.002, 'SRR21450166': 0.146, 'SRR21450220': 0.002, 'SRR21450246': 0.001, 'SRR21450244': 0.002, 'SRR21450195': 0.003, 'SRR21450163': 0.002}	18	0.062	[0.001, 0.006, 0.007, 0.001, 0.002, 0.008, 0.002, 0.002, 0.002, 0.002, 0.002, 0.002, 0.002, 0.002, 0.002, 0.006, 0.01, 0.003]	0.897
344	C344T|(ORF1ab_polyprotein:C79T(L27F))|(ORF1a_polyprotein:C79T(L27F))		7	11119	0.859	{'SRR21450202': 0.092, 'SRR21450214': 0.016, 'SRR21450169': 0.487, 'SRR21450197': 0.012, 'SRR21450218': 0.181, 'SRR21450161': 0.023, 'SRR21450166': 0.048}				0.859
378	T378C|(ORF1ab_polyprotein:GTC112-114GCT(V38A))|(ORF1a_polyprotein:GTC112-114GCT(V38A))		6	9372	0.748	{'SRR21450202': 0.069, 'SRR21450169': 0.452, 'SRR21450197': 0.012, 'SRR21450218': 0.158, 'SRR21450161': 0.008, 'SRR21450166': 0.049}				0.748
379	C379T|(ORF1ab_polyprotein:GTC112-114GCT(V38A))|(ORF1a_polyprotein:GTC112-114GCT(V38A))		6	9372	0.748	{'SRR21450202': 0.069, 'SRR21450169': 0.452, 'SRR21450197': 0.012, 'SRR21450218': 0.158, 'SRR21450161': 0.008, 'SRR21450166': 0.049}				0.748
379	C379T|(ORF1ab_polyprotein:C114T(V38V))|(ORF1a_polyprotein:C114T(V38V))	linked:(6605, 1.328)	15	32990	2.687	{'SRR21450202': 0.144, 'SRR21450214': 0.381, 'SRR21450169': 0.374, 'SRR21450156': 0.105, 'SRR21450197': 0.129, 'SRR21450218': 0.649, 'SRR21450161': 0.184, 'SRR21450193': 0.07, 'SRR21450242': 0.093, 'SRR21450166': 0.291, 'SRR21450220': 0.017, 'SRR21450246': 0.022, 'SRR21450244': 0.093, 'SRR21450195': 0.039, 'SRR21450163': 0.096}	4	0.162	[0.002, 0.157, 0.001, 0.002]	2.849
1243	T1243C|(ORF1ab_polyprotein:T978C(C326C))|(ORF1a_polyprotein:T978C(C326C))		5	2235	0.75	{'SRR21450202': 0.008, 'SRR21450214': 0.022, 'SRR21450169': 0.082, 'SRR21450218': 0.113, 'SRR21450166': 0.525}				0.75
1616	C1616A|(ORF1ab_polyprotein:C1351A(L451I))|(ORF1a_polyprotein:C1351A(L451I))		5	3295	1.296	{'SRR21450214': 0.053, 'SRR21450169': 0.156, 'SRR21450218': 0.147, 'SRR21450166': 0.935, 'SRR21450163': 0.005}	2	0.004	[0.003, 0.001]	1.3
1632	A1632G|(ORF1ab_polyprotein:A1367G(K456R))|(ORF1a_polyprotein:A1367G(K456R))		14	9258	2.27	{'SRR21450202': 0.185, 'SRR21450214': 0.228, 'SRR21450169': 0.244, 'SRR21450156': 0.162, 'SRR21450197': 0.081, 'SRR21450218': 0.646, 'SRR21450161': 0.149, 'SRR21450193': 0.047, 'SRR21450242': 0.16, 'SRR21450220': 0.019, 'SRR21450246': 0.015, 'SRR21450244': 0.116, 'SRR21450195': 0.059, 'SRR21450163': 0.159}	1	0.001	[0.001]	2.271
2081	G2081A|(ORF1ab_polyprotein:G1816A(V606I))|(ORF1a_polyprotein:G1816A(V606I))		14	7420	2.392	{'SRR21450202': 0.136, 'SRR21450214': 0.379, 'SRR21450169': 0.233, 'SRR21450156': 0.173, 'SRR21450197': 0.209, 'SRR21450218': 0.453, 'SRR21450161': 0.174, 'SRR21450193': 0.066, 'SRR21450242': 0.019, 'SRR21450166': 0.295, 'SRR21450220': 0.037, 'SRR21450244': 0.095, 'SRR21450195': 0.08, 'SRR21450163': 0.043}	2	0.004	[0.003, 0.001]	2.396
2151	A2151G|(ORF1ab_polyprotein:A1886G(D629G))|(ORF1a_polyprotein:A1886G(D629G))		15	10893	3.845	{'SRR21450202': 0.131, 'SRR21450214': 0.42, 'SRR21450169': 0.489, 'SRR21450156': 0.167, 'SRR21450197': 0.216, 'SRR21450218': 0.72, 'SRR21450161': 0.167, 'SRR21450193': 0.062, 'SRR21450242': 0.118, 'SRR21450166': 0.997, 'SRR21450220': 0.034, 'SRR21450246': 0.092, 'SRR21450244': 0.092, 'SRR21450195': 0.074, 'SRR21450163': 0.066}	4	0.013	[0.003, 0.006, 0.002, 0.002]	3.858
2467	A2467T|(ORF1ab_polyprotein:A2202T(K734N))|(ORF1a_polyprotein:A2202T(K734N))		11	695	2.418	{'SRR21450202': 0.134, 'SRR21450214': 0.455, 'SRR21450169': 0.284, 'SRR21450156': 0.156, 'SRR21450197': 0.066, 'SRR21450218': 0.661, 'SRR21450161': 0.249, 'SRR21450193': 0.052, 'SRR21450166': 0.198, 'SRR21450195': 0.02, 'SRR21450163': 0.143}	1	0.002	[0.002]	2.42
3037	C3037T|(ORF1ab_polyprotein:C2772T(F924F))|(ORF1a_polyprotein:C2772T(F924F))	ubiq	15	22387	14.776	{'SRR21450202': 0.987, 'SRR21450214': 0.989, 'SRR21450169': 0.988, 'SRR21450156': 0.987, 'SRR21450197': 0.995, 'SRR21450218': 0.989, 'SRR21450161': 0.955, 'SRR21450193': 0.993, 'SRR21450242': 0.975, 'SRR21450166': 0.99, 'SRR21450220': 0.982, 'SRR21450246': 0.977, 'SRR21450244': 0.989, 'SRR21450195': 0.991, 'SRR21450163': 0.989}	19	18.801	[0.99, 0.988, 0.986, 0.992, 0.982, 0.988, 0.991, 0.988, 0.992, 1.0, 0.992, 0.986, 1.0, 0.981, 0.991, 0.985, 0.99, 0.99, 0.989]	33.577
3828	C3828T|(ORF1ab_polyprotein:C3563T(S1188L))|(ORF1a_polyprotein:C3563T(S1188L))		15	11824	2.558	{'SRR21450202': 0.184, 'SRR21450214': 0.022, 'SRR21450169': 0.263, 'SRR21450156': 0.157, 'SRR21450197': 0.108, 'SRR21450218': 0.2, 'SRR21450161': 0.281, 'SRR21450193': 0.064, 'SRR21450242': 0.129, 'SRR21450166': 0.616, 'SRR21450220': 0.032, 'SRR21450246': 0.063, 'SRR21450244': 0.224, 'SRR21450195': 0.053, 'SRR21450163': 0.162}	11	0.023	[0.001, 0.002, 0.002, 0.002, 0.002, 0.002, 0.001, 0.002, 0.004, 0.002, 0.003]	2.581
4454	G4454A|(ORF1ab_polyprotein:G4189A(A1397T))|(ORF1a_polyprotein:G4189A(A1397T))		10	709	1.194	{'SRR21450202': 0.002, 'SRR21450169': 0.128, 'SRR21450156': 0.002, 'SRR21450197': 0.005, 'SRR21450218': 0.059, 'SRR21450161': 0.003, 'SRR21450166': 0.99, 'SRR21450246': 0.002, 'SRR21450195': 0.002, 'SRR21450163': 0.001}	9	0.02	[0.004, 0.001, 0.004, 0.002, 0.002, 0.002, 0.002, 0.002, 0.001]	1.214
4454	G4454A|(ORF1ab_polyprotein:G4189A(A1397T))|(ORF1a_polyprotein:G4189A(A1397T)) C4475A|(ORF1ab_polyprotein:C4210A(R1404S))|(ORF1a_polyprotein:C4210A(R1404S))		3	674	1.154	{'SRR21450169': 0.116, 'SRR21450218': 0.055, 'SRR21450166': 0.983}				1.154
4475	C4475A|(ORF1ab_polyprotein:C4210A(R1404S))|(ORF1a_polyprotein:C4210A(R1404S))	linked:(674, 1.154)	13	758	1.235	{'SRR21450202': 0.002, 'SRR21450169': 0.146, 'SRR21450197': 0.008, 'SRR21450218': 0.059, 'SRR21450161': 0.002, 'SRR21450193': 0.004, 'SRR21450242': 0.002, 'SRR21450166': 0.99, 'SRR21450220': 0.004, 'SRR21450246': 0.006, 'SRR21450244': 0.004, 'SRR21450195': 0.002, 'SRR21450163': 0.006}	16	0.067	[0.002, 0.006, 0.006, 0.002, 0.002, 0.011, 0.003, 0.003, 0.002, 0.002, 0.002, 0.003, 0.005, 0.004, 0.005, 0.009]	1.302
5792	G5792A|(ORF1ab_polyprotein:G5527A(E1843K))|(ORF1a_polyprotein:G5527A(E1843K))		14	9200	3.235	{'SRR21450202': 0.159, 'SRR21450214': 0.294, 'SRR21450169': 0.405, 'SRR21450156': 0.187, 'SRR21450197': 0.13, 'SRR21450218': 0.746, 'SRR21450161': 0.173, 'SRR21450193': 0.074, 'SRR21450242': 0.131, 'SRR21450166': 0.764, 'SRR21450220': 0.002, 'SRR21450246': 0.039, 'SRR21450195': 0.074, 'SRR21450163': 0.057}	14	0.05	[0.001, 0.011, 0.001, 0.002, 0.005, 0.002, 0.001, 0.014, 0.001, 0.002, 0.002, 0.001, 0.006, 0.001]	3.285
6001	T6001A|(ORF1ab_polyprotein:T5736A(I1912I))|(ORF1a_polyprotein:T5736A(I1912I))		13	2112	2.665	{'SRR21450202': 0.11, 'SRR21450214': 0.355, 'SRR21450169': 0.442, 'SRR21450156': 0.144, 'SRR21450197': 0.108, 'SRR21450218': 0.689, 'SRR21450161': 0.073, 'SRR21450193': 0.053, 'SRR21450242': 0.193, 'SRR21450166': 0.103, 'SRR21450244': 0.217, 'SRR21450195': 0.058, 'SRR21450163': 0.12}	8	0.016	[0.001, 0.002, 0.003, 0.002, 0.001, 0.002, 0.004, 0.001]	2.681
8083	G8083A|(ORF1ab_polyprotein:G7818A(M2606I))|(ORF1a_polyprotein:G7818A(M2606I))		13	11902	2.697	{'SRR21450202': 0.164, 'SRR21450214': 0.401, 'SRR21450169': 0.337, 'SRR21450156': 0.237, 'SRR21450197': 0.108, 'SRR21450218': 0.823, 'SRR21450161': 0.103, 'SRR21450193': 0.033, 'SRR21450242': 0.144, 'SRR21450166': 0.12, 'SRR21450246': 0.035, 'SRR21450195': 0.086, 'SRR21450163': 0.106}	1	0.003	[0.003]	2.7
8950	C8950T|(ORF1ab_polyprotein:C8685T(I2895I))|(ORF1a_polyprotein:C8685T(I2895I))		13	9897	2.97	{'SRR21450202': 0.165, 'SRR21450214': 0.355, 'SRR21450169': 0.526, 'SRR21450156': 0.2, 'SRR21450197': 0.101, 'SRR21450218': 0.864, 'SRR21450161': 0.122, 'SRR21450193': 0.043, 'SRR21450242': 0.118, 'SRR21450166': 0.282, 'SRR21450244': 0.038, 'SRR21450195': 0.07, 'SRR21450163': 0.086}	4	0.014	[0.002, 0.003, 0.006, 0.003]	2.984
8976	A8976G|(ORF1ab_polyprotein:A8711G(E2904G))|(ORF1a_polyprotein:A8711G(E2904G))		13	9755	2.723	{'SRR21450202': 0.164, 'SRR21450214': 0.333, 'SRR21450169': 0.37, 'SRR21450156': 0.201, 'SRR21450197': 0.09, 'SRR21450218': 0.808, 'SRR21450161': 0.121, 'SRR21450193': 0.043, 'SRR21450242': 0.118, 'SRR21450166': 0.282, 'SRR21450244': 0.037, 'SRR21450195': 0.07, 'SRR21450163': 0.086}	5	0.043	[0.009, 0.007, 0.008, 0.007, 0.012]	2.766
9146	A9146T|(ORF1ab_polyprotein:A8881T(I2961F))|(ORF1a_polyprotein:A8881T(I2961F))		15	4655	3.28	{'SRR21450202': 0.083, 'SRR21450214': 0.376, 'SRR21450169': 0.551, 'SRR21450156': 0.106, 'SRR21450197': 0.097, 'SRR21450218': 0.854, 'SRR21450161': 0.205, 'SRR21450193': 0.104, 'SRR21450242': 0.156, 'SRR21450166': 0.534, 'SRR21450220': 0.001, 'SRR21450246': 0.002, 'SRR21450244': 0.14, 'SRR21450195': 0.008, 'SRR21450163': 0.063}	14	0.041	[0.003, 0.002, 0.008, 0.001, 0.002, 0.005, 0.001, 0.001, 0.005, 0.002, 0.003, 0.002, 0.004, 0.002]	3.321
9721	T9721C|(ORF1ab_polyprotein:T9456C(H3152H))|(ORF1a_polyprotein:T9456C(H3152H))		13	14613	2.875	{'SRR21450202': 0.114, 'SRR21450214': 0.376, 'SRR21450169': 0.34, 'SRR21450156': 0.19, 'SRR21450197': 0.084, 'SRR21450218': 0.787, 'SRR21450161': 0.207, 'SRR21450193': 0.058, 'SRR21450242': 0.221, 'SRR21450166': 0.237, 'SRR21450244': 0.126, 'SRR21450195': 0.016, 'SRR21450163': 0.119}	2	0.002	[0.001, 0.001]	2.877
10319	C10319T|(ORF1ab_polyprotein:C10054T(L3352F))|(ORF1a_polyprotein:C10054T(L3352F))		14	14722	3.615	{'SRR21450202': 0.158, 'SRR21450214': 0.344, 'SRR21450169': 0.595, 'SRR21450156': 0.136, 'SRR21450197': 0.106, 'SRR21450218': 0.907, 'SRR21450161': 0.299, 'SRR21450193': 0.061, 'SRR21450242': 0.15, 'SRR21450166': 0.723, 'SRR21450220': 0.001, 'SRR21450246': 0.003, 'SRR21450195': 0.028, 'SRR21450163': 0.104}	10	0.017	[0.002, 0.001, 0.002, 0.003, 0.001, 0.001, 0.002, 0.001, 0.001, 0.003]	3.632
11001	C11001T|(ORF1ab_polyprotein:C10736T(T3579I))|(ORF1a_polyprotein:C10736T(T3579I))		14	3719	0.895	{'SRR21450202': 0.036, 'SRR21450214': 0.007, 'SRR21450169': 0.147, 'SRR21450156': 0.031, 'SRR21450197': 0.015, 'SRR21450218': 0.215, 'SRR21450161': 0.062, 'SRR21450193': 0.022, 'SRR21450242': 0.043, 'SRR21450166': 0.252, 'SRR21450246': 0.018, 'SRR21450244': 0.013, 'SRR21450195': 0.01, 'SRR21450163': 0.024}				0.895
11197	T11197C|(ORF1ab_polyprotein:T10932C(L3644L))|(ORF1a_polyprotein:T10932C(L3644L))		13	6878	2.694	{'SRR21450202': 0.222, 'SRR21450214': 0.288, 'SRR21450169': 0.262, 'SRR21450156': 0.215, 'SRR21450197': 0.094, 'SRR21450218': 0.812, 'SRR21450161': 0.083, 'SRR21450193': 0.053, 'SRR21450242': 0.143, 'SRR21450166': 0.258, 'SRR21450244': 0.105, 'SRR21450195': 0.079, 'SRR21450163': 0.08}	4	0.006	[0.001, 0.001, 0.001, 0.003]	2.7
13216	T13216C|(ORF1ab_polyprotein:T12951C(D4317D))|(ORF1a_polyprotein:T12951C(D4317D))		14	18979	3.291	{'SRR21450202': 0.162, 'SRR21450214': 0.426, 'SRR21450169': 0.602, 'SRR21450156': 0.201, 'SRR21450197': 0.117, 'SRR21450218': 0.932, 'SRR21450161': 0.162, 'SRR21450193': 0.078, 'SRR21450242': 0.118, 'SRR21450166': 0.216, 'SRR21450246': 0.057, 'SRR21450244': 0.003, 'SRR21450195': 0.075, 'SRR21450163': 0.142}	5	0.016	[0.005, 0.002, 0.002, 0.005, 0.002]	3.307
13827	TGCTTTAAGGCATTTTG13827-13843del|(ORF1ab_polyprotein:13563-13579del(4521fs))		7	5604	0.762	{'SRR21450202': 0.028, 'SRR21450169': 0.351, 'SRR21450156': 0.031, 'SRR21450197': 0.016, 'SRR21450218': 0.073, 'SRR21450161': 0.006, 'SRR21450166': 0.257}				0.762
14126	G14126A|(ORF1ab_polyprotein:G13862A(S4621N))		14	3735	1.615	{'SRR21450202': 0.061, 'SRR21450214': 0.223, 'SRR21450169': 0.237, 'SRR21450156': 0.056, 'SRR21450197': 0.059, 'SRR21450218': 0.634, 'SRR21450161': 0.081, 'SRR21450193': 0.031, 'SRR21450242': 0.072, 'SRR21450166': 0.015, 'SRR21450246': 0.037, 'SRR21450244': 0.056, 'SRR21450195': 0.023, 'SRR21450163': 0.03}				1.615
14126	G14126A|(ORF1ab_polyprotein:G13862A(S4621N)) C14408T|(ORF1ab_polyprotein:C14144T(P4715L))		11	2231	1.212	{'SRR21450202': 0.158, 'SRR21450156': 0.136, 'SRR21450197': 0.101, 'SRR21450161': 0.158, 'SRR21450193': 0.066, 'SRR21450242': 0.153, 'SRR21450166': 0.149, 'SRR21450246': 0.088, 'SRR21450244': 0.085, 'SRR21450195': 0.045, 'SRR21450163': 0.073}				1.212
14408	C14408T|(ORF1ab_polyprotein:C14144T(P4715L))	linked:(2231, 1.212), ubiq	15	65077	14.802	{'SRR21450202': 0.983, 'SRR21450214': 0.992, 'SRR21450169': 0.956, 'SRR21450156': 0.997, 'SRR21450197': 0.998, 'SRR21450218': 0.977, 'SRR21450161': 0.98, 'SRR21450193': 0.985, 'SRR21450242': 0.998, 'SRR21450166': 0.959, 'SRR21450220': 0.999, 'SRR21450246': 0.998, 'SRR21450244': 0.998, 'SRR21450195': 0.985, 'SRR21450163': 0.997}	19	18.66	[0.998, 0.992, 0.993, 0.99, 0.844, 0.992, 0.998, 0.979, 0.997, 1.0, 0.999, 1.0, 0.998, 0.987, 0.966, 0.998, 0.937, 0.993, 0.999]	33.462
14805	C14805T|(ORF1ab_polyprotein:C14541T(Y4847Y))		14	4374	2.869	{'SRR21450202': 0.144, 'SRR21450214': 0.219, 'SRR21450169': 0.419, 'SRR21450156': 0.171, 'SRR21450197': 0.101, 'SRR21450218': 0.822, 'SRR21450161': 0.183, 'SRR21450193': 0.067, 'SRR21450242': 0.157, 'SRR21450166': 0.168, 'SRR21450246': 0.141, 'SRR21450244': 0.132, 'SRR21450195': 0.075, 'SRR21450163': 0.07}	5	0.007	[0.001, 0.001, 0.002, 0.001, 0.002]	2.876
16076	A16076G|(ORF1ab_polyprotein:A15812G(D5271G))		13	13812	2.491	{'SRR21450202': 0.151, 'SRR21450214': 0.293, 'SRR21450169': 0.243, 'SRR21450156': 0.164, 'SRR21450197': 0.1, 'SRR21450218': 0.689, 'SRR21450161': 0.206, 'SRR21450193': 0.096, 'SRR21450242': 0.116, 'SRR21450166': 0.191, 'SRR21450246': 0.032, 'SRR21450195': 0.022, 'SRR21450163': 0.188}	1	0.002	[0.002]	2.493
16970	A16970G|(ORF1ab_polyprotein:A16706G(H5569R))		13	12470	2.44	{'SRR21450202': 0.253, 'SRR21450214': 0.265, 'SRR21450169': 0.267, 'SRR21450156': 0.232, 'SRR21450197': 0.11, 'SRR21450218': 0.572, 'SRR21450161': 0.233, 'SRR21450193': 0.041, 'SRR21450242': 0.157, 'SRR21450246': 0.09, 'SRR21450244': 0.066, 'SRR21450195': 0.042, 'SRR21450163': 0.112}	1	0.005	[0.005]	2.445
17958	C17958T|(ORF1ab_polyprotein:C17694T(C5898C))		4	923	0.482	{'SRR21450214': 0.036, 'SRR21450169': 0.126, 'SRR21450218': 0.182, 'SRR21450166': 0.138}	2	0.003	[0.001, 0.002]	0.485
18146	A18146C|(ORF1ab_polyprotein:A17882C(E5961A))		9	2010	0.54	{'SRR21450202': 0.101, 'SRR21450169': 0.115, 'SRR21450156': 0.077, 'SRR21450197': 0.033, 'SRR21450218': 0.179, 'SRR21450161': 0.001, 'SRR21450246': 0.001, 'SRR21450195': 0.001, 'SRR21450163': 0.032}	8	0.011	[0.001, 0.002, 0.001, 0.002, 0.001, 0.001, 0.001, 0.002]	0.551
18424	A18424G|(ORF1ab_polyprotein:A18160G(N6054D))		13	11573	3.55	{'SRR21450202': 0.184, 'SRR21450214': 0.439, 'SRR21450169': 0.521, 'SRR21450156': 0.235, 'SRR21450197': 0.125, 'SRR21450218': 0.865, 'SRR21450161': 0.147, 'SRR21450193': 0.064, 'SRR21450242': 0.257, 'SRR21450166': 0.382, 'SRR21450246': 0.051, 'SRR21450195': 0.034, 'SRR21450163': 0.246}	4	0.006	[0.003, 0.001, 0.001, 0.001]	3.556
18735	A18735G|(ORF1ab_polyprotein:A18471G(G6157G))		15	7605	2.252	{'SRR21450202': 0.222, 'SRR21450214': 0.155, 'SRR21450169': 0.286, 'SRR21450156': 0.204, 'SRR21450197': 0.092, 'SRR21450218': 0.364, 'SRR21450161': 0.151, 'SRR21450193': 0.019, 'SRR21450242': 0.147, 'SRR21450166': 0.001, 'SRR21450220': 0.001, 'SRR21450246': 0.151, 'SRR21450244': 0.132, 'SRR21450195': 0.046, 'SRR21450163': 0.281}	11	0.022	[0.002, 0.002, 0.002, 0.001, 0.002, 0.001, 0.002, 0.001, 0.003, 0.003, 0.003]	2.274
20033	G20033A|(ORF1ab_polyprotein:G19769A(R6590H))		12	864	1.984	{'SRR21450202': 0.042, 'SRR21450214': 0.095, 'SRR21450169': 0.408, 'SRR21450156': 0.037, 'SRR21450197': 0.051, 'SRR21450218': 0.547, 'SRR21450161': 0.037, 'SRR21450193': 0.02, 'SRR21450242': 0.004, 'SRR21450166': 0.691, 'SRR21450244': 0.039, 'SRR21450163': 0.013}	3	0.006	[0.001, 0.004, 0.001]	1.99
20302	G20302A|(ORF1ab_polyprotein:G20038A(E6680K))		9	4489	1.394	{'SRR21450202': 0.044, 'SRR21450214': 0.297, 'SRR21450169': 0.243, 'SRR21450218': 0.375, 'SRR21450161': 0.082, 'SRR21450193': 0.015, 'SRR21450242': 0.037, 'SRR21450166': 0.3, 'SRR21450246': 0.001}	2	0.003	[0.002, 0.001]	1.397
20407	T20407G|(ORF1ab_polyprotein:T20143G(F6715V))		14	16390	3.294	{'SRR21450202': 0.174, 'SRR21450214': 0.414, 'SRR21450169': 0.457, 'SRR21450156': 0.177, 'SRR21450197': 0.102, 'SRR21450218': 0.746, 'SRR21450161': 0.167, 'SRR21450193': 0.035, 'SRR21450242': 0.166, 'SRR21450166': 0.51, 'SRR21450246': 0.038, 'SRR21450244': 0.055, 'SRR21450195': 0.082, 'SRR21450163': 0.171}	2	0.014	[0.004, 0.01]	3.308
21304	C21304T|(ORF1ab_polyprotein:C21040T(R7014C))		14	5423	2.182	{'SRR21450202': 0.065, 'SRR21450214': 0.24, 'SRR21450169': 0.497, 'SRR21450156': 0.084, 'SRR21450197': 0.063, 'SRR21450218': 0.725, 'SRR21450161': 0.041, 'SRR21450193': 0.017, 'SRR21450242': 0.048, 'SRR21450166': 0.255, 'SRR21450246': 0.005, 'SRR21450244': 0.033, 'SRR21450195': 0.026, 'SRR21450163': 0.083}	5	0.009	[0.001, 0.001, 0.004, 0.002, 0.001]	2.191
21614	C21614T|(surface_glycoprotein:C52T(L18F))		9	987	1.506	{'SRR21450202': 0.003, 'SRR21450214': 0.529, 'SRR21450169': 0.158, 'SRR21450197': 0.006, 'SRR21450218': 0.462, 'SRR21450161': 0.018, 'SRR21450193': 0.009, 'SRR21450166': 0.315, 'SRR21450195': 0.006}	2	0.013	[0.001, 0.012]	1.519
21615	T21615C|(surface_glycoprotein:T53C(L18P))		14	4108	1.78	{'SRR21450202': 0.07, 'SRR21450214': 0.149, 'SRR21450169': 0.151, 'SRR21450156': 0.135, 'SRR21450197': 0.051, 'SRR21450218': 0.385, 'SRR21450161': 0.106, 'SRR21450193': 0.027, 'SRR21450242': 0.074, 'SRR21450166': 0.361, 'SRR21450246': 0.03, 'SRR21450244': 0.135, 'SRR21450195': 0.014, 'SRR21450163': 0.092}	1	0.005	[0.005]	1.785
21615	T21615C|(surface_glycoprotein:T53C(L18P)) TACATG21765-21770del|(surface_glycoprotein:ATACATGTC202-210ATCdel(IHV68-70Idel))		10	2050	1.348	{'SRR21450202': 0.147, 'SRR21450156': 0.216, 'SRR21450197': 0.144, 'SRR21450161': 0.146, 'SRR21450193': 0.041, 'SRR21450242': 0.084, 'SRR21450246': 0.065, 'SRR21450244': 0.297, 'SRR21450195': 0.027, 'SRR21450163': 0.181}				1.348
21618	C21618A|(surface_glycoprotein:C56A(T19K))		6	846	1.459	{'SRR21450202': 0.003, 'SRR21450214': 0.517, 'SRR21450169': 0.158, 'SRR21450197': 0.006, 'SRR21450218': 0.462, 'SRR21450166': 0.313}	1	0.001	[0.001]	1.46
21635	C21635T|(surface_glycoprotein:C73T(P25S))		10	1925	0.487	{'SRR21450202': 0.014, 'SRR21450156': 0.093, 'SRR21450197': 0.026, 'SRR21450161': 0.031, 'SRR21450193': 0.024, 'SRR21450242': 0.076, 'SRR21450246': 0.031, 'SRR21450244': 0.136, 'SRR21450195': 0.003, 'SRR21450163': 0.053}				0.487
21635	C21635T|(surface_glycoprotein:C73T(P25S)) TACATG21765-21770del|(surface_glycoprotein:ATACATGTC202-210ATCdel(IHV68-70Idel))		10	1165	0.908	{'SRR21450202': 0.022, 'SRR21450156': 0.138, 'SRR21450197': 0.069, 'SRR21450161': 0.042, 'SRR21450193': 0.035, 'SRR21450242': 0.096, 'SRR21450220': 0.002, 'SRR21450246': 0.069, 'SRR21450244': 0.318, 'SRR21450163': 0.117}				0.908
21657	T21657C|(surface_glycoprotein:T95C(F32S))		15	5234	3.217	{'SRR21450202': 0.077, 'SRR21450214': 0.69, 'SRR21450169': 0.229, 'SRR21450156': 0.14, 'SRR21450197': 0.058, 'SRR21450218': 0.846, 'SRR21450161': 0.109, 'SRR21450193': 0.028, 'SRR21450242': 0.078, 'SRR21450166': 0.679, 'SRR21450220': 0.001, 'SRR21450246': 0.03, 'SRR21450244': 0.14, 'SRR21450195': 0.014, 'SRR21450163': 0.098}	1	0.002	[0.002]	3.219
21758	CATGCTATA21758-21766del|(surface_glycoprotein:196-204del(HAI66-68del))		6	1180	2.643	{'SRR21450202': 0.01, 'SRR21450214': 0.416, 'SRR21450169': 0.606, 'SRR21450197': 0.023, 'SRR21450218': 0.61, 'SRR21450166': 0.978}				2.643
21761	G21761A|(surface_glycoprotein:G199A(A67T))		13	2647	2.729	{'SRR21450202': 0.161, 'SRR21450214': 0.531, 'SRR21450169': 0.344, 'SRR21450156': 0.238, 'SRR21450197': 0.157, 'SRR21450218': 0.356, 'SRR21450161': 0.168, 'SRR21450193': 0.047, 'SRR21450242': 0.098, 'SRR21450246': 0.07, 'SRR21450244': 0.327, 'SRR21450195': 0.028, 'SRR21450163': 0.204}	3	0.006	[0.001, 0.002, 0.003]	2.735
21761	G21761A|(surface_glycoprotein:G199A(A67T)) TACATG21765-21770del|(surface_glycoprotein:ATACATGTC202-210ATCdel(IHV68-70Idel))		13	2617	2.683	{'SRR21450202': 0.16, 'SRR21450214': 0.514, 'SRR21450169': 0.331, 'SRR21450156': 0.234, 'SRR21450197': 0.154, 'SRR21450218': 0.354, 'SRR21450161': 0.165, 'SRR21450193': 0.047, 'SRR21450242': 0.098, 'SRR21450246': 0.07, 'SRR21450244': 0.327, 'SRR21450195': 0.028, 'SRR21450163': 0.201}				2.683
21765	TACATG21765-21770del|(surface_glycoprotein:ATACATGTC202-210ATCdel(IHV68-70Idel))	linked:(2617, 2.6830000000000003)	14	8509	6.054	{'SRR21450202': 0.161, 'SRR21450214': 0.523, 'SRR21450169': 0.338, 'SRR21450156': 0.258, 'SRR21450197': 0.155, 'SRR21450218': 0.356, 'SRR21450161': 0.166, 'SRR21450193': 0.049, 'SRR21450242': 0.924, 'SRR21450220': 0.947, 'SRR21450246': 0.93, 'SRR21450244': 0.986, 'SRR21450195': 0.028, 'SRR21450163': 0.233}	7	4.743	[0.095, 0.981, 0.913, 0.981, 0.834, 0.016, 0.923]	10.797
22009	C22009T|(surface_glycoprotein:C447T(N149N))		7	317	1.395	{'SRR21450202': 0.002, 'SRR21450214': 0.45, 'SRR21450169': 0.405, 'SRR21450156': 0.003, 'SRR21450218': 0.403, 'SRR21450161': 0.002, 'SRR21450166': 0.13}	3	0.005	[0.003, 0.001, 0.001]	1.4
22012	A22012T|(surface_glycoprotein:A450T(K150N))		13	813	3.187	{'SRR21450202': 0.004, 'SRR21450214': 0.995, 'SRR21450169': 0.971, 'SRR21450156': 0.025, 'SRR21450197': 0.016, 'SRR21450218': 0.987, 'SRR21450161': 0.018, 'SRR21450193': 0.006, 'SRR21450242': 0.011, 'SRR21450166': 0.13, 'SRR21450246': 0.004, 'SRR21450195': 0.013, 'SRR21450163': 0.007}	2	0.004	[0.002, 0.002]	3.191
22104	G22104A|(surface_glycoprotein:G542A(G181E))		14	258	3.062	{'SRR21450202': 0.016, 'SRR21450214': 1.0, 'SRR21450169': 0.828, 'SRR21450156': 0.019, 'SRR21450197': 0.041, 'SRR21450218': 0.96, 'SRR21450161': 0.014, 'SRR21450193': 0.005, 'SRR21450242': 0.012, 'SRR21450166': 0.13, 'SRR21450220': 0.001, 'SRR21450246': 0.017, 'SRR21450195': 0.012, 'SRR21450163': 0.007}	3	0.018	[0.002, 0.015, 0.001]	3.08
22200	T22200A|(surface_glycoprotein:T638A(V213E))		11	108	2.814	{'SRR21450214': 1.0, 'SRR21450169': 0.828, 'SRR21450156': 0.003, 'SRR21450197': 0.005, 'SRR21450218': 0.808, 'SRR21450161': 0.005, 'SRR21450193': 0.002, 'SRR21450242': 0.004, 'SRR21450166': 0.143, 'SRR21450195': 0.012, 'SRR21450163': 0.004}	1	0.001	[0.001]	2.815
22254	T22254C|(surface_glycoprotein:T692C(I231T))		4	57	2.587	{'SRR21450214': 1.0, 'SRR21450169': 0.793, 'SRR21450218': 0.792, 'SRR21450161': 0.002}				2.587
22343	G22343A|(surface_glycoprotein:G781A(G261S))		6	3863	1.726	{'SRR21450202': 0.014, 'SRR21450214': 0.358, 'SRR21450169': 0.631, 'SRR21450218': 0.684, 'SRR21450193': 0.023, 'SRR21450163': 0.016}	1	0.002	[0.002]	1.728
22673	T22673A|(surface_glycoprotein:TCC1111-1113AAC(S371N))		15	6786	3.968	{'SRR21450202': 0.109, 'SRR21450214': 0.345, 'SRR21450169': 0.55, 'SRR21450156': 0.336, 'SRR21450197': 0.189, 'SRR21450218': 0.885, 'SRR21450161': 0.267, 'SRR21450193': 0.083, 'SRR21450242': 0.242, 'SRR21450166': 0.532, 'SRR21450220': 0.073, 'SRR21450246': 0.07, 'SRR21450244': 0.087, 'SRR21450195': 0.085, 'SRR21450163': 0.115}				3.968
22674	C22674A|(surface_glycoprotein:TCC1111-1113AAC(S371N))		15	6786	3.968	{'SRR21450202': 0.109, 'SRR21450214': 0.345, 'SRR21450169': 0.55, 'SRR21450156': 0.336, 'SRR21450197': 0.189, 'SRR21450218': 0.885, 'SRR21450161': 0.267, 'SRR21450193': 0.083, 'SRR21450242': 0.242, 'SRR21450166': 0.532, 'SRR21450220': 0.073, 'SRR21450246': 0.07, 'SRR21450244': 0.087, 'SRR21450195': 0.085, 'SRR21450163': 0.115}				3.968
22712	C22712T|(surface_glycoprotein:C1150T(P384S))		15	6405	4.057	{'SRR21450202': 0.109, 'SRR21450214': 0.354, 'SRR21450169': 0.574, 'SRR21450156': 0.339, 'SRR21450197': 0.188, 'SRR21450218': 0.919, 'SRR21450161': 0.269, 'SRR21450193': 0.083, 'SRR21450242': 0.246, 'SRR21450166': 0.539, 'SRR21450220': 0.075, 'SRR21450246': 0.074, 'SRR21450244': 0.089, 'SRR21450195': 0.085, 'SRR21450163': 0.114}	3	0.038	[0.004, 0.024, 0.01]	4.095
22812	A22812C|(surface_glycoprotein:A1250C(K417T))		3	282	0.87	{'SRR21450214': 0.089, 'SRR21450169': 0.271, 'SRR21450218': 0.51}	4	0.013	[0.002, 0.002, 0.005, 0.004]	0.883
22820	G22820A|(surface_glycoprotein:G1258A(D420N))		4	264	0.842	{'SRR21450214': 0.084, 'SRR21450169': 0.269, 'SRR21450218': 0.482, 'SRR21450163': 0.007}	1	0.002	[0.002]	0.844
22879	C22879T|(surface_glycoprotein:C1317T(N439N))		2	128	0.924	{'SRR21450169': 0.004, 'SRR21450220': 0.92}				0.924
22882	T22882G|(surface_glycoprotein:T1320G(N440K))		2	154	1.091	{'SRR21450156': 0.193, 'SRR21450220': 0.898}	2	0.008	[0.003, 0.005]	1.099
22898	G22898A|(surface_glycoprotein:G1336A(G446S))		2	139	1.093	{'SRR21450156': 0.193, 'SRR21450220': 0.9}	1	0.002	[0.002]	1.095
22992	G22992A|(surface_glycoprotein:G1430A(S477N))	linked:(1797, 1.959)	12	5251	5.501	{'SRR21450202': 0.111, 'SRR21450156': 0.412, 'SRR21450197': 0.164, 'SRR21450161': 0.176, 'SRR21450193': 0.091, 'SRR21450242': 0.978, 'SRR21450166': 0.455, 'SRR21450220': 0.985, 'SRR21450246': 0.975, 'SRR21450244': 1.0, 'SRR21450195': 0.058, 'SRR21450163': 0.096}	8	4.955	[0.001, 0.127, 1.0, 0.987, 0.892, 1.0, 0.002, 0.946]	10.456
22992	G22992A|(surface_glycoprotein:G1430A(S477N)) C23039A|(surface_glycoprotein:C1477A(Q493K))		8	1021	1.004	{'SRR21450202': 0.111, 'SRR21450156': 0.049, 'SRR21450197': 0.154, 'SRR21450161': 0.068, 'SRR21450193': 0.086, 'SRR21450166': 0.452, 'SRR21450195': 0.034, 'SRR21450163': 0.05}				1.004
22992	G22992A|(surface_glycoprotein:G1430A(S477N)) A23064C|(surface_glycoprotein:A1502C(N501T))		12	1797	1.959	{'SRR21450202': 0.112, 'SRR21450156': 0.403, 'SRR21450197': 0.173, 'SRR21450161': 0.121, 'SRR21450193': 0.09, 'SRR21450242': 0.176, 'SRR21450166': 0.548, 'SRR21450220': 0.075, 'SRR21450246': 0.022, 'SRR21450244': 0.074, 'SRR21450195': 0.055, 'SRR21450163': 0.11}				1.959
22992	G22992A|(surface_glycoprotein:G1430A(S477N)) GAA23012-23014del|(surface_glycoprotein:1450-1452del(E484del))		7	1047	0.816	{'SRR21450202': 0.074, 'SRR21450156': 0.286, 'SRR21450197': 0.137, 'SRR21450161': 0.112, 'SRR21450193': 0.077, 'SRR21450195': 0.034, 'SRR21450163': 0.096}				0.816
22992	G22992A|(surface_glycoprotein:G1430A(S477N)) G23049A|(surface_glycoprotein:G1487A(G496D))		11	1153	0.894	{'SRR21450202': 0.073, 'SRR21450156': 0.075, 'SRR21450197': 0.14, 'SRR21450161': 0.069, 'SRR21450193': 0.086, 'SRR21450242': 0.176, 'SRR21450220': 0.075, 'SRR21450246': 0.022, 'SRR21450244': 0.074, 'SRR21450195': 0.054, 'SRR21450163': 0.05}				0.894
22992	G22992A|(surface_glycoprotein:G1430A(S477N)) T23010C|(surface_glycoprotein:T1448C(V483A))		8	574	0.469	{'SRR21450202': 0.037, 'SRR21450156': 0.051, 'SRR21450197': 0.016, 'SRR21450242': 0.174, 'SRR21450220': 0.076, 'SRR21450246': 0.022, 'SRR21450244': 0.074, 'SRR21450195': 0.019}				0.469
22992	G22992A|(surface_glycoprotein:G1430A(S477N)) A23013T|(surface_glycoprotein:A1451T(E484V))		8	605	0.909	{'SRR21450156': 0.073, 'SRR21450197': 0.014, 'SRR21450242': 0.177, 'SRR21450166': 0.455, 'SRR21450220': 0.075, 'SRR21450246': 0.022, 'SRR21450244': 0.074, 'SRR21450195': 0.019}				0.909
23010	T23010C|(surface_glycoprotein:T1448C(V483A))		8	576	0.471	{'SRR21450202': 0.037, 'SRR21450156': 0.051, 'SRR21450197': 0.016, 'SRR21450242': 0.176, 'SRR21450220': 0.076, 'SRR21450246': 0.022, 'SRR21450244': 0.074, 'SRR21450195': 0.019}	1	0.002	[0.002]	0.473
23010	T23010C|(surface_glycoprotein:T1448C(V483A)) A23055G|(surface_glycoprotein:A1493G(Q498R))		8	575	0.47	{'SRR21450202': 0.037, 'SRR21450156': 0.051, 'SRR21450197': 0.015, 'SRR21450242': 0.176, 'SRR21450220': 0.076, 'SRR21450246': 0.022, 'SRR21450244': 0.074, 'SRR21450195': 0.019}				0.47
23012	GAA23012-23014del|(surface_glycoprotein:1450-1452del(E484del))		7	1047	0.816	{'SRR21450202': 0.074, 'SRR21450156': 0.286, 'SRR21450197': 0.137, 'SRR21450161': 0.112, 'SRR21450193': 0.077, 'SRR21450195': 0.034, 'SRR21450163': 0.096}				0.816
23012	GAA23012-23014del|(surface_glycoprotein:1450-1452del(E484del)) A23055G|(surface_glycoprotein:A1493G(Q498R))		7	1041	0.81	{'SRR21450202': 0.073, 'SRR21450156': 0.284, 'SRR21450197': 0.135, 'SRR21450161': 0.112, 'SRR21450193': 0.076, 'SRR21450195': 0.034, 'SRR21450163': 0.096}				0.81
23013	A23013T|(surface_glycoprotein:A1451T(E484V))		11	623	0.923	{'SRR21450202': 0.001, 'SRR21450156': 0.074, 'SRR21450197': 0.014, 'SRR21450161': 0.003, 'SRR21450242': 0.178, 'SRR21450166': 0.459, 'SRR21450220': 0.075, 'SRR21450246': 0.022, 'SRR21450244': 0.074, 'SRR21450195': 0.02, 'SRR21450163': 0.003}				0.923
23039	C23039A|(surface_glycoprotein:C1477A(Q493K))		10	1033	1.023	{'SRR21450202': 0.111, 'SRR21450214': 0.007, 'SRR21450169': 0.007, 'SRR21450156': 0.049, 'SRR21450197': 0.154, 'SRR21450161': 0.068, 'SRR21450193': 0.086, 'SRR21450166': 0.455, 'SRR21450195': 0.036, 'SRR21450163': 0.05}	6	0.023	[0.002, 0.006, 0.001, 0.002, 0.008, 0.004]	1.046
23049	G23049A|(surface_glycoprotein:G1487A(G496D))		12	1159	0.899	{'SRR21450202': 0.074, 'SRR21450214': 0.003, 'SRR21450156': 0.075, 'SRR21450197': 0.14, 'SRR21450161': 0.07, 'SRR21450193': 0.086, 'SRR21450242': 0.177, 'SRR21450220': 0.075, 'SRR21450246': 0.022, 'SRR21450244': 0.074, 'SRR21450195': 0.054, 'SRR21450163': 0.049}	4	0.011	[0.004, 0.002, 0.002, 0.003]	0.91
23049	G23049A|(surface_glycoprotein:G1487A(G496D)) A23055G|(surface_glycoprotein:A1493G(Q498R))		11	1149	0.889	{'SRR21450202': 0.073, 'SRR21450156': 0.075, 'SRR21450197': 0.137, 'SRR21450161': 0.069, 'SRR21450193': 0.085, 'SRR21450242': 0.176, 'SRR21450220': 0.075, 'SRR21450246': 0.022, 'SRR21450244': 0.074, 'SRR21450195': 0.054, 'SRR21450163': 0.049}				0.889
23055	A23055G|(surface_glycoprotein:A1493G(Q498R))	linked:(1149, 0.889)	11	5243	4.975	{'SRR21450202': 0.109, 'SRR21450156': 0.388, 'SRR21450197': 0.164, 'SRR21450161': 0.174, 'SRR21450193': 0.084, 'SRR21450242': 0.97, 'SRR21450220': 0.979, 'SRR21450246': 0.964, 'SRR21450244': 0.997, 'SRR21450195': 0.052, 'SRR21450163': 0.094}	7	4.911	[0.001, 0.127, 0.994, 0.979, 0.887, 0.993, 0.93]	9.886
23064	A23064C|(surface_glycoprotein:A1502C(N501T))		14	1910	2.072	{'SRR21450202': 0.118, 'SRR21450214': 0.019, 'SRR21450169': 0.011, 'SRR21450156': 0.417, 'SRR21450197': 0.186, 'SRR21450161': 0.128, 'SRR21450193': 0.093, 'SRR21450242': 0.174, 'SRR21450166': 0.575, 'SRR21450220': 0.076, 'SRR21450246': 0.023, 'SRR21450244': 0.076, 'SRR21450195': 0.06, 'SRR21450163': 0.116}	8	0.042	[0.005, 0.007, 0.005, 0.003, 0.002, 0.002, 0.007, 0.011]	2.114
23403	A23403G|(surface_glycoprotein:A1841G(D614G))	ubiq	15	74638	14.515	{'SRR21450202': 0.981, 'SRR21450214': 0.934, 'SRR21450169': 0.942, 'SRR21450156': 0.981, 'SRR21450197': 0.957, 'SRR21450218': 0.905, 'SRR21450161': 0.98, 'SRR21450193': 0.982, 'SRR21450242': 0.976, 'SRR21450166': 0.98, 'SRR21450220': 0.985, 'SRR21450246': 0.979, 'SRR21450244': 0.975, 'SRR21450195': 0.977, 'SRR21450163': 0.981}	19	18.405	[0.98, 0.945, 0.941, 0.981, 0.984, 0.931, 0.982, 0.983, 0.971, 0.979, 0.982, 0.982, 0.977, 0.98, 0.979, 0.982, 0.915, 0.952, 0.979]	32.92
23793	G23793A|(surface_glycoprotein:G2231A(G744D))		14	3210	2.856	{'SRR21450202': 0.093, 'SRR21450214': 0.283, 'SRR21450169': 0.177, 'SRR21450156': 0.141, 'SRR21450197': 0.047, 'SRR21450218': 0.354, 'SRR21450161': 0.176, 'SRR21450193': 0.03, 'SRR21450242': 0.479, 'SRR21450166': 0.136, 'SRR21450220': 0.644, 'SRR21450246': 0.17, 'SRR21450195': 0.066, 'SRR21450163': 0.06}	4	0.005	[0.001, 0.001, 0.001, 0.002]	2.861
23904	23904-insertT|(surface_glycoprotein:2342insertT(781fs))		5	1544	0.507	{'SRR21450202': 0.018, 'SRR21450197': 0.023, 'SRR21450161': 0.013, 'SRR21450166': 0.435, 'SRR21450163': 0.018}	1	0.011	[0.011]	0.518
24047	G24047T|(surface_glycoprotein:G2485T(A829S))		15	5616	2.731	{'SRR21450202': 0.187, 'SRR21450214': 0.143, 'SRR21450169': 0.596, 'SRR21450156': 0.194, 'SRR21450197': 0.124, 'SRR21450218': 0.8, 'SRR21450161': 0.192, 'SRR21450193': 0.034, 'SRR21450242': 0.132, 'SRR21450166': 0.02, 'SRR21450220': 0.002, 'SRR21450246': 0.067, 'SRR21450244': 0.004, 'SRR21450195': 0.023, 'SRR21450163': 0.213}	13	0.04	[0.003, 0.005, 0.003, 0.002, 0.002, 0.004, 0.004, 0.003, 0.004, 0.002, 0.004, 0.002, 0.002]	2.771
25003	A25003G|(surface_glycoprotein:A3441G(S1147S))		13	5686	1.796	{'SRR21450202': 0.132, 'SRR21450214': 0.308, 'SRR21450169': 0.243, 'SRR21450156': 0.089, 'SRR21450218': 0.481, 'SRR21450161': 0.055, 'SRR21450193': 0.045, 'SRR21450242': 0.133, 'SRR21450166': 0.194, 'SRR21450220': 0.04, 'SRR21450246': 0.025, 'SRR21450195': 0.032, 'SRR21450163': 0.019}	1	0.001	[0.001]	1.797
25169	C25169T|(surface_glycoprotein:C3607T(L1203F))		12	4600	1.734	{'SRR21450202': 0.101, 'SRR21450214': 0.132, 'SRR21450169': 0.252, 'SRR21450156': 0.088, 'SRR21450197': 0.041, 'SRR21450218': 0.794, 'SRR21450161': 0.172, 'SRR21450242': 0.024, 'SRR21450246': 0.001, 'SRR21450244': 0.002, 'SRR21450195': 0.032, 'SRR21450163': 0.095}	8	0.009	[0.002, 0.001, 0.001, 0.001, 0.001, 0.001, 0.001, 0.001]	1.743
25254	C25254T|(surface_glycoprotein:C3692T(T1231I))		13	7338	1.304	{'SRR21450202': 0.071, 'SRR21450214': 0.026, 'SRR21450169': 0.141, 'SRR21450156': 0.085, 'SRR21450197': 0.091, 'SRR21450218': 0.085, 'SRR21450161': 0.08, 'SRR21450193': 0.036, 'SRR21450166': 0.495, 'SRR21450220': 0.001, 'SRR21450246': 0.028, 'SRR21450244': 0.074, 'SRR21450163': 0.091}	9	0.015	[0.003, 0.001, 0.003, 0.002, 0.001, 0.001, 0.001, 0.002, 0.001]	1.319
25471	G25471C|(ORF3a_protein:G79C(D27H))		10	3582	0.934	{'SRR21450202': 0.062, 'SRR21450214': 0.217, 'SRR21450169': 0.041, 'SRR21450156': 0.055, 'SRR21450197': 0.028, 'SRR21450218': 0.232, 'SRR21450161': 0.155, 'SRR21450193': 0.028, 'SRR21450195': 0.047, 'SRR21450163': 0.069}	2	0.002	[0.001, 0.001]	0.936
25471	G25471C|(ORF3a_protein:G79C(D27H)) G25563T|(ORF3a_protein:G171T(Q57H))		10	3319	0.875	{'SRR21450202': 0.06, 'SRR21450214': 0.195, 'SRR21450169': 0.039, 'SRR21450156': 0.052, 'SRR21450197': 0.027, 'SRR21450218': 0.212, 'SRR21450161': 0.15, 'SRR21450193': 0.027, 'SRR21450195': 0.047, 'SRR21450163': 0.066}				0.875
25487	C25487T|(ORF3a_protein:C95T(T32I))		12	3993	1.018	{'SRR21450202': 0.062, 'SRR21450214': 0.24, 'SRR21450169': 0.04, 'SRR21450156': 0.054, 'SRR21450197': 0.028, 'SRR21450218': 0.292, 'SRR21450161': 0.155, 'SRR21450193': 0.029, 'SRR21450166': 0.001, 'SRR21450246': 0.001, 'SRR21450195': 0.047, 'SRR21450163': 0.069}	7	0.011	[0.001, 0.001, 0.002, 0.001, 0.002, 0.001, 0.003]	1.029
25487	C25487T|(ORF3a_protein:C95T(T32I)) G25563T|(ORF3a_protein:G171T(Q57H))		10	3690	0.952	{'SRR21450202': 0.061, 'SRR21450214': 0.216, 'SRR21450169': 0.039, 'SRR21450156': 0.052, 'SRR21450197': 0.027, 'SRR21450218': 0.268, 'SRR21450161': 0.15, 'SRR21450193': 0.027, 'SRR21450195': 0.046, 'SRR21450163': 0.066}				0.952
25505	A25505T|(ORF3a_protein:A113T(Q38L))		13	2056	0.566	{'SRR21450202': 0.033, 'SRR21450214': 0.114, 'SRR21450169': 0.076, 'SRR21450197': 0.002, 'SRR21450218': 0.001, 'SRR21450161': 0.059, 'SRR21450193': 0.029, 'SRR21450242': 0.073, 'SRR21450166': 0.001, 'SRR21450220': 0.036, 'SRR21450246': 0.061, 'SRR21450195': 0.059, 'SRR21450163': 0.022}	8	0.011	[0.001, 0.001, 0.001, 0.001, 0.002, 0.003, 0.001, 0.001]	0.577
25505	A25505T|(ORF3a_protein:A113T(Q38L)) G25563T|(ORF3a_protein:G171T(Q57H))		11	1930	0.529	{'SRR21450202': 0.032, 'SRR21450214': 0.104, 'SRR21450169': 0.072, 'SRR21450161': 0.055, 'SRR21450193': 0.023, 'SRR21450242': 0.071, 'SRR21450166': 0.001, 'SRR21450220': 0.036, 'SRR21450246': 0.059, 'SRR21450195': 0.056, 'SRR21450163': 0.02}				0.529
25563	G25563T|(ORF3a_protein:G171T(Q57H))	linked:(3690, 0.952)	15	12899	3.421	{'SRR21450202': 0.159, 'SRR21450214': 0.506, 'SRR21450169': 0.625, 'SRR21450156': 0.11, 'SRR21450197': 0.057, 'SRR21450218': 0.709, 'SRR21450161': 0.213, 'SRR21450193': 0.094, 'SRR21450242': 0.075, 'SRR21450166': 0.507, 'SRR21450220': 0.041, 'SRR21450246': 0.065, 'SRR21450244': 0.003, 'SRR21450195': 0.121, 'SRR21450163': 0.136}	16	0.132	[0.005, 0.009, 0.005, 0.017, 0.008, 0.004, 0.006, 0.006, 0.007, 0.003, 0.005, 0.011, 0.018, 0.011, 0.009, 0.008]	3.553
25991	G25991A|(ORF3a_protein:G599A(C200Y))		15	5986	1.912	{'SRR21450202': 0.054, 'SRR21450214': 0.096, 'SRR21450169': 0.184, 'SRR21450156': 0.062, 'SRR21450197': 0.064, 'SRR21450218': 0.411, 'SRR21450161': 0.133, 'SRR21450193': 0.049, 'SRR21450242': 0.115, 'SRR21450166': 0.549, 'SRR21450220': 0.012, 'SRR21450246': 0.048, 'SRR21450244': 0.021, 'SRR21450195': 0.043, 'SRR21450163': 0.071}	1	0.003	[0.003]	1.915
26115	A26115G|(ORF3a_protein:A723G(E241E))		14	4320	2.257	{'SRR21450202': 0.055, 'SRR21450214': 0.149, 'SRR21450169': 0.356, 'SRR21450156': 0.049, 'SRR21450197': 0.049, 'SRR21450218': 0.543, 'SRR21450161': 0.091, 'SRR21450193': 0.05, 'SRR21450242': 0.131, 'SRR21450166': 0.589, 'SRR21450220': 0.02, 'SRR21450246': 0.05, 'SRR21450195': 0.056, 'SRR21450163': 0.069}	1	0.001	[0.001]	2.258
26454	T26454A|(envelope_protein:T210A(V70V))		3	1072	0.906	{'SRR21450242': 0.491, 'SRR21450166': 0.002, 'SRR21450246': 0.413}	2	0.003	[0.001, 0.002]	0.909
26538	G26538A|(membrane_glycoprotein:G16A(G6S))		11	9837	2.544	{'SRR21450202': 0.112, 'SRR21450214': 0.002, 'SRR21450156': 0.168, 'SRR21450197': 0.219, 'SRR21450161': 0.476, 'SRR21450193': 0.066, 'SRR21450242': 0.578, 'SRR21450166': 0.414, 'SRR21450246': 0.348, 'SRR21450195': 0.041, 'SRR21450163': 0.12}	1	0.002	[0.002]	2.546
26571	C26571T|(membrane_glycoprotein:C49T(L17F))		12	7289	1.398	{'SRR21450202': 0.012, 'SRR21450214': 0.014, 'SRR21450156': 0.017, 'SRR21450197': 0.051, 'SRR21450161': 0.155, 'SRR21450193': 0.018, 'SRR21450242': 0.419, 'SRR21450166': 0.355, 'SRR21450220': 0.002, 'SRR21450246': 0.283, 'SRR21450195': 0.007, 'SRR21450163': 0.065}	2	0.003	[0.001, 0.002]	1.401
26729	T26729C|(membrane_glycoprotein:T207C(A69A))		4	1088	0.964	{'SRR21450214': 0.002, 'SRR21450161': 0.001, 'SRR21450166': 0.96, 'SRR21450220': 0.001}	4	0.007	[0.002, 0.002, 0.002, 0.001]	0.971
26729	T26729C|(membrane_glycoprotein:T207C(A69A)) T26767C|(membrane_glycoprotein:T245C(I82T))		2	1075	0.955	{'SRR21450161': 0.001, 'SRR21450166': 0.954}	3	0.005	[0.001, 0.002, 0.002]	0.96
26767	T26767C|(membrane_glycoprotein:T245C(I82T))	linked:(1075, 0.955)	13	58922	11.097	{'SRR21450202': 0.98, 'SRR21450214': 0.95, 'SRR21450169': 0.96, 'SRR21450156': 0.979, 'SRR21450197': 0.986, 'SRR21450218': 0.959, 'SRR21450161': 0.954, 'SRR21450193': 0.988, 'SRR21450242': 0.002, 'SRR21450166': 0.984, 'SRR21450246': 0.417, 'SRR21450195': 0.98, 'SRR21450163': 0.958}	18	14.276	[0.985, 0.971, 0.975, 0.985, 0.986, 0.973, 0.989, 0.986, 0.002, 1.0, 0.345, 0.006, 0.986, 0.984, 0.986, 0.974, 0.973, 0.17]	25.373
26885	C26885T|(membrane_glycoprotein:C363T(N121N))		5	3068	1.04	{'SRR21450214': 0.121, 'SRR21450169': 0.309, 'SRR21450218': 0.36, 'SRR21450242': 0.243, 'SRR21450166': 0.007}				1.04
27162	A27162G|(membrane_glycoprotein:A640G(S214G))		12	5363	1.491	{'SRR21450202': 0.005, 'SRR21450214': 0.262, 'SRR21450169': 0.41, 'SRR21450156': 0.013, 'SRR21450197': 0.007, 'SRR21450218': 0.742, 'SRR21450161': 0.031, 'SRR21450193': 0.002, 'SRR21450242': 0.005, 'SRR21450166': 0.002, 'SRR21450195': 0.003, 'SRR21450163': 0.009}	1	0.002	[0.002]	1.493
27791	CTTTTTAGC27791-27799del|(ORF7b:TGCTTTTTAGCC34-45TGCdel(CFLA12-15Cdel))		12	1105	0.599	{'SRR21450202': 0.04, 'SRR21450214': 0.083, 'SRR21450169': 0.021, 'SRR21450156': 0.046, 'SRR21450197': 0.024, 'SRR21450218': 0.264, 'SRR21450161': 0.046, 'SRR21450193': 0.003, 'SRR21450242': 0.008, 'SRR21450246': 0.009, 'SRR21450195': 0.037, 'SRR21450163': 0.018}				0.599
27964	C27964T|(ORF8_protein:C71T(S24L))		14	3802	2.955	{'SRR21450202': 0.098, 'SRR21450214': 0.291, 'SRR21450169': 0.558, 'SRR21450156': 0.078, 'SRR21450197': 0.042, 'SRR21450218': 0.79, 'SRR21450161': 0.22, 'SRR21450193': 0.038, 'SRR21450242': 0.135, 'SRR21450166': 0.406, 'SRR21450246': 0.124, 'SRR21450244': 0.081, 'SRR21450195': 0.046, 'SRR21450163': 0.048}	7	0.014	[0.003, 0.001, 0.002, 0.002, 0.002, 0.002, 0.002]	2.969
28254	A28254-28254del|(ORF8_protein:361-361del(121fs))		14	18749	2.83	{'SRR21450202': 0.076, 'SRR21450214': 0.42, 'SRR21450169': 0.4, 'SRR21450156': 0.144, 'SRR21450197': 0.048, 'SRR21450218': 0.633, 'SRR21450161': 0.2, 'SRR21450193': 0.051, 'SRR21450242': 0.143, 'SRR21450166': 0.482, 'SRR21450246': 0.079, 'SRR21450244': 0.025, 'SRR21450195': 0.018, 'SRR21450163': 0.111}	12	0.031	[0.002, 0.004, 0.001, 0.002, 0.004, 0.001, 0.002, 0.002, 0.003, 0.005, 0.004, 0.001]	2.861
28472	C28472T|(nucleocapsid_phosphoprotein:C199T(P67S))		15	9783	3.077	{'SRR21450202': 0.098, 'SRR21450214': 0.431, 'SRR21450169': 0.468, 'SRR21450156': 0.095, 'SRR21450197': 0.049, 'SRR21450218': 0.749, 'SRR21450161': 0.218, 'SRR21450193': 0.063, 'SRR21450242': 0.135, 'SRR21450166': 0.53, 'SRR21450220': 0.017, 'SRR21450246': 0.057, 'SRR21450244': 0.079, 'SRR21450195': 0.065, 'SRR21450163': 0.023}	14	0.073	[0.002, 0.005, 0.001, 0.001, 0.002, 0.004, 0.002, 0.019, 0.002, 0.002, 0.002, 0.002, 0.003, 0.026]	3.15
28869	C28869T|(nucleocapsid_phosphoprotein:C596T(P199L))		13	26445	3.343	{'SRR21450202': 0.155, 'SRR21450214': 0.4, 'SRR21450169': 0.556, 'SRR21450156': 0.125, 'SRR21450197': 0.194, 'SRR21450218': 0.645, 'SRR21450161': 0.296, 'SRR21450193': 0.071, 'SRR21450242': 0.199, 'SRR21450166': 0.404, 'SRR21450246': 0.103, 'SRR21450195': 0.067, 'SRR21450163': 0.128}				3.343
28985	G28985T|(nucleocapsid_phosphoprotein:G712T(G238C))		15	7442	2.93	{'SRR21450202': 0.114, 'SRR21450214': 0.4, 'SRR21450169': 0.562, 'SRR21450156': 0.115, 'SRR21450197': 0.079, 'SRR21450218': 0.533, 'SRR21450161': 0.261, 'SRR21450193': 0.079, 'SRR21450242': 0.113, 'SRR21450166': 0.467, 'SRR21450220': 0.002, 'SRR21450246': 0.092, 'SRR21450244': 0.004, 'SRR21450195': 0.068, 'SRR21450163': 0.041}	11	0.02	[0.001, 0.002, 0.002, 0.002, 0.002, 0.003, 0.001, 0.001, 0.002, 0.002, 0.002]	2.95
29311	C29311T|(nucleocapsid_phosphoprotein:C1038T(F346F))		13	6450	2.411	{'SRR21450202': 0.015, 'SRR21450214': 0.448, 'SRR21450169': 0.384, 'SRR21450156': 0.077, 'SRR21450197': 0.137, 'SRR21450218': 0.433, 'SRR21450161': 0.23, 'SRR21450193': 0.031, 'SRR21450242': 0.179, 'SRR21450166': 0.271, 'SRR21450246': 0.026, 'SRR21450195': 0.063, 'SRR21450163': 0.117}	9	0.013	[0.001, 0.001, 0.001, 0.003, 0.001, 0.002, 0.002, 0.001, 0.001]	2.424
29406	A29406G|(nucleocapsid_phosphoprotein:A1133G(E378G))		10	3426	1.139	{'SRR21450202': 0.013, 'SRR21450156': 0.139, 'SRR21450197': 0.124, 'SRR21450161': 0.21, 'SRR21450193': 0.032, 'SRR21450242': 0.177, 'SRR21450166': 0.243, 'SRR21450246': 0.026, 'SRR21450195': 0.06, 'SRR21450163': 0.115}	3	0.025	[0.022, 0.001, 0.002]	1.164
29758	T29758G		9	588	4.541	{'SRR21450202': 0.221, 'SRR21450169': 1.0, 'SRR21450156': 0.107, 'SRR21450197': 0.042, 'SRR21450218': 1.0, 'SRR21450161': 1.0, 'SRR21450193': 0.233, 'SRR21450166': 0.81, 'SRR21450195': 0.128}	3	0.079	[0.017, 0.035, 0.027]	4.62

## Sheet: NY-2
	2 positive samples, 10 negative samples
Position	Variant	Type	Positive Sample Count	Pos Count	Positive Abundance Sum	Pos Abundances	Neg Samp Count	Neg Abund Sum	Neg Abund	Total Abund Sum
329	C329A|(ORF1ab_polyprotein:C64A(Q22K))|(ORF1a_polyprotein:C64A(Q22K))		2	4542	0.278	{'SRR15291304': 0.271, 'SRR15384049': 0.007}	2	0.006	[0.003, 0.003]	0.284
1059	C1059T|(ORF1ab_polyprotein:C794T(T265I))|(ORF1a_polyprotein:C794T(T265I))		2	26265	1.671	{'SRR15291304': 0.995, 'SRR15384049': 0.676}				1.671
1267	C1267T|(ORF1ab_polyprotein:C1002T(G334G))|(ORF1a_polyprotein:C1002T(G334G))		2	3146	0.258	{'SRR15291304': 0.003, 'SRR15384049': 0.255}	1	0.001	[0.001]	0.259
1616	C1616A|(ORF1ab_polyprotein:C1351A(L451I))|(ORF1a_polyprotein:C1351A(L451I))		2	4110	1.603	{'SRR15291304': 0.994, 'SRR15384049': 0.609}	1	0.015	[0.015]	1.618
1898	C1898A|(ORF1ab_polyprotein:C1633A(R545R))|(ORF1a_polyprotein:C1633A(R545R))		2	5660	0.865	{'SRR15291304': 0.76, 'SRR15384049': 0.105}	1	0.005	[0.005]	0.87
2164	G2164T|(ORF1ab_polyprotein:G1899T(E633D))|(ORF1a_polyprotein:G1899T(E633D))		2	1155	0.297	{'SRR15291304': 0.001, 'SRR15384049': 0.296}	2	0.011	[0.005, 0.006]	0.308
3037	C3037T|(ORF1ab_polyprotein:C2772T(F924F))|(ORF1a_polyprotein:C2772T(F924F))	ubiq	2	1920	1.978	{'SRR15291304': 0.996, 'SRR15384049': 0.982}	2	1.988	[1.0, 0.988]	3.966
3849	G3849T|(ORF1ab_polyprotein:G3584T(S1195I))|(ORF1a_polyprotein:G3584T(S1195I))		2	8080	1.804	{'SRR15291304': 0.812, 'SRR15384049': 0.992}	2	0.002	[0.001, 0.001]	1.806
4178	A4178C|(ORF1ab_polyprotein:A3913C(K1305Q))|(ORF1a_polyprotein:A3913C(K1305Q))		2	6297	1.592	{'SRR15291304': 0.601, 'SRR15384049': 0.991}	1	0.011	[0.011]	1.603
4485	A4485G|(ORF1ab_polyprotein:A4220G(K1407R))|(ORF1a_polyprotein:A4220G(K1407R))		2	3276	0.564	{'SRR15291304': 0.202, 'SRR15384049': 0.362}				0.564
4556	G4556A|(ORF1ab_polyprotein:G4291A(V1431I))|(ORF1a_polyprotein:G4291A(V1431I))		2	1821	0.457	{'SRR15291304': 0.14, 'SRR15384049': 0.317}				0.457
5178	C5178A|(ORF1ab_polyprotein:C4913A(T1638N))|(ORF1a_polyprotein:C4913A(T1638N))		2	176	1.391	{'SRR15291304': 0.867, 'SRR15384049': 0.524}	1	0.013	[0.013]	1.404
5648	A5648C|(ORF1ab_polyprotein:A5383C(K1795Q))|(ORF1a_polyprotein:A5383C(K1795Q))		2	16604	1.276	{'SRR15291304': 0.302, 'SRR15384049': 0.974}	3	0.007	[0.001, 0.001, 0.005]	1.283
5808	TAGACGGTGCTT5808-5819del|(ORF1ab_polyprotein:ATAGACGGTGCTTTA5542-5556ATAdel(IDGAL1848-1852Idel))|(ORF1a_polyprotein:ATAGACGGTGCTTTA5542-5556ATAdel(IDGAL1848-1852Idel))		2	3734	0.432	{'SRR15291304': 0.253, 'SRR15384049': 0.179}				0.432
5847	G5847T|(ORF1ab_polyprotein:G5582T(G1861V))|(ORF1a_polyprotein:G5582T(G1861V))		2	3613	0.219	{'SRR15291304': 0.002, 'SRR15384049': 0.217}	3	0.009	[0.002, 0.001, 0.006]	0.228
5941	T5941A|(ORF1ab_polyprotein:T5676A(I1892I))|(ORF1a_polyprotein:T5676A(I1892I))		2	1001	0.438	{'SRR15291304': 0.363, 'SRR15384049': 0.075}	1	0.002	[0.002]	0.44
6156	A6156C|(ORF1ab_polyprotein:A5891C(N1964T))|(ORF1a_polyprotein:A5891C(N1964T))		2	550	0.548	{'SRR15291304': 0.536, 'SRR15384049': 0.012}	2	0.026	[0.001, 0.025]	0.574
6328	A6328G|(ORF1ab_polyprotein:A6063G(T2021T))|(ORF1a_polyprotein:A6063G(T2021T))		2	20561	1.96	{'SRR15291304': 0.993, 'SRR15384049': 0.967}				1.96
6358	G6358A|(ORF1ab_polyprotein:G6093A(E2031E))|(ORF1a_polyprotein:G6093A(E2031E))		2	4454	0.592	{'SRR15291304': 0.157, 'SRR15384049': 0.435}				0.592
8296	T8296C|(ORF1ab_polyprotein:T8031C(Y2677Y))|(ORF1a_polyprotein:T8031C(Y2677Y))		2	3926	1.897	{'SRR15291304': 0.974, 'SRR15384049': 0.923}				1.897
9053	G9053T|(ORF1ab_polyprotein:G8788T(V2930L))|(ORF1a_polyprotein:G8788T(V2930L))		2	17994	1.057	{'SRR15291304': 0.603, 'SRR15384049': 0.454}				1.057
9141	G9141A|(ORF1ab_polyprotein:G8876A(G2959D))|(ORF1a_polyprotein:G8876A(G2959D))		2	19515	1.044	{'SRR15291304': 0.608, 'SRR15384049': 0.436}	2	0.002	[0.001, 0.001]	1.046
9203	G9203A|(ORF1ab_polyprotein:G8938A(D2980N))|(ORF1a_polyprotein:G8938A(D2980N))		2	16579	1.002	{'SRR15291304': 0.578, 'SRR15384049': 0.424}				1.002
9976	T9976C|(ORF1ab_polyprotein:T9711C(A3237A))|(ORF1a_polyprotein:T9711C(A3237A))		2	1580	0.992	{'SRR15291304': 0.276, 'SRR15384049': 0.716}				0.992
10422	C10422G|(ORF1ab_polyprotein:C10157G(S3386C))|(ORF1a_polyprotein:C10157G(S3386C))		2	7098	1.993	{'SRR15291304': 0.998, 'SRR15384049': 0.995}				1.993
10775	C10775T|(ORF1ab_polyprotein:C10510T(P3504S))|(ORF1a_polyprotein:C10510T(P3504S))		2	365	1.438	{'SRR15291304': 0.438, 'SRR15384049': 1.0}				1.438
11974	T11974C|(ORF1ab_polyprotein:T11709C(D3903D))|(ORF1a_polyprotein:T11709C(D3903D))		2	39988	1.597	{'SRR15291304': 0.637, 'SRR15384049': 0.96}				1.597
12067	G12067T|(ORF1ab_polyprotein:G11802T(M3934I))|(ORF1a_polyprotein:G11802T(M3934I))		2	44016	1.664	{'SRR15291304': 0.681, 'SRR15384049': 0.983}	3	0.015	[0.002, 0.006, 0.007]	1.679
12190	T12190C|(ORF1ab_polyprotein:T11925C(V3975V))|(ORF1a_polyprotein:T11925C(V3975V))		2	26029	1.609	{'SRR15291304': 0.631, 'SRR15384049': 0.978}				1.609
12596	C12596T|(ORF1ab_polyprotein:C12331T(L4111F))|(ORF1a_polyprotein:C12331T(L4111F))		2	12163	1.46	{'SRR15291304': 0.48, 'SRR15384049': 0.98}				1.46
15911	ATGATT15911-15916del|(ORF1ab_polyprotein:GATGATTAT15646-15654GATdel(DDY5216-5218Ddel))		2	4537	1.051	{'SRR15291304': 0.27, 'SRR15384049': 0.781}				1.051
15961	G15961T|(ORF1ab_polyprotein:G15697T(G5233C))		2	394	0.494	{'SRR15291304': 0.001, 'SRR15384049': 0.493}	2	0.004	[0.001, 0.003]	0.498
16295	TACG16295-16298del|(ORF1ab_polyprotein:16031-16034del(5344fs))		2	1707	0.998	{'SRR15291304': 0.319, 'SRR15384049': 0.679}				0.998
22599	G22599A|(surface_glycoprotein:G1037A(R346K))		2	3724	1.697	{'SRR15291304': 0.994, 'SRR15384049': 0.703}				1.697
22676	G22676A|(surface_glycoprotein:G1114A(A372T))		2	6138	1.708	{'SRR15291304': 0.995, 'SRR15384049': 0.713}				1.708
22771	A22771C|(surface_glycoprotein:A1209C(R403S))		2	2410	0.611	{'SRR15291304': 0.359, 'SRR15384049': 0.252}				0.611
23039	C23039A|(surface_glycoprotein:C1477A(Q493K))		2	8974	1.847	{'SRR15291304': 0.892, 'SRR15384049': 0.955}	2	0.002	[0.001, 0.001]	1.849
23054	C23054T|(surface_glycoprotein:CAA1492-1494TAC(Q498Y))		2	9876	1.984	{'SRR15291304': 0.996, 'SRR15384049': 0.988}				1.984
23056	A23056C|(surface_glycoprotein:CAA1492-1494TAC(Q498Y))		2	9876	1.985	{'SRR15291304': 0.996, 'SRR15384049': 0.989}				1.985
23117	C23117A|(surface_glycoprotein:C1555A(H519N))		2	9084	1.958	{'SRR15291304': 0.989, 'SRR15384049': 0.969}	2	0.009	[0.001, 0.008]	1.967
23277	C23277A|(surface_glycoprotein:C1715A(T572N))		2	98225	1.968	{'SRR15291304': 0.994, 'SRR15384049': 0.974}	4	0.022	[0.005, 0.007, 0.005, 0.005]	1.99
23403	A23403G|(surface_glycoprotein:A1841G(D614G))	linked:(56305, 1.159), ubiq	2	95115	1.98	{'SRR15291304': 0.995, 'SRR15384049': 0.985}	7	6.878	[0.994, 1.0, 0.985, 0.957, 0.989, 0.972, 0.981]	8.858
23403	A23403G|(surface_glycoprotein:A1841G(D614G)) T23406C|(surface_glycoprotein:T1844C(V615A))		2	56305	1.159	{'SRR15291304': 0.552, 'SRR15384049': 0.607}				1.159
23406	T23406C|(surface_glycoprotein:T1844C(V615A))		2	56920	1.11	{'SRR15291304': 0.518, 'SRR15384049': 0.592}				1.11
23525	C23525T|(surface_glycoprotein:C1963T(H655Y))		2	6786	1.763	{'SRR15291304': 0.995, 'SRR15384049': 0.768}				1.763
23605	T23605A|(surface_glycoprotein:T2043A(P681P))		2	2840	0.356	{'SRR15291304': 0.002, 'SRR15384049': 0.354}				0.356
24044	C24044T|(surface_glycoprotein:C2482T(L828F))		2	2656	1.706	{'SRR15291304': 0.721, 'SRR15384049': 0.985}				1.706
24197	G24197A|(surface_glycoprotein:G2635A(A879T))		2	7383	1.373	{'SRR15291304': 0.896, 'SRR15384049': 0.477}				1.373
24374	C24374T|(surface_glycoprotein:C2812T(L938F))		2	9141	1.413	{'SRR15291304': 0.904, 'SRR15384049': 0.509}				1.413
24477	C24477T|(surface_glycoprotein:C2915T(A972V))		2	311	0.451	{'SRR15291304': 0.001, 'SRR15384049': 0.45}	1	0.002	[0.002]	0.453
25016	T25016C|(surface_glycoprotein:T3454C(L1152L))		2	1035	0.95	{'SRR15291304': 0.052, 'SRR15384049': 0.898}				0.95
25019	G25019A|(surface_glycoprotein:G3457A(D1153N))		2	11912	1.727	{'SRR15291304': 0.752, 'SRR15384049': 0.975}				1.727
25056	A25056T|(surface_glycoprotein:A3494T(D1165V))		2	1360	1.04	{'SRR15291304': 0.068, 'SRR15384049': 0.972}	4	0.01	[0.001, 0.001, 0.001, 0.007]	1.05
25116	G25116A|(surface_glycoprotein:G3554A(R1185H))		2	5508	1.615	{'SRR15291304': 0.623, 'SRR15384049': 0.992}				1.615
25162	C25162A|(surface_glycoprotein:C3600A(L1200L))		2	821	1.02	{'SRR15291304': 0.065, 'SRR15384049': 0.955}	2	0.006	[0.002, 0.004]	1.026
25163	C25163A|(surface_glycoprotein:C3601A(Q1201K))		2	827	1.029	{'SRR15291304': 0.065, 'SRR15384049': 0.964}	3	0.025	[0.002, 0.008, 0.015]	1.054
25235	A25235G|(surface_glycoprotein:A3673G(I1225V))		2	7301	1.616	{'SRR15291304': 0.632, 'SRR15384049': 0.984}				1.616
25420	A25420C|(ORF3a_protein:A28C(I10L))		2	30803	1.683	{'SRR15291304': 0.99, 'SRR15384049': 0.693}	4	0.047	[0.005, 0.012, 0.017, 0.013]	1.73
25947	G25947C|(ORF3a_protein:G555C(Q185H))		2	3046	0.63	{'SRR15291304': 0.628, 'SRR15384049': 0.002}				0.63
25979	G25979A|(ORF3a_protein:GGA586-588GAC(G196D))		2	4153	0.982	{'SRR15291304': 0.691, 'SRR15384049': 0.291}				0.982
25980	A25980C|(ORF3a_protein:GGA586-588GAC(G196D))		2	4153	0.982	{'SRR15291304': 0.691, 'SRR15384049': 0.291}				0.982
25991	G25991A|(ORF3a_protein:G599A(C200Y))		2	4921	0.982	{'SRR15291304': 0.695, 'SRR15384049': 0.287}				0.982
26047	T26047G|(ORF3a_protein:T655G(L219V))		2	7799	1.614	{'SRR15291304': 0.659, 'SRR15384049': 0.955}	3	0.011	[0.002, 0.001, 0.008]	1.625
26125	C26125A|(ORF3a_protein:C733A(Q245K))		2	6340	1.483	{'SRR15291304': 0.497, 'SRR15384049': 0.986}	3	0.09	[0.008, 0.008, 0.074]	1.573
27322	T27322C|(ORF6_protein:T121C(S41P))		2	20680	1.074	{'SRR15291304': 0.421, 'SRR15384049': 0.653}				1.074
27383	ATTA27383-27386del|(ORF6_protein:182-185del(61fs))		2	19069	0.69	{'SRR15291304': 0.392, 'SRR15384049': 0.298}				0.69
28272	A28272T		2	58677	1.693	{'SRR15291304': 0.724, 'SRR15384049': 0.969}	4	0.009	[0.003, 0.001, 0.003, 0.002]	1.702
28321	G28321A|(nucleocapsid_phosphoprotein:G48A(T16T))		2	51070	1.628	{'SRR15291304': 0.654, 'SRR15384049': 0.974}				1.628
28936	G28936T|(nucleocapsid_phosphoprotein:G663T(L221F))		2	300	1.058	{'SRR15291304': 0.323, 'SRR15384049': 0.735}	1	0.002	[0.002]	1.06
29738	CCACGCGGAGTACGATCGAGTGT29738-29760del		2	11621	1.266	{'SRR15291304': 0.605, 'SRR15384049': 0.661}				1.266

[truncated: 8 more sheets: NY-3, NY-4, NY-5, NY-6, NY-7, OH-1, UK-1, WI-1]
